# Supplementary material for: A positive feedback loop mediates crosstalk between calcium, cyclic nucleotide and lipid signalling in calcium-induced Toxoplasma gondii egress
Source: PLoS Pathog. 2022 Oct 20;18(10):e1010901. doi: 10.1371/journal.ppat.1010901 (PMC9624417; doi:10.1371/journal.ppat.1010901)
Supplement: S1 Data — Phosphopeptide quantifications and calculated logFCs from A23187/BIPPO treated WT/ΔCDPK3 parasites. Tabs include data subsets that were subjected to thresholding for differential regulation in A23187 and/or BIPPO treatment conditions. Includes data from TMT sets 1 and 2. (XLSX) [file ppat.1010901.s009.xlsx]

## Sheet: All data
																	TMTset1										TMTset2								TMTset1				TMTset2
[Product Description]	Proteins	Positions within proteins	Log2FC	Log2FC	Log2FC	Log2FC	Log2FC	Log2FC	Amino acid	Charge	[SignalP Peptide]	[# TM Domains]	Reporter intensity 0 WT_MS2	Reporter intensity 1 WT_MS2	Reporter intensity 2 WT_MS2	Reporter intensity 3 WT_MS2	Reporter intensity 4 WT_MS2	Reporter intensity 5 WT_MS2	Reporter intensity 6 WT_MS2	Reporter intensity 7 WT_MS2	Reporter intensity 8 WT_MS2	Reporter intensity 9 WT_MS2	Reporter intensity 0 KO_MS2	Reporter intensity 1 KO_MS2	Reporter intensity 2 KO_MS2	Reporter intensity 3 KO_MS2	Reporter intensity 4 KO_MS2	Reporter intensity 5 KO_MS2	Reporter intensity 6 KO_MS2	Reporter intensity 7 KO_MS2	Reporter intensity 8 KO_MS2	Reporter intensity 9 KO_MS2	average reporter intensity	average reporter intensity	average reporter intensity	average reporter intensity	average reporter intensity	average reporter intensity	average reporter intensity	average reporter intensity	Intensity TMT1_MS2	Intensity TMTset2_MS2	Localization prob TMTset1_MS2	Score diff TMTset1_MS2	PEP TMTset1_MS2	Score TMTset1_MS2	Localization prob TMTset2_MS2	Score diff TMTset2_MS2	PEP TMTset2_MS2
C	T	T	WT_IONO/WT_DMSO	WT_BIPPO/WT_DMSO	KO_IONO/WT_IONO	KO_BIPPO/WT_BIPPO	KO_IONO/KO_DMSO	KO_BIPPO/KO_DMSO	C	C	C	C	WT_DMSO	WT_DMSO	WT_IONO	WT_IONO	WT_IONO	WT_BIPPO	WT_BIPPO	WT_BIPPO	KO_IONO	KO_IONO	KO_DMSO	KO_DMSO	KO_IONO	KO_IONO	KO_IONO	KO_BIPPO	KO_BIPPO	KO_BIPPO	WT_BIPPO	WT_BIPPO	WT_DMSO	WT_IONO	WT_BIPPO	KO_IONO	KO_DMSO	KO_IONO	KO_BIPPO	WT_BIPPO	N	N	N	N	N	N	N	N	N
calcium-dependent protein kinase CDPK3	TGGT1_305860	34	0.802658	0.852318	-4.0232	#DIV/0!	#DIV/0!	#DIV/0!	S	3	N/A	0	1.47159	1.23358	2.173	2.29162	2.00111	2.28683	2.10149	2.22639	-1.36547	-2.37044	NaN	NaN	NaN	NaN	NaN	NaN	NaN	NaN	NaN	NaN	1.35259	2.15524	2.2049	-1.86796	#DIV/0!	#DIV/0!	#DIV/0!	#DIV/0!	7.59247	NaN	0.62974	4.55336	5.56353e-55	166.74	NaN	NaN	NaN
calcium-dependent protein kinase CDPK3	TGGT1_305860	31	0.611892	0.751828	-2.80538	-3.92831	0.123148	0.208641	S	3	N/A	0	1.82118	1.54491	2.3168	2.39833	2.16968	2.5394	2.25472	2.5105	-0.38909	-0.63179	-1.49418	-1.59543	-1.15966	-1.37601	-1.7293	-1.55105	-0.988751	-1.46869	2.36027	2.82402	1.68304	2.29494	2.43487	-0.51044	-1.5448	-1.42166	-1.33616	2.59214	7.66488	6.95751	0.998858	29.4371	1.28612e-48	142.79	0.880732	9.44269	0.000499137
calcium-dependent protein kinase CDPK3	TGGT1_305860	47	-0.594839	-0.453715	-2.759	#DIV/0!	#DIV/0!	#DIV/0!	T	3	N/A	0	1.22495	1.07488	0.54762	0.41756	0.700051	0.678481	0.582831	0.827291	-1.98583	-2.42201	NaN	NaN	NaN	NaN	NaN	NaN	NaN	NaN	NaN	NaN	1.14992	0.555077	0.696201	-2.20392	#DIV/0!	#DIV/0!	#DIV/0!	#DIV/0!	7.07896	NaN	0.51783	3.04383	1.51924e-06	90.836	NaN	NaN	NaN
hypothetical protein;putative START-2 domain protein	TGGT1_252430	500	2.18155	1.37873	-2.64748	-2.14166	0.0303461	-0.432485	S	3	N/A	0	0.281119	-0.49632	1.84551	2.23283	2.14352	2.1405	0.602271	1.07063	0.403391	-1.55044	0.0765393	1.11655	1.66503	0.96274	-0.747099	0.8358	0.0838792	-0.427501	2.08069	2.53075	-0.107601	2.07395	1.27113	-0.573525	0.596544	0.62689	0.164059	2.30572	7.05162	7.10387	0.986144	18.523	0.0467121	53.968	0.954024	13.1702	0.0522926
transporter, major facilitator family protein	TGGT1_257530	56	1.52725	0.985554	-2.55721	#DIV/0!	#DIV/0!	#DIV/0!	S	2	N/A	12	1.18943	1.24017	2.75578	2.90425	2.56611	2.54409	2.07103	1.98594	0.20859	0.161091	NaN	NaN	NaN	NaN	NaN	NaN	NaN	NaN	NaN	NaN	1.2148	2.74205	2.20035	0.18484	#DIV/0!	#DIV/0!	#DIV/0!	#DIV/0!	7.74525	NaN	1	51.0302	0.00733873	99.5	NaN	NaN	NaN
hypothetical protein;putative transmembrane protein	TGGT1_297330	303	0.237297	-0.314106	-2.34378	-1.08	-1.202	-0.854064	S	2	N/A	3	2.52127	1.84521	2.37571	2.47134	2.41456	2.30073	0.944951	2.36172	1.81225	-1.65874	0.581571	1.60575	1.14142	0.887649	-2.35408	0.922519	0.236049	-0.43978	0.67312	1.96608	2.18324	2.42054	1.86913	0.076755	1.09366	-0.108337	0.239596	1.3196	8.29088	8.02833	0.995025	23.01	0.0219352	69.65	0.941135	12.0379	0.00795356
calcium-dependent protein kinase CDPK3	TGGT1_305860	38	-0.217427	-0.257584	-2.17154	#DIV/0!	#DIV/0!	#DIV/0!	S	3	N/A	0	1.08805	0.76253	0.806189	0.8191	0.498299	0.780129	0.41454	0.80845	-1.3619	-1.56546	NaN	NaN	NaN	NaN	NaN	NaN	NaN	NaN	NaN	NaN	0.92529	0.707863	0.667706	-1.46368	#DIV/0!	#DIV/0!	#DIV/0!	#DIV/0!	7.70627	NaN	0.677781	5.72458	2.54301e-18	111.84	NaN	NaN	NaN
thioredoxin domain-containing protein	TGGT1_247350	305	1.03258	-0.0321315	-2.14195	-0.951198	-1.33054	-1.68319	S	2	HMM: MPQAKTPTAVLSLANVFFSTFIAVSGD, NN: MPQAKTPTAVLSLANVFFSTFIAVSGD	4	1.77488	-1.79949	0.23094	1.26804	1.56183	0.83142	-1.29144	0.326711	0.283779	-2.52713	-0.95753	1.8327	2.32321	-0.4076	-4.59447	-0.06457	-1.47159	-2.20065	-1.43907	0.85026	-0.012305	1.02027	-0.0444365	-1.12168	0.437585	-0.892954	-1.2456	-0.294405	8.35852	8.13928	0.999999	62.6431	0.020553	77.049	1	74.2697	0.0123519
hypothetical protein	TGGT1_306400	1037	0.0664847	-0.283961	-1.8156	#DIV/0!	#DIV/0!	#DIV/0!	S	3	N/A	0	2.87954	1.64785	2.22489	2.39112	2.37453	2.39382	1.16806	2.37732	2.45778	-1.42862	NaN	NaN	NaN	NaN	NaN	NaN	NaN	NaN	NaN	NaN	2.26369	2.33018	1.97973	0.514581	#DIV/0!	#DIV/0!	#DIV/0!	#DIV/0!	7.92226	NaN	0.853344	7.64824	0.00772071	81.915	NaN	NaN	NaN
hypothetical protein	TGGT1_220900	486	1.32088	0.995112	-1.72925	-1.62929	0.59389	0.254103	S	3	N/A	0	0.59521	-0.0786797	1.48254	1.72013	1.53476	1.57097	1.01498	1.17418	0.0585003	-0.358721	-0.780699	-0.89448	-0.124639	-0.11326	-0.4932	-0.42981	-0.7081	-0.61255	1.01152	1.08008	0.258265	1.57914	1.25338	-0.15011	-0.83759	-0.2437	-0.583487	1.0458	7.25081	7.01845	1	69.8246	0.0286217	69.825	1	52.7161	0.04996
hypothetical protein	TGGT1_290700	277	0.201066	-0.331857	-1.72864	#DIV/0!	#DIV/0!	#DIV/0!	T	4	HMM: MKRFWLCALLSLLEFSWGCNAL, NN: MKRFWLCALLSLLEFSWGCNAL;HMM: MKRFWLCALLSLLEFSWGCNSL, NN: MKRFWLCALLSLLEFSWGCNSL	0	1.90891	0.44315	1.10027	1.4496	1.58142	1.27497	0.111729	1.14582	1.04628	-1.74936	NaN	NaN	NaN	NaN	NaN	NaN	NaN	NaN	NaN	NaN	1.17603	1.3771	0.844173	-0.35154	#DIV/0!	#DIV/0!	#DIV/0!	#DIV/0!	7.65891	NaN	0.873905	8.54461	1.70551e-05	104.21	0	0	NaN
myosin light chain MLC1	TGGT1_257680	92	0.90907	-0.109007	-1.72282	#DIV/0!	#DIV/0!	#DIV/0!	S	3	N/A	0	1.18056	-1.06826	0.61336	1.12618	1.15612	0.78757	-0.96058	0.0144397	0.454189	-1.96939	NaN	NaN	NaN	NaN	NaN	NaN	NaN	NaN	NaN	NaN	0.05615	0.96522	-0.052857	-0.7576	#DIV/0!	#DIV/0!	#DIV/0!	#DIV/0!	7.20121	NaN	1	61.3438	0.0097609	61.344	NaN	NaN	NaN
CRAL/TRIO domain-containing protein	TGGT1_254390	480	1.48296	1.03652	-1.59058	#DIV/0!	#DIV/0!	#DIV/0!	S	3	N/A	0	-1.06889	-1.7956	-0.335281	0.17142	0.31602	0.17227	-1.0108	-0.348639	-0.6313	-2.44842	NaN	NaN	NaN	NaN	NaN	NaN	NaN	NaN	NaN	NaN	-1.43224	0.0507196	-0.395723	-1.53986	#DIV/0!	#DIV/0!	#DIV/0!	#DIV/0!	6.8984	NaN	0.999709	35.3643	0.0131959	52.576	NaN	NaN	NaN
CRAL/TRIO domain-containing protein	TGGT1_254390	483	1.48296	1.03652	-1.59058	#DIV/0!	#DIV/0!	#DIV/0!	S	3	N/A	0	-1.06889	-1.7956	-0.335281	0.17142	0.31602	0.17227	-1.0108	-0.348639	-0.6313	-2.44842	NaN	NaN	NaN	NaN	NaN	NaN	NaN	NaN	NaN	NaN	-1.43224	0.0507196	-0.395723	-1.53986	#DIV/0!	#DIV/0!	#DIV/0!	#DIV/0!	6.8984	NaN	0.999979	46.795	0.0131959	52.576	NaN	NaN	NaN
inorganic anion transporter, sulfate permease (SulP) family protein	TGGT1_233710	1437	1.15569	0.732257	-1.39804	#DIV/0!	#DIV/0!	#DIV/0!	S	2	N/A	9	-0.86923	-1.19987	0.0501409	0.215221	0.0980497	0.0229595	-0.52437	-0.405471	-1.06747	-1.48633	NaN	NaN	NaN	NaN	NaN	NaN	NaN	NaN	NaN	NaN	-1.03455	0.121137	-0.302294	-1.2769	#DIV/0!	#DIV/0!	#DIV/0!	#DIV/0!	6.82818	NaN	0.999778	36.5395	0.0198313	61.235	NaN	NaN	NaN
vacuolar transporter chaperone VTC2	TGGT1_298630	881	0.15729	-0.239434	-1.33884	-0.499607	-0.520918	-0.558992	S	3	N/A	2	2.69263	1.47755	2.02198	2.34263	2.36253	2.17224	1.22997	2.13476	2.08352	-0.276449	1.60349	2.61438	2.82442	1.86661	0.0730207	2.06542	1.50287	1.08154	1.64268	2.45642	2.08509	2.24238	1.84566	0.903536	2.10893	1.58802	1.54994	2.04955	7.92017	7.96856	0.999992	50.8978	0.000139538	98.942	0.999996	54.4254	9.98719e-05
ribosomal protein RPS21	TGGT1_259240	18	0.486478	-0.0446409	-1.33449	-1.08818	-0.532238	-1.02099	S	3	N/A	0	1.18778	0.16741	1.5545	1.33621	0.60151	1.39424	0.54426	-0.0396394	0.63979	-0.98063	0.467189	1.11166	1.18464	0.392691	-0.805769	0.03029	-0.14267	-0.58232	1.0961	0.617121	0.677595	1.16407	0.632954	-0.17042	0.789425	0.257187	-0.231567	0.85661	6.96376	6.91565	0.998532	28.326	0.0166379	68.657	0.949646	12.7553	0.0416407
hypothetical protein	TGGT1_262935	107	0.368208	-0.999082	-1.32392	#DIV/0!	#DIV/0!	#DIV/0!	S	3	N/A	0	-0.73396	-2.89429	-1.91481	-1.69682	-0.72612	-2.13872	-3.3438	-2.9571	-2.2358	-3.30387	NaN	NaN	NaN	NaN	NaN	NaN	NaN	NaN	NaN	NaN	-1.81413	-1.44592	-2.81321	-2.76984	#DIV/0!	#DIV/0!	#DIV/0!	#DIV/0!	6.52785	NaN	0.632398	3.28815	0.0167043	48.568	NaN	NaN	NaN
hypothetical protein;PH domain protein	TGGT1_294630	294	0.912142	-0.0103083	-1.31674	-0.874228	-0.0807334	-0.816403	S	3	N/A	0	-1.54871	-3.53904	-1.76877	-1.76297	-1.36346	-2.21628	-3.04827	-2.398	-2.04695	-3.84999	-1.86231	-0.199951	-0.17917	-1.22413	-1.93229	-1.11058	-1.70125	-2.73077	-1.52155	-0.42506	-2.54387	-1.63173	-2.55418	-2.94847	-1.03113	-1.11186	-1.84753	-0.973305	6.49058	6.6442	1	63.8071	0.000110585	73.498	1	80.7787	2.03544e-06
hypothetical protein	TGGT1_310420	41	0.382886	0.553256	-1.29933	-0.946037	0.166095	-0.447902	S	4	N/A	0	5.44294	5.0087	5.45904	5.6826	5.68448	5.90147	5.44843	5.98733	4.32755	4.2912	4.06118	4.48733	4.41035	4.71225	4.19845	4.23113	3.66734	3.58059	4.18038	5.3644	5.22582	5.60871	5.77908	4.30938	4.27425	4.44035	3.82635	4.77239	9.03511	8.6233	1	40.7674	0.0030347	90.614	1	72.5312	0.0035391
WD domain, G-beta repeat-containing protein	TGGT1_263360	1273	0.547285	0.458878	-1.2812	#DIV/0!	#DIV/0!	#DIV/0!	S	3	N/A	0	-0.0527202	-0.35775	0.249659	0.40257	0.373921	0.430501	-0.0620609	0.39249	-0.32769	-1.55061	NaN	NaN	NaN	NaN	NaN	NaN	NaN	NaN	NaN	NaN	-0.205235	0.34205	0.253643	-0.93915	#DIV/0!	#DIV/0!	#DIV/0!	#DIV/0!	NaN	NaN	0.996557	24.6155	0.000143723	97.297	NaN	NaN	NaN
P-type ATPase4, putative;putative P-type ATPase4	TGGT1_278660	79	1.07488	1.23392	-1.25161	-1.24678	0.57905	0.618758	S	4	N/A	8	1.3106	1.03754	2.24954	2.35942	2.13789	2.42473	2.34438	2.45487	1.03707	0.957621	1.24348	0.968899	1.70474	1.68874	1.66224	1.73803	1.68353	1.75328	2.9206	3.02285	1.17407	2.24895	2.40799	0.997345	1.10619	1.68524	1.72495	2.97173	8.04864	7.9884	0.62556	2.14378	8.30456e-33	143.92	0.844924	7.6208	2.76581e-32
P-type ATPase4, putative;putative P-type ATPase4	TGGT1_278660	83	0.838854	0.993421	-1.20694	-1.02372	0.489598	0.445345	S	3	N/A	8	2.99544	2.61825	3.58596	3.75106	3.60008	3.8663	3.66434	3.87016	2.5573	2.32022	1.91318	1.77575	2.36799	2.33654	2.29766	2.31878	2.27114	2.27951	3.25428	3.37279	2.80685	3.6457	3.80027	2.43876	1.84447	2.33406	2.28981	3.31353	8.17895	8.01187	0.967942	14.8089	8.30456e-33	178.22	0.926684	11.1934	2.76581e-32
adenylate cyclase, putative;putative adenylate cyclase	TGGT1_270865	1134	0.266267	-0.302957	-1.19716	-0.332688	-0.206	-0.692583	S	3	N/A	0	1.49874	0.25022	1.04264	1.19853	1.18107	0.93814	-0.00480039	0.78123	0.922239	-1.03506	-0.0741603	0.6039	0.696999	-0.14616	-0.37423	-0.111291	-0.539259	-0.63259	-0.36904	0.178989	0.87448	1.14075	0.571523	-0.0564104	0.26487	0.0588698	-0.427713	-0.0950251	7.5115	7.13586	1	75.4158	0.00807259	75.416	1	51.4359	0.0286801
IMP dehydrogenasa	TGGT1_233110	414	-0.146532	-0.103979	-1.19708	-1.50925	-0.127985	-0.0105217	S	2	N/A	0	2.55413	2.53555	2.41001	2.38538	2.39953	2.47202	2.41474	2.43582	1.21369	1.18876	1.5988	1.52909	1.52843	1.42635	1.3531	1.5607	1.61953	1.48004	3.00147	3.12387	2.54484	2.39831	2.44086	1.20123	1.56394	1.43596	1.55342	3.06267	7.87556	7.57965	0.988471	19.3319	0.0412678	70.747	0.95659	13.4313	0.00648605
CRAL/TRIO domain-containing protein	TGGT1_254390	489	1.48487	0.960255	-1.17817	-0.845904	0.61012	0.276226	S	3	N/A	0	-1.90652	-2.74537	-1.00807	-0.73965	-0.7755	-0.79223	-1.68113	-1.62371	-1.77563	-2.26285	0.458381	0.6747	1.79084	1.11483	0.624309	1.09594	0.7572	0.67516	1.55285	1.82449	-2.32594	-0.841073	-1.36569	-2.01924	0.566541	1.17666	0.842766	1.68867	6.64091	7.425	0.994596	22.6494	0.0255091	47.991	0.676189	3.19777	0.00128229
putative small GTP binding protein rab1a;small GTP binding protein rab1a, putative	TGGT1_214770	180	1.18064	0.465003	-1.15807	#DIV/0!	#DIV/0!	#DIV/0!	S	3	N/A	0	-0.48813	-0.99929	0.427519	0.514951	0.368331	0.0847995	-0.528551	-0.392369	-0.416229	-1.02605	NaN	NaN	NaN	NaN	NaN	NaN	NaN	NaN	NaN	NaN	-0.74371	0.436934	-0.278707	-0.72114	#DIV/0!	#DIV/0!	#DIV/0!	#DIV/0!	7.0825	NaN	1	50.8308	1.50759e-06	90.422	NaN	NaN	NaN
hypothetical protein	TGGT1_247450	701	0.0342108	-0.18868	-1.14765	-0.308298	-1.18803	-0.642509	S	2	N/A	0	3.58831	2.78063	3.05613	3.35722	3.24269	3.27676	2.35764	3.35297	3.20116	0.94091	2.97534	3.64299	3.52193	2.97601	-0.134529	3.19298	2.67028	2.13671	2.50498	3.44493	3.18447	3.21868	2.99579	2.07104	3.30917	2.12114	2.66666	2.97495	8.54235	8.59209	0.999028	30.1173	0.0138397	84.083	0.998816	29.2608	0.0169947
hypothetical protein;putative transporter	TGGT1_240810	12	1.23819	0.757664	-1.13125	-0.702274	0.515021	0.225344	S	4	N/A	10	1.43432	1.34068	2.59797	2.77306	2.50605	2.48544	2.03042	1.91963	1.47936	1.50953	1.74299	1.67498	2.14322	2.30191	2.22689	2.17801	1.92346	1.70152	2.6969	2.57631	1.3875	2.62569	2.14516	1.49445	1.70899	2.22401	1.93433	2.6366	7.31033	7.67255	0.999989	49.9428	1.24411e-41	174.1	1	71.3195	4.27683e-35
ubiquitin-conjugating enzyme subfamily protein	TGGT1_202820	165	0.202058	-0.287219	-1.11253	-0.449197	-0.643379	-0.773052	S	3	N/A	0	2.13723	1.19212	1.69557	1.88541	2.01922	1.72351	0.75247	1.65639	1.84517	-0.336769	1.25351	2.13568	2.3998	1.28438	-0.530529	1.50868	0.95602	0.29993	0.93255	1.80893	1.66468	1.86673	1.37746	0.7542	1.6946	1.05122	0.921543	1.37074	7.45387	7.76389	0.999887	39.4785	0.00730136	65.179	0.999415	32.3244	0.00788649
ATPase, AAA family protein	TGGT1_247390	252	1.08449	0.466605	-1.1045	#DIV/0!	#DIV/0!	#DIV/0!	S	3	HMM: MDEKRKKKRRRRAQASSPALPASCSAALCASGPSSVVCS, NN: MDEKRKKKRRRRAQASSPALPASCSAA;HMM: MDEKRKKKRRRRAQASSPALPASRSAALCASGPSSVVCS, NN: MDEKRKKKRRRRAQASSPALPASRSAALCASGPSSVVCS	0	-1.37657	-1.24892	-0.552961	-0.07479	-0.0570006	-0.344501	-1.08694	-1.10698	-0.66184	-2.00367	NaN	NaN	NaN	NaN	NaN	NaN	NaN	NaN	NaN	NaN	-1.31275	-0.22825	-0.84614	-1.33276	#DIV/0!	#DIV/0!	#DIV/0!	#DIV/0!	6.64427	NaN	0.886389	8.92202	0.00441707	57.53	NaN	NaN	NaN
PUB domain-containing protein	TGGT1_271380	487	0.949924	0.980281	-1.10317	#DIV/0!	#DIV/0!	#DIV/0!	S	3	N/A	0	1.03347	0.741989	1.75928	1.77883	1.97485	2.06532	1.75504	1.78367	0.8377	0.63126	NaN	NaN	NaN	NaN	NaN	NaN	NaN	NaN	NaN	NaN	0.887729	1.83765	1.86801	0.73448	#DIV/0!	#DIV/0!	#DIV/0!	#DIV/0!	7.27907	NaN	1	80.3118	0.000812987	80.312	NaN	NaN	NaN
transporter, major facilitator family protein	TGGT1_253700	1288	1.27702	0.82631	-1.07569	-0.390787	0.155719	0.0517528	S	4	N/A	11	0.4742	0.44114	1.69579	1.78475	1.72352	1.61007	1.22707	1.0148	0.74045	0.577539	0.553121	0.47106	0.573809	0.685619	0.743999	0.68909	0.57472	0.42772	0.989681	0.919581	0.45767	1.73469	1.28398	0.658995	0.512091	0.667809	0.563843	0.954631	7.71277	7.57887	0.741017	4.56558	2.9004e-24	183.35	0.5	0	8.20549e-06
transporter, major facilitator family protein	TGGT1_258700	54	-0.336588	-0.621982	-1.0632	-0.525832	-0.827577	-0.824317	S	3	N/A	11	0.58063	-0.88352	-0.65492	-0.47922	-0.329959	-0.30327	-1.4492	-0.56781	-0.55875	-2.54371	1.093	1.99456	1.68671	0.96693	-0.50503	1.1495	0.710121	0.29877	0.8733	1.61729	-0.151445	-0.488033	-0.773426	-1.55123	1.54378	0.716204	0.719463	1.2453	6.37738	7.58867	0.682704	3.34493	0.0410025	51.436	0.805573	7.61653	0.0423336
3'5'-cyclic nucleotide phosphodiesterase domain-containing protein	TGGT1_257080	996	-0.0369533	-0.0120034	-1.03333	#DIV/0!	#DIV/0!	#DIV/0!	Y	2	N/A	6	-0.8116	-1.37794	-0.95662	-1.35582	-1.08273	-1.08616	-1.48377	-0.75039	-1.67701	-2.6531	NaN	NaN	NaN	NaN	NaN	NaN	NaN	NaN	NaN	NaN	-1.09477	-1.13172	-1.10677	-2.16506	#DIV/0!	#DIV/0!	#DIV/0!	#DIV/0!	6.44588	NaN	1	41.5021	0.0404502	41.502	NaN	NaN	NaN
hypothetical protein	TGGT1_279320	3537	0.389547	0.158361	-1.02914	#DIV/0!	#DIV/0!	#DIV/0!	S	3	N/A	0	-3.15964	-2.71022	-2.58149	-2.351	-2.70366	-2.73779	-2.72027	-2.87165	-2.52114	-4.6279	NaN	NaN	NaN	NaN	NaN	NaN	NaN	NaN	NaN	NaN	-2.93493	-2.54538	-2.77657	-3.57452	#DIV/0!	#DIV/0!	#DIV/0!	#DIV/0!	6.46978	NaN	0.619326	3.3671	0.0133404	41.743	NaN	NaN	NaN
PHD-finger domain-containing protein	TGGT1_234900	4465	0.224439	0.0120656	-0.971348	-0.658233	-0.280872	-0.461649	S	2	N/A	0	0.620459	-0.20591	0.372121	0.513419	0.4096	0.446391	-0.10325	0.314879	0.2099	-1.28917	-0.0899894	0.50158	0.74433	-0.0305195	-0.939039	0.17559	-0.15498	-0.788171	0.260589	0.54417	0.207275	0.431713	0.21934	-0.539635	0.205795	-0.0750763	-0.255854	0.40238	7.60144	7.08664	0.947175	12.5382	4.25313e-05	117.94	0.912063	10.2399	0.000606638
hypothetical protein	TGGT1_297643	97	-0.00667278	-0.207083	-0.954427	#DIV/0!	#DIV/0!	#DIV/0!	S	3	N/A	0	0.994429	0.20699	0.36394	0.75122	0.666951	0.710141	-0.179451	0.650189	0.671089	-1.39187	NaN	NaN	NaN	NaN	NaN	NaN	NaN	NaN	NaN	NaN	0.60071	0.594037	0.393627	-0.36039	#DIV/0!	#DIV/0!	#DIV/0!	#DIV/0!	7.58139	NaN	0.958603	13.6467	0.0370907	46.001	NaN	NaN	NaN
hypothetical protein;putative SAC3/GANP family protein	TGGT1_211700	1305	0.104923	-0.277016	-0.947808	-0.450202	-0.496132	-0.764381	S	3	N/A	0	1.08098	0.217221	0.68528	0.72877	0.848019	0.68998	-0.0193096	0.445581	0.46475	-0.85232	0.524419	1.08055	1.30668	0.594049	-0.98167	0.53372	-0.02512	-0.39429	0.16732	0.80929	0.6491	0.754023	0.372084	-0.193785	0.802485	0.306353	0.0381031	0.488305	7.31383	7.36263	0.999769	37.9504	2.45263e-12	120.4	0.995767	26.339	5.022e-09
myosin C	TGGT1_255190	878	1.386	0.437353	-0.940533	-0.240631	0.417418	-0.394546	S	3	N/A	0	1.23094	0.646401	2.02904	2.4873	2.45768	1.9797	0.881501	1.26687	2.49567	0.27261	-0.124079	0.970271	1.92795	0.947229	-0.35364	0.728179	-0.164801	-0.477731	0.0882909	0.45007	0.938671	2.32467	1.37602	1.38414	0.423096	0.840513	0.0285492	0.26918	7.20798	7.30812	0.963623	14.2307	0.00998425	61.11	0.920072	10.6112	0.0129208
MIF4G domain-containing protein	TGGT1_254940	2093	-0.0770565	-0.147032	-0.921805	0.0283922	-0.796516	-0.696762	S	3	N/A	0	1.83119	0.820441	1.1584	1.26786	1.32002	1.52234	0.658381	1.35563	1.10851	-0.454599	1.9806	2.90142	2.59623	2.2315	0.105751	2.33598	1.60254	1.29422	1.25817	2.17354	1.32582	1.24876	1.17878	0.326955	2.44101	1.64449	1.74425	1.71586	7.69365	7.55416	0.67233	3.14988	0.021703	50.452	0.96064	13.9117	0.00243355
Na+/H+ exchanger NHE1	TGGT1_259200B	943	0.984685	0.835165	-0.91796	-1.07625	0.498259	0.170953	S	3	N/A	0	2.13289	2.16182	3.0702	3.26411	3.06181	3.32126	2.81184	2.81446	2.24727	2.18089	0.761951	0.468291	1.1519	1.2854	0.90284	0.971481	0.762781	0.623959	1.97919	1.74545	2.14736	3.13204	2.98252	2.21408	0.615121	1.11338	0.786074	1.86232	7.86822	7.79464	0.964972	14.5392	1.53084e-12	107.3	0.941141	12.0823	2.98581e-25
hypothetical protein	TGGT1_211630	60	1.44442	1.24352	-0.914548	-0.815623	0.68288	0.463177	S	3	N/A	0	2.30026	2.26263	3.64423	3.80664	3.72673	3.89603	3.41004	3.26883	2.90886	2.71378	1.9517	1.96884	2.74669	2.7561	2.42666	2.80082	2.31062	2.1589	3.26857	3.20957	2.28145	3.72587	3.52497	2.81132	1.96027	2.64315	2.42345	3.23907	8.2086	8.11167	1	138.991	3.7129e-05	138.99	1	127.831	0.000103781
DnaJ domain-containing protein	TGGT1_259980	111	0.125805	-0.165442	-0.912138	#DIV/0!	#DIV/0!	#DIV/0!	S	3	N/A	1	1.676	0.933529	1.27473	1.49872	1.51826	1.44976	0.78662	1.18159	1.17188	-0.135019	NaN	NaN	NaN	NaN	NaN	NaN	NaN	NaN	NaN	NaN	1.30476	1.43057	1.13932	0.518431	#DIV/0!	#DIV/0!	#DIV/0!	#DIV/0!	7.47849	NaN	0.838489	7.15297	0.00055514	101.56	0	0	NaN
AN1 family Zinc finger domain-containing protein	TGGT1_205460	153	1.02229	0.59651	-0.895745	-1.10911	0.250692	-0.193539	S	3	N/A	0	-0.72479	-1.19541	0.0257193	0.106799	0.0540509	-0.000270121	-0.643289	-0.447209	-0.50165	-1.16546	-0.401	-0.16723	0.572159	0.240471	-0.912899	-0.0984598	-0.72123	-0.613271	0.510931	0.751989	-0.9601	0.0621898	-0.363589	-0.833555	-0.284115	-0.033423	-0.477654	0.63146	7.02078	7.27793	1	56.4044	0.0222894	56.404	1	47.3018	0.0351591
hypothetical protein;putative guanylate-binding protein	TGGT1_310220	274	1.63784	1.37872	-0.889199	-0.0582338	1.06402	1.36123	S	3	HMM: MHPPVSARPVSRAPELFASALGPAQRVESS, NN: MHPPVSARPVSRAPELFASALGPAQRVESS	0	1.05526	0.826769	2.39413	2.68351	2.65892	2.92465	1.96409	2.07045	2.39647	0.98284	0.15834	0.31942	1.80089	1.66385	0.44395	2.13158	1.45053	1.21821	1.71967	1.59701	0.941015	2.57885	2.31973	1.68965	0.23888	1.3029	1.60011	1.65834	7.61299	7.58708	1	76.5239	3.57091e-17	129.02	1	85.6552	2.01771e-16
histone arginine methyltransferase PRMT3	TGGT1_252420	148	-0.170028	-0.13844	-0.879622	-0.0961042	0.0373623	0.0156253	S	3	N/A	0	2.35511	1.85182	2.08764	1.89458	1.81809	2.05414	1.829	2.01193	1.26266	0.844971	1.61612	1.70371	1.69545	1.65142	1.74496	1.71946	1.66073	1.64643	1.79905	1.74424	2.10346	1.93344	1.96502	1.05381	1.65992	1.69728	1.67554	1.77164	7.46906	7.52381	0.995036	23.0208	1.07542e-15	163.49	0.991908	22.8364	9.07773e-07
hypothetical protein	TGGT1_282070	583	0.0701075	-0.230209	-0.866632	-0.199418	-0.514391	-0.424794	S	3	N/A	0	2.07508	1.45098	1.73503	1.7417	2.02268	1.79661	1.23354	1.56831	1.67737	0.25564	0.975681	1.5255	1.74603	0.882879	-0.420309	1.31038	0.764601	0.402409	0.71002	1.34041	1.76303	1.83314	1.53282	0.966505	1.25059	0.7362	0.825797	1.02521	7.58616	7.5431	0.999825	37.564	0.0134309	64.103	0.88817	8.99939	0.0150266
hypothetical protein	TGGT1_226890	943	0.591122	0.478699	-0.864862	#DIV/0!	#DIV/0!	#DIV/0!	T	4	N/A	0	-3.76734	-3.91171	-3.33235	-2.83012	-3.58274	-3.75842	-3.06434	-3.25972	-4.33329	-3.89324	NaN	NaN	NaN	NaN	NaN	NaN	NaN	NaN	NaN	NaN	-3.83953	-3.2484	-3.36083	-4.11327	#DIV/0!	#DIV/0!	#DIV/0!	#DIV/0!	6.54785	NaN	0.561659	1.07661	2.1563e-05	64.701	NaN	NaN	NaN
hypothetical protein;putative transmembrane protein	TGGT1_216460	547	1.09657	1.13642	-0.86056	#DIV/0!	#DIV/0!	#DIV/0!	S	2	HMM: MSYQRKTIPFIMRILCGSGQILFLPSEGN, NN: MSYQRKTIPFIMRILCGSGQ	4	0.57482	0.437371	1.60648	1.648	1.55353	1.98398	1.41554	1.52804	0.914961	0.56926	NaN	NaN	NaN	NaN	NaN	NaN	NaN	NaN	NaN	NaN	0.506096	1.60267	1.64252	0.74211	#DIV/0!	#DIV/0!	#DIV/0!	#DIV/0!	7.68038	NaN	0.802345	6.14077	0.000663199	130.77	0.41387	0	0.000978569
hypothetical protein	TGGT1_230940	540	-0.321676	-0.405702	-0.853915	-0.483287	-0.882746	-0.802525	S	4	N/A	0	4.45179	3.779	3.75562	3.76836	3.85718	3.92258	3.35564	3.85086	3.73544	2.14417	4.23913	4.71445	4.49043	3.93925	2.35245	3.94457	3.68634	3.39188	3.85822	4.45688	4.1154	3.79372	3.70969	2.9398	4.47679	3.59404	3.67426	4.15755	8.4335	8.5575	1	78.3239	0.000215106	139.28	1	115.24	2.12888e-05
dense granule protein GRA7	TGGT1_203310	130	0.156829	-0.408904	-0.852494	-0.133657	-0.513738	-1.14824	S	4	HMM: MARHAIFFALCVLGLVAAALPQFATAA, NN: MARHAIFFALCVLGLVAAALPQFATAA;HMM: MARHAIFSALCVLGLVAAALPQFATAA, NN: MARHAIFSALCVLGLVAAALPQFATAA	2	5.17104	3.61256	4.24302	4.66283	4.74004	4.27172	3.47497	4.202	4.90323	2.48904	4.16854	5.40435	5.60269	4.70919	2.50624	4.24804	3.46147	3.2051	3.20382	4.3399	4.3918	4.54863	3.9829	3.69614	4.78645	4.27271	3.6382	3.77186	8.6111	8.69836	1	113.224	0.000682444	113.22	1	69.8636	0.00114631
hypothetical protein	TGGT1_290700	272	0.0257698	-0.276207	-0.849565	#DIV/0!	#DIV/0!	#DIV/0!	T	4	HMM: MKRFWLCALLSLLEFSWGCNAL, NN: MKRFWLCALLSLLEFSWGCNAL;HMM: MKRFWLCALLSLLEFSWGCNSL, NN: MKRFWLCALLSLLEFSWGCNSL	0	0.17365	-1.33863	-0.72291	-0.309211	-0.63804	-0.453201	-1.44727	-0.67562	-0.79661	-2.01596	NaN	NaN	NaN	NaN	NaN	NaN	NaN	NaN	NaN	NaN	-0.58249	-0.55672	-0.858697	-1.40628	#DIV/0!	#DIV/0!	#DIV/0!	#DIV/0!	6.90775	NaN	0.657259	2.84817	0.0116711	47.774	0	0	NaN
hypothetical protein	TGGT1_202220	379	1.10581	0.394802	-0.848227	#DIV/0!	#DIV/0!	#DIV/0!	S	3	N/A	0	-0.66491	-1.43392	-0.185159	0.144521	0.20983	-0.378761	-1.04423	-0.54085	0.0515194	-1.63518	NaN	NaN	NaN	NaN	NaN	NaN	NaN	NaN	NaN	NaN	-1.04942	0.0563972	-0.654613	-0.79183	#DIV/0!	#DIV/0!	#DIV/0!	#DIV/0!	NaN	NaN	1	72.3155	6.17587e-05	72.315	NaN	NaN	NaN
hypothetical protein;putative microtubule-binding protein	TGGT1_249990	436	0.021824	-0.169999	-0.844523	-0.348969	-0.141469	-0.0133431	S	2	N/A	0	0.0253094	-0.64681	-0.57777	-0.0925398	-0.19647	-0.349019	-0.86407	-0.229159	-0.684629	-1.58227	-1.01803	-0.718391	-0.52712	-0.808399	-1.69352	-0.78488	-0.9179	-0.94188	-0.87339	-0.19178	-0.31075	-0.288926	-0.480749	-1.13345	-0.86821	-1.00968	-0.881554	-0.532585	NaN	6.6749	1	65.6266	0.0101617	65.627	1	52.5995	0.0531153
cell-cycle-associated protein kinase PRP4, putative;putative cell-cycle-associated protein kinase PRP4	TGGT1_313180	63	0.0312872	-0.164346	-0.834162	#DIV/0!	#DIV/0!	#DIV/0!	S	3	N/A	0	1.22825	0.445851	0.7228	0.969291	0.912921	0.939891	0.29336	0.78486	0.78804	-0.71969	NaN	NaN	NaN	NaN	NaN	NaN	NaN	NaN	NaN	NaN	0.83705	0.868337	0.672704	0.0341749	#DIV/0!	#DIV/0!	#DIV/0!	#DIV/0!	7.92267	NaN	0.998469	28.1447	0.0576062	41.724	NaN	NaN	NaN
hypothetical protein;putative vacuolar protein sorting-associated protein	TGGT1_210700	1239	1.41045	1.02032	-0.830811	#DIV/0!	#DIV/0!	#DIV/0!	S	3	N/A	0	-0.54461	-0.80742	0.49733	0.898391	0.80757	0.75335	-0.189439	0.469001	0.523069	-0.71583	NaN	NaN	NaN	NaN	NaN	NaN	NaN	NaN	NaN	NaN	-0.676015	0.73443	0.344304	-0.0963802	#DIV/0!	#DIV/0!	#DIV/0!	#DIV/0!	6.5923	NaN	1	47.3018	0.0270181	47.302	NaN	NaN	NaN
myosin I	TGGT1_230980	121	-0.0292592	-0.243179	-0.82505	#DIV/0!	#DIV/0!	#DIV/0!	S	3	N/A	0	-0.433971	-0.595711	-0.87542	-0.14903	-0.60785	-0.79153	-0.99038	-0.49215	-1.07859	-1.65971	NaN	NaN	NaN	NaN	NaN	NaN	NaN	NaN	NaN	NaN	-0.514841	-0.5441	-0.75802	-1.36915	#DIV/0!	#DIV/0!	#DIV/0!	#DIV/0!	7.42503	NaN	0.72497	4.20939	0.000486595	78.505	NaN	NaN	NaN
diacylglycerol kinase accessory domain (presumed) domain-containing protein	TGGT1_202460	122	0.458131	0.364006	-0.824841	#DIV/0!	#DIV/0!	#DIV/0!	S	3	N/A	0	0.88375	0.666479	1.3052	1.25399	1.14055	1.0986	1.15406	1.1647	0.413269	0.40354	NaN	NaN	NaN	NaN	NaN	NaN	NaN	NaN	NaN	NaN	0.775115	1.23325	1.13912	0.408404	#DIV/0!	#DIV/0!	#DIV/0!	#DIV/0!	6.91818	NaN	0.752408	4.82717	0.00886044	55.724	NaN	NaN	NaN
P-type ATPase4, putative;putative P-type ATPase4	TGGT1_278660	78	0.53846	0.567914	-0.82172	-0.860344	0.404621	0.457735	S	4	N/A	8	0.278519	0.0539802	0.671549	0.81877	0.62381	0.82001	0.69208	0.6904	-0.00815009	-0.22587	0.72038	0.510211	0.967169	1.04601	1.04657	1.07233	0.976061	1.1707	1.84744	2.01931	0.16625	0.70471	0.734163	-0.11701	0.615295	1.01992	1.07303	1.93338	7.30341	7.55116	0.542655	0.524305	3.51567e-05	63.095	0.557113	0	5.32287e-05
myosin C	TGGT1_255190	871	1.14478	0.696032	-0.816769	-1.59456	0.934881	0.129837	S	3	N/A	0	0.87964	0.46649	1.53495	1.92072	1.99786	1.74321	1.12431	1.23977	1.75625	0.245899	0.11349	0.240149	1.27476	1.41435	0.64599	0.933271	0.26827	-0.28157	1.93603	1.8664	0.673065	1.81784	1.3691	1.00107	0.17682	1.1117	0.306657	1.90121	7.23762	7.36818	0.999712	35.4114	0.00879147	117.18	0.947147	12.5335	0.0329698
calcium-dependent protein kinase CDPK2A	TGGT1_206590	162	0.602031	0.469293	-0.813325	-1.21498	0.299375	0.138578	S	2	N/A	0	2.99747	2.93569	3.48052	3.5961	3.62921	3.67636	3.18859	3.44267	2.86059	2.64998	0.71178	0.81169	1.21555	1.27216	0.695619	0.977689	0.95063	0.77262	1.9915	2.23908	2.96658	3.56861	3.43587	2.75529	0.761735	1.06111	0.900313	2.11529	7.37932	7.36907	0.958102	15.629	2.42754e-05	145.81	0.915656	12.9993	1.44143e-06
Ras-related protein Rab11	TGGT1_289680	207	0.81015	0.603667	-0.796141	-0.854769	0.149764	-0.009235	S	4	N/A	0	2.20457	2.19371	2.90424	3.10646	3.01717	3.08523	2.61154	2.71165	2.16298	2.26332	1.52052	1.45653	1.49056	1.69921	1.7251	1.46102	1.44783	1.52902	2.32719	2.34093	2.19914	3.00929	2.80281	2.21315	1.48853	1.63829	1.47929	2.33406	7.25909	7.23676	0.751896	4.81613	2.21589e-16	195.6	0.879795	8.64458	3.32578e-11
hypothetical protein	TGGT1_247450	839	-0.175677	-0.498584	-0.791949	-0.365017	-0.553003	-0.827667	S	2	N/A	0	1.94765	1.27519	1.41596	1.48931	1.40196	1.34901	0.938151	1.05135	1.29658	-0.0089893	3.2307	3.42238	3.45884	2.9433	1.91847	2.75676	2.4368	2.30306	2.7176	3.01018	1.61142	1.43574	1.11284	0.643795	3.32654	2.77354	2.49887	2.86389	7.52759	7.95145	0.993821	22.3031	0.00123752	98.902	0.998127	27.7133	0.000468927
hypothetical protein	TGGT1_247450	690	0.201257	-0.20549	-0.791572	-0.716252	-0.121527	-0.946207	S	4	N/A	0	-2.52346	-3.17254	-3.26351	-2.16409	-2.51263	-2.73963	-3.44708	-2.97376	-3.4235	-3.45313	-3.2268	-1.93048	-1.33996	-3.01955	-3.74099	-3.30496	-3.40201	-3.86757	-3.34618	-2.27101	-2.848	-2.64674	-3.05349	-3.43831	-2.57864	-2.70017	-3.52485	-2.80859	6.33891	6.43639	0.999842	38.01	0.000808278	58.246	0.99979	36.7715	6.40348e-05
proteophosphoglycan PPG1	TGGT1_297520	402	0.28036	-0.00778667	-0.7897	#DIV/0!	#DIV/0!	#DIV/0!	S	2	HMM: MPAPPPSPSLLSPSPAGVSSAS, NN: MPAPPPSPSLLSPSPAGVSSA;HMM: MPAPSPSLLSPSPTGVSSA, NN: MPAPSPSLLSPSPTGVSSA;N/A	0	-1.2207	-1.75888	-1.45799	-1.06702	-1.10328	-1.54277	-1.46401	-1.48595	-1.63719	-2.36107	NaN	NaN	NaN	NaN	NaN	NaN	NaN	NaN	NaN	NaN	-1.48979	-1.20943	-1.49758	-1.99913	#DIV/0!	#DIV/0!	#DIV/0!	#DIV/0!	7.2872	NaN	0.936807	11.7098	0.0441396	55.314	NaN	NaN	NaN
splicing factor U2AF protein	TGGT1_308920	9	0.123756	-0.0646385	-0.78616	-0.358921	-0.435328	-0.358551	S	2	N/A	0	2.39358	1.66871	1.98773	2.20204	2.27493	2.19095	1.57409	2.13448	1.9217	0.815781	2.29895	3.19554	3.28769	2.37944	1.26862	2.65003	2.33451	2.18154	2.37878	3.11645	2.03114	2.1549	1.96651	1.36874	2.74724	2.31192	2.38869	2.74761	7.40302	7.57669	0.999888	39.8616	7.28813e-06	112.5	0.999547	36.4528	5.45318e-05
splicing factor U2AF protein	TGGT1_308920	11	0.123756	-0.0646385	-0.78616	-0.358921	-0.435328	-0.358551	S	2	N/A	0	2.39358	1.66871	1.98773	2.20204	2.27493	2.19095	1.57409	2.13448	1.9217	0.815781	2.29895	3.19554	3.28769	2.37944	1.26862	2.65003	2.33451	2.18154	2.37878	3.11645	2.03114	2.1549	1.96651	1.36874	2.74724	2.31192	2.38869	2.74761	7.40302	7.57669	1	69.7154	7.28813e-06	112.5	0.999999	65.3058	5.45318e-05
cyclin2 related protein	TGGT1_267580	907	0.275647	0.329683	-0.768227	-0.444454	0.127166	0.389186	S	2	N/A	0	-1.59359	-1.42387	-1.38137	-1.34637	-0.97151	-1.16724	-1.16067	-1.20923	-1.69647	-2.30615	-0.171031	-0.34868	0.0420708	-0.12195	-0.31819	0.206871	0.11284	0.0682801	0.58155	0.566019	-1.50873	-1.23308	-1.17905	-2.00131	-0.259855	-0.13269	0.12933	0.573785	6.63901	7.00847	0.997988	26.9558	0.0274583	54.259	0.998871	29.4673	0.0147249
hypothetical protein;snRNA-activating of 50 kDa MW carboxy-terminal protein	TGGT1_232240	662	-0.138493	0.0746929	-0.767627	1.00315	-0.324133	-0.131542	S	3	N/A	0	0.38016	0.30774	0.281291	0.20077	0.13431	0.3012	0.490469	0.464259	-0.909389	-0.21495	3.41454	2.64703	2.4671	2.65083	3.00203	2.82013	2.82081	3.05679	1.85961	1.93257	0.34395	0.205457	0.418643	-0.56217	3.03079	2.70665	2.89924	1.89609	7.05801	8.21487	0.988392	19.3018	0.0227181	46.73	0.999602	33.9957	0.0110278
vacuolar (h+)-atpase g subunit protein	TGGT1_228200	81	0.853083	0.874903	-0.766256	#DIV/0!	#DIV/0!	#DIV/0!	S	3	N/A	0	1.43951	1.2582	2.20862	2.1405	2.25669	2.35614	2.13442	2.18071	1.61137	1.25999	NaN	NaN	NaN	NaN	NaN	NaN	NaN	NaN	NaN	NaN	1.34885	2.20194	2.22376	1.43568	#DIV/0!	#DIV/0!	#DIV/0!	#DIV/0!	7.64502	NaN	0.993216	21.7466	0.00380295	91.085	NaN	NaN	NaN
AP2 domain transcription factor AP2VIIa-4	TGGT1_203710	689	0.0020235	-0.201227	-0.755023	-0.030565	-0.142027	-0.16439	S	3	N/A	0	-0.57098	-1.10694	-0.70878	-0.81855	-0.98348	-0.89159	-1.29121	-0.93776	-1.28191	-1.90201	-2.30584	-1.4083	-1.14867	-1.86596	-2.98266	-1.61099	-2.06594	-2.38745	-2.16885	-1.81294	-0.83896	-0.836937	-1.04019	-1.59196	-1.85707	-1.9991	-2.02146	-1.9909	7.17638	7.52472	0.91986	10.988	0.0122762	46.797	0.67755	4.87224	0.00422062
hypothetical protein;putative transmembrane protein	TGGT1_231220	396	0.613941	0.52742	-0.753935	-0.939363	0.476261	0.0697312	T	3	HMM: MSGEDPVSELLTRPRDWPYQVYNCFTLVLSCTVLLFVLAI, NN: MSGEDPVSELLTRPRDWPYQVYNCFTLVLSCTVLLFVLAI	5	-0.400041	-0.52908	0.237401	0.0564299	0.154311	0.43707	-0.153419	-0.0950707	-0.333269	-0.87584	-0.0958393	0.112191	0.60253	0.653061	0.197719	0.542369	-0.0954993	-0.213149	0.864429	1.17011	-0.46456	0.14938	0.06286	-0.604555	0.00817577	0.484437	0.0779069	1.01727	7.72199	7.54995	0.841882	10.3708	0.023187	47.548	0.879135	10.7397	0.00113583
P-type ATPase4, putative;putative P-type ATPase4	TGGT1_278660	166	0.600948	0.585038	-0.750303	#DIV/0!	#DIV/0!	#DIV/0!	T	3	N/A	8	0.453971	0.50758	1.07689	1.05854	1.10974	1.18315	0.926211	1.08808	0.520359	0.142481	NaN	NaN	NaN	NaN	NaN	NaN	NaN	NaN	NaN	NaN	0.480775	1.08172	1.06581	0.33142	#DIV/0!	#DIV/0!	#DIV/0!	#DIV/0!	7.22115	NaN	0.9813	17.2101	8.71765e-09	104.45	0.489023	0	1.05267e-10
SWI2/SNF2-containing protein RAD54	TGGT1_232450	19	-0.03786	-0.376233	-0.746665	0.107522	-0.03967	-0.112543	S	3	N/A	0	-2.52337	-2.84297	-2.71577	-3.07514	-2.37218	-3.17284	-3.11226	-2.89311	-3.63864	-3.29675	-2.61787	-2.39955	-2.68553	-2.33309	-2.62652	-2.59445	-2.70867	-2.56064	-2.64999	-2.80756	-2.68317	-2.72103	-3.0594	-3.46769	-2.50871	-2.54838	-2.62125	-2.72878	NaN	6.50029	0.59782	4.37525	2.74387e-06	58.373	0.594478	4.32217	0.000110869
hypothetical protein;putative transmembrane protein	TGGT1_261430	835	0.088372	-0.145622	-0.737743	-0.228515	-0.394036	-0.468136	S	3	N/A	9	1.89147	1.08139	1.47014	1.61582	1.63845	1.54152	1.10394	1.37697	1.5544	0.11972	0.523931	0.841481	1.20445	0.72603	-1.06447	0.67337	0.220939	-0.2506	0.0873391	0.79883	1.48643	1.5748	1.34081	0.83706	0.682706	0.28867	0.21457	0.443085	7.94789	8.026	0.969758	15.0605	6.16108e-10	105.5	0.98879	19.4549	3.6912e-11
putative ubiquitin conjugating enzyme E2;ubiquitin conjugating enzyme E2, putative	TGGT1_208570	725	-0.363269	-0.505927	-0.737355	#DIV/0!	#DIV/0!	#DIV/0!	S	3	N/A	0	3.25508	2.70654	2.43642	2.73885	2.67735	2.51345	2.07735	2.83385	2.11268	1.64769	NaN	NaN	NaN	NaN	NaN	NaN	NaN	NaN	NaN	NaN	2.98081	2.61754	2.47488	1.88018	#DIV/0!	#DIV/0!	#DIV/0!	#DIV/0!	9.14656	NaN	1	53.2112	0.0177242	53.211	NaN	NaN	NaN
hypothetical protein	TGGT1_295400	385	0.70451	0.81187	-0.73662	#DIV/0!	#DIV/0!	#DIV/0!	S	4	N/A	0	-1.4416	-2.1311	-1.02522	-1.29782	-0.92248	-0.83373	-1.02729	-1.06242	-1.67732	-1.9596	NaN	NaN	NaN	NaN	NaN	NaN	NaN	NaN	NaN	NaN	-1.78635	-1.08184	-0.97448	-1.81846	#DIV/0!	#DIV/0!	#DIV/0!	#DIV/0!	7.05457	NaN	0.9797	16.8558	6.51725e-15	90.724	0	0	NaN
hypothetical protein	TGGT1_268176	169	0.684664	0.575912	-0.733659	#DIV/0!	#DIV/0!	#DIV/0!	S	2	N/A	0	-0.312829	-0.64198	0.14655	0.291619	0.18361	0.34059	-0.0357395	-0.00932969	-0.459669	-0.59313	NaN	NaN	NaN	NaN	NaN	NaN	NaN	NaN	NaN	NaN	-0.477405	0.20726	0.098507	-0.5264	#DIV/0!	#DIV/0!	#DIV/0!	#DIV/0!	NaN	NaN	0.825458	9.75824	2.14743e-07	75.682	NaN	NaN	NaN
SFT2 family protein	TGGT1_318570	55	1.22067	0.970898	-0.722423	-0.0498362	0.690787	0.827864	S	3	N/A	4	0.14128	0.00905066	1.25208	1.39775	1.23767	1.18807	0.97399	0.976131	1.10987	0.0369492	0.554309	0.66531	1.26902	1.21568	1.41709	1.54996	1.41167	1.35139	1.6029	1.37212	0.0751653	1.29583	1.04606	0.57341	0.60981	1.3006	1.43767	1.48751	NaN	7.43498	0.635713	3.2466	1.07401e-11	123	0.5617	3.54698	1.45783e-07
glycogen phosphorylase 1, putative;putative glycogen phosphorylase 1	TGGT1_310670	25	0.51427	0.412782	-0.722269	-0.366777	-0.501315	0.127248	S	2	N/A	0	5.98431	5.4424	6.18513	6.32416	6.17358	6.28754	5.76038	6.33049	6.31997	4.69074	5.82308	5.97761	6.32554	6.07077	3.80078	6.33134	5.96473	5.78671	6.08098	6.70776	5.71335	6.22762	6.12614	5.50535	5.90034	5.39903	6.02759	6.39437	9.08604	8.86729	0.834386	7.02269	0.0415701	74.92	0.790733	5.77329	0.025826
hypothetical protein	TGGT1_243460	460	1.36999	0.964441	-0.721854	0.0871548	0.304992	0.694919	S	3	N/A	0	-0.722861	-1.01331	0.23716	0.50405	0.7645	0.367129	-0.22944	0.15138	0.46538	-0.90528	1.06134	1.2381	1.60954	1.76319	0.991409	2.14946	1.77157	1.61289	1.64625	1.86872	-0.868085	0.501904	0.0963562	-0.21995	1.14972	1.45471	1.84464	1.75748	6.7897	6.96114	0.864005	8.02994	6.31642e-05	120.53	0.997016	25.2395	2.8147e-08
hypothetical protein;immune mapped protein 1	TGGT1_293470	389	1.42599	0.962117	-0.719811	#DIV/0!	#DIV/0!	#DIV/0!	T	2	N/A	0	-0.11695	-0.60713	0.989791	1.2684	0.93365	0.94292	0.46135	0.395961	0.58839	0.0998803	NaN	NaN	NaN	NaN	NaN	NaN	NaN	NaN	NaN	NaN	-0.36204	1.06395	0.600077	0.344135	#DIV/0!	#DIV/0!	#DIV/0!	#DIV/0!	7.24077	NaN	1	88.1361	0.0259374	88.136	NaN	NaN	NaN
hypothetical protein	TGGT1_290910	785	-0.0684704	-0.324823	-0.71978	-0.0338857	0.00105878	0.108609	S	2	HMM: METQAASLQSPLALATQKAEAQ, NN: METQAASLQSPLALATQKAEAQ;N/A	0	-0.57426	-0.84258	-0.86481	-0.82106	-0.6448	-1.0089	-1.17844	-0.91239	-1.10453	-1.88881	0.93185	0.84248	0.80081	0.667141	1.19672	0.79708	1.03535	1.15489	0.998331	1.06099	-0.70842	-0.77689	-1.03324	-1.49667	0.887165	0.888224	0.995774	1.02966	NaN	7.02305	0.561713	1.1867	0.00439471	42.716	0.97462	18.7039	2.74865e-07
eukaryotic glutathione synthase, atp binding domain-containing protein	TGGT1_226800	316	0.280205	0.0127518	-0.717205	#DIV/0!	#DIV/0!	#DIV/0!	S	3	N/A	0	-0.26661	-0.81628	-0.482419	-0.0578299	-0.243471	-0.24834	-0.598791	-0.73895	-0.525419	-1.43147	NaN	NaN	NaN	NaN	NaN	NaN	NaN	NaN	NaN	NaN	-0.541445	-0.26124	-0.528693	-0.978445	#DIV/0!	#DIV/0!	#DIV/0!	#DIV/0!	NaN	NaN	0.935923	12.8906	0.0550276	48.568	NaN	NaN	NaN
CLASP amine-terminal protein;hypothetical protein	TGGT1_312590	441	0.048529	-0.250171	-0.714374	#DIV/0!	#DIV/0!	#DIV/0!	S	4	N/A	0	-0.00478091	-0.60719	-0.463189	-0.119519	-0.189661	-0.380429	-0.95804	-0.330001	-0.284281	-1.65938	NaN	NaN	NaN	NaN	NaN	NaN	NaN	NaN	NaN	NaN	-0.305985	-0.257456	-0.556157	-0.97183	#DIV/0!	#DIV/0!	#DIV/0!	#DIV/0!	6.72165	NaN	0.998546	28.3671	0.00634302	42.633	NaN	NaN	NaN
CRAL/TRIO domain protein;hypothetical protein	TGGT1_213790	566	1.25868	1.05997	-0.713968	0.0024897	0.623454	0.583161	S	3	N/A	2	0.164679	-0.30828	1.02724	1.26237	1.27104	1.4084	0.56457	0.99154	1.24091	-0.29508	-0.13007	0.181929	1.06816	0.98745	-0.10746	1.10381	0.54639	0.17707	0.271061	0.942141	-0.0718001	1.18688	0.98817	0.472915	0.0259294	0.649383	0.60909	0.606601	7.39945	7.27598	1	86.1144	0.00160594	86.114	1	98.1563	0.00122593
hypothetical protein	TGGT1_221390	611	-0.0449484	-0.262121	-0.713891	-0.437841	-0.278176	-0.51584	S	3	N/A	0	-0.463201	-1.05313	-0.552341	-1.0024	-0.8546	-0.99404	-1.1247	-0.94212	-1.30151	-1.7325	0.33484	0.40742	0.178271	0.10013	0.000459465	0.0659594	-0.16271	-0.337381	0.184351	0.401911	-0.758165	-0.803114	-1.02029	-1.517	0.37113	0.0929534	-0.144711	0.293131	6.69142	7.50124	0.955733	13.3433	2.51818e-05	80.236	1	99.8316	2.945e-16
tetratricopeptide repeat-containing protein	TGGT1_229490	717	1.07017	0.698072	-0.712273	#DIV/0!	#DIV/0!	#DIV/0!	S	2	N/A	2	-0.87052	-1.21827	-0.130189	0.15862	0.0488896	0.0735004	-0.662099	-0.45037	0.147091	-1.52009	NaN	NaN	NaN	NaN	NaN	NaN	NaN	NaN	NaN	NaN	-1.04439	0.0257734	-0.346323	-0.6865	#DIV/0!	#DIV/0!	#DIV/0!	#DIV/0!	7.32541	NaN	0.740331	4.55005	0.00919893	83.309	0	0	NaN
hypothetical protein	TGGT1_203120	227	1.4361	1.20169	-0.710045	#DIV/0!	#DIV/0!	#DIV/0!	S	3	N/A	0	-1.06094	-1.63235	-0.15339	0.203441	0.2183	0.13259	-0.3894	-0.17804	-0.1364	-1.10479	NaN	NaN	NaN	NaN	NaN	NaN	NaN	NaN	NaN	NaN	-1.34665	0.0894503	-0.14495	-0.620595	#DIV/0!	#DIV/0!	#DIV/0!	#DIV/0!	6.66887	NaN	0.569457	1.21483	0.0167808	54.005	NaN	NaN	NaN
hypothetical protein;putative high molecular mass nuclear antigen	TGGT1_230340	353	-0.0128049	-0.201732	-0.707245	-0.210895	-0.228872	-0.32228	S	4	N/A	0	0.47873	0.155279	0.35384	0.499289	0.0594697	0.212399	-0.0535999	0.18702	0.0387001	-0.84479	0.384259	0.786299	0.919501	0.57011	-0.420389	0.4787	0.17523	0.13507	0.26083	0.68696	0.317005	0.3042	0.115273	-0.403045	0.585279	0.356407	0.263	0.473895	7.11371	7.20946	0.761649	5.60869	0.00037477	54.225	0.8167	6.53688	5.90615e-09
hypothetical protein;putative transmembrane protein	TGGT1_311230	2871	-0.00609398	-0.36653	-0.705991	-0.360125	-0.376952	-0.612215	T	2	N/A	1	0.590091	-0.26903	0.0681196	0.22026	0.174929	0.0345199	-0.620809	-0.0317105	0.02524	-1.12835	-0.794909	0.0998598	0.192971	-0.64653	-1.71987	-0.42908	-1.00139	-1.44875	-0.97851	-0.22072	0.16053	0.154436	-0.206	-0.551555	-0.347525	-0.724477	-0.95974	-0.599615	NaN	7.18543	0.622305	2.16862	0.000298125	65.895	0.681163	3.29682	0.00164474
hypothetical protein;putative transmembrane protein	TGGT1_299780	462	0.0560248	-0.209029	-0.70422	#DIV/0!	#DIV/0!	#DIV/0!	S	3	HMM: MKPLKSLKHRAIYAVLSVILFHEAVVYGV, NN: MKPLKSLKHRAIYAVLSVILFHEAVVYGV	3	-0.99188	-1.18081	-1.12554	-0.94182	-1.0236	-1.41159	-1.44778	-1.02675	-1.41599	-2.05309	NaN	NaN	NaN	NaN	NaN	NaN	NaN	NaN	NaN	NaN	-1.08634	-1.03032	-1.29537	-1.73454	#DIV/0!	#DIV/0!	#DIV/0!	#DIV/0!	7.09276	NaN	0.998574	30.102	0.000279865	74.147	NaN	NaN	NaN
hypothetical protein	TGGT1_211630	127	1.29845	1.33263	-0.700515	-1.62311	0.763317	0.40591	S	3	N/A	0	0.977469	1.26238	2.46899	2.48445	2.3017	2.62478	2.46454	2.26836	1.30402	2.13171	0.0973198	0.0161195	0.6407	0.84812	0.97129	0.75963	0.37437	0.25389	2.13886	2.03262	1.11993	2.41838	2.45256	1.71786	0.0567197	0.820037	0.46263	2.08574	7.96188	7.57965	0.95981	14.0591	1.08738e-24	153.59	0.940131	13.2553	1.31504e-12
hypothetical protein;putative transporter	TGGT1_248420	14	0.776174	0.626124	-0.694969	-0.462605	0.431865	0.381145	S	4	N/A	10	1.85962	1.74862	2.56829	2.67801	2.49458	2.71795	2.29211	2.28067	1.86172	1.90893	0.659801	0.62077	1.06026	1.17544	0.980751	1.13842	0.979521	0.946351	1.49131	1.47676	1.80412	2.58029	2.43024	1.88532	0.640285	1.07215	1.02143	1.48404	7.83083	7.97067	0.997292	25.9916	6.27801e-63	231.25	0.99303	21.6622	5.85323e-32
GRAM domain-containing protein	TGGT1_311920	1609	0.824448	0.395665	-0.684853	-0.248718	0.48587	0.248357	S	2	N/A	3	-1.12573	-1.72094	-0.88309	-0.490491	-0.42308	-0.8811	-1.13672	-1.06519	-0.872499	-1.69498	-0.9372	-1.12698	-0.281379	-0.485041	-0.87224	-0.45357	-0.881291	-1.01634	-0.58901	-0.48102	-1.42334	-0.598887	-1.02767	-1.28374	-1.03209	-0.54622	-0.783734	-0.535015	6.28856	6.57836	0.948843	12.6829	0.0215918	58.04	0.942603	12.1544	0.0225322
hypothetical protein;translation initiation factor eIF3 subunit 135	TGGT1_240380	245	-0.0392053	-0.326668	-0.682885	-0.317941	-0.231314	-0.0470007	S	2	N/A	0	-0.78031	-1.11092	-1.0354	-0.68889	-1.23017	-1.34123	-1.12159	-1.35403	-1.41564	-1.91977	-0.211159	-0.0616793	-0.01086	-0.38744	-0.704901	-0.23741	-0.16333	-0.14952	0.113781	0.15526	-0.945615	-0.98482	-1.27228	-1.6677	-0.136419	-0.367734	-0.18342	0.13452	7.23119	7.06882	0.998594	28.8597	2.03691e-06	89.624	0.951904	13.246	2.03691e-06
leucine rich repeat-containing protein	TGGT1_220230A	215	0.933076	0.656425	-0.678856	-1.59456	0.934881	0.129837	S	2	HMM: MRPPLGTPLFFPSSAPSSPASVRAA, NN: MRPPLGTPLFFPSSAPSSPASVRAA	0	0.25228	-0.0530698	0.81358	1.17927	1.10519	0.98523	0.69628	0.586579	0.91157	-0.20392	0.11349	0.240149	1.27476	1.41435	0.64599	0.933271	0.26827	-0.28157	1.93603	1.8664	0.0996052	1.03268	0.75603	0.353825	0.17682	1.1117	0.306657	1.90121	7.23762	7.36818	0.998437	28.0537	0.032634	117.18	0.947147	12.5335	0.0329698
hypothetical protein;putative transmembrane protein	TGGT1_215360	174	-0.218854	-0.281231	-0.670736	#DIV/0!	#DIV/0!	#DIV/0!	S	3	N/A	1	0.62128	0.40997	0.119191	0.321931	0.449191	0.31823	0.16355	0.2214	-0.36335	-0.384581	NaN	NaN	NaN	NaN	NaN	NaN	NaN	NaN	NaN	NaN	0.515625	0.296771	0.234394	-0.373965	#DIV/0!	#DIV/0!	#DIV/0!	#DIV/0!	6.94369	NaN	1	54.3425	0.00961446	54.343	NaN	NaN	NaN
hypothetical protein;putative nuclear NF-kB activator	TGGT1_288350	456	0.117832	-0.0509685	-0.669331	-0.219453	-0.363619	-0.393209	S	3	N/A	0	2.03239	1.60668	1.85738	1.89162	2.0631	1.95828	1.4681	1.87932	1.83639	0.69968	0.994911	1.42716	1.27829	0.95977	0.30419	1.15253	0.782989	0.51796	0.860531	1.21403	1.81953	1.93737	1.76857	1.26804	1.21104	0.847417	0.817827	1.03728	7.70636	7.7715	0.992203	21.0466	0.000495471	85.271	0.999643	34.4762	0.000176443
glycogen phosphorylase 1, putative;putative glycogen phosphorylase 1	TGGT1_310670	27	0.48947	0.402986	-0.669086	-0.398219	-0.375739	0.111817	S	3	N/A	0	5.19112	4.6772	5.41888	5.51468	5.33733	5.46668	4.99111	5.55365	5.49936	4.00973	3.36337	3.49233	3.85614	3.50987	1.79032	3.74784	3.52091	3.35025	3.66751	4.20826	4.93416	5.42363	5.33715	4.75454	3.42785	3.05211	3.53967	3.93789	8.69526	8.67715	0.712434	3.94008	0.0375371	78.113	0.940382	11.9792	0.0408204
transporter, major facilitator family protein	TGGT1_226020	14	1.43518	1.07133	-0.668504	-0.00627033	0.626781	0.6445	S	2	N/A	12	0.298659	0.221699	1.6207	1.71817	1.74721	1.80642	1.01662	1.17148	1.69441	0.359301	0.766771	0.922989	2.04458	1.96602	0.404381	1.93499	1.40188	1.13127	1.36951	1.62179	0.260179	1.69536	1.33151	1.02686	0.84488	1.47166	1.48938	1.49565	7.93805	7.92471	1	69.7206	0.0127676	69.721	1	86.276	0.00946816
calcium-dependent protein kinase CDPK3	TGGT1_305860	84	-0.615701	-0.695971	-0.666618	#DIV/0!	#DIV/0!	#DIV/0!	S	3	N/A	0	1.58789	1.3089	0.93228	0.907161	0.65864	0.72906	0.58426	0.94395	0.0946808	0.237471	NaN	NaN	NaN	NaN	NaN	NaN	NaN	NaN	NaN	NaN	1.44839	0.832694	0.752423	0.166076	#DIV/0!	#DIV/0!	#DIV/0!	#DIV/0!	6.75131	NaN	0.999993	51.522	1.21413e-05	81.854	NaN	NaN	NaN
hypothetical protein	TGGT1_288460	1804	0.397809	0.419322	-0.666369	-0.160189	0.25645	0.850007	T	2	N/A	0	-0.75167	-0.911049	-0.26822	-0.50594	-0.526491	-0.313581	-0.629791	-0.292741	-0.88003	-1.31981	-1.51202	-1.44968	-1.3606	-0.95112	-1.36148	-0.46703	-0.54917	-0.876331	-0.52496	-0.416349	-0.83136	-0.43355	-0.412037	-1.09992	-1.48085	-1.2244	-0.630843	-0.470655	7.30142	7.68104	0.986721	18.797	3.96697e-05	86.357	0.991475	20.9192	3.96697e-05
hypothetical protein;putative transmembrane protein	TGGT1_231220	451	0.430519	0.0936618	-0.664769	#DIV/0!	#DIV/0!	#DIV/0!	S	3	HMM: MSGEDPVSELLTRPRDWPYQVYNCFTLVLSCTVLLFVLAI, NN: MSGEDPVSELLTRPRDWPYQVYNCFTLVLSCTVLLFVLAI	5	1.56334	1.45621	1.98229	2.04976	1.78883	1.74321	1.50921	1.55789	1.18781	1.36324	NaN	NaN	NaN	NaN	NaN	NaN	NaN	NaN	NaN	NaN	1.50977	1.94029	1.60344	1.27553	#DIV/0!	#DIV/0!	#DIV/0!	#DIV/0!	NaN	NaN	1	44.5108	6.41338e-05	64.454	NaN	NaN	NaN
AP2 domain transcription factor AP2X-5	TGGT1_237090	320	0.0416395	-0.125934	-0.664349	-0.486624	-0.560662	-0.843388	S	4	N/A	0	1.04613	0.65629	0.98133	0.771689	0.92553	0.830689	0.46193	0.88321	0.656111	-0.19911	-0.132121	0.42787	0.42401	-0.35408	-1.30829	-0.26474	-0.651341	-1.17046	-0.55423	0.13645	0.85121	0.89285	0.725276	0.2285	0.147875	-0.412787	-0.695514	-0.20889	6.67055	6.7465	0.885509	8.8842	0.00376277	73.927	0.947188	12.537	0.000606695
MORN repeat-containing protein	TGGT1_313290	36	0.280903	0.337626	-0.661073	-1.0612	0.058037	0.10065	S	4	N/A	0	0.22758	0.304541	0.54859	0.493369	0.598931	0.78089	0.55064	0.479529	-0.160549	-0.0676708	-1.29179	-1.12773	-1.29088	-1.07499	-1.0893	-1.14948	-1.09229	-1.08556	-0.0241607	-0.0716609	0.26606	0.546963	0.603687	-0.11411	-1.20976	-1.15172	-1.10911	-0.0479108	7.0886	7.01628	1	95.298	1.91544e-57	190.23	0.999999	61.3013	7.86531e-21
GHMP kinase, N-terminal domain-containing protein	TGGT1_229780	823	-0.0466692	-0.278673	-0.656666	-0.0349472	-0.494169	-0.432002	S	2	N/A	0	1.38385	0.978621	1.01336	1.18739	1.20295	1.22086	0.51994	0.966889	1.09711	-0.14131	1.21398	1.53231	1.69942	1.12073	-0.18322	1.24742	0.959249	0.616759	0.766981	1.1852	1.18124	1.13457	0.902563	0.477901	1.37315	0.878976	0.941143	0.97609	7.56499	7.55171	0.895254	11.0313	1.70453e-09	165.44	0.985696	19.2541	1.64887e-09
AP2 domain transcription factor AP2VIII-2	TGGT1_233120	257	-0.0492254	-0.177791	-0.65637	#DIV/0!	#DIV/0!	#DIV/0!	S	3	N/A	0	0.767581	0.38967	0.47247	0.550281	0.565449	0.48185	0.25033	0.470321	0.200029	-0.45397	NaN	NaN	NaN	NaN	NaN	NaN	NaN	NaN	NaN	NaN	0.578625	0.5294	0.400834	-0.12697	#DIV/0!	#DIV/0!	#DIV/0!	#DIV/0!	7.05358	NaN	1	60.5489	0.00256176	60.549	NaN	NaN	NaN
hypothetical protein	TGVEG_249890	647	-0.0538052	-0.189184	-0.650195	-0.428245	-0.364977	-0.3061	S	3	N/A	0	0.960879	0.710751	0.894669	0.77905	0.67231	0.616021	0.46801	0.855861	0.31085	-0.0472202	1.67557	1.91031	1.55682	1.5965	1.13057	1.44367	1.56297	1.45388	1.61759	2.21258	0.835815	0.78201	0.646631	0.131815	1.79294	1.42796	1.48684	1.91508	7.33419	7.76654	1	50.9502	0.0292532	50.95	1	57.2028	0.0209346
inorganic anion transporter, sulfate permease (SulP) family protein	TGGT1_233710	294	-0.218861	-0.380279	-0.649134	-0.252591	-0.214279	-0.331472	S	4	N/A	9	1.70313	1.07572	1.10865	1.30472	1.09832	1.06823	0.789629	1.16958	1.00735	0.0355091	0.841661	1.26655	1.36276	1.05203	0.10469	0.97125	0.73854	0.45811	0.82716	1.12329	1.38942	1.17056	1.00915	0.52143	1.05411	0.839827	0.722633	0.975224	7.40092	7.55351	0.994152	23.3321	2.30609e-12	103.02	0.962754	14.5111	2.0556e-24
DnaJ domain-containing protein	TGGT1_203380	69	-0.0291258	-0.264135	-0.643203	-0.303051	-0.367418	-0.447585	S	3	N/A	0	2.2573	1.50924	1.78079	1.85756	1.92408	1.86458	1.07046	1.92236	1.89088	0.531	2.01926	2.44389	2.6286	2.04392	0.91995	2.05034	1.78669	1.51494	1.80058	2.3735	1.88327	1.85414	1.61913	1.21094	2.23157	1.86416	1.78399	2.08704	6.91614	7.0103	1	98.3372	0.000195137	98.337	1	60.345	0.000285011
diacylglycerol kinase accessory domain (presumed) domain-containing protein	TGGT1_202460	575	0.457062	0.264718	-0.642202	#DIV/0!	#DIV/0!	#DIV/0!	S	3	N/A	0	0.16721	-0.138201	0.420701	0.423579	0.57042	0.458199	0.152331	0.22714	-0.00859069	-0.33268	NaN	NaN	NaN	NaN	NaN	NaN	NaN	NaN	NaN	NaN	0.014505	0.471567	0.279223	-0.170635	#DIV/0!	#DIV/0!	#DIV/0!	#DIV/0!	7.01498	NaN	0.661542	5.92083	0.0426505	40.616	NaN	NaN	NaN
hypothetical protein	TGGT1_310570	58	0.400163	0.0359692	-0.640854	-0.289855	-0.34743	-0.47349	S	2	N/A	0	2.6005	1.74622	2.40831	2.6745	2.63776	2.48583	1.88533	2.25683	2.4649	1.40044	1.26934	1.93348	1.90016	1.26378	0.597999	1.42535	1.07038	0.88803	1.1495	1.68605	2.17336	2.57352	2.20933	1.93267	1.60141	1.25398	1.12792	1.41778	7.73069	7.34368	0.95386	13.1542	0.0083596	85.355	0.923745	10.833	0.00707108
phospholipase, patatin family protein	TGGT1_305140	114	-0.0691073	-0.21252	-0.637177	#DIV/0!	#DIV/0!	#DIV/0!	S	3	N/A	0	2.29818	1.5679	1.83966	1.83343	1.91871	1.85973	1.39791	1.90392	1.7638	0.689711	NaN	NaN	NaN	NaN	NaN	NaN	NaN	NaN	NaN	NaN	1.93304	1.86393	1.72052	1.22676	#DIV/0!	#DIV/0!	#DIV/0!	#DIV/0!	7.21654	NaN	0.994185	22.3293	0.0372029	53.751	NaN	NaN	NaN
FHA domain-containing protein	TGGT1_202840	892	0.00600717	-0.192702	-0.635996	-0.134266	-0.206756	-0.197626	S	3	N/A	0	3.52725	2.99293	3.15599	3.31242	3.32988	3.29132	2.74808	3.16276	3.21126	2.04894	3.1301	3.32715	3.41377	3.08507	2.56677	3.21073	3.05948	2.82279	2.95285	3.37768	3.26009	3.2661	3.06739	2.6301	3.22863	3.02187	3.031	3.16527	8.29918	8.2811	0.999488	32.9048	0.00145544	168.46	0.957679	13.5466	0.000203567
RNA pseudouridine synthase superfamily protein	TGGT1_306660	3595	0.0410018	-0.203585	-0.633906	-0.18898	-0.263438	-0.271705	S	3	N/A	0	2.06173	1.43682	1.64392	1.81591	1.911	1.71418	1.2597	1.66319	1.50406	0.80868	2.73689	2.81352	2.86805	2.59801	2.06924	2.67764	2.49945	2.33341	2.50747	2.87749	1.74927	1.79028	1.54569	1.15637	2.7752	2.51177	2.5035	2.69248	7.86399	7.65382	0.994922	22.9208	6.42283e-05	130.27	0.979559	16.8053	4.04715e-05
hypothetical protein	TGGT1_277870	512	0.496498	0.311748	-0.632588	#DIV/0!	#DIV/0!	#DIV/0!	T	2	N/A	0	-0.86618	-0.80903	-0.346031	-0.266061	-0.41123	-0.457231	-0.641611	-0.47873	-0.52105	-1.42634	NaN	NaN	NaN	NaN	NaN	NaN	NaN	NaN	NaN	NaN	-0.837605	-0.341107	-0.525857	-0.973695	#DIV/0!	#DIV/0!	#DIV/0!	#DIV/0!	6.69957	NaN	0.598574	1.79592	2.37554e-08	98.175	NaN	NaN	NaN
hypothetical protein	TGGT1_259040	155	-0.112157	-0.167487	-0.630898	#DIV/0!	#DIV/0!	#DIV/0!	S	2	N/A	1	-0.458471	-0.62897	-0.51872	-0.73161	-0.7173	-0.77901	-0.81265	-0.54196	-0.89749	-1.67606	NaN	NaN	NaN	NaN	NaN	NaN	NaN	NaN	NaN	NaN	-0.54372	-0.655877	-0.711207	-1.28677	#DIV/0!	#DIV/0!	#DIV/0!	#DIV/0!	7.34939	NaN	1	84.2973	0.00100334	84.297	NaN	NaN	NaN
ABC transporter, putative;putative ABC transporter	TGGT1_208050	1083	-0.106676	-0.224439	-0.630345	-0.1619	0.108868	0.0804349	S	3	N/A	3;7	-0.84376	-0.54321	-0.494371	-1.05852	-0.84759	-0.67218	-1.00911	-1.07248	-1.54668	-1.31433	-0.41595	-0.67352	-0.35647	-0.488911	-0.462219	-0.434411	-0.399479	-0.559011	-0.22288	-0.38192	-0.693485	-0.80016	-0.917923	-1.4305	-0.544735	-0.435867	-0.4643	-0.3024	NaN	6.8492	0.832082	6.95068	1.66839e-23	95.926	0.816276	6.47672	2.44973e-08
hypothetical protein	TGGT1_250820	38	0.585282	0.336838	-0.630117	0.18529	-0.390048	-0.128985	S	3	N/A	0	0.317	-0.10543	0.791051	0.530549	0.751601	0.735369	0.208861	0.38364	0.450541	-0.32864	0.82772	0.45727	0.0410199	0.208111	0.508211	0.48813	0.43922	0.613179	0.166799	0.489639	0.105785	0.691067	0.442623	0.0609503	0.642495	0.252447	0.51351	0.328219	7.36691	7.63261	0.980008	18.8801	0.0040679	58.626	0.94039	11.978	0.0215641
	TGGT1_GRA41	173	-0.0844217	-0.114615	-0.628643	-0.355419	-0.100874	-0.0495842	S	3			0.543679	0.31221	0.338429	0.341941	0.350199	0.41191	0.22946	0.298619	-0.26384	-0.3064	1.83517	1.40221	1.63751	1.5054	1.41054	1.41175	1.60359	1.69198	1.84712	2.00193	0.427945	0.343523	0.31333	-0.28512	1.61869	1.51782	1.56911	1.92453	NaN	NaN	0.986453	21.6326	0.00198005	54.898	0.969158	15.066	0.000458016
ubiquinol-cytochrome c reductase	TGGT1_288750	43	0.381737	-0.00379667	-0.628247	#DIV/0!	#DIV/0!	#DIV/0!	S	2	N/A	0	-1.39623	-1.40845	-1.0094	-0.7623	-1.29011	-1.17675	-1.68104	-1.36062	-1.74421	-1.55349	NaN	NaN	NaN	NaN	NaN	NaN	NaN	NaN	NaN	NaN	-1.40234	-1.0206	-1.40614	-1.64885	#DIV/0!	#DIV/0!	#DIV/0!	#DIV/0!	NaN	NaN	0.544275	0.77115	0.00563075	49.298	NaN	NaN	NaN
hypothetical protein;SIT4 phosphatase-associated protein	TGGT1_319930	308	-0.20388	-0.377603	-0.627485	0.0414138	-0.317785	-0.309601	S	3	HMM: MPLLDQRSKAGVLGSFTATCATRGQ, NN: MPLLDQRSKAGVLGSFTATCATRGQ	0	-0.407109	-0.61593	-0.83703	-0.62068	-0.68849	-0.74007	-1.23385	-0.69345	-0.79402	-1.89175	0.978231	1.30648	1.31868	0.93244	0.222589	1.11781	0.750749	0.6297	0.57049	1.01219	-0.51152	-0.7154	-0.889123	-1.34288	1.14235	0.82457	0.832754	0.79134	7.27198	7.43189	0.997469	26.1117	0.00643827	60.161	0.934658	11.8096	0.00694817
ENTH domain-containing protein	TGGT1_214180	268	-0.146905	-0.194161	-0.62597	-0.103963	-0.639086	-0.700643	S	3	N/A	0	2.97633	2.34954	2.49733	2.58218	2.46858	2.65032	2.10527	2.65073	2.50387	1.27625	1.64945	2.01147	1.83156	1.59735	0.14521	1.55348	1.1202	0.71577	0.85462	1.61294	2.66294	2.51603	2.46877	1.89006	1.83046	1.19137	1.12982	1.23378	8.13827	8.31492	0.887173	11.9533	0.000198269	84.859	0.670883	5.51418	0.00121704
ARM repeats containing protein	TGGT1_261440	27	0.988421	0.791642	-0.625521	-0.0935507	0.32829	0.477338	S	3	N/A	0	2.95643	2.82422	3.8374	3.93588	3.86296	4.07701	3.39543	3.57346	3.8169	2.68955	3.16997	3.27733	4.13006	3.98424	2.54152	4.12458	3.64914	3.32925	3.64895	3.94013	2.89032	3.87875	3.68197	3.25323	3.22365	3.55194	3.70099	3.79454	8.66744	8.74923	1	79.0591	1.79449e-11	151.04	1	175.355	5.00523e-19
zinc finger (CCCH type) motif-containing protein	TGGT1_255310	754	-0.49095	-0.353783	-0.62309	-0.288745	-0.650715	-0.499144	S	2	N/A	0	0.69745	0.55945	0.0611196	0.0606508	0.29073	0.25718	0.00252956	0.56429	-0.1765	-0.79468	0.438779	0.59463	0.36574	0.00297922	-0.77075	0.20959	0.0302999	-0.187209	-0.0275691	0.640181	0.62845	0.1375	0.274667	-0.48559	0.516704	-0.13401	0.0175604	0.306306	7.2962	7.39797	0.702398	4.97403	2.83223e-05	107.13	0.97914	17.4455	1.38683e-05
AP2 domain transcription factor AP2VIIa-3	TGGT1_205650	984	0.187021	0.00262818	-0.623081	0.071027	-0.299207	-0.440047	T	3	N/A	0	0.469991	-0.28906	0.22733	0.351489	0.25364	0.374329	-0.12849	0.0334407	0.221661	-0.91285	1.81904	2.18496	2.0091	1.71143	1.38785	1.70698	1.53532	1.44356	1.29572	1.68613	0.0904651	0.277486	0.0930933	-0.345595	2.002	1.70279	1.56195	1.49093	6.9541	7.76879	0.978242	18.0658	0.0469849	43.03	0.960234	13.8268	0.00859109
hypothetical protein;putative transmembrane protein	TGGT1_281440	306	0.487773	0.22912	-0.621232	#DIV/0!	#DIV/0!	#DIV/0!	S	2	HMM: MPARSRQLASSASLEREVSAA, NN: MPARSRQLASSASLEREVSAA	1	-0.70673	-0.80491	-0.337341	-0.177911	-0.28889	-0.392801	-0.486709	-0.70059	-0.99263	-0.78593	NaN	NaN	NaN	NaN	NaN	NaN	NaN	NaN	NaN	NaN	-0.75582	-0.268047	-0.5267	-0.88928	#DIV/0!	#DIV/0!	#DIV/0!	#DIV/0!	6.45515	NaN	1	52.8619	0.00603814	52.862	NaN	NaN	NaN
phosphatidylinositol 3- and 4-kinase	TGGT1_276170	724	0.463675	0.049488	-0.619621	0.036955	0.024174	-0.111126	S	3	N/A	0	0.635871	0.23188	0.74926	0.879491	1.0639	0.72448	0.28518	0.440431	0.937149	-0.38129	0.468551	0.649121	1.13856	0.79122	-0.18075	0.74525	0.292351	0.30553	0.3067	0.514811	0.433876	0.89755	0.483364	0.277929	0.558836	0.58301	0.44771	0.410755	7.61906	7.51236	0.998007	26.9999	6.12138e-10	169.72	0.998957	29.8166	3.02495e-10
protein phosphatase 2C domain-containing protein	TGGT1_267100	347	0.663025	0.426068	-0.617685	-0.248995	0.41815	0.463219	S	2	N/A	0	1.37409	1.343	1.98022	2.06086	2.02363	2.00436	1.554	1.79548	1.70755	1.10022	0.65328	1.06538	1.55224	1.3841	0.896101	1.61792	1.25879	1.09094	1.43742	1.70567	1.35854	2.02157	1.78461	1.40389	0.85933	1.27748	1.32255	1.57154	7.57733	7.67162	0.939956	11.9464	0.00684551	80.782	0.984548	18.0425	0.00913429
hypothetical protein;putative transporter	TGGT1_240810	17	0.783122	0.855842	-0.610298	-0.586761	0.520447	0.473884	S	3	N/A	10	3.82301	3.84286	4.60299	4.64707	4.59811	4.8809	4.57097	4.61446	4.01175	3.99977	3.40575	3.11463	3.72087	3.88982	3.73122	3.88083	3.67036	3.65103	4.25857	4.3831	3.83293	4.61606	4.68878	4.00576	3.26019	3.78064	3.73407	4.32083	8.84119	8.8506	1	69.4671	1.24411e-41	219.96	0.999998	56.9427	6.65434e-74
vacuolar (h+)-atpase g subunit protein	TGGT1_228200	73	1.32204	1.13311	-0.609916	-0.757061	0.525767	0.48515	S	3	N/A	0	0.61295	0.153919	1.67442	1.76602	1.67597	1.77805	1.40984	1.36175	1.36587	0.825239	1.87879	1.80213	2.66567	2.5972	1.83581	2.53426	2.24324	2.19933	3.04692	3.11842	0.383435	1.70547	1.51655	1.09555	1.84046	2.36623	2.32561	3.08267	7.99781	8.03691	0.973511	16.9044	0.0133571	64.266	0.94494	12.9567	0.00464838
facilitative glucose transporter GT1	TGGT1_214320	524	0.671279	0.468086	-0.609368	-0.465937	0.393186	0.324813	S	3	N/A	12	1.671	1.74305	2.33738	2.4661	2.33143	2.39443	2.0415	2.0894	2.10856	1.42931	-0.36658	-0.293479	0.00717019	0.452749	-0.270451	0.17369	-0.110859	-0.0784808	0.34296	0.57848	1.70703	2.3783	2.17511	1.76894	-0.33003	0.0631562	-0.00521661	0.46072	7.62578	7.5836	0.601008	3.55182	2.42788e-43	152.16	0.543798	1.20579	6.92029e-37
chloroquine resistance marker;hypothetical protein	TGGT1_228120	2622	0.348377	0.144798	-0.607857	0.091771	0.0505403	0.043427	S	3	N/A	0	1.7196	1.00833	1.65595	1.80932	1.67176	1.74195	1.17746	1.60688	1.43984	0.769131	2.06268	1.76174	1.94841	1.99524	1.9446	1.95456	1.94889	1.96346	1.75537	1.97236	1.36397	1.71234	1.50876	1.10449	1.91221	1.96275	1.95564	1.86387	7.16593	6.86133	0.996943	25.134	0.00959974	72.187	0.999198	30.9523	0.00352819
hypothetical protein;SIT4 phosphatase-associated protein	TGGT1_319930	334	-0.00506852	-0.283418	-0.607566	#DIV/0!	#DIV/0!	#DIV/0!	S	2	HMM: MPLLDQRSKAGVLGSFTATCATRGQ, NN: MPLLDQRSKAGVLGSFTATCATRGQ	0	1.66301	0.97642	1.17478	1.3631	1.40606	1.30096	0.687041	1.12089	1.21808	0.196079	NaN	NaN	NaN	NaN	NaN	NaN	NaN	NaN	NaN	NaN	1.31971	1.31465	1.0363	0.70708	#DIV/0!	#DIV/0!	#DIV/0!	#DIV/0!	8.44295	NaN	0.999997	54.98	0.00867609	96.936	NaN	NaN	NaN
hypothetical protein	TGGT1_208400B	94	1.44324	1.55188	-0.606008	0.145491	1.12265	1.59718	S	3	N/A	0	-1.26739	-1.19933	0.10892	0.26274	0.25799	0.599209	0.11702	0.23932	0.0131607	-0.80541	-1.13825	-1.58804	0.0771794	-0.187401	-0.611269	0.498269	0.167909	0.0359296	-0.0606406	0.23773	-1.23336	0.209883	0.318516	-0.396125	-1.36315	-0.240497	0.234036	0.0885447	7.04509	7.19388	0.963277	14.2461	0.000376099	82.529	0.969639	16.1678	0.000846666
transporter, major facilitator family protein	TGGT1_226020	43	1.82773	1.28031	-0.60549	0.214293	0.943096	0.843267	S	3	N/A	12	0.221511	-0.0225007	1.77562	2.05389	1.95221	1.87565	1.21982	1.04398	1.68528	0.95822	1.48416	1.59442	2.7588	2.77806	1.9103	2.82647	2.28623	2.03497	2.1302	2.20633	0.0995051	1.92724	1.37982	1.32175	1.53929	2.48239	2.38256	2.16826	7.63591	7.98157	0.941173	12.5358	0.00623001	68.515	0.936999	13.5505	0.00111262
hypothetical protein;putative hydrolase family or acyltransferase family	TGGT1_279380	221	0.220813	-0.148663	-0.602509	-0.362396	0.246245	-0.331692	S	3	N/A	0	1.5596	1.16984	1.6266	1.66555	1.46445	1.64093	1.04098	0.96626	1.3753	0.59075	2.04663	1.92208	2.23672	2.05074	2.40434	1.83109	1.63111	1.49579	2.19813	1.83199	1.36472	1.58553	1.21606	0.983024	1.98436	2.2306	1.65266	2.01506	7.54898	7.13296	0.99842	28.0071	0.00281872	91.701	0.997849	26.6646	0.00954055
hypothetical protein	TGGT1_221870	994	1.4771	1.26883	-0.602032	-0.0553168	0.443457	0.537903	S	2	N/A	0	-1.48133	-2.51873	-0.529439	-0.58861	-0.45075	-0.92095	-0.58107	-0.69158	-0.987921	-1.26201	-0.67274	-0.83032	-0.331119	-0.242109	-0.35099	-0.247491	-0.17222	-0.22117	-0.186039	-0.130581	-2.00003	-0.522933	-0.7312	-1.12497	-0.75153	-0.308073	-0.213627	-0.15831	NaN	NaN	1	69.5626	2.04603e-09	77.871	1	75.3966	1.33409e-09
Rab11b	TGGT1_320480	39	0.0307923	-0.190857	-0.600561	-0.00631793	-0.216039	-0.158743	S	3	N/A	0	0.772019	0.0811694	0.46188	0.46321	0.44707	0.552331	-0.0453296	0.20021	0.330721	-0.61707	0.816819	0.82046	0.923091	0.669769	0.214941	0.790611	0.688591	0.500489	0.513469	0.81896	0.426594	0.457387	0.235737	-0.143175	0.81864	0.6026	0.659897	0.666215	7.2445	7.38853	0.980188	16.9437	0.0394322	44.425	0.999177	30.8414	0.0503843
kelch repeat-containing protein	TGGT1_264940	1823	0.695827	0.487623	-0.599462	-0.153448	0.38149	0.281097	S	3	N/A	0	0.673329	0.136151	1.02835	1.16033	1.11302	1.09485	0.60665	0.975591	0.9743	0.0279103	-1.4433	-1.29346	-0.57563	-1.26763	-1.11741	-0.84863	-1.09362	-1.3196	-0.99829	-0.86938	0.40474	1.10057	0.892363	0.501105	-1.36838	-0.98689	-1.08728	-0.933835	6.77369	6.40885	1	84.2973	0.000504368	84.297	1	46.0691	0.0197311
SNARE associated protein	TGGT1_301350	96	-0.0855467	-0.235754	-0.594053	-0.0844098	-0.199773	-0.11867	S	2	N/A	6	0.21568	-0.12264	0.0553003	-0.0725508	-0.0998301	-0.25319	-0.27457	-0.0399407	-0.38682	-0.87934	2.3134	2.35004	2.34019	2.15391	1.90174	2.30216	2.18343	2.15356	2.21776	2.37716	0.0465199	-0.0390269	-0.189234	-0.63308	2.33172	2.13195	2.21305	2.29746	7.51315	7.25365	0.993915	22.1352	0.00154042	66.387	0.995537	23.4846	0.000392908
transporter, major facilitator family protein	TGGT1_263260	86	0.133299	0.0304124	-0.591308	-0.289774	-0.13897	-0.0310938	S	3	N/A	11	-0.228311	-0.32256	-0.0362391	-0.0124407	-0.377731	-0.181819	-0.2768	-0.27645	-0.822901	-0.643989	-0.210351	-0.469869	-0.47628	-0.2969	-0.664061	-0.53508	-0.272511	-0.30602	-0.18652	0.0236607	-0.275435	-0.142137	-0.245023	-0.733445	-0.34011	-0.47908	-0.371204	-0.0814296	6.90508	6.97217	0.956072	13.3775	0.00191928	58.461	0.993367	21.754	0.00065641
3'5'-cyclic nucleotide phosphodiesterase domain-containing protein	TGGT1_202540	532	1.50611	0.883677	-0.590348	#DIV/0!	#DIV/0!	#DIV/0!	S	2	N/A	4	-3.30597	NaN	-2.02078	-1.84393	-1.53486	-1.90625	-2.39986	-2.96077	-2.54011	-2.2403	NaN	NaN	NaN	NaN	NaN	NaN	NaN	NaN	NaN	NaN	-3.30597	-1.79986	-2.42229	-2.3902	#DIV/0!	#DIV/0!	#DIV/0!	#DIV/0!	7.42218	NaN	0.987202	19.2029	0.000249248	59.539	NaN	NaN	NaN
3'5'-cyclic nucleotide phosphodiesterase domain-containing protein	TGGT1_202540	535	1.50611	0.883677	-0.590348	#DIV/0!	#DIV/0!	#DIV/0!	S	2	N/A	4	-3.30597	NaN	-2.02078	-1.84393	-1.53486	-1.90625	-2.39986	-2.96077	-2.54011	-2.2403	NaN	NaN	NaN	NaN	NaN	NaN	NaN	NaN	NaN	NaN	-3.30597	-1.79986	-2.42229	-2.3902	#DIV/0!	#DIV/0!	#DIV/0!	#DIV/0!	7.42218	NaN	0.996511	25.932	0.000249248	59.539	NaN	NaN	NaN
WD domain, G-beta repeat-containing protein	TGGT1_273800	1504	0.167823	-0.33883	-0.590293	-0.052083	-0.340962	-0.270278	T	3	N/A	0	0.352521	-0.19958	0.243599	0.28358	0.2057	-0.0241101	-0.75315	-0.00981988	0.0793705	-0.77137	-1.10287	-0.79426	-1.03258	-1.24259	-1.59341	-0.907389	-1.30863	-1.44051	-1.57072	-0.7628	0.0764705	0.244293	-0.26236	-0.346	-0.948565	-1.28953	-1.21884	-1.16676	NaN	7.15767	0.999207	31.004	0.0405805	56.02	0.978691	16.6208	0.0229375
AMP-binding enzyme domain-containing protein	TGGT1_247760	175	0.78616	0.814627	-0.588099	-0.696935	0.0605798	-0.0264497	S	4	N/A	0	-1.15627	-1.30357	-0.37849	-0.390031	-0.562761	-0.29004	-0.660869	-0.29497	-1.15547	-0.90825	-0.7904	-0.72236	-0.51357	-0.607241	-0.96659	-0.84669	-0.912159	-0.589641	-0.26418	0.0923901	-1.22992	-0.443761	-0.415293	-1.03186	-0.75638	-0.6958	-0.78283	-0.0858947	7.75893	7.30713	0.553857	4.38267	2.1443e-37	117.29	0.685038	4.79894	2.26672e-08
hypothetical protein	TGGT1_310170	163	0.471148	0.411662	-0.583118	0.19414	0.63542	0.86196	T	3	N/A	0	-2.27313	-2.36118	-2.11129	-1.76069	-1.66604	-1.7051	-2.23878	-1.7726	-2.16995	-2.6883	-2.47357	-2.26027	-1.75634	-1.63432	-1.80384	-1.18673	-1.59191	-1.73624	-1.77649	-1.62171	-2.31716	-1.84601	-1.90549	-2.42912	-2.36692	-1.7315	-1.50496	-1.6991	NaN	6.83625	0.904088	6.73307	0.0155804	54.281	0.859251	6.92458	0.00247139
hypothetical protein	TGGT1_310170	164	0.471148	0.411662	-0.583118	#DIV/0!	#DIV/0!	#DIV/0!	T	3	N/A	0	-2.27313	-2.36118	-2.11129	-1.76069	-1.66604	-1.7051	-2.23878	-1.7726	-2.16995	-2.6883	NaN	NaN	NaN	NaN	NaN	NaN	NaN	NaN	NaN	NaN	-2.31716	-1.84601	-1.90549	-2.42912	#DIV/0!	#DIV/0!	#DIV/0!	#DIV/0!	NaN	NaN	0.547956	0	0.0155804	54.281	0	0	NaN
shikimate dehydrogenase substrate binding domain-containing protein	TGGT1_307040	1772	0.807384	0.465683	-0.582778	#DIV/0!	#DIV/0!	#DIV/0!	S	3	N/A	0	-0.1214	-0.29686	0.561619	0.65042	0.58272	0.442969	0.0382599	0.28843	0.31608	-0.285129	NaN	NaN	NaN	NaN	NaN	NaN	NaN	NaN	NaN	NaN	-0.20913	0.598253	0.256553	0.0154753	#DIV/0!	#DIV/0!	#DIV/0!	#DIV/0!	7.02082	NaN	0.795209	6.74478	0.000760166	74.789	NaN	NaN	NaN
ATPase, AAA family protein	TGGT1_235170	157	-0.129696	-0.21999	-0.580825	#DIV/0!	#DIV/0!	#DIV/0!	S	3	N/A	0	0.4684	0.151619	0.325341	0.20077	0.0148301	-0.0773003	0.16557	0.18179	-0.215481	-0.585541	NaN	NaN	NaN	NaN	NaN	NaN	NaN	NaN	NaN	NaN	0.31001	0.180314	0.09002	-0.400511	#DIV/0!	#DIV/0!	#DIV/0!	#DIV/0!	6.72244	NaN	1	71.8787	0.00498021	71.879	NaN	NaN	NaN
helicase associated domain (ha2) protein	TGGT1_318440	1977	-0.348446	-0.416384	-0.578365	-0.0475263	-0.362255	-0.308091	T	2	N/A	0	1.9985	1.19839	1.19226	1.20573	1.35201	1.3538	0.87897	1.31341	1.16005	0.18322	2.17494	2.58117	2.45148	2.03951	1.55641	2.21137	2.15909	1.83943	1.89435	2.34063	1.59844	1.25	1.18206	0.671634	2.37805	2.0158	2.06996	2.11749	7.63944	7.87988	0.965146	14.4234	0.00304052	92.792	0.998626	28.6137	0.00173245
hypothetical protein	TGGT1_220175	600	-0.0996999	-0.19741	-0.578125	#DIV/0!	#DIV/0!	#DIV/0!	S	3	N/A	0	-0.0330001	0.298041	0.13403	0.140531	-0.176099	0.1302	-0.514699	0.18983	-0.0353298	-1.05528	NaN	NaN	NaN	NaN	NaN	NaN	NaN	NaN	NaN	NaN	0.13252	0.0328204	-0.0648898	-0.545305	#DIV/0!	#DIV/0!	#DIV/0!	#DIV/0!	7.61237	NaN	0.973287	19.1793	0.0179863	43.594	NaN	NaN	NaN
hypothetical protein	TGGT1_220175	602	-0.0996999	-0.19741	-0.578125	#DIV/0!	#DIV/0!	#DIV/0!	T	3	N/A	0	-0.0330001	0.298041	0.13403	0.140531	-0.176099	0.1302	-0.514699	0.18983	-0.0353298	-1.05528	NaN	NaN	NaN	NaN	NaN	NaN	NaN	NaN	NaN	NaN	0.13252	0.0328204	-0.0648898	-0.545305	#DIV/0!	#DIV/0!	#DIV/0!	#DIV/0!	7.61237	NaN	0.977921	20.2325	0.0179863	43.594	NaN	NaN	NaN
ribonuclease H1/H2 small subunit protein	TGGT1_261670	237	-0.0496568	-0.205141	-0.576853	-0.0577716	-0.467891	-0.354161	S	2	N/A	0	0.416181	0.140379	0.2144	0.130139	0.34133	0.283129	-0.188791	0.125079	0.14739	-0.84385	0.135459	0.14107	0.0230298	-0.126209	-0.8857	0.0155405	-0.124689	-0.538541	-0.33741	0.0211602	0.27828	0.228623	0.0731393	-0.34823	0.138265	-0.329627	-0.215897	-0.158125	7.57328	7.64298	1	139.745	0.000970502	139.74	1	141.879	0.000768473
ribosomal protein RPS18	TGGT1_225080	43	-0.101355	-0.528322	-0.57441	-0.813075	-0.50133	-1.63713	S	3	N/A	0	0.47091	-0.81162	-0.249509	-0.01789	-0.547731	-0.36333	-0.59645	-1.13625	-0.75828	-0.93396	0.35744	0.706879	0.72547	0.0429	-0.675881	-0.94064	-1.33097	-1.0433	-0.36809	-0.2157	-0.170355	-0.27171	-0.698677	-0.84612	0.53216	0.0308298	-1.10497	-0.291895	7.08661	7.26886	1	48.998	0.0321054	48.998	1	67.2143	0.0118211
hypothetical protein	TGGT1_297870	30	0.0843757	-0.155322	-0.57332	#DIV/0!	#DIV/0!	#DIV/0!	S	2	N/A	0	1.37299	0.674019	0.924361	1.24264	1.15664	0.962769	0.723879	0.917899	0.95089	0.118231	NaN	NaN	NaN	NaN	NaN	NaN	NaN	NaN	NaN	NaN	1.0235	1.10788	0.868183	0.53456	#DIV/0!	#DIV/0!	#DIV/0!	#DIV/0!	7.72032	NaN	0.99991	41.0898	0.0268567	72.848	NaN	NaN	NaN
BT1 family protein	TGGT1_266366	860	0.61563	0.644496	-0.571995	#DIV/0!	#DIV/0!	#DIV/0!	S	3	HMM: MSLSCCLSANPVAALAAICFGRGRSA, NN: MSLSCCLSANPVAALAA;HMM: MSLSCCLSANPVAALAATCFGRGRSA, NN: MSLSCCLSANPVAALAA	11	-0.196969	-0.63275	0.10171	0.32005	0.18055	0.423131	0.0837197	0.182059	-0.19598	-0.546471	NaN	NaN	NaN	NaN	NaN	NaN	NaN	NaN	NaN	NaN	-0.41486	0.20077	0.229637	-0.371225	#DIV/0!	#DIV/0!	#DIV/0!	#DIV/0!	6.74574	NaN	1	59.0674	0.0189326	59.067	NaN	NaN	NaN
Ras-related protein Rab11	TGGT1_289680	205	0.563219	0.268442	-0.571964	#DIV/0!	#DIV/0!	#DIV/0!	T	3	N/A	0	-0.34208	-0.47431	0.0946108	0.366679	0.00378085	0.114951	-0.18353	-0.35068	-0.443781	-0.3901	NaN	NaN	NaN	NaN	NaN	NaN	NaN	NaN	NaN	NaN	-0.408195	0.155024	-0.139753	-0.416941	#DIV/0!	#DIV/0!	#DIV/0!	#DIV/0!	7.64122	NaN	0.627844	2.27126	9.61417e-07	102.08	NaN	NaN	NaN
hypothetical protein	TGGT1_306400	754	0.185749	-0.192131	-0.571403	-0.372099	-0.232871	-0.563819	S	2	N/A	0	1.75222	0.72247	1.238	1.53283	1.49845	1.35432	0.685379	1.09594	1.40323	0.30015	-0.74857	-0.0428805	0.20846	-0.616619	-1.47763	-0.540551	-0.971291	-1.36679	-0.89058	-0.284309	1.23734	1.42309	1.04521	0.85169	-0.395725	-0.628596	-0.959544	-0.587445	7.47476	7.33387	0.997799	26.5649	2.01847e-07	177.74	0.931449	11.3314	2.31596e-07
AP2 domain transcription factor AP2VIII-2	TGGT1_233120	1026	-0.167125	-0.222362	-0.56761	0.0306912	-0.354703	-0.155293	S	3	N/A	0	1.68151	1.44738	1.37044	1.435	1.38652	1.45677	1.18275	1.38673	1.04837	0.61105	1.36634	1.3809	1.49898	1.06603	0.491739	1.29203	1.2534	1.10955	1.09366	1.28161	1.56445	1.39732	1.34208	0.82971	1.37362	1.01892	1.21833	1.18764	7.64834	7.85625	1	96.1135	0.00117233	96.113	1	103.083	0.0010964
TLD protein	TGGT1_237280	823	0.0326185	0.326815	-0.565363	-0.265215	-0.0219795	0.0436504	S	3	N/A	0	-2.33926	-2.22915	-2.17945	-2.31769	-2.25762	-1.97807	-2.33632	-1.55778	-2.4591	-3.1748	-0.0395401	0.12922	0.0606809	0.118191	-0.110291	-0.0669199	0.174551	0.15784	0.377661	0.32975	-2.28421	-2.25159	-1.95739	-2.81695	0.0448398	0.0228603	0.0884902	0.353705	NaN	7.2409	1	75.7641	6.12653e-07	75.764	1	64.8424	5.27193e-07
hypothetical protein;Sel1 repeat-containing protein	TGGT1_254490	1351	-0.109039	-0.0228486	-0.564901	#DIV/0!	#DIV/0!	#DIV/0!	S	3	N/A	0;1;2	0.206139	0.0674708	-0.0607008	0.0358591	0.108139	0.0595996	-0.0603901	0.34266	-0.394779	-0.67949	NaN	NaN	NaN	NaN	NaN	NaN	NaN	NaN	NaN	NaN	0.136805	0.0277659	0.113957	-0.537135	#DIV/0!	#DIV/0!	#DIV/0!	#DIV/0!	6.5789	NaN	0.753371	6.27553	0.0126974	58.274	NaN	NaN	NaN
hypothetical protein	TGGT1_292950	1434	-0.122582	-0.0632888	-0.560159	-0.112244	-0.365295	-0.465208	S	2	N/A	0	0.35855	-0.161119	-0.0289797	0.0830793	-0.125699	0.0136192	-0.0339599	0.12662	-0.231421	-0.93663	1.00449	0.971961	1.23059	0.913481	-0.27528	0.80388	0.51165	0.25352	0.396801	0.87372	0.0987153	-0.0238666	0.0354266	-0.584025	0.988225	0.62293	0.523017	0.63526	7.29121	7.34575	0.832247	8.7968	0.00803312	43.383	0.986947	19.7267	1.98245e-06
hypothetical protein	TGGT1_287170	165	0.17132	-0.0896601	-0.559885	-0.121179	0.200294	0.164911	S	3	N/A	0	-0.0882503	-1.19127	-0.63643	-0.57315	-0.195739	-0.50336	-0.96268	-0.72222	-0.50252	-1.55413	1.31394	1.5412	1.90634	1.79032	1.18693	1.80983	1.52974	1.43787	1.62769	1.79963	-0.63976	-0.46844	-0.72942	-1.02832	1.42757	1.62786	1.59248	1.71366	6.75703	7.00454	0.99395	22.1562	6.81366e-06	110.44	0.979138	16.7148	0.000187171
dense granule protein GRA3	TGGT1_227280	197	-0.010328	-0.188745	-0.559427	-0.136389	-0.199238	-0.367559	S	3	HMM: MDRTICPFFIQSFTMSTALKRLIPFLVPFVVFLVAAALGGLAA, NN: MDRTICPFFIQSFTMSTALKRLIPFLVPFVVFLVAAALGGLAAD	2	0.0297803	-0.47297	-0.52161	-0.0781393	-0.0960193	-0.219279	-0.575719	-0.436021	-0.25334	-1.32936	0.738839	1.18569	1.35363	0.90752	0.0279291	0.80311	0.53034	0.450669	0.39932	1.06287	-0.221595	-0.231923	-0.41034	-0.79135	0.962265	0.763027	0.594706	0.731095	6.91812	7.20213	0.94444	12.3041	0.0232556	49.448	0.96188	14.0197	0.00117082
WD domain, G-beta repeat-containing protein	TGGT1_288600	113	-0.0339438	-0.12054	-0.558996	0.0110203	0.1673	0.12874	S	3	N/A	0	2.24927	2.17119	2.26351	2.19051	2.07484	2.17833	2.19589	1.89485	1.4151	1.81948	1.10336	1.08164	1.21856	1.22822	1.33262	1.28258	1.1478	1.23334	1.31125	1.10919	2.21023	2.17629	2.08969	1.61729	1.0925	1.2598	1.22124	1.21022	7.73032	7.94213	0.955858	13.8637	2.22162e-22	114.9	0.966817	14.8424	3.45445e-22
heat shock protein 40, putative;putative heat shock protein 40	TGGT1_265310	146	0.981353	0.67295	-0.558863	-0.114831	0.445813	0.30784	S	4	N/A	0	0.928019	0.702441	1.61184	1.90447	1.87344	1.89515	1.09561	1.47378	1.94606	0.529381	1.93939	2.18934	3.02081	2.61343	1.89629	2.67525	2.28305	2.15831	2.2643	2.70977	0.81523	1.79658	1.48818	1.23772	2.06436	2.51018	2.3722	2.48703	7.60592	8.00911	0.999454	32.6239	8.63969e-05	169.54	0.999991	50.854	2.54838e-08
protein-tyrosine-phosphatase	TGGT1_261410	39	0.942768	0.775092	-0.557638	#DIV/0!	#DIV/0!	#DIV/0!	S	4	N/A	0	-4.01111	-4.67364	-3.30383	-3.32543	-3.56956	-4.11094	-3.31435	-3.27656	-4.01117	-3.90332	NaN	NaN	NaN	NaN	NaN	NaN	NaN	NaN	NaN	NaN	-4.34238	-3.39961	-3.56728	-3.95724	#DIV/0!	#DIV/0!	#DIV/0!	#DIV/0!	6.46873	NaN	0.756563	5.22467	9.64281e-05	53.998	NaN	NaN	NaN
hypothetical protein	TGGT1_232030	102	0.416171	0.536358	-0.55313	-0.70608	0.26998	0.17005	T	5	N/A	0	1.74941	1.74164	2.21771	2.19435	2.07303	2.24676	2.14349	2.4554	1.66922	1.54791	1.09196	0.950261	1.37938	1.30907	1.18482	1.06758	1.15774	1.34816	1.8952	1.89928	1.74552	2.1617	2.28188	1.60857	1.02111	1.29109	1.19116	1.89724	7.54764	7.70993	0.741702	4.75781	2.75992e-149	266.05	0.858277	10.9888	3.24097e-64
hypothetical protein	TGGT1_316650	1128	1.10023	0.778258	-0.551548	-0.126947	0.661749	0.602119	S	3	N/A	0	0.1163	0.0357593	1.21507	1.11128	1.20244	1.21278	0.739451	0.610629	0.99625	0.25318	-0.0379798	0.0695291	0.882901	0.878969	0.2707	0.85914	0.48117	0.513369	0.68234	0.807341	0.0760294	1.17626	0.854287	0.624715	0.0157746	0.677523	0.617893	0.744841	7.29667	7.51782	1	62.3383	0.00880952	62.338	1	54.8227	0.0159987
hypothetical protein	TGGT1_246990	187	-0.502917	-0.39425	-0.551498	#DIV/0!	#DIV/0!	#DIV/0!	S	4	N/A	0	1.57196	1.41892	0.975899	1.04469	0.95698	1.09294	0.98662	1.22401	0.60544	0.27661	NaN	NaN	NaN	NaN	NaN	NaN	NaN	NaN	NaN	NaN	1.49544	0.992523	1.10119	0.441025	#DIV/0!	#DIV/0!	#DIV/0!	#DIV/0!	7.66263	NaN	0.999949	43.1048	0.000289187	62.325	NaN	NaN	NaN
ribosomal protein RPL24	TGME49_244320	271	1.45994	0.975002	-0.551179	-0.0570032	0.359152	-0.0957977	S	3	N/A	0	-0.0583698	-0.67716	0.874381	1.18514	1.217	0.952281	0.21381	0.65562	1.67269	-0.5907	0.319289	0.65886	1.6928	1.19247	-0.34059	0.86131	0.291811	0.0267094	0.181801	0.71876	-0.367765	1.09217	0.607237	0.540994	0.489075	0.848227	0.393277	0.45028	7.50725	7.69309	1	108.634	3.20404e-07	108.63	1	89.6238	1.21537e-05
protein disulfide-isomerase domain-containing protein	TGGT1_238040A	14	0.20291	-0.0499455	-0.550244	-0.176228	-0.262369	-0.281696	S	3	N/A	1	1.81702	1.37662	1.79754	1.81869	1.78296	1.73951	1.23048	1.67063	1.74698	0.751989	2.52947	2.58929	2.91992	2.6413	1.32981	2.5643	2.26697	2.00178	2.21984	2.68798	1.59682	1.79973	1.54687	1.24949	2.55938	2.29701	2.27768	2.45391	8.00557	8.28562	0.999999	61.7382	2.23432e-11	133.95	1	70.9286	2.7156e-11
hypothetical protein	TGGT1_209600	112	0.507367	0.201327	-0.549777	0.354796	0.262794	0.422531	T	2	N/A	0	-0.79961	-1.53015	-0.92772	-0.53497	-0.509849	-0.73815	-1.2803	-0.87221	-0.22406	-2.19052	-0.577189	-0.63882	-0.600061	-0.333759	-0.101811	-0.22802	-0.1313	-0.197101	-0.356539	-0.724001	-1.16488	-0.657513	-0.963553	-1.20729	-0.608005	-0.34521	-0.185474	-0.54027	NaN	6.93579	0.994801	22.8183	0.0035179	98.407	0.98365	17.7932	0.0317487
hypothetical protein	TGGT1_304520	336	-0.289188	-0.134358	-0.546866	-0.209421	-0.218768	-0.177811	S	4	N/A	0	0.46223	0.35096	0.1267	0.19617	0.0293508	0.26265	0.20505	0.34901	-0.126789	-0.73213	0.190629	0.33944	0.20999	0.163219	-0.234409	0.0943007	0.00893949	0.158431	0.343981	0.24931	0.406595	0.117407	0.272237	-0.42946	0.265035	0.0462666	0.0872237	0.296645	7.19912	7.08923	0.809414	6.28592	1.09823e-24	115.87	0.499937	0	1.56005e-32
hypothetical protein	TGGT1_282070	612	-0.02516	-0.551823	-0.54649	0.304508	-0.0320481	-0.285462	S	3	N/A	0	-1.32691	-1.89905	-1.96903	-1.39534	-1.55005	-2.25842	-2.1914	-2.04459	-1.72966	-2.6396	-1.20154	-1.00373	-1.08404	-1.32409	-0.99592	-1.1888	-1.52958	-1.44591	-1.55075	-1.83446	-1.61298	-1.63814	-2.1648	-2.18463	-1.10264	-1.13468	-1.3881	-1.6926	6.69502	6.94543	0.778316	5.48031	0.000288737	61.52	0.945032	12.6215	1.50884e-06
hypothetical protein	TGGT1_217510	17	-0.545962	-0.431331	-0.546309	-0.355975	-0.924881	-0.700681	S	3	N/A	0	3.45518	2.67161	2.53985	2.46281	2.54964	2.71587	2.27789	2.90243	2.61322	1.32903	2.50285	2.76877	2.49328	2.06947	0.57004	2.08107	1.98138	1.74294	1.93758	2.64463	3.06339	2.51743	2.63206	1.97112	2.63581	1.71093	1.93513	2.2911	7.83131	8.2403	1	107.114	0.0010668	107.11	1	100.687	0.00130055
sufB/sufD domain-containing protein	TGME49_273445	9	-0.0297107	-0.104121	-0.546094	-0.155386	-0.133027	0.0351198	S	3	N/A	1	0.561629	0.44422	0.51911	0.5656	0.334931	0.36193	0.398659	0.435821	-0.0417805	-0.103979	0.50423	0.682829	0.387709	0.617729	0.37607	0.665809	0.592769	0.62737	0.60827	0.959801	0.502925	0.473214	0.398803	-0.0728798	0.59353	0.460503	0.628649	0.784036	6.82287	6.87503	1	79.7126	0.022116	79.713	1	86.7939	0.0230967
hypothetical protein	TGGT1_268176	104	0.064734	-0.195659	-0.543993	-0.30031	-0.210844	-0.195045	S	3	N/A	0	1.83353	1.46507	1.70946	1.72412	1.70852	1.62242	1.19047	1.54803	1.48761	0.852471	0.41332	0.71313	1.08119	0.604151	-0.628201	0.754051	0.335769	0.0147198	0.57098	0.766001	1.6493	1.71403	1.45364	1.17004	0.563225	0.35238	0.36818	0.66849	7.28883	7.22024	1	69.4086	4.28131e-07	104.88	1	76.3173	3.97548e-07
hypothetical protein	TGGT1_215530	91	0.787246	0.704486	-0.543041	#DIV/0!	#DIV/0!	#DIV/0!	S	2	HMM: MLPVSCSSQSVARMPLEVLGPLAVLTAGMKAL, NN: MLPVSCSSQSVARMPLEVLGPLAVLTA	0	-0.323329	-0.30291	0.42647	0.45906	0.536851	0.64321	0.378821	0.15207	-0.152809	0.0149803	NaN	NaN	NaN	NaN	NaN	NaN	NaN	NaN	NaN	NaN	-0.313119	0.474127	0.391367	-0.0689144	#DIV/0!	#DIV/0!	#DIV/0!	#DIV/0!	7.01368	NaN	0.999922	41.6789	0.00115948	71.402	NaN	NaN	NaN
hypothetical protein	TGGT1_265840	1030	-0.0169451	-0.220348	-0.542445	#DIV/0!	#DIV/0!	#DIV/0!	T	3	HMM: MRPAVPQSPVLLSFPPPASLAS, NN: MRPAVPQSPVLLSFPPPASLAS;HMM: MRPAVPQSPVPLSFPPPASLAS, NN: MRPAVPQSPVPLSFPPPASLAS	0	0.2806	-0.15673	0.0806909	-0.0443106	0.0985894	-0.144929	-0.31002	-0.0202893	-0.198469	-0.79644	NaN	NaN	NaN	NaN	NaN	NaN	NaN	NaN	NaN	NaN	0.061935	0.0449899	-0.158413	-0.497455	#DIV/0!	#DIV/0!	#DIV/0!	#DIV/0!	7.18341	NaN	0.583805	1.47425	0.00384165	55.755	0	0	NaN
hypothetical protein	TGGT1_240060	487	0.0143127	-0.0693048	-0.540633	-0.0802738	-0.260105	-0.423604	S	3	N/A	0	1.33918	0.79348	1.08342	1.03093	1.12758	1.21359	0.781359	0.996129	1.06328	0.0167408	0.809711	1.13038	1.26206	0.853109	0.0146501	0.64054	0.743141	0.255641	0.383659	0.86977	1.06633	1.08064	0.997026	0.54001	0.970045	0.70994	0.546441	0.626715	7.34829	7.06565	0.94498	15.6691	2.50382e-08	119.54	0.951649	13.7	4.57534e-07
hypothetical protein	TGGT1_311480	228	0.387438	0.221425	-0.539924	-0.611079	0.414364	0.113447	S	3	N/A	0	1.07261	0.71566	1.34859	1.3075	1.18863	1.21322	1.05502	1.07844	0.77417	0.709129	1.1722	1.1683	1.74174	1.58593	1.42617	1.36327	1.28334	1.20448	1.85194	1.93761	0.894135	1.28157	1.11556	0.74165	1.17025	1.58461	1.2837	1.89478	7.60796	7.67391	0.999639	34.4288	9.34022e-05	71.001	0.994968	24.5601	1.07288e-06
5'-nucleotidase, C-terminal domain-containing protein	TGGT1_239620	836	0.336215	0.0530178	-0.53792	#DIV/0!	#DIV/0!	#DIV/0!	S	3	N/A	0	0.622821	0.32769	0.872229	0.868461	0.69372	0.721659	0.44422	0.418941	0.518471	0.0286293	NaN	NaN	NaN	NaN	NaN	NaN	NaN	NaN	NaN	NaN	0.475256	0.81147	0.528273	0.27355	#DIV/0!	#DIV/0!	#DIV/0!	#DIV/0!	6.97668	NaN	0.898581	12.0757	0.0209318	50.95	NaN	NaN	NaN
HECT-domain (ubiquitin-transferase) domain-containing protein	TGGT1_291980	1591	-0.241508	-0.388155	-0.536043	#DIV/0!	#DIV/0!	#DIV/0!	S	2	N/A	0	0.82042	0.123591	-0.106389	0.319461	0.478421	0.31367	-0.0524898	-0.00962914	0.0931492	-0.70424	NaN	NaN	NaN	NaN	NaN	NaN	NaN	NaN	NaN	NaN	0.472005	0.230497	0.0838503	-0.305545	#DIV/0!	#DIV/0!	#DIV/0!	#DIV/0!	7.25739	NaN	1	64.9268	0.060238	64.927	NaN	NaN	NaN
hypothetical protein;putative proteophosphoglycan 5, related protein	TGGT1_257430	2160	0.919378	0.997568	-0.535078	0.376546	1.18314	1.34331	S	2	N/A	0	-1.79309	-2.02226	-1.15215	-0.98813	-0.82461	-0.90461	-1.07157	-0.75414	-1.14649	-1.90026	0.240621	-0.0322699	1.09059	1.39374	1.37761	1.5833	1.23638	1.52278	0.91793	1.22395	-1.90768	-0.988297	-0.910107	-1.52337	0.104176	1.28731	1.44749	1.07094	6.97771	7.02148	0.568164	6.05899	0.000221605	69.361	0.928236	11.6717	4.50139e-25
acetyl-coA carboxylase ACC2	TGGT1_218560	1492	0.419295	1.48061	-0.533005	#DIV/0!	#DIV/0!	#DIV/0!	T	3	N/A	0	-4.97975	-4.80111	NaN	-4.46449	-4.47778	NaN	NaN	-3.40982	-5.00414	NaN	NaN	NaN	NaN	NaN	NaN	NaN	NaN	NaN	NaN	NaN	-4.89043	-4.47114	-3.40982	-5.00414	#DIV/0!	#DIV/0!	#DIV/0!	#DIV/0!	6.35428	NaN	0.541756	5.15806	3.9858e-06	60.472	NaN	NaN	NaN
hypothetical protein	TGGT1_235380	501	0.0512708	-0.0875825	-0.532551	-0.410477	-0.277038	-0.328382	S	3	N/A	0	2.4206	1.92217	2.15985	2.25904	2.24908	2.26613	1.78986	2.19542	2.1033	1.27691	2.36183	2.6351	2.73781	2.29529	1.63118	2.38509	2.22108	1.90408	2.3441	2.81702	2.17139	2.22266	2.0838	1.69011	2.49847	2.22143	2.17008	2.58056	7.70861	7.90032	0.999903	42.6265	2.99259e-11	149	0.998969	29.8912	6.95081e-10
hypothetical protein;putative transmembrane protein	TGGT1_292330	51	0.30801	0.102799	-0.53196	-0.142768	0.0207661	-0.153104	S	3	N/A	14	-0.0940792	-0.4553	0.188441	-0.0828409	-0.00563955	0.0795791	-0.381521	-0.213731	-0.228239	-0.76904	0.5563	0.639321	0.855111	0.68235	0.318269	0.53811	0.388889	0.407121	0.4253	0.749649	-0.27469	0.0333201	-0.171891	-0.49864	0.597811	0.618577	0.444707	0.587475	6.7381	7.04941	0.985645	18.4186	0.0045303	57.414	0.983677	17.9262	0.00239434
hypothetical protein	TGGT1_247040	188	0.117334	0.002464	-0.531634	-0.145859	-0.266042	-0.381888	S	3	N/A	0	1.56131	1.30294	1.54565	1.52247	1.58026	1.4898	1.23716	1.57681	1.24288	0.79277	1.20489	1.44574	1.34021	1.17291	0.664699	1.03402	0.897609	0.89865	0.903921	1.27465	1.43213	1.54946	1.43459	1.01783	1.32532	1.05927	0.943427	1.08929	7.19103	7.3958	0.999987	49.8458	0.00189765	72.731	0.999901	41.436	0.0075644
hypothetical protein;RNA recognition motif protein	TGGT1_239410	704	0.0219883	-0.141025	-0.528518	0.150504	-0.0768917	-0.0345457	S	3	N/A	0	1.82679	1.41516	1.52514	1.82693	1.57682	1.64396	1.1598	1.63609	1.77973	0.44916	2.92794	2.53953	2.51195	2.75781	2.70077	2.66142	2.73976	2.69639	2.46935	2.62802	1.62098	1.64296	1.47995	1.11444	2.73373	2.65684	2.69919	2.54868	7.61452	7.70922	1	48.5679	0.0328904	48.568	1	50.786	0.0280008
CAM kinase, SNF1 family	TGGT1_315190	2142	0.857264	0.783775	-0.528035	#DIV/0!	#DIV/0!	#DIV/0!	S	3	N/A	0	0.0493306	0.11608	0.853329	1.04128	0.925299	1.01967	0.75136	0.82841	0.64686	0.17701	NaN	NaN	NaN	NaN	NaN	NaN	NaN	NaN	NaN	NaN	0.0827051	0.93997	0.86648	0.411935	#DIV/0!	#DIV/0!	#DIV/0!	#DIV/0!	6.84774	NaN	0.999978	46.6022	0.00738752	65.179	NaN	NaN	NaN
HAD hydrolase, family IIA protein	TGGT1_289980	69	0.0836525	-0.231027	-0.527012	#DIV/0!	#DIV/0!	#DIV/0!	S	2	N/A	0	1.6822	0.76669	1.18305	1.37229	1.36895	1.11294	0.728951	1.13836	1.1776	0.384569	NaN	NaN	NaN	NaN	NaN	NaN	NaN	NaN	NaN	NaN	1.22444	1.3081	0.993417	0.781085	#DIV/0!	#DIV/0!	#DIV/0!	#DIV/0!	7.577	NaN	0.999796	36.9031	0.00824305	98.582	NaN	NaN	NaN
cell-cycle-associated protein kinase CDK, putative;putative cell-cycle-associated protein kinase CDK	TGGT1_304970	440	-0.114167	-0.300417	-0.524777	-0.0561363	-0.28707	-0.356596	S	2	N/A	0	1.35004	0.776129	0.854029	0.952661	1.04006	0.95731	0.521889	0.808801	0.97645	-0.12817	0.0611699	0.35529	0.41887	0.0749301	-0.73032	0.12515	-0.0423396	-0.527909	-0.335381	0.150921	1.06308	0.948917	0.762667	0.42414	0.20823	-0.0788402	-0.148366	-0.09223	7.72065	7.56095	0.998959	29.9997	9.45909e-06	131.61	0.999996	55.0511	6.30635e-06
hypothetical protein;putative transporter	TGGT1_248420	6	0.639792	0.48098	-0.523298	0.115403	0.610578	0.837384	T	3	N/A	10	0.837911	0.72283	1.39817	1.47078	1.39154	1.40824	1.19187	1.18394	0.897039	0.89669	2.08545	1.90612	2.50148	2.65196	2.66565	2.84495	2.87316	2.7814	2.72375	2.71178	0.78037	1.42016	1.26135	0.896865	1.99579	2.60636	2.83317	2.71777	7.38243	8.48734	0.938391	12.3539	6.23024e-26	124.62	0.968414	15.3174	5.74752e-32
hypothetical protein	TGGT1_261450	725	-0.150807	-0.0636268	-0.520078	-0.0511782	-0.55142	-0.396014	S	3	N/A	0	-0.76257	-1.50595	-1.50267	-1.01505	-1.33748	-0.79738	-1.59362	-1.20266	-1.28986	-2.32043	0.18489	1.22941	0.94752	0.540991	-1.02132	0.897161	0.24749	-0.21124	-0.0350898	0.75972	-1.13426	-1.28507	-1.19789	-1.80514	0.707151	0.15573	0.311137	0.362315	NaN	7.61599	1	81.2635	0.00806384	81.263	1	79.427	0.00895763
hypothetical protein	TGGT1_281610	133	-0.0840233	0.0137767	-0.518762	-0.178754	0.0285782	0.105675	S	3	N/A	0	-1.58562	-1.52296	-1.80552	-1.66703	-1.44239	-1.49554	-1.62331	-1.50269	-2.33161	-1.98254	0.335851	0.58138	0.39835	0.51856	0.54467	0.533281	0.62784	0.531751	0.87195	0.61414	-1.55429	-1.63831	-1.54051	-2.15707	0.458615	0.487193	0.56429	0.743045	6.5486	7.71671	0.970728	16.6474	1.24322e-09	74.498	0.995804	23.8375	8.98445e-41
protein c14orf29, putative;putative protein c14orf29	TGGT1_271460	459	0.527903	0.339766	-0.517958	-0.231813	0.0506809	0.235001	S	2	N/A	0	0.817651	0.56955	1.04721	1.27102	1.34628	1.27563	0.73481	1.08966	1.01568	0.391411	0.62197	0.724061	1.16486	0.78442	0.221809	1.13711	0.888019	0.69892	1.10062	1.17904	0.6936	1.2215	1.03337	0.703545	0.673015	0.723696	0.908016	1.13983	7.0304	6.89755	0.994976	22.9673	0.0043931	109.16	0.966981	14.6666	0.00257975
hypothetical protein	TGGT1_240220	1148	-0.06749	-0.165427	-0.517875	-0.250371	-0.354511	-0.320271	S	2	N/A	0	2.68446	2.2911	2.28927	2.45855	2.51305	2.53869	2.03371	2.39466	2.3677	1.43713	2.22213	2.55389	2.62806	2.19517	1.27727	2.3839	2.07884	1.74048	2.20219	2.43403	2.48778	2.42029	2.32235	1.90242	2.38801	2.0335	2.06774	2.31811	7.78885	7.93965	1	72.3702	0.000355952	125.82	1	63.7687	0.000606535
hypothetical protein	TGGT1_211630	44	0.734298	0.706508	-0.515133	-0.513492	0.607628	0.675687	T	4	N/A	0	2.00876	2.13075	2.84043	2.87021	2.70152	2.81757	2.63684	2.87438	2.35871	2.21913	2.24523	2.12512	2.70313	2.88705	2.78823	3.0754	2.82482	2.68237	3.23685	3.51186	2.06975	2.80405	2.77626	2.28892	2.18518	2.7928	2.86086	3.37436	7.04395	7.46383	1	122.009	1.71057e-06	122.01	1	48.5269	4.7893e-05
hyaluronan/mRNA-binding family protein;hypothetical protein	TGGT1_321680	323	1.00956	0.541378	-0.514228	0.0337753	0.35407	0.22393	S	3	N/A	0	-0.92718	-1.67993	-0.66554	-0.00204945	-0.214401	-0.259971	-1.05931	-0.96725	-0.34424	-1.27221	-1.33368	-1.11858	-0.313051	-0.75413	-1.549	-0.738379	-1.22833	-1.03989	-1.16531	-0.90664	-1.30356	-0.293997	-0.762177	-0.808225	-1.22613	-0.87206	-1.0022	-1.03598	6.51905	6.39726	1	71.4507	0.00992859	71.451	1	61.7795	0.01526
ubiquitin family protein	TGGT1_240700	11	0.0499853	-0.155601	-0.51223	-0.0865632	0.0424381	-0.063278	S	2	N/A	0	0.642449	0.19384	0.40185	0.55717	0.44537	0.282531	0.186671	0.318429	0.46208	-0.55028	1.11095	0.98466	1.137	1.12326	1.01047	0.997911	0.94829	1.00738	1.03529	1.10689	0.418145	0.46813	0.262543	-0.0440998	1.0478	1.09024	0.984527	1.07109	7.43716	7.35495	0.997454	26.7616	0.000105446	160.63	0.998929	32.2789	6.38272e-07
amine-terminal region of chorein, A TM vesicle-mediated sorter;hypothetical protein	TGGT1_291180	3256	0.763689	0.649132	-0.511069	-0.0627783	0.33837	0.421356	S	3	N/A	0	-1.32221	-1.82566	-0.86571	-0.74836	-0.81667	-0.73696	-1.28344	-0.75401	-1.08639	-1.55624	-1.17245	-1.34551	-0.902851	-1.03711	-0.821869	-0.773011	-0.835289	-0.904571	-0.8519	-0.69779	-1.57394	-0.810246	-0.924803	-1.32132	-1.25898	-0.92061	-0.837624	-0.774845	NaN	6.95202	0.830086	6.88894	0.00622798	40.857	0.982612	17.5213	6.78339e-07
hypothetical protein	TGGT1_265260	127	0.21016	0.315417	-0.510326	-0.423807	-0.0402938	0.268342	S	3	N/A	0	0.92777	0.718171	1.01329	1.06058	1.02552	1.18212	0.935721	1.29732	0.939859	0.105749	0.626371	0.83663	1.05255	0.94404	0.07703	1.29587	0.955169	0.74849	1.16571	1.68159	0.82297	1.03313	1.13839	0.522804	0.731501	0.691207	0.999843	1.42365	7.26359	7.13874	1	40.3516	0.0316617	57.708	1	91.2652	0.00372355
hypothetical protein	TGGT1_233870	559	0.125624	0.0649009	-0.510218	#DIV/0!	#DIV/0!	#DIV/0!	S	4	N/A	0	0.511069	0.148489	0.483491	0.364409	0.518309	0.358861	0.29846	0.526719	0.13629	-0.24592	NaN	NaN	NaN	NaN	NaN	NaN	NaN	NaN	NaN	NaN	0.329779	0.455403	0.39468	-0.0548153	#DIV/0!	#DIV/0!	#DIV/0!	#DIV/0!	7.16572	NaN	0.997714	27.1166	1.49257e-17	133.98	NaN	NaN	NaN
phosphatidylinositol 3- and 4-kinase	TGGT1_276170	753	0.603117	0.186803	-0.509872	-0.160908	0.276811	0.0627214	S	3	N/A	0	-1.36751	-1.32483	-0.85816	-0.74861	-0.62239	-0.75739	-1.45025	-1.27046	-0.979691	-1.52616	-0.97231	-0.716899	-0.0797706	-0.629629	-0.99398	-0.62451	-0.793129	-0.92801	-0.583001	-0.658951	-1.34617	-0.743053	-1.15937	-1.25293	-0.844605	-0.567793	-0.781883	-0.620976	7.00958	6.9295	0.769433	5.36037	0.000193415	66.636	0.98842	19.3272	9.83509e-12
HECT-domain (ubiquitin-transferase) domain-containing protein	TGGT1_295710	5468	0.110448	0.00160813	-0.509268	#DIV/0!	#DIV/0!	#DIV/0!	S	3	N/A	0	-0.57508	-1.10393	-0.82667	-0.68115	-0.67935	-0.81738	-0.95328	-0.74303	-1.02085	-1.4558	NaN	NaN	NaN	NaN	NaN	NaN	NaN	NaN	NaN	NaN	-0.839505	-0.729057	-0.837897	-1.23832	#DIV/0!	#DIV/0!	#DIV/0!	#DIV/0!	NaN	NaN	0.710123	4.74188	2.73963e-06	66.376	NaN	NaN	NaN
Na+/H+ exchanger NHE1	TGGT1_259200B	993	0.220288	-0.0284018	-0.506879	0.0359013	0.00192367	0.173056	S	3	N/A	0;12	-0.0197498	-0.34032	-0.15339	0.23887	0.0352807	-0.0924809	-0.1882	-0.34463	-0.36126	-0.571991	1.33747	1.19129	1.28036	1.29533	1.22322	1.56526	1.38851	1.35854	1.37471	1.42836	-0.180035	0.0402534	-0.208437	-0.466625	1.26438	1.2663	1.43744	1.40153	7.4705	7.29433	0.999999	60.8416	7.15457e-06	109.99	0.999985	48.3532	0.00194263
hypothetical protein;putative transmembrane protein	TGGT1_232120	637	0.72366	0.533197	-0.50576	-0.397955	0.412368	0.524645	S	3	N/A	10	-2.50204	-3.05064	-1.89661	-2.02487	-2.23656	-2.1812	-2.33282	-2.21541	-2.52058	-2.5963	-2.72947	-2.4377	-2.18346	-2.25043	-2.07976	-2.09767	-1.98991	-2.08924	-1.47907	-1.8429	-2.77634	-2.05268	-2.24314	-2.55844	-2.58358	-2.17122	-2.05894	-1.66098	7.04336	7.11833	0.825834	7.84422	3.6992e-05	55.35	0.907837	11.2818	0.000915677
hypothetical protein;putative transmembrane protein	TGGT1_259040	104	-0.328441	-0.100745	-0.505349	0.121799	-0.222746	0.345351	S	2	N/A	1	3.60201	3.7701	3.42259	3.33058	3.31967	3.48695	3.43106	3.83792	2.98742	2.71711	2.92877	2.45175	2.6509	2.64372	2.10792	3.01452	3.09234	2.99997	2.64268	3.18494	3.68606	3.35761	3.58531	2.85226	2.69026	2.46751	3.03561	2.91381	7.99831	7.83798	0.999988	49.358	0.00013045	126.09	0.999998	56.1822	0.000207669
DnaJ domain-containing protein	TGGT1_203380	603	0.740125	0.527174	-0.503515	-0.253043	0.333285	0.559122	S	3	N/A	0	1.1188	0.94031	1.72378	1.80861	1.77665	1.69412	1.39299	1.58308	1.63839	0.89394	1.0874	1.11673	1.74568	1.7116	0.84877	1.84891	1.62467	1.50998	1.90446	1.924	1.02955	1.76968	1.55673	1.26616	1.10207	1.43535	1.66119	1.91423	7.25674	7.59947	0.999233	31.1477	1.24139e-11	113.51	0.996047	24.0138	1.36391e-10
RNA recognition motif-containing protein	TGGT1_294710	856	0.0707318	-0.151724	-0.501876	-0.132356	-0.212214	-0.284235	S	4	N/A	0	2.95948	2.55955	2.77897	2.86497	2.8468	2.79416	2.30605	2.72316	2.70738	1.94936	3.17165	3.41546	3.49558	3.27008	2.47836	3.20743	2.94521	2.87532	2.96829	3.31506	2.75951	2.83025	2.60779	2.32837	3.29355	3.08134	3.00932	3.14168	8.58279	8.71101	0.999868	38.7918	1.71572e-17	162.39	0.99997	45.1973	1.11821e-16
hypothetical protein	TGGT1_305790	401	0.00525122	0.178128	-0.501496	-0.757624	0.00208743	0.103034	S	2	N/A	0	-0.46001	-0.33602	-0.176771	-0.385551	-0.61597	-0.194761	-0.275671	-0.189231	-1.06919	-0.71933	-0.712149	-0.492959	-0.732391	-0.873819	-0.195191	-0.40465	-0.373869	-0.72004	0.317409	0.198799	-0.398015	-0.392764	-0.219887	-0.89426	-0.602554	-0.600467	-0.49952	0.258104	7.5817	7.44229	0.999989	50.6663	1.94002e-06	88.09	0.999913	41.8159	2.73905e-05
formin FRM2	TGGT1_206580	4344	0.00457808	0.0203513	-0.500964	-0.109695	-0.290017	-0.174164	S	2	N/A	0	0.0566605	0.13645	0.00173054	0.0834894	0.21818	0.30297	-0.0642791	0.112029	-0.17259	-0.62707	-0.13033	-0.254501	-0.220979	-0.300079	-0.926239	-0.21641	-0.421339	-0.461989	-0.419939	-0.09383	0.0965553	0.101133	0.116907	-0.39983	-0.192415	-0.482433	-0.36658	-0.256885	6.99554	6.90192	0.924041	10.8582	0.00157799	101.56	0.7155	4.58594	0.00417062
esterase/lipase/thioesterase domain-containing protein	TGGT1_249350	413	-0.0497517	-0.121709	-0.500398	-0.171454	-0.327303	-0.229984	S	3	N/A	0	2.56933	2.08246	2.28007	2.34162	2.20674	2.36752	2.03848	2.20656	2.16366	1.38783	1.70173	2.05765	2.2115	1.65947	0.78619	1.87476	1.6576	1.41676	1.48894	2.15338	2.3259	2.27614	2.20419	1.77575	1.87969	1.55239	1.64971	1.82116	7.54145	7.72071	0.971855	15.382	0.00550605	66.568	0.990783	20.314	0.0042007
ATP synthase F1, delta subunit protein	TGGT1_284540	246	-0.339095	-1.46879	-0.49931	#DIV/0!	#DIV/0!	#DIV/0!	S	2	N/A	0	-2.9942	-2.98083	-3.68499	-3.66046	-2.63438	-4.31884	-5.08673	-3.96333	-3.69563	-3.95621	NaN	NaN	NaN	NaN	NaN	NaN	NaN	NaN	NaN	NaN	-2.98752	-3.32661	-4.4563	-3.82592	#DIV/0!	#DIV/0!	#DIV/0!	#DIV/0!	5.77215	NaN	1	57.1747	0.039081	57.175	NaN	NaN	NaN
GYF domain-containing protein	TGGT1_298610	1034	0.917093	0.487806	-0.499248	#DIV/0!	#DIV/0!	#DIV/0!	S	3	N/A	0	-2.50975	-2.38665	-1.85551	-1.32754	-1.41027	-1.25505	-2.32974	-2.29639	-1.98468	-2.07603	NaN	NaN	NaN	NaN	NaN	NaN	NaN	NaN	NaN	NaN	-2.4482	-1.53111	-1.96039	-2.03036	#DIV/0!	#DIV/0!	#DIV/0!	#DIV/0!	NaN	NaN	0.99728	25.9765	0.00455084	48.527	NaN	NaN	NaN
MIF4G domain-containing protein	TGGT1_269180	1670	-0.315741	-0.290931	-0.498519	-0.686139	-0.643915	-0.508009	S	3	N/A	0	2.67494	1.75393	1.83395	1.85274	2.00939	1.97723	1.60262	2.19066	1.77417	1.02618	2.33902	2.70622	2.5607	1.83155	1.24386	2.12107	2.03852	1.88424	2.37719	3.02431	2.21443	1.89869	1.9235	1.40017	2.52262	1.8787	2.01461	2.70075	7.36228	7.75359	0.999999	58.2664	0.000909302	79.639	1	82.6166	0.000516538
alternative splicing type 3 and, putative;putative alternative splicing type 3 and	TGGT1_210980	267	0.0388507	-0.158044	-0.496616	-0.190945	-0.552695	-0.554746	S	3	N/A	0	2.03193	1.40777	1.70446	1.84375	1.72789	1.83942	1.13726	1.70874	1.88403	0.640141	1.60134	1.99891	1.85198	1.4861	0.404211	1.6478	1.21674	0.8716	1.16764	1.70501	1.71985	1.7587	1.56181	1.26208	1.80013	1.24743	1.24538	1.43633	7.79806	7.36485	1	67.9993	0.0203963	70.345	1	57.0031	0.0121592
hypothetical protein	TGGT1_242570	105	0.7629	0.530106	-0.49565	-0.49601	0.35914	-0.153511	S	3	N/A	0	-0.38692	-0.78726	0.30394	0.171809	0.0516801	0.0352295	-0.149511	-0.0566701	-0.22571	-0.413971	-0.0659492	-0.30623	0.276221	0.23451	0.00842074	-0.39766	-0.61763	-0.00351058	0.1259	0.18692	-0.58709	0.17581	-0.0569838	-0.31984	-0.18609	0.173051	-0.3396	0.15641	6.88049	6.76759	1	58.1721	0.0127948	58.172	1	110.977	0.000894893
tetratricopeptide repeat-containing protein	TGGT1_229490	713	0.887935	0.607064	-0.494999	0.232514	0.686592	0.640405	S	3	N/A	2	1.67229	1.05931	2.14694	2.32687	2.28739	2.35974	1.72142	1.83743	2.33231	1.18516	2.21453	2.01052	2.72539	2.93518	2.73678	2.91918	2.69157	2.64804	2.52495	2.51588	1.3658	2.25373	1.97286	1.75873	2.11253	2.79912	2.75293	2.52042	7.91755	7.98115	1	65.8686	0.000323469	125.23	0.999885	39.4049	0.000308687
facilitative glucose transporter GT1	TGGT1_214320	508	0.915022	0.329609	-0.492542	-0.235539	0.38873	-0.0387535	S	4	N/A	12	-0.6531	-0.77527	0.00440082	0.40335	0.19476	-0.0237591	-0.657739	-0.47223	0.160339	-0.74375	1.02369	0.81329	1.38643	1.52544	1.00979	1.07276	0.728491	0.83796	0.998041	1.23251	-0.714185	0.200837	-0.384576	-0.291705	0.91849	1.30722	0.879737	1.11528	7.20994	7.42447	0.999982	47.3563	4.82537e-10	104.88	0.999999	59.0547	2.00669e-12
hypothetical protein	TGGT1_216720	158	0.0445078	-0.060575	-0.491269	-0.486054	-0.13354	-0.329673	S	4	HMM: MGGNGRTHVSSVSLFLVLVATVALSE, NN: MGGNGRTHVSSVSLFLVLVATVALSE	0	0.52954	0.189671	0.455929	0.46321	0.2932	0.300021	0.215531	0.381539	0.34742	-0.52173	-0.0346305	-0.0177302	0.219821	-0.0955697	-0.603411	-0.23255	-0.369169	-0.46584	0.0447804	0.21562	0.359605	0.404113	0.29903	-0.0871554	-0.0261804	-0.15972	-0.355853	0.1302	7.16376	7.20817	0.935183	13.2981	5.00536e-13	107.56	0.92975	12.3498	1.01763e-12
3'5'-cyclic nucleotide phosphodiesterase domain-containing protein	TGGT1_202540	661	0.713392	0.645745	-0.491267	-0.364277	0.241203	0.336183	S	2	N/A	4	-0.57123	-0.4819	0.15227	0.16503	0.24318	0.2986	0.154841	-0.0959004	-0.297541	-0.31134	0.00966	0.10888	0.235779	0.38645	0.27919	0.452779	0.442939	0.290641	0.89236	0.6271	-0.526565	0.186827	0.11918	-0.304441	0.0592698	0.300473	0.395453	0.75973	7.03759	7.00471	0.852905	7.63303	0.00359425	102.4	0.992034	20.9527	0.00400831
protein disulfide isomerase	TGGT1_211680	178	-0.388101	-0.563952	-0.490799	-0.635202	-0.389877	-1.09866	S	3	HMM: MRAGFSFALLAVGLLATAVVYSA, NN: MRAGFSFALLAVGLLATAVVYSAAE	0	2.71713	2.0396	2.08053	2.00919	1.88107	1.94764	1.85203	1.64357	1.43536	1.56357	2.29258	2.26864	2.32264	1.57403	1.77553	1.2022	1.22485	1.11881	1.94838	1.68593	2.37837	1.99026	1.81441	1.49947	2.28061	1.89073	1.18195	1.81715	7.94553	8.02645	1	139.884	5.83701e-10	170.11	1	139.884	2.18457e-10
hypothetical protein	TGGT1_233430	3352	0.74845	0.521863	-0.490705	#DIV/0!	#DIV/0!	#DIV/0!	S	4	N/A	0	-0.922	-0.74762	-0.0949301	0.0418501	-0.206001	0.0616901	-0.563381	-0.43715	-0.59486	-0.559271	NaN	NaN	NaN	NaN	NaN	NaN	NaN	NaN	NaN	NaN	-0.83481	-0.0863603	-0.312947	-0.577065	#DIV/0!	#DIV/0!	#DIV/0!	#DIV/0!	6.60769	NaN	0.572357	1.26586	0.000188139	67.418	NaN	NaN	NaN
Na+/H+ exchanger NHE1	TGGT1_259200B	159	0.494571	0.413277	-0.489476	-0.259006	-0.0152767	-0.0654064	S	2	N/A	0;12	1.46486	1.28078	1.81634	1.86854	1.91729	1.99738	1.62823	1.73268	1.5593	1.19653	0.84875	0.73469	0.88135	0.906521	0.54146	0.848661	0.8043	0.525981	0.908319	1.06232	1.37282	1.86739	1.7861	1.37791	0.79172	0.776444	0.726314	0.98532	7.85674	7.33131	0.996141	24.0969	2.77772e-07	114.96	1	70.8023	1.46089e-06
hypothetical protein	TGGT1_236930	1412	-0.00615797	-0.176204	-0.488228	-0.208612	-0.380703	-0.400173	S	3	N/A	0	1.43625	0.855191	1.03976	1.19297	1.18596	1.27581	0.67249	0.96025	1.11713	0.185539	0.321161	0.51406	0.91544	0.22381	-1.02853	0.390831	0.000390754	-0.33891	-0.00048095	0.45258	1.14572	1.13956	0.969516	0.651335	0.41761	0.0369067	0.017437	0.226049	7.37585	7.34723	0.999993	51.2767	0.00051156	84.365	0.999994	52.2518	0.000465766
RNA recognition motif-containing protein	TGGT1_291930	119	-0.064165	-0.114349	-0.487801	-0.331691	-0.177099	-0.0215558	T	4	N/A	0	0.0920209	0.30971	0.21428	0.0895605	0.106261	0.0225303	-0.0205208	0.257541	-0.419901	-0.282301	2.16997	2.16136	2.04522	1.84186	2.07862	2.03051	2.16666	2.23516	2.30918	2.64242	0.200865	0.1367	0.0865168	-0.351101	2.16567	1.98857	2.14411	2.4758	7.28461	7.86348	0.917789	10.6521	7.74247e-13	98.009	0.956439	13.4259	1.86232e-56
RNA recognition motif-containing protein	TGGT1_291930	114	-0.064165	-0.114349	-0.487801	#DIV/0!	#DIV/0!	#DIV/0!	S	4	N/A	0	0.0920209	0.30971	0.21428	0.0895605	0.106261	0.0225303	-0.0205208	0.257541	-0.419901	-0.282301	NaN	NaN	NaN	NaN	NaN	NaN	NaN	NaN	NaN	NaN	0.200865	0.1367	0.0865168	-0.351101	#DIV/0!	#DIV/0!	#DIV/0!	#DIV/0!	7.28461	NaN	0.720543	5.05316	7.74247e-13	98.009	0.43809	0	2.50857e-10
hypothetical protein	TGGT1_310170	166	0.726374	0.44386	-0.487749	-0.116735	0.50487	0.61843	S	3	N/A	0	-0.297481	-0.38408	0.227931	0.38485	0.543999	0.35386	-0.17472	0.130099	0.382839	-0.58715	-0.49393	-0.56101	-0.0345397	0.264441	-0.297699	0.331821	-0.0256808	-0.0332595	0.152691	0.262699	-0.34078	0.385593	0.10308	-0.102155	-0.52747	-0.0225995	0.0909602	0.207695	6.72914	7.23699	0.973037	16.2094	0.000338521	76.759	0.966913	15.3653	0.00108627
protein kinase	TGGT1_231070	262	-0.0920542	-0.253354	-0.487652	-0.257371	-0.483565	-0.559406	S	3	N/A	0	1.9264	1.59098	1.62947	1.73771	1.63273	1.60496	1.22103	1.69002	1.43536	0.922609	0.435331	0.85418	0.853211	0.32748	-0.697121	0.506629	0.117309	-0.367891	0.187151	0.498289	1.75869	1.66664	1.50534	1.17898	0.644755	0.16119	0.0853494	0.34272	7.28899	7.43919	1	56.5691	0.000325907	80.746	1	97.7971	0.000140689
hypothetical protein;putative vacuolar protein sorting-associated protein	TGGT1_210700	2319	1.03482	0.812193	-0.484078	0.0210516	1.10193	1.03445	S	3	N/A	0	-1.02985	-0.73621	-0.0378202	0.145841	0.347359	0.210391	-0.173311	-0.249591	-0.3888	-0.27577	-2.32901	-1.98345	-0.77073	-0.981461	-1.41072	-0.88308	-1.20769	-1.27458	-1.06769	-1.21798	-0.88303	0.151793	-0.0708369	-0.332285	-2.15623	-1.0543	-1.12178	-1.14284	6.98567	7.04163	0.722993	7.99847	6.14294e-05	77.08	0.913015	10.7401	0.00019152
alveolin domain containing intermediate filament IMC1	TGGT1_231640	52	0.0978342	-0.0419733	-0.483454	-0.416635	-0.159683	-0.37888	S	3	N/A	0	1.09064	0.74598	1.16658	1.0259	0.85595	0.956639	0.747321	0.92505	0.67252	0.39286	1.78728	1.88886	1.9851	1.71138	1.33868	1.50039	1.51923	1.35795	1.73839	2.01326	0.91831	1.01614	0.876337	0.53269	1.83807	1.67839	1.45919	1.87583	7.29157	7.62997	0.841294	7.24366	9.90129e-13	106.35	0.853097	7.6397	2.01957e-19
transporter, major facilitator family protein	TGGT1_309580	54	0.64749	0.5661	-0.4834	#DIV/0!	#DIV/0!	#DIV/0!	S	3	N/A	8	-0.8333	-1.16684	-0.55018	-0.25744	-0.25012	-0.0281002	-0.68128	-0.59253	-0.478029	-1.19393	NaN	NaN	NaN	NaN	NaN	NaN	NaN	NaN	NaN	NaN	-1.00007	-0.35258	-0.43397	-0.83598	#DIV/0!	#DIV/0!	#DIV/0!	#DIV/0!	6.93978	NaN	0.875982	11.0901	0.00210744	62.861	NaN	NaN	NaN
Na+/H+ exchanger NHE1	TGGT1_259200B	156	0.387418	0.337685	-0.482588	-0.216927	0.278048	0.340629	S	2	N/A	0;12	1.60877	1.28329	1.82201	1.8287	1.84963	2.04747	1.50123	1.80244	1.49862	1.2031	1.58939	1.38326	1.78663	1.96852	1.53797	1.8864	1.89929	1.69517	1.99187	2.09589	1.44603	1.83345	1.78371	1.35086	1.48632	1.76437	1.82695	2.04388	7.85118	8.10326	0.986476	15.6194	2.77772e-07	114.96	1	70.8023	5.52751e-07
MIF4G domain-containing protein	TGGT1_269180	1680	-0.222713	-0.290924	-0.479918	-0.195416	-0.482869	-0.515576	S	2	N/A	0	2.59344	1.85638	1.87438	1.95859	2.17362	2.13292	1.59338	2.07566	1.90102	1.14354	1.888	2.40834	2.49711	1.70784	0.790951	1.84037	1.58102	1.47639	1.52014	2.13588	2.22491	2.0022	1.93399	1.52228	2.14817	1.6653	1.63259	1.82801	7.41259	7.43009	1	72.8151	0.000335556	111.85	1	83.169	0.000686649
hypothetical protein;putative START-2 domain protein	TGGT1_252430	177	0.233562	0.1775	-0.479217	-0.582616	0.320233	0.119761	T	4	N/A	0	3.14786	3.07471	3.34986	3.35408	3.3306	3.47587	3.16275	3.22773	2.83162	2.89964	1.04801	1.08459	1.35255	1.36764	1.43941	1.19391	1.22955	1.13472	1.77254	1.76481	3.11128	3.34485	3.28878	2.86563	1.0663	1.38653	1.18606	1.76868	7.99467	7.35054	0.937396	11.7532	1.05528e-32	127.02	0.924356	10.8707	6.35012e-15
SFT2 family protein	TGGT1_318570	54	1.15794	1.11776	-0.478685	-0.642937	0.583459	0.763569	S	2	N/A	4	1.37494	1.34788	2.48681	2.59958	2.47166	2.70258	2.3089	2.42604	2.28975	1.79158	0.370679	0.356789	1.43918	1.26652	0.135879	1.45212	1.20252	0.727269	1.69692	1.84356	1.36141	2.51935	2.47917	2.04066	0.363734	0.947193	1.1273	1.77024	7.64547	7.57032	0.802932	6.65395	2.13455e-10	175.16	0.652392	6.24773	9.79781e-12
hypothetical protein;putative ppg3	TGGT1_265460	235	0.63238	0.480653	-0.477685	#DIV/0!	#DIV/0!	#DIV/0!	S	3	N/A	0	0.692481	0.329399	1.06557	1.22653	1.13786	1.06483	0.836779	1.07317	1.02684	0.30443	NaN	NaN	NaN	NaN	NaN	NaN	NaN	NaN	NaN	NaN	0.51094	1.14332	0.991593	0.665635	#DIV/0!	#DIV/0!	#DIV/0!	#DIV/0!	7.33889	NaN	0.647924	2.95984	0.00324822	77.74	0.463425	0	0.00166595
FUSE-binding protein 2 / KH-type splicing regulatory protein	TGGT1_216670	257	0.13768	-0.24157	-0.47677	-0.20495	-0.427102	-0.420945	S	2	N/A	0	-3.3477	-2.61046	-2.55336	-3.19796	-2.77288	-3.5751	-3.3286	-2.75825	-3.16489	-3.47145	-2.47603	-2.0139	-2.49443	-2.72917	-2.7926	-2.13175	-2.57334	-3.29264	-2.43206	-2.48986	-2.97908	-2.8414	-3.22065	-3.31817	-2.24497	-2.67207	-2.66591	-2.46096	NaN	6.16426	0.5	0	0.0442926	42.317	0.5	0	0.0205623
hypothetical protein	TGGT1_227980	153	0.579558	0.574979	-0.475718	#DIV/0!	#DIV/0!	#DIV/0!	S	3	N/A	0	-0.464481	-0.50545	0.296281	-0.176391	0.163889	0.29291	-0.0535999	0.0307304	-0.0195293	-0.74272	NaN	NaN	NaN	NaN	NaN	NaN	NaN	NaN	NaN	NaN	-0.484965	0.0945931	0.0900136	-0.381124	#DIV/0!	#DIV/0!	#DIV/0!	#DIV/0!	6.97736	NaN	0.999321	32.4836	4.94751e-06	85.937	NaN	NaN	NaN
proteophosphoglycan PPG1	TGGT1_297520	84	-0.172683	-0.207797	-0.474297	-0.147187	-0.297972	-0.334777	S	3	HMM: MPAPPPSPSLLSPSPAGVSSAS, NN: MPAPPPSPSLLSPSPAGVSSA;HMM: MPAPSPSLLSPSPTGVSSA, NN: MPAPSPSLLSPSPTGVSSA;N/A	0	1.09012	0.688601	0.611519	0.782371	0.75614	0.712359	0.547909	0.784419	0.32485	0.15991	0.297309	0.109589	0.0315308	-0.05999	-0.25511	-0.0630708	-0.145821	-0.18509	-0.0481208	0.0798398	0.88936	0.716677	0.681563	0.24238	0.203449	-0.094523	-0.131327	0.0158595	6.72128	6.71649	1	48.5679	0.0250268	48.568	1	48.0443	0.0258504
hydrolase	TGGT1_261500	151	1.25298	0.950497	-0.470471	#DIV/0!	#DIV/0!	#DIV/0!	T	2	N/A	0	1.56723	1.07581	2.46904	2.71686	2.5376	2.70039	2.01541	2.10025	2.54024	1.66782	NaN	NaN	NaN	NaN	NaN	NaN	NaN	NaN	NaN	NaN	1.32152	2.5745	2.27202	2.10403	#DIV/0!	#DIV/0!	#DIV/0!	#DIV/0!	8.3582	NaN	0.68094	3.70286	8.54714e-05	71.853	0.333333	0	8.00372e-09
N-acyl-phosphatidylethanolamine-hydrolyzing phospholipase D family protein	TGGT1_320490	811	-0.0750932	-0.296194	-0.470432	0.0781248	-0.22875	-0.0833304	S	3	N/A	1	0.646781	0.509239	0.623721	0.509	0.37603	0.21992	0.20204	0.42349	0.0173397	0.0476303	0.59455	0.36513	0.21695	0.40168	0.134639	0.414649	0.471929	0.302951	0.212089	0.424681	0.57801	0.502917	0.281817	0.032485	0.47984	0.25109	0.39651	0.318385	NaN	7.88971	0.998625	28.7288	0.0030964	90.306	0.898786	9.48568	0.00109156
SFT2 family protein	TGGT1_203700	69	0.311352	0.143465	-0.468432	0.0904083	-0.0714065	0.0653834	S	5	HMM: MSGISSAPLLVSSVSSSQGR, NN: MSGISSAPLLVSSVSSSQGR	4	-1.45438	-1.27679	-1.06047	-0.91402	-1.18821	-1.2001	-1.12653	-1.33973	-1.4699	-1.57543	-0.762231	-0.649669	-0.776519	-0.716999	-0.838551	-0.77599	-0.6724	-0.47331	-0.8402	-0.62175	-1.36559	-1.05423	-1.22212	-1.52266	-0.70595	-0.777356	-0.640566	-0.730975	6.82311	7.15461	0.994435	22.5208	0.00051138	64.589	0.999899	39.958	1.72408e-07
ABC1 family protein	TGGT1_246600	914	0.458387	0.101586	-0.467877	-0.372053	-0.0460569	-0.158394	S	3	N/A	0	-1.22586	-1.52212	-0.86161	-0.82531	-1.05989	-0.92343	-1.63266	-1.26112	-1.21601	-1.55095	-0.92801	-1.32721	-1.1216	-0.927759	-1.47164	-1.65538	-1.26071	-0.94192	-0.91468	-0.91322	-1.37399	-0.915603	-1.2724	-1.38348	-1.12761	-1.17367	-1.286	-0.91395	6.72762	6.67056	0.999998	57.5911	0.000438394	88.075	0.9999	41.7701	0.0112376
putative ribosome associated membrane protein RAMP4;ribosome associated membrane protein RAMP4, putative	TGGT1_276940	28	-0.0465253	-0.184402	-0.467535	-0.0875878	-0.199747	-0.253288	S	3	N/A	1	3.77578	3.42815	3.42522	3.56005	3.68105	3.56195	3.1313	3.55944	3.56755	2.60826	3.87019	4.18603	4.39911	4.00776	3.07822	4.12997	3.78447	3.41003	3.61806	4.10676	3.60196	3.55544	3.41756	3.08791	4.02811	3.82836	3.77482	3.86241	8.82278	8.2481	1	119.462	3.98452e-06	137.17	1	81.3163	2.76151e-06
hypothetical protein;patched family protein	TGGT1_227350	1262	-0.302701	-0.193245	-0.466809	-0.20136	-0.28282	-0.20522	S	2	N/A	13	1.01307	0.387619	0.3471	0.45959	0.38624	0.616021	0.159859	0.74542	0.28627	-0.424601	0.111551	0.406649	0.408169	0.00900072	-0.488329	0.292579	0.0758703	-0.206809	0.197281	0.3132	0.700345	0.397643	0.5071	-0.0691652	0.2591	-0.0237197	0.0538801	0.25524	6.77517	6.9344	1	80.2187	0.0246644	80.219	1	85.666	0.0175884
hypothetical protein	TGGT1_310930	182	0.148482	0.173836	-0.464982	-0.678661	0.130098	0.179788	S	4	N/A	0	2.03666	2.00044	2.20725	2.13601	2.15784	2.27948	2.05794	2.23974	1.69197	1.71213	0.81483	0.85644	0.979849	1.05772	0.85963	0.92436	1.01863	1.10328	1.5092	1.87897	2.01855	2.16703	2.19239	1.70205	0.835635	0.965733	1.01542	1.69409	7.96	8.059	0.912509	10.1826	0.000824278	61.139	0.918454	10.513	0.0114096
hypothetical protein	TGGT1_284645	1281	0.0589583	-0.0518118	-0.464628	#DIV/0!	#DIV/0!	#DIV/0!	S	3	N/A	0	-0.58179	-0.85316	-0.4916	-0.63792	-0.84603	-0.58851	-0.84253	-0.87682	-1.12759	-1.1187	NaN	NaN	NaN	NaN	NaN	NaN	NaN	NaN	NaN	NaN	-0.717475	-0.658517	-0.769287	-1.12315	#DIV/0!	#DIV/0!	#DIV/0!	#DIV/0!	6.31475	NaN	1	68.5357	0.00612109	68.536	NaN	NaN	NaN
tetratricopeptide repeat-containing protein	TGGT1_229490	733	0.0914752	0.228856	-0.464591	#DIV/0!	#DIV/0!	#DIV/0!	S	2	N/A	2	1.75558	1.51069	1.69584	1.75539	1.7226	2.06639	1.47593	2.04365	1.82289	0.697149	NaN	NaN	NaN	NaN	NaN	NaN	NaN	NaN	NaN	NaN	1.63313	1.72461	1.86199	1.26002	#DIV/0!	#DIV/0!	#DIV/0!	#DIV/0!	7.64786	NaN	0.81722	6.50411	0.00684815	118.32	NaN	NaN	NaN
tetratricopeptide repeat-containing protein	TGGT1_216050	379	0.63868	0.227698	-0.463611	0.26345	0.0830042	0.0455348	S	3	N/A	0	0.325841	0.272311	1.06092	0.80148	0.950869	0.783101	0.4986	0.298619	0.63616	0.31213	1.17385	1.09066	1.12784	1.25549	1.26245	1.25571	1.13339	1.14427	0.821529	1.00715	0.299076	0.937756	0.526774	0.474145	1.13226	1.21526	1.17779	0.91434	7.09349	7.35541	0.994334	23.6779	4.43979e-06	86.946	0.999186	31.9284	1.71662e-13
hypothetical protein	TGGT1_226680	352	0.0007432	0.0410195	-0.463098	#DIV/0!	#DIV/0!	#DIV/0!	S	3	N/A	0	-0.32533	-0.56201	-0.33238	-0.347251	-0.64915	-0.331991	-0.415981	-0.459981	-0.90386	-0.90819	NaN	NaN	NaN	NaN	NaN	NaN	NaN	NaN	NaN	NaN	-0.44367	-0.442927	-0.402651	-0.906025	#DIV/0!	#DIV/0!	#DIV/0!	#DIV/0!	NaN	NaN	0.618705	2.10358	0.000818687	47.916	NaN	NaN	NaN
hypothetical protein	TGGT1_289520	307	0.43407	0.184363	-0.462965	#DIV/0!	#DIV/0!	#DIV/0!	S	3	N/A	0	0.60541	0.242051	0.762271	0.925241	0.885889	0.815301	0.422909	0.58607	0.67835	0.111321	NaN	NaN	NaN	NaN	NaN	NaN	NaN	NaN	NaN	NaN	0.423731	0.8578	0.608093	0.394835	#DIV/0!	#DIV/0!	#DIV/0!	#DIV/0!	7.19512	NaN	0.709515	3.9811	6.78902e-05	77.899	NaN	NaN	NaN
Hsp70 interacting protein HIP	TGGT1_232660	423	0.192218	-0.0212617	-0.462933	-0.1154	-0.101268	-0.0685846	S	2	N/A	0	-1.09624	-1.04975	-0.94399	-0.77799	-0.92035	-1.02926	-1.06189	-1.19162	-1.3419	-1.34552	-0.21889	-0.0555605	-0.197891	-0.23885	-0.27874	-0.1311	-0.307459	-0.17887	0.0592896	-0.24011	-1.07299	-0.880777	-1.09426	-1.34371	-0.137225	-0.238494	-0.20581	-0.0904103	6.33666	6.98014	0.973681	15.6815	0.00749469	46.249	0.988084	19.1866	0.000542483
hypothetical protein;putative transmembrane protein	TGGT1_233220	1218	0.743913	0.581626	-0.460394	#DIV/0!	#DIV/0!	#DIV/0!	T	2	HMM: MEQSAGVRRFFSNLSFICTTVALLLLASAGLPISASAE, NN: MEQSAGVRRFFSNLSFICTTVALLLLASAGL;HMM: MEQSAGVRRFFSNLSFIGTTVALLLLASAGLPISASAE, NN: MEQSAGVRRFFSNLSFIGTTVALLLLASAGLPISASAE	2	0.56515	0.51791	1.20172	1.37777	1.27684	1.21271	0.99874	1.15802	0.926069	0.72403	NaN	NaN	NaN	NaN	NaN	NaN	NaN	NaN	NaN	NaN	0.54153	1.28544	1.12316	0.825049	#DIV/0!	#DIV/0!	#DIV/0!	#DIV/0!	7.008	NaN	0.634112	2.4465	0.00912214	84.365	NaN	NaN	NaN
Na+/H+ exchanger NHE1	TGGT1_259200B	160	0.396514	0.337731	-0.460279	-0.216927	0.278048	0.340629	S	2	N/A	0;12	1.2575	1.11463	1.5223	1.59924	1.6262	1.70054	1.41818	1.45267	1.31512	0.92948	1.58939	1.38326	1.78663	1.96852	1.53797	1.8864	1.89929	1.69517	1.99187	2.09589	1.18607	1.58258	1.5238	1.1223	1.48632	1.76437	1.82695	2.04388	7.80385	8.10326	0.99514	23.0953	2.77772e-07	114.96	1	70.8023	5.52751e-07
phosphoinositide phospholipase PIPLC	TGGT1_248830	687	0.000873825	-0.288917	-0.459659	0.063277	0.027385	0.131352	S	2	N/A	0	-0.0311901	-0.95579	-0.64983	-0.543099	-0.284919	-0.62547	-1.01459	-0.70716	-0.34355	-1.561	2.58452	2.63649	2.68446	2.6865	2.54271	2.81134	2.73706	2.67717	2.64906	2.7081	-0.49349	-0.492616	-0.782407	-0.952275	2.6105	2.63789	2.74186	2.67858	NaN	6.82284	0.544755	3.85817	0.0115542	44.045	0.907956	12.4722	0.00010359
PUB domain-containing protein	TGGT1_271380	205	1.40702	1.45906	-0.458491	-0.546317	1.03693	0.963534	T	3	N/A	0	0.311549	0.123841	1.49058	1.69733	1.68625	1.87418	1.56408	1.592	1.3781	0.954359	1.45864	1.46594	2.4602	2.73474	2.30273	2.69215	2.34826	2.23706	3.01324	2.93104	0.217695	1.62472	1.67675	1.16623	1.46229	2.49922	2.42582	2.97214	7.45222	7.95149	0.995514	23.4804	1.9195e-23	146.6	0.981156	16.9633	2.06688e-23
PUB domain-containing protein	TGGT1_271380	207	1.40702	1.45906	-0.458491	-0.415166	0.824272	0.848718	T	3	N/A	0	0.311549	0.123841	1.49058	1.69733	1.68625	1.87418	1.56408	1.592	1.3781	0.954359	1.73971	1.71632	2.56153	2.76044	2.33489	2.72862	2.50787	2.49371	2.92927	3.05453	0.217695	1.62472	1.67675	1.16623	1.72802	2.55229	2.57673	2.9919	7.45222	7.684	0.993251	22.5258	1.9195e-23	146.6	0.986325	20.0204	2.06688e-23
hypothetical protein	TGGT1_247450	764	-0.0634882	-0.243978	-0.456316	-0.334341	-0.191354	-0.357027	S	2	N/A	0	2.00205	1.53266	1.60259	1.79471	1.7143	1.75753	1.17999	1.63261	1.8043	0.6908	1.61463	1.90881	2.05811	1.60184	1.05115	1.68282	1.35696	1.1743	1.63175	1.84632	1.76735	1.70387	1.52338	1.24755	1.76172	1.57037	1.40469	1.73903	7.71236	7.84616	1	76.134	0.000574625	89.46	0.999999	59.1056	0.000718281
hypothetical protein	TGGT1_247450	766	-0.0634882	-0.243978	-0.456316	-0.334341	-0.191354	-0.357027	S	2	N/A	0	2.00205	1.53266	1.60259	1.79471	1.7143	1.75753	1.17999	1.63261	1.8043	0.6908	1.61463	1.90881	2.05811	1.60184	1.05115	1.68282	1.35696	1.1743	1.63175	1.84632	1.76735	1.70387	1.52338	1.24755	1.76172	1.57037	1.40469	1.73903	7.71236	7.84616	1	72.2393	0.000574625	89.46	1	64.2867	0.000718281
amine-terminal region of chorein, A TM vesicle-mediated sorter;hypothetical protein	TGGT1_291180	3542	0.958595	0.470132	-0.454165	0.05626	0.636286	0.237169	S	3	N/A	0	1.16672	0.902849	1.88013	2.16712	1.93289	1.82491	1.20198	1.48786	2.02041	1.05802	1.09475	1.30673	2.28948	2.18257	1.03903	1.84482	1.33699	1.13192	1.22074	1.54256	1.03478	1.99338	1.50492	1.53922	1.20074	1.83703	1.43791	1.38165	6.9958	7.32625	0.790868	5.77682	0.000148177	83.243	0.512591	0.21878	9.67653e-05
hypothetical protein	TGGT1_259040	168	-0.335355	-0.0414318	-0.452449	0.223859	-0.131862	0.484154	S	2	N/A	1	3.35194	3.69941	3.25981	3.1518	3.15935	3.40192	3.33651	3.7143	2.8206	2.65514	2.90427	2.47939	2.75716	2.67498	2.24776	3.13513	3.26674	3.12608	2.79393	3.11032	3.52567	3.19032	3.48424	2.73787	2.69183	2.55997	3.17598	2.95212	8.12339	7.88226	0.995303	23.2673	1.74875e-05	174.68	0.991701	20.7817	2.47613e-06
hypothetical protein	TGGT1_235340	685	-0.183241	-0.277821	-0.451558	-0.25312	0.0470373	-0.237055	S	2	N/A	0	1.24365	0.779459	0.695401	0.92262	0.866919	0.937381	0.46086	0.80296	0.63595	0.117559	0.0734303	0.619601	0.977049	0.329889	-0.12628	0.44733	-0.00556017	-0.113389	0.11218	0.61298	1.01155	0.828313	0.733734	0.376755	0.346516	0.393553	0.10946	0.36258	6.9564	7.28544	0.499998	0	0.00152744	82.912	0.5	0	0.00126739
hypothetical protein	TGGT1_235340	687	-0.183241	-0.277821	-0.451558	-0.25312	0.0470373	-0.237055	T	2	N/A	0	1.24365	0.779459	0.695401	0.92262	0.866919	0.937381	0.46086	0.80296	0.63595	0.117559	0.0734303	0.619601	0.977049	0.329889	-0.12628	0.44733	-0.00556017	-0.113389	0.11218	0.61298	1.01155	0.828313	0.733734	0.376755	0.346516	0.393553	0.10946	0.36258	6.9564	7.28544	0.499998	0	0.00152744	82.912	0.5	0	0.00126739
hypothetical protein;putative guanylate-binding protein	TGGT1_310220	281	1.20144	1.25598	-0.451388	0.0379383	0.635908	1.07128	S	3	HMM: MHPPVSARPVSRAPELFASALGPAQRVESS, NN: MHPPVSARPVSRAPELFASALGPAQRVESS	0	0.663911	0.755329	1.78272	1.94356	2.00691	2.26789	1.76044	1.86847	1.87428	1.04507	1.96567	1.9297	2.64629	2.80465	2.29984	3.27452	2.90526	2.87711	2.91984	3.04221	0.70962	1.91106	1.9656	1.45968	1.94769	2.58359	3.01896	2.98102	7.54458	7.60589	0.999996	54.2923	3.57091e-17	129.02	1	74.8088	2.01771e-16
hypothetical protein	TGGT1_230940	619	-0.148844	-0.156963	-0.450886	-0.353281	-0.437979	-0.243246	S	2	N/A	0	5.10595	4.75161	4.72532	4.79519	4.8193	4.83573	4.54472	4.935	4.56352	4.09458	5.0491	5.16473	5.05787	4.81985	4.12909	5.02737	4.89329	4.67035	5.1005	5.3334	4.92878	4.77994	4.77182	4.32905	5.10692	4.66894	4.86367	5.21695	8.45002	8.22894	0.999676	37.9054	0.00146161	162.32	0.999992	51.0576	1.04615e-08
MIF4G domain-containing protein	TGGT1_269180	1677	-0.261662	-0.291415	-0.450753	-0.165462	-0.550844	-0.464337	S	2	N/A	0	2.25984	1.64847	1.57038	1.66056	1.84654	1.80642	1.32868	1.85312	1.64267	0.840811	1.72442	2.05048	2.01704	1.44686	0.545919	1.64608	1.38304	1.24022	1.30506	1.87209	1.95416	1.69249	1.66274	1.24174	1.88745	1.33661	1.42311	1.58857	6.86547	6.90365	1	72.8151	0.000335556	111.85	1	83.169	0.000686649
hypothetical protein	TGGT1_259040	167	-0.344095	-0.0388418	-0.450026	#DIV/0!	#DIV/0!	#DIV/0!	S	3	N/A	1	1.41736	1.52981	1.19761	1.1006	1.09026	1.29919	1.36777	1.63727	0.781879	0.577049	NaN	NaN	NaN	NaN	NaN	NaN	NaN	NaN	NaN	NaN	1.47358	1.12949	1.43474	0.679464	#DIV/0!	#DIV/0!	#DIV/0!	#DIV/0!	8.70019	NaN	0.499994	0	1.74875e-05	152.34	0.497765	0	0.00471902
WD domain, G-beta repeat-containing protein	TGGT1_315140	1458	-0.232038	-0.189302	-0.449537	-0.1827	0.0927151	0.095201	S	2	N/A	0	-2.01209	-2.33506	-2.50555	-2.26016	-2.45113	-2.39668	-2.1563	-2.53565	-3.38178	-2.32852	-0.31585	-0.41262	-0.42217	-0.3762	-0.0161898	-0.0933805	-0.200621	-0.513101	0.118721	-0.291389	-2.17358	-2.40561	-2.36288	-2.85515	-0.364235	-0.27152	-0.269034	-0.0863344	7.14267	7.28314	0.701447	1.33754	0.00681179	41.615	0.957801	13.4932	0.000518488
WD domain, G-beta repeat-containing protein	TGGT1_315140	1461	-0.232038	-0.189302	-0.449537	-0.1827	0.0927151	0.095201	S	2	N/A	0	-2.01209	-2.33506	-2.50555	-2.26016	-2.45113	-2.39668	-2.1563	-2.53565	-3.38178	-2.32852	-0.31585	-0.41262	-0.42217	-0.3762	-0.0161898	-0.0933805	-0.200621	-0.513101	0.118721	-0.291389	-2.17358	-2.40561	-2.36288	-2.85515	-0.364235	-0.27152	-0.269034	-0.0863344	7.14267	7.28314	0.702161	1.33754	0.00681179	41.615	0.961288	13.8507	0.000518488
ribosomal protein RPL24	TGME49_244320	230	0.186502	-0.0153718	-0.449422	0.112107	-0.621344	-0.627123	S	2	N/A	0	1.42619	0.67672	1.18131	1.23588	1.29668	1.29308	0.710841	1.10433	1.25119	0.32588	1.74125	2.49349	2.82733	2.04687	-0.38612	2.16114	1.43406	0.875541	0.877241	1.87904	1.05146	1.23796	1.03608	0.788535	2.11737	1.49603	1.49025	1.37814	6.92891	7.64271	1	66.9887	8.91213e-05	115.12	1	126.564	0.000111893
vacuolar (h+)-atpase g subunit protein	TGGT1_228200	141	0.237419	0.123349	-0.448884	-0.258718	0.392882	-0.00913769	S	4	N/A	0	0.3697	0.228689	0.482991	0.64088	0.48597	0.529521	0.16498	0.573131	0.0366993	0.13876	-0.213191	-0.11972	0.182431	0.332359	0.16449	-0.0501905	-0.35476	-0.121829	-0.12596	0.29221	0.299195	0.536613	0.422544	0.0877295	-0.166455	0.226427	-0.175593	0.083125	NaN	7.22518	1	109.558	6.99729e-36	132.84	1	121.575	9.64381e-46
hypothetical protein	TGGT1_232650	221	-0.0177333	-0.120427	-0.448682	-0.149613	-0.186801	-0.0468978	S	3	N/A	0	1.12799	0.58457	0.808199	0.876861	0.83058	0.96806	0.45747	0.782029	0.777901	0.00182918	0.33085	0.358679	0.24128	0.0799903	0.15262	0.25036	0.340641	0.3026	0.466501	0.428459	0.85628	0.838547	0.735853	0.389865	0.344765	0.157964	0.297867	0.44748	NaN	7.23686	1	86.803	0.000460609	86.803	1	54.7838	0.0217852
hypothetical protein;putative transmembrane protein	TGGT1_210820	610	1.12451	0.761714	-0.447202	0.310725	0.861743	0.6188	S	3	N/A	10	-1.37747	-1.51631	-0.53696	-0.19737	-0.23282	-0.39722	-0.83609	-0.82222	-0.53832	-1.00085	-1.66272	-1.17618	-0.542511	-0.40477	-0.72584	-0.497229	-0.974791	-0.929931	-0.87331	-1.34944	-1.44689	-0.322383	-0.685176	-0.769585	-1.41945	-0.557707	-0.80065	-1.11138	7.09972	7.18401	0.848907	7.49603	0.0125245	47.774	0.963141	14.1715	0.00229318
hypothetical protein;putative transmembrane protein	TGGT1_210820	616	1.12451	0.761714	-0.447202	0.310725	0.861743	0.6188	S	3	N/A	10	-1.37747	-1.51631	-0.53696	-0.19737	-0.23282	-0.39722	-0.83609	-0.82222	-0.53832	-1.00085	-1.66272	-1.17618	-0.542511	-0.40477	-0.72584	-0.497229	-0.974791	-0.929931	-0.87331	-1.34944	-1.44689	-0.322383	-0.685176	-0.769585	-1.41945	-0.557707	-0.80065	-1.11138	7.09972	7.18401	0.999974	45.1138	0.0125245	47.774	0.999999	61.6404	0.00229318
phenylalanine--tRNA ligase, beta subunit protein	TGGT1_306960	143	-0.0348299	-0.0554231	-0.44686	-0.293812	-0.181843	-0.484287	S	3	N/A	0	-0.50786	-0.87968	-0.567211	-0.71394	-0.90465	-0.75225	-0.74878	-0.74655	-1.09435	-1.25657	0.6382	0.73392	0.72892	0.440411	0.343321	0.179321	0.29603	0.129969	0.49234	0.498831	-0.69377	-0.7286	-0.749193	-1.17546	0.68606	0.504217	0.201773	0.495585	6.58425	6.71679	0.88587	8.90248	0.00352008	47.68	0.99996	44.1378	0.000239577
GYF domain-containing protein	TGGT1_204160	1548	0.0250157	0.0266325	-0.445921	-0.321595	-0.0300276	0.0736292	S	3	N/A	0	0.44113	0.370131	0.38921	0.507449	0.395279	0.43599	0.34566	0.51514	0.16102	-0.19157	-0.0196292	-0.0132097	-0.0675502	0.152849	-0.22464	0.0974898	0.0624597	0.0116795	0.337471	0.420139	0.405631	0.430646	0.432263	-0.015275	-0.0164195	-0.0464471	0.0572097	0.378805	7.00479	7.16947	0.648936	6.23508	3.72307e-09	68.287	0.65355	7.53018	5.0087e-09
hypothetical protein	TGGT1_226680	310	0.349842	0.0181483	-0.445912	#DIV/0!	#DIV/0!	#DIV/0!	S	2	N/A	0	-1.27351	-1.30168	-1.00205	-1.0409	-0.77031	-1.07956	-1.49822	-1.23056	-1.06774	-1.69959	NaN	NaN	NaN	NaN	NaN	NaN	NaN	NaN	NaN	NaN	-1.2876	-0.937753	-1.26945	-1.38366	#DIV/0!	#DIV/0!	#DIV/0!	#DIV/0!	7.31349	NaN	0.95176	14.1035	0.0182487	54.871	NaN	NaN	NaN
MIZ/SP-RING zinc finger domain-containing protein	TGGT1_278640	406	0.0468651	0.0466783	-0.445885	-0.181776	0.174982	0.00730558	S	3	N/A	0	-1.3805	-1.26121	-0.92368	-1.6152	-1.28309	-0.92233	-1.36918	-1.53102	-1.64415	-1.7956	-0.0657108	-0.138561	-0.11045	0.0284995	0.300489	-0.17763	0.0600297	-0.16689	0.209341	-0.0354499	-1.32085	-1.27399	-1.27418	-1.71988	-0.102136	0.0728461	-0.0948302	0.0869454	6.54802	6.8623	0.923129	10.8104	0.00261171	43.164	0.985066	18.1966	2.33302e-06
hypothetical protein	TGGT1_263610	1321	0.271868	0.110722	-0.444898	-0.354949	0.209054	0.0812805	S	3	HMM: MFFSSSLSILCSVRSCFTTFSFSPPGCPSQ, NN: MFFSSSLSILCSVRSCFTT;N/A	0	-1.2114	-1.92285	-1.2005	-1.45977	-1.2255	-1.47355	-1.43505	-1.46061	-1.47417	-2.00614	-0.89952	-0.840641	-0.56118	-0.521099	-0.900801	-0.6659	-0.552189	-1.14831	-0.268111	-0.59959	-1.56713	-1.29526	-1.4564	-1.74015	-0.87008	-0.661027	-0.7888	-0.43385	7.12824	7.52964	0.749299	9.80599	4.25675e-07	54.553	0.67565	9.22134	5.58231e-05
hypothetical protein	TGGT1_263610	1322	0.271868	0.110722	-0.444898	-0.250159	0.156117	0.0788772	S	3	HMM: MFFSSSLSILCSVRSCFTTFSFSPPGCPSQ, NN: MFFSSSLSILCSVRSCFTT;N/A	0	-1.2114	-1.92285	-1.2005	-1.45977	-1.2255	-1.47355	-1.43505	-1.46061	-1.47417	-2.00614	-0.128279	-0.196821	0.0480809	0.0612697	-0.128651	-0.01368	0.00883077	-0.246169	0.206831	0.126141	-1.56713	-1.29526	-1.4564	-1.74015	-0.16255	-0.00643343	-0.0836728	0.166486	7.12824	7.58301	0.698531	10.4723	4.25675e-07	54.553	0.714727	8.65425	5.58231e-05
membrane occupation and recognition nexus protein MORN2	TGGT1_292120	436	0.673658	0.557074	-0.444389	-0.142232	0.263734	0.151769	S	2	N/A	0	0.732329	0.33041	1.24485	1.24968	1.12055	1.26985	0.83671	1.15877	1.14787	0.373409	1.78944	1.97924	2.36245	2.27536	1.80641	2.31363	1.99195	1.80274	2.06144	2.29524	0.53137	1.20503	1.08844	0.760639	1.88434	2.14807	2.03611	2.17834	8.27021	8.22655	0.747406	4.72152	1.04158e-16	137.72	0.917954	11.5647	1.29115e-17
MIF4G domain-containing protein	TGGT1_269180	1666	-0.416137	-0.30855	-0.444383	-0.790654	-0.556923	-0.391423	Y	4	N/A	0	0.825499	-0.15966	-0.166271	-0.0529299	-0.0304503	0.0580604	-0.232641	0.247689	-0.24818	-0.80702	0.94798	1.23582	1.29499	0.471029	-0.161089	0.63627	0.803859	0.6613	1.18931	1.79295	0.33292	-0.0832169	0.0243697	-0.5276	1.0919	0.534976	0.700476	1.49113	NaN	7.31923	0.692363	3.52294	0.0145376	76.228	0.970141	15.1175	0.00108173
hypothetical protein;putative guanylate-binding protein	TGGT1_310220	287	1.40858	1.60035	-0.443585	-0.222635	0.423343	0.800876	S	3	HMM: MHPPVSARPVSRAPELFASALGPAQRVESS, NN: MHPPVSARPVSRAPELFASALGPAQRVESS	0	-1.82531	-1.64847	-0.575599	-0.246961	-0.16237	0.134709	-0.226551	-0.31778	-0.31402	-1.22977	0.384259	0.37422	0.974949	0.94561	0.48719	1.3172	1.15843	1.06472	1.25751	1.54799	-1.73689	-0.32831	-0.136541	-0.771895	0.37924	0.802583	1.18012	1.40275	7.10792	7.24396	0.88986	10.4994	0.000485407	58.891	0.978353	17.7239	0.000327051
hypothetical protein	TGGT1_259520	232	0.17669	0.201803	-0.443015	#DIV/0!	#DIV/0!	#DIV/0!	S	3	N/A	0	-1.35781	-1.14529	-0.86161	-1.07984	-1.28313	-1.03039	-1.01413	-1.10472	-1.36488	-1.67087	NaN	NaN	NaN	NaN	NaN	NaN	NaN	NaN	NaN	NaN	-1.25155	-1.07486	-1.04975	-1.51788	#DIV/0!	#DIV/0!	#DIV/0!	#DIV/0!	6.75394	NaN	0.9959	26.3392	0.000506129	42.884	NaN	NaN	NaN
AP2 domain transcription factor AP2X-9	TGGT1_215150	335	-0.0131382	-0.193108	-0.442921	-0.157647	-0.241026	-0.369546	S	3	N/A	0	1.53004	1.20189	1.31043	1.36657	1.38148	1.2341	1.11049	1.17398	1.2404	0.579411	0.63429	0.562489	0.762591	0.55456	-0.24506	0.26843	0.17649	0.24161	0.287861	0.485121	1.36596	1.35283	1.17286	0.909905	0.59839	0.357363	0.228844	0.386491	7.27859	7.30244	0.998892	32.5611	0.00111464	92.866	0.998751	32.0406	0.00132046
ubiquitin carboxyl-terminal hydrolase family 2 protein	TGGT1_289330	134	-0.0586684	-0.162538	-0.442117	-0.326324	0.0149347	-0.007059	S	3	N/A	0	0.36432	0.43183	0.294209	0.310281	0.413729	0.231	0.31943	0.15618	-0.185221	-0.0202007	1.3402	1.24635	1.36192	1.29794	1.26477	1.25172	1.38868	1.21825	1.71227	1.51281	0.398075	0.339406	0.235537	-0.102711	1.29327	1.30821	1.28622	1.61254	7.44481	7.98691	0.828741	6.84808	7.0654e-36	132.85	0.995822	23.7724	2.91788e-84
hypothetical protein	TGGT1_220900	172	0.638716	0.576546	-0.439517	-0.390561	0.405865	0.271468	T	3	N/A	0	1.317	1.46322	2.03238	2.07393	1.98017	2.14294	1.88526	1.87177	1.51877	1.65985	1.99886	1.80557	2.17206	2.33139	2.42079	2.29139	2.21015	2.01951	2.66013	2.46836	1.39011	2.02883	1.96666	1.58931	1.90221	2.30808	2.17368	2.56424	7.66851	7.77754	0.998159	27.3422	2.63006e-06	135.08	0.999993	51.4798	2.65765e-12
ubiquitin carboxyl-terminal hydrolase family 2 protein	TGGT1_289330	145	-0.0330991	-0.0802868	-0.439271	#DIV/0!	#DIV/0!	#DIV/0!	S	3	N/A	0	0.31852	0.405939	0.198901	0.437051	0.351441	0.295159	0.30774	0.24293	-0.22545	0.00517086	NaN	NaN	NaN	NaN	NaN	NaN	NaN	NaN	NaN	NaN	0.36223	0.329131	0.281943	-0.11014	#DIV/0!	#DIV/0!	#DIV/0!	#DIV/0!	7.44974	NaN	0.765202	6.98676	7.0654e-36	132.85	NaN	NaN	NaN
AAA family protein	TGGT1_211690	201	0.111415	-0.0414877	-0.439191	0.0489318	-0.0486143	-0.0623767	S	3	HMM: MSPPTNCLAVQLPLSSPSSASSS, NN: MSPPTNCLAVQLPLSSPSSASSS	0	1.41594	1.27039	1.33687	1.55672	1.47015	1.43449	1.06811	1.40243	1.34845	0.682329	3.78862	3.73319	3.89679	3.89	3.35008	3.78431	3.66803	3.64324	3.57343	3.72576	1.34316	1.45458	1.30168	1.01539	3.7609	3.71229	3.69853	3.6496	6.99855	8.16738	1	90.9131	0.00297458	90.913	1	83.0814	5.74215e-24
hypothetical protein	TGGT1_220900	82	0.926067	0.685788	-0.438557	-0.322993	0.689566	0.431942	T	3	N/A	0	1.76911	1.66251	2.66894	2.70599	2.5507	2.67077	2.37202	2.16201	2.16383	2.24281	1.28883	0.93158	1.62145	1.8127	1.96516	1.72918	1.45322	1.44404	1.93426	1.79602	1.71581	2.64188	2.4016	2.20332	1.1102	1.79977	1.54215	1.86514	7.61863	7.15558	1	55.6624	3.94202e-23	136.49	1	76.294	8.70775e-16
hypothetical protein	TGGT1_292950	212	-0.00355312	-0.15996	-0.437502	-0.21772	-0.0385498	-0.0817792	S	2	N/A	0	-0.27452	-0.57944	-0.412219	-0.310531	-0.568849	-0.54832	-0.76838	-0.444119	-0.35639	-1.37968	1.62129	1.71667	1.63646	1.58424	1.67059	1.57631	1.57911	1.60618	1.73218	1.87766	-0.42698	-0.430533	-0.58694	-0.868035	1.66898	1.63043	1.5872	1.80492	6.97459	7.26898	0.772221	5.38637	0.00771748	47.942	0.92414	10.8613	6.14755e-11
hypothetical protein;putative transmembrane protein	TGGT1_206540	59	1.58567	1.49527	-0.436102	#DIV/0!	#DIV/0!	#DIV/0!	S	2	N/A	10	-3.15107	-4.23061	-2.20611	-2.03115	-2.07826	-1.64291	-2.2743	-2.66951	-2.05922	-3.02333	NaN	NaN	NaN	NaN	NaN	NaN	NaN	NaN	NaN	NaN	-3.69084	-2.10517	-2.19557	-2.54128	#DIV/0!	#DIV/0!	#DIV/0!	#DIV/0!	6.96991	NaN	0.592074	2.51209	2.65149e-05	76.799	NaN	NaN	NaN
hypothetical protein	TGGT1_258490	924	0.0833037	-0.216157	-0.435758	-0.131383	-0.2286	-0.128704	S	3	N/A	0	0.94122	0.71566	0.862811	1.06016	0.81226	0.71156	0.376879	0.74841	0.81015	0.141821	-0.169329	-0.105091	0.19228	-0.22818	-1.06153	-0.29645	-0.42153	-0.0797607	-0.246041	-0.0230197	0.82844	0.911744	0.612283	0.475986	-0.13721	-0.36581	-0.265914	-0.13453	6.71804	6.42233	0.998968	29.8596	0.0265411	71.491	0.998076	27.1502	0.0642872
hypothetical protein	TGGT1_239400	881	-0.0620114	-0.164572	-0.435368	0.0586231	-0.131209	-0.0628521	T	3	N/A	0	0.0357903	-0.17816	0.0339991	-0.0739393	-0.359649	-0.35011	-0.2912	-0.0659608	-0.38427	-0.75286	0.167211	-0.0777602	-0.15575	-0.0895901	-0.0141108	-0.13968	0.09432	-0.00902091	-0.115059	-0.0384406	-0.071185	-0.133196	-0.235757	-0.568565	0.0447253	-0.0864836	-0.0181268	-0.0767499	NaN	6.96346	0.966605	14.6157	0.0021705	77.776	0.768135	5.57399	5.08204e-05
AP2 domain transcription factor AP2VIIa-3	TGGT1_205650	109	0.558162	0.35657	-0.434828	#DIV/0!	#DIV/0!	#DIV/0!	S	3	N/A	0	-1.18291	-0.95957	-0.5934	-0.381961	-0.563871	-0.578019	-0.77911	-0.78688	-0.91567	-0.98014	NaN	NaN	NaN	NaN	NaN	NaN	NaN	NaN	NaN	NaN	-1.07124	-0.513077	-0.71467	-0.947905	#DIV/0!	#DIV/0!	#DIV/0!	#DIV/0!	NaN	NaN	0.93469	11.5688	6.92474e-08	65.248	NaN	NaN	NaN
DnaJ domain-containing protein	TGGT1_246340	248	0.191859	0.0916592	-0.434745	-0.177312	-0.0061213	-0.198742	S	3	HMM: MRKSATTSASIFRQRHGKLSVFVYQVAAVLPVALCF, NN: MRKSATTSASIFRQRHGKLSVFVYQVAAVLPVALCF;N/A	0;3	1.68446	1.17994	1.59053	1.63325	1.6484	1.76428	1.40164	1.40566	1.50913	0.869499	1.4611	1.38203	1.83143	1.56708	0.84782	1.4935	1.15592	1.01905	1.23224	1.56803	1.4322	1.62406	1.52386	1.18931	1.42156	1.41544	1.22282	1.40013	7.84024	7.71782	0.990769	20.3071	0.0187118	54.198	0.992757	21.3691	0.0112748
HECT-domain (ubiquitin-transferase) domain-containing protein	TGGT1_280660	13281	-0.153511	-0.247601	-0.434448	-0.12054	-0.23788	-0.302039	S	3	N/A	0	-0.254291	-0.39706	-0.48303	-0.59597	-0.35856	-0.51019	-0.622159	-0.58748	-0.78591	-1.04136	-0.50911	-0.25645	-0.52457	-0.69524	-0.64217	-0.634089	-0.70501	-0.71536	-0.65684	-0.47172	-0.325675	-0.479187	-0.573277	-0.913635	-0.38278	-0.62066	-0.68482	-0.56428	6.33222	6.64131	0.993399	22.3088	0.00438863	83.869	0.996184	24.7363	0.00340194
protein c14orf29, putative;putative protein c14orf29	TGGT1_271460	537	0.23394	0.036526	-0.43421	-0.221404	-0.0921383	-0.165025	T	3	N/A	0	0.23631	-0.18505	0.13313	0.44213	0.20345	0.19991	-0.0735107	0.0600692	0.0864296	-0.435711	1.45702	1.50131	1.58044	1.50822	1.07242	1.53944	1.31926	1.08372	1.31107	1.76002	0.0256301	0.25957	0.0621561	-0.174641	1.47917	1.38703	1.31414	1.53554	7.57366	7.7873	0.499979	0	0.00104711	116.6	0.678362	3.24218	6.49487e-07
protein c14orf29, putative;putative protein c14orf29	TGGT1_271460	538	0.23394	0.036526	-0.43421	-0.154693	-0.115549	-0.100298	S	3	N/A	0	0.23631	-0.18505	0.13313	0.44213	0.20345	0.19991	-0.0735107	0.0600692	0.0864296	-0.435711	0.70635	0.777621	0.812279	0.75362	0.31341	0.78083	0.636711	0.50752	0.517009	1.07575	0.0256301	0.25957	0.0621561	-0.174641	0.741985	0.626436	0.641687	0.79638	7.57366	7.55325	0.499979	0	0.00104711	116.6	0.499994	0	0.000236138
hypothetical protein	TGGT1_234990	286	-0.018795	0.00516167	-0.433945	#DIV/0!	#DIV/0!	#DIV/0!	S	3	N/A	0	-1.83086	-1.04629	-1.57985	-1.37803	-1.41423	-1.08675	-1.59591	-1.61758	-1.91714	-1.86549	NaN	NaN	NaN	NaN	NaN	NaN	NaN	NaN	NaN	NaN	-1.43857	-1.45737	-1.43341	-1.89132	#DIV/0!	#DIV/0!	#DIV/0!	#DIV/0!	NaN	NaN	0.750696	4.78998	7.9019e-09	61.519	NaN	NaN	NaN
general transcription factor IIH polypeptide 4 GTF2H4	TGGT1_214520	194	-0.320203	-0.413347	-0.432997	0.00522845	-0.0898899	-0.0827064	S	3	N/A	0	-1.63585	-1.56585	-2.06985	-1.85549	-1.83782	-2.31322	-2.04162	-1.68775	-2.22878	-2.47932	-0.86772	-1.13284	-0.85456	-1.19911	-1.21684	-0.91166	-1.05013	-1.28717	-1.20999	-0.96644	-1.60085	-1.92105	-2.0142	-2.35405	-1.00028	-1.09017	-1.08299	-1.08822	NaN	6.51978	0.999742	40.6562	0.00234346	42.518	0.999995	57.7918	0.00215234
PIK3R4 kinase-related protein	TGGT1_218550	903	0.232725	0.0168588	-0.43038	0.146733	0.37053	0.498134	S	3	N/A	0	-0.469541	-0.97947	-0.530111	-0.521939	-0.42329	-0.67281	-0.76816	-0.68197	-0.681061	-1.16326	-0.535001	-1.40762	-0.780941	-0.741551	-0.27985	-0.654	-0.474739	-0.29079	-0.55646	-0.683359	-0.724505	-0.49178	-0.707647	-0.92216	-0.97131	-0.60078	-0.473176	-0.619909	NaN	NaN	0.7081	4.56134	0.00568872	77.22	0.990155	20.0256	0.0041123
transporter, major facilitator family protein	TGGT1_233540	13	-0.00275367	-0.147333	-0.429936	-0.0218792	0.08416	-0.0323537	S	2	N/A	11	1.96367	1.39893	1.53198	1.76192	1.74174	1.87076	1.13259	1.59855	1.58954	0.907681	1.40738	1.48658	1.78885	1.50859	1.29598	1.5982	1.45727	1.18841	1.26818	1.60483	1.6813	1.67855	1.53397	1.24861	1.44698	1.53114	1.41463	1.43651	7.00509	7.44874	0.946228	12.4579	0.0133758	71.692	0.97924	16.7783	0.0185151
hypothetical protein;putative START-2 domain protein	TGGT1_252430	424	0.918403	0.685023	-0.429718	#DIV/0!	#DIV/0!	#DIV/0!	S	2	N/A	0	-1.13731	-1.16221	-0.19835	-0.16536	-0.33036	-0.34459	-0.45631	-0.59331	-0.777519	-0.54463	NaN	NaN	NaN	NaN	NaN	NaN	NaN	NaN	NaN	NaN	-1.14976	-0.231357	-0.464737	-0.661075	#DIV/0!	#DIV/0!	#DIV/0!	#DIV/0!	7.22412	NaN	0.680613	4.69516	0.00062034	65.149	NaN	NaN	NaN
nuclear factor NF4	TGGT1_205580	347	0.312535	-0.168862	-0.429706	-0.0467238	0.0252205	0.0345172	S	2	HMM: MASTKSGALPLFWSAAELAAN, NN: MASTKSGALPLFWSAAELAAN	0	1.46069	1.59684	1.75795	1.83643	1.92952	1.43659	1.17203	1.47109	1.47877	1.34442	2.15063	2.03515	2.12589	2.08213	2.14631	2.11338	2.17123	2.09761	2.09525	2.25301	1.52876	1.8413	1.3599	1.41159	2.09289	2.11811	2.12741	2.17413	7.55073	7.11674	0.932648	11.4144	9.38156e-12	97.352	0.993035	21.3163	1.51347e-55
hypothetical protein	TGGT1_232030	105	0.207514	0.213187	-0.427698	-0.804856	0.457557	0.25746	S	3	N/A	0	2.12152	2.18544	2.40738	2.3862	2.2894	2.34581	2.28376	2.47043	1.89287	1.97372	2.03248	1.88038	2.52669	2.39227	2.323	2.15477	2.17372	2.31318	2.99994	3.03755	2.15348	2.36099	2.36667	1.9333	1.95643	2.41399	2.21389	3.01875	6.98684	7.01402	0.993357	21.9495	4.00331e-15	146.2	0.942686	12.2204	5.0586e-71
Sec7 domain-containing protein	TGGT1_228660	294	-0.00429155	-0.407018	-0.427573	-0.362	-0.28857	-0.198891	S	2	N/A	0	-0.44802	-1.14703	-0.96677	-0.686441	-0.75224	-1.16449	-1.30913	-1.14001	-0.89267	-1.56611	-0.216309	-0.0690302	-0.1005	-0.41197	-0.78125	-0.22645	-0.311131	-0.4871	-0.0550693	0.0959492	-0.797525	-0.801817	-1.20454	-1.22939	-0.14267	-0.43124	-0.34156	0.02044	6.51184	6.65935	0.997426	25.9453	0.00147395	70.197	0.988923	20.0649	3.68248e-05
heat shock protein HSP90	TGGT1_288380	600	0.892065	-0.105421	-0.427435	0.140388	0.0355512	-0.462453	S	4	N/A	0	0.57915	0.0714191	0.946311	1.41053	1.29521	0.47432	-0.16649	0.35176	2.34455	-0.76472	2.56815	3.13616	3.56263	3.22179	1.8787	2.8897	2.18793	2.09148	1.96211	2.53652	0.325285	1.21735	0.219863	0.789915	2.85216	2.88771	2.3897	2.24932	7.5386	7.43419	0.999682	35.9122	2.76481e-18	127.92	0.987887	22.125	2.56995e-16
hypothetical protein;putative KH domain protein	TGGT1_280370	137	-0.641967	-0.550614	-0.426237	-0.170705	-0.601296	-0.49736	S	3	N/A	0	2.17798	1.86682	1.33023	1.36458	1.44649	1.52194	1.18785	1.70557	1.41575	0.49264	2.05379	2.37343	1.94744	1.58406	1.30544	1.78427	1.82024	1.54424	1.68468	2.08923	2.0224	1.38043	1.47179	0.954195	2.21361	1.61231	1.71625	1.88696	7.72689	7.68385	0.994116	22.2866	0.0011135	80.916	0.99475	22.776	0.000243773
hypothetical protein	TGGT1_306400	928	-0.0613717	-0.145905	-0.425274	-0.110909	-0.565379	-0.320514	S	3	N/A	0	3.99021	3.7225	3.80118	3.80832	3.77545	3.8636	3.42983	3.83792	3.89218	2.84724	4.0362	4.26769	4.25236	3.99638	2.51096	4.11472	3.82188	3.55769	3.69848	4.1862	3.85636	3.79498	3.71045	3.36971	4.15195	3.58657	3.83143	3.94234	6.98773	7.0493	1	66.5269	0.00104934	107.11	1	82.2684	0.000267661
STAS domain-containing protein	TGGT1_313020	1001	0.134283	-0.0969001	-0.425158	#DIV/0!	#DIV/0!	#DIV/0!	S	3	N/A	8	-0.35513	-0.45627	-0.153329	-0.159261	-0.501661	-0.57813	-0.50707	-0.422601	-0.438049	-0.9551	NaN	NaN	NaN	NaN	NaN	NaN	NaN	NaN	NaN	NaN	-0.4057	-0.271417	-0.5026	-0.696575	#DIV/0!	#DIV/0!	#DIV/0!	#DIV/0!	6.51164	NaN	0.82462	6.72295	0.00417665	65.043	NaN	NaN	NaN
hypothetical protein	TGGT1_294740	2545	0.0181932	-0.0472868	-0.424893	#DIV/0!	#DIV/0!	#DIV/0!	S	3	N/A	0	1.1196	0.920201	1.00081	0.97437	1.1391	1.01988	1.06938	0.82858	0.7372	0.489201	NaN	NaN	NaN	NaN	NaN	NaN	NaN	NaN	NaN	NaN	1.0199	1.03809	0.972613	0.6132	#DIV/0!	#DIV/0!	#DIV/0!	#DIV/0!	6.37407	NaN	0.999722	35.944	0.0321304	48.981	NaN	NaN	NaN
hypothetical protein	TGGT1_316650	1268	0.281992	0.0704983	-0.424257	-0.351559	0.135389	0.0997213	T	2	N/A	0	-1.77809	-1.92456	-1.64583	-1.42366	-1.63851	-1.44533	-1.81783	-2.07932	-1.91473	-2.07245	-0.93706	-0.93765	-0.85786	-0.89992	-0.648119	-0.73119	-0.803681	-0.97803	-0.384159	-0.58799	-1.85133	-1.56933	-1.78083	-1.99359	-0.937355	-0.801966	-0.837634	-0.486075	7.14993	7.25983	0.5	0	0.0106769	52.862	0.5	0	0.0427578
hypothetical protein	TGGT1_316650	1269	0.281992	0.0704983	-0.424257	-0.230065	0.165574	0.056135	T	2	N/A	0	-1.77809	-1.92456	-1.64583	-1.42366	-1.63851	-1.44533	-1.81783	-2.07932	-1.91473	-2.07245	0.28308	0.17787	0.31983	0.387739	0.480579	0.43052	0.270191	0.159119	0.60066	0.43269	-1.85133	-1.56933	-1.78083	-1.99359	0.230475	0.39605	0.28661	0.516675	7.14993	8.07507	0.5	0	0.0106769	52.862	0.981316	17.2033	3.88327e-05
phosphatidylinositol 3- and 4-kinase	TGGT1_276170	1059	-0.0935342	-0.214983	-0.423861	0.159771	0.0384787	-0.00109467	S	2	N/A	0	-0.13351	-0.410349	-0.45683	-0.27463	-0.364931	-0.38371	-0.672189	-0.404839	-0.37174	-1.20691	1.71687	1.36355	1.49196	1.47286	1.77125	1.46797	1.56665	1.58273	1.28916	1.46953	-0.27193	-0.365464	-0.486913	-0.789325	1.54021	1.57869	1.53912	1.37935	NaN	7.29555	0.996634	24.9395	4.49068e-07	104.26	0.999433	32.4682	1.96784e-09
hypothetical protein;putative guanylate-binding protein	TGGT1_310220	987	0.173402	0.193769	-0.423852	-0.20707	0.696961	0.646464	S	2	HMM: MHPPVSARPVSRAPELFASALGPAQRVESS, NN: MHPPVSARPVSRAPELFASALGPAQRVESS	0	-0.42588	-0.15307	-0.20491	0.0311403	-0.174449	0.0012405	-0.14328	-0.14508	-0.58103	-0.498819	-0.902249	-0.87684	-0.49238	-0.0953808	0.0100096	0.0444597	-0.256661	-0.517039	0.10399	-0.17601	-0.289475	-0.116073	-0.0957062	-0.539925	-0.889545	-0.192584	-0.24308	-0.0360099	6.78538	6.81194	1	56.8168	0.00698823	56.817	1	60.0624	0.000543361
hypothetical protein	TGGT1_293360	229	0.455892	0.138142	-0.423297	-0.157513	-0.103253	-0.165934	T	3	N/A	0	1.08827	1.00246	1.51355	1.63358	1.35664	1.26973	1.1604	1.12039	1.2061	0.94982	0.9346	0.963681	1.00241	1.01584	0.519411	0.87066	0.753879	0.725079	0.86228	1.01916	1.04537	1.50126	1.18351	1.07796	0.94914	0.845887	0.783206	0.940719	7.18977	7.03028	0.999998	59.18	0.000416526	64.249	1	88.5253	2.66547e-11
Zn-finger in ubiquitin-hydrolases domain-containing protein	TGGT1_250780	1801	0.0584935	0.143444	-0.423159	-0.0867316	-0.069518	0.0175487	S	3	N/A	0	0.956981	0.950211	1.03593	1.10626	0.89408	1.15401	1.05528	1.08183	0.70685	0.47101	0.904969	0.91034	0.81256	0.99045	0.711401	1.02638	0.88141	0.86782	0.81126	1.21261	0.953596	1.01209	1.09704	0.58893	0.907655	0.838137	0.925203	1.01193	6.63269	6.69324	0.997806	26.7658	0.00230873	56.121	0.99927	31.6358	0.00129679
Tyrosine kinase-like (TKL) protein	TGGT1_301270	3268	0.182595	0.150118	-0.4226	-0.0260217	-0.220925	-0.248462	S	2	HMM: MGGGVGRAPRAGRGASVSDSEALSLPALLPPLSPLSSPSPALGD, NN: MGGGVGRAPRAGRGASVSDSEALSLPALLPPLSPLSSPSPALGD;HMM: MGGGVGRAPRAGRGASVSDSEALSMPALLPPLSPLSSPSPALGD, NN: MGGGVGRAPRAGRGASVSDSEALSMPALLPPLSPLSSPSPALGD	0	-1.14335	-1.6922	-1.3263	-1.14707	-1.23217	-1.17221	-1.40042	-1.23034	-1.4212	-1.89436	-1.56546	-1.77403	-1.34143	-1.70258	-2.628	-1.56484	-1.77862	-2.41116	-2.0576	-1.72677	-1.41778	-1.23518	-1.26766	-1.65778	-1.66975	-1.89067	-1.91821	-1.89219	7.34602	7.16471	1	71.5287	0.00507265	71.529	1	66.7839	0.00883589
hypothetical protein	TGGT1_285650	947	-0.10439	-0.36714	-0.421705	#DIV/0!	#DIV/0!	#DIV/0!	S	3	N/A	0	-2.17452	-2.66564	-2.57158	-2.82679	-2.17504	-2.72676	-2.89356	-2.74134	-2.87663	-3.01572	NaN	NaN	NaN	NaN	NaN	NaN	NaN	NaN	NaN	NaN	-2.42008	-2.52447	-2.78722	-2.94618	#DIV/0!	#DIV/0!	#DIV/0!	#DIV/0!	6.32736	NaN	0.918871	10.8827	0.000239354	69.398	0	0	NaN
inorganic anion transporter, sulfate permease (SulP) family protein	TGGT1_287230	45	0.626684	0.583804	-0.420338	0.0256168	0.457888	0.515132	S	2	N/A	11	-0.36773	-0.26463	0.371251	0.26883	0.29143	0.352151	0.17445	0.276269	0.0483704	-0.26804	0.22191	0.1573	0.700329	0.87863	0.363519	0.81672	0.737289	0.560201	0.630871	0.727369	-0.31618	0.310504	0.267623	-0.109835	0.189605	0.647493	0.704737	0.67912	6.68616	7.29449	0.802866	6.09881	0.00386678	75.819	0.977568	16.3929	0.0207517
protein phosphatase 2C domain-containing protein	TGGT1_270190	1136	0.17204	0.043263	-0.42023	#DIV/0!	#DIV/0!	#DIV/0!	S	2	N/A	0	-0.99163	-0.95331	-0.86197	-0.840589	-0.69873	-0.68504	-0.99136	-1.11122	-1.1505	-1.29082	NaN	NaN	NaN	NaN	NaN	NaN	NaN	NaN	NaN	NaN	-0.97247	-0.80043	-0.929207	-1.22066	#DIV/0!	#DIV/0!	#DIV/0!	#DIV/0!	6.66261	NaN	0.960923	13.9475	0.0111156	59.227	0	0	NaN
hypothetical protein	TGGT1_202170	526	-0.0348997	-0.091037	-0.419996	-0.183608	-0.0498119	0.0271318	S	3	N/A	1	1.88131	1.64797	1.72523	1.73811	1.72588	1.82634	1.63746	1.55701	1.29203	1.32746	-0.105361	0.0811506	-0.10346	-0.0710602	-0.0112307	-0.0770098	0.149191	-0.0271007	0.238941	0.158329	1.76464	1.72974	1.6736	1.30974	-0.012105	-0.0619169	0.0150267	0.198635	NaN	NaN	0.999899	39.9473	3.29435e-08	61.488	0.999996	54.3582	2.75745e-12
hypothetical protein	TGGT1_272520	55	0.396153	0.125543	-0.419793	0.150078	0.255423	0.0309033	S	3	N/A	0	-2.11394	-1.5466	-1.44766	-1.49872	-1.35597	-1.86092	-1.84098	-1.41228	-1.68884	-2.01898	-1.95169	-2.06331	-1.65689	-1.69899	-1.90035	-1.8809	-1.83635	-2.21254	-2.36369	-1.88966	-1.83027	-1.43412	-1.70473	-1.85391	-2.0075	-1.75208	-1.9766	-2.12668	6.69343	6.70918	0.949877	12.7763	0.00259178	60.55	0.950414	12.8255	0.000333054
TBC domain-containing protein	TGGT1_221710	538	-1.07301	-0.961238	-0.41857	-0.493768	-1.12588	-1.14299	S	3	N/A	0	1.50736	0.91103	0.191889	0.214459	0.00219012	0.0786102	0.0944905	0.570769	0.12331	-0.68809	0.684421	0.99668	0.292059	-0.147341	-1.00071	-0.357791	-0.218929	-0.330609	-0.159951	0.542601	1.20919	0.13618	0.247957	-0.28239	0.84055	-0.28533	-0.302443	0.191325	6.81303	7.00822	1	87.5941	0.000146706	91.812	1	106.906	4.05952e-05
DNA replication licensing factor, putative;putative DNA replication licensing factor	TGGT1_214970	377	0.165875	-0.0114353	-0.418481	-0.42315	-0.12047	-0.61143	S	3	N/A	0	1.91524	1.55691	2.02849	2.02266	1.6547	2.00044	1.7192	1.45428	1.57157	1.39537	2.0136	1.94424	2.29198	1.8229	1.46047	1.39268	1.38257	1.32722	1.96685	1.61443	1.73608	1.90195	1.72464	1.48347	1.97892	1.85845	1.36749	1.79064	7.49096	7.50305	0.658961	2.86056	0.0252453	61.56	0.690165	3.47823	0.0125007
AMP-binding enzyme domain-containing protein	TGGT1_310080	437	0.385873	0.24961	-0.418003	0.26404	0.323202	0.479085	S	4	N/A	0	-2.2781	-1.7958	-1.71175	-1.79098	-1.4505	-1.4187	-1.61431	-2.32901	-2.70309	-1.43507	-2.29531	-2.11922	-1.86601	-1.84747	-1.93871	-1.92952	-1.3386	-1.91642	-2.31594	-1.6685	-2.03695	-1.65108	-1.78734	-2.06908	-2.20727	-1.88406	-1.72818	-1.99222	7.13653	7.51759	0.713351	8.81862	2.84696e-15	67.417	0.600277	7.76331	6.84653e-10
glideosome-associated protein with multiple-membrane spans GAPM2B	TGGT1_206690	346	-0.001365	-0.238938	-0.41789	0.113233	-0.0717251	-0.0463179	S	3	N/A	5	-1.63462	-1.76943	-1.78572	-1.35215	-1.9723	-1.94362	-1.74141	-2.13786	-1.94408	-2.29848	0.180881	0.294449	0.0514092	0.0554599	0.390951	0.304321	0.0558107	0.21391	0.133569	0.0226594	-1.70202	-1.70339	-1.94096	-2.12128	0.237665	0.16594	0.191347	0.0781144	NaN	NaN	0.933253	13.8616	3.62148e-05	51.323	0.981783	21.9187	4.28133e-15
3'5'-cyclic nucleotide phosphodiesterase domain-containing protein	TGGT1_257080	1200	-0.18008	-0.221923	-0.417845	-0.236699	-0.221314	-0.394544	S	2	N/A	6	1.69954	1.40948	1.35505	1.42418	1.34406	1.46913	1.00764	1.52099	1.1617	0.751471	-0.10674	-0.207799	-0.0931392	-0.144091	-0.89852	-0.332261	-0.57688	-0.746301	-0.41318	-0.217051	1.55451	1.37443	1.33259	0.956585	-0.15727	-0.378583	-0.551814	-0.315115	7.10917	7.11574	0.98296	18.6071	0.0263427	54.259	0.990081	20.8473	0.0314315
hypothetical protein;protein kinase domain protein	TGGT1_235370	285	-0.131038	-0.374021	-0.417382	0.102145	-0.103348	0.0538248	S	2	N/A	0	-1.25963	-0.93806	-1.35163	-1.15598	-1.18204	-1.64805	-1.26886	-1.50169	-1.67472	-1.61981	-0.88037	-1.09094	-1.2691	-1.05671	-0.9412	-0.94928	-0.80974	-1.03647	-1.11021	-0.95774	-1.09885	-1.22988	-1.47287	-1.64726	-0.985655	-1.089	-0.93183	-1.03397	7.09656	7.11378	0.917802	11.8136	0.00137502	47.806	0.920426	11.4407	0.000965885
hypothetical protein	TGGT1_258090	280	-0.0901504	-0.105374	-0.416274	-0.225974	-0.0478303	-0.105454	S	2	N/A	0	0.863179	0.724249	0.83836	0.70435	0.56798	0.74104	0.622481	0.701499	0.30015	0.274429	1.33978	1.08862	1.15345	1.13777	1.20789	1.15576	1.12151	1.04897	1.30424	1.3652	0.793714	0.703564	0.68834	0.28729	1.2142	1.16637	1.10875	1.33472	7.24509	NaN	1	73.7604	0.00013214	73.76	1	92.2652	3.06389e-10
hypothetical protein;sulfite exporter TauE/SafE protein	TGGT1_311220	861	0.672694	0.499787	-0.414548	0.090003	0.448555	0.556238	S	4	HMM: MGTLKILRWPPAAWTLPCCMCLAVFTGAA, NN: MGTLKILRWPPAAWTL;HMM: MGTLKILRWPPAAWTLPCCMCLAVFTGATFRQNRLQAVAFAA, NN: MGTLKILRWPPAAWTL	10	-2.62205	-2.54109	-1.99928	-1.82191	-1.90544	-1.91155	-2.02531	-2.30849	-2.51568	-2.13117	-1.44416	-1.13767	-0.626461	-0.866209	-1.03441	-0.66704	-0.780831	-0.75616	-0.69246	-0.9569	-2.58157	-1.90888	-2.08178	-2.32342	-1.29092	-0.84236	-0.734677	-0.82468	6.94664	7.07115	0.5	0	6.18297e-14	100.69	0.86111	7.92389	6.1328e-57
hypothetical protein;sulfite exporter TauE/SafE protein	TGGT1_311220	863	0.672694	0.499787	-0.414548	#DIV/0!	#DIV/0!	#DIV/0!	S	4	HMM: MGTLKILRWPPAAWTLPCCMCLAVFTGAA, NN: MGTLKILRWPPAAWTL;HMM: MGTLKILRWPPAAWTLPCCMCLAVFTGATFRQNRLQAVAFAA, NN: MGTLKILRWPPAAWTL	10	-2.62205	-2.54109	-1.99928	-1.82191	-1.90544	-1.91155	-2.02531	-2.30849	-2.51568	-2.13117	NaN	NaN	NaN	NaN	NaN	NaN	NaN	NaN	NaN	NaN	-2.58157	-1.90888	-2.08178	-2.32342	#DIV/0!	#DIV/0!	#DIV/0!	#DIV/0!	6.94664	NaN	0.5	0	6.18297e-14	100.69	NaN	NaN	NaN
CRAL/TRIO domain-containing protein	TGGT1_254390	500	0.483214	0.600164	-0.413174	0.237453	0.623758	0.595588	S	4	N/A	0	-0.122741	-0.40106	0.178641	0.150599	0.3347	0.40873	0.173741	0.432321	-0.16345	-0.22027	1.10733	1.19804	1.78283	1.95535	1.59115	2.02886	1.63653	1.57943	1.18651	1.83513	-0.2619	0.221313	0.338264	-0.19186	1.15269	1.77644	1.74827	1.51082	7.78128	7.93435	1	85.4448	2.14951e-102	215.81	0.999993	53.0308	2.76857e-70
hypothetical protein;putative transmembrane protein	TGGT1_227380	163	0.241696	0.29884	-0.412187	#DIV/0!	#DIV/0!	#DIV/0!	S	3	N/A	5	-0.11115	-0.24265	-0.00221958	0.0558691	0.14074	0.325801	-0.0407997	0.0808192	-0.16905	-0.52573	NaN	NaN	NaN	NaN	NaN	NaN	NaN	NaN	NaN	NaN	-0.1769	0.0647965	0.12194	-0.34739	#DIV/0!	#DIV/0!	#DIV/0!	#DIV/0!	6.94837	NaN	0.592736	1.62995	1.00219e-09	99.93	0.499694	0	4.2812e-09
hypothetical protein	TGGT1_227000	993	0.451142	-0.100172	-0.411712	#DIV/0!	#DIV/0!	#DIV/0!	S	5	N/A	0	-1.85279	-1.24602	-1.10737	-0.98923	-1.19819	-1.56849	-1.78138	-1.59886	-1.36745	-1.6525	NaN	NaN	NaN	NaN	NaN	NaN	NaN	NaN	NaN	NaN	-1.5494	-1.09826	-1.64958	-1.50998	#DIV/0!	#DIV/0!	#DIV/0!	#DIV/0!	8.76413	NaN	0.602316	0.367247	5.22106e-05	44.277	NaN	NaN	NaN
hypothetical protein	TGGT1_227000	1010	0.451142	-0.100172	-0.411712	#DIV/0!	#DIV/0!	#DIV/0!	S	5	N/A	0	-1.85279	-1.24602	-1.10737	-0.98923	-1.19819	-1.56849	-1.78138	-1.59886	-1.36745	-1.6525	NaN	NaN	NaN	NaN	NaN	NaN	NaN	NaN	NaN	NaN	-1.5494	-1.09826	-1.64958	-1.50998	#DIV/0!	#DIV/0!	#DIV/0!	#DIV/0!	8.76413	NaN	0.999978	42.9229	5.22106e-05	44.277	NaN	NaN	NaN
hypothetical protein	TGGT1_227000	995	0.451142	-0.100172	-0.411712	#DIV/0!	#DIV/0!	#DIV/0!	T	5	N/A	0	-1.85279	-1.24602	-1.10737	-0.98923	-1.19819	-1.56849	-1.78138	-1.59886	-1.36745	-1.6525	NaN	NaN	NaN	NaN	NaN	NaN	NaN	NaN	NaN	NaN	-1.5494	-1.09826	-1.64958	-1.50998	#DIV/0!	#DIV/0!	#DIV/0!	#DIV/0!	8.76413	NaN	0.830509	4.07118	5.22106e-05	44.277	NaN	NaN	NaN
hypothetical protein	TGGT1_227000	1012	0.451142	-0.100172	-0.411712	#DIV/0!	#DIV/0!	#DIV/0!	T	5	N/A	0	-1.85279	-1.24602	-1.10737	-0.98923	-1.19819	-1.56849	-1.78138	-1.59886	-1.36745	-1.6525	NaN	NaN	NaN	NaN	NaN	NaN	NaN	NaN	NaN	NaN	-1.5494	-1.09826	-1.64958	-1.50998	#DIV/0!	#DIV/0!	#DIV/0!	#DIV/0!	8.76413	NaN	0.999973	42.0567	5.22106e-05	44.277	NaN	NaN	NaN
protein disulfide-isomerase domain-containing protein	TGGT1_238040A	24	0.239763	0.0137627	-0.411264	0.22172	0.759188	0.699375	S	3	N/A	1	0.881961	0.482621	0.8345	1.032	0.899661	0.72131	0.6882	0.678649	0.55757	0.46401	-2.18605	-2.3363	-1.88249	-1.37835	-1.24512	-1.38198	-1.50793	-1.79549	-1.66766	-1.89938	0.682291	0.922054	0.696053	0.51079	-2.26118	-1.50199	-1.5618	-1.78352	NaN	6.73321	0.999909	42.2805	0.0108125	45.873	0.997473	25.9897	0.00384276
hypothetical protein	TGGT1_287170	174	0.750155	0.655578	-0.41086	-0.294373	0.237417	0.410807	S	2	N/A	0	1.67041	1.15138	1.97407	2.15297	2.35611	2.31012	1.73781	2.15149	2.26865	1.23173	0.726819	1.1561	2.0534	1.44548	0.03775	1.73367	1.28709	1.03604	1.38167	1.91161	1.4109	2.16105	2.06647	1.75019	0.94146	1.17888	1.35227	1.64664	7.4263	7.43611	1	48.8224	0.00129464	89.533	0.999918	40.8432	0.00131174
E2F-associated phosphoprotein;hypothetical protein	TGGT1_223630	350	-0.418511	-0.568927	-0.409699	#DIV/0!	#DIV/0!	#DIV/0!	S	2	N/A	0	0.734321	0.00214034	-0.12413	-0.0917101	0.0649991	-0.191249	-0.583601	0.172759	-0.00281905	-0.91714	NaN	NaN	NaN	NaN	NaN	NaN	NaN	NaN	NaN	NaN	0.36823	-0.0502802	-0.200697	-0.459979	#DIV/0!	#DIV/0!	#DIV/0!	#DIV/0!	7.3702	NaN	0.952689	16.018	0.000950667	85.813	NaN	NaN	NaN
ADA2-A transcriptional co-activator SAGA component	TGGT1_217050	24	0.0187055	0.223559	-0.40928	#DIV/0!	#DIV/0!	#DIV/0!	S	2	N/A	0	0.0268792	-0.61515	-0.4122	-0.240109	-0.17398	0.107541	-0.116951	-0.202321	-0.74976	-0.61966	NaN	NaN	NaN	NaN	NaN	NaN	NaN	NaN	NaN	NaN	-0.294136	-0.27543	-0.0705769	-0.68471	#DIV/0!	#DIV/0!	#DIV/0!	#DIV/0!	7.08411	NaN	0.756812	5.02824	0.000731796	51.301	NaN	NaN	NaN
ankyrin repeat-containing protein	TGGT1_255510	846	0.350104	0.115593	-0.408969	-0.0770317	0.212339	0.0524793	S	2	HMM: MAPHLLLPSCSSPCLPAGSPE, NN: MAPHLLLPSCSSPCLPA;N/A	0	1.70129	1.66549	1.97954	2.13478	1.98616	1.93281	1.75223	1.71191	1.87197	1.37708	3.16424	3.00657	3.18382	3.31859	3.39082	3.17591	3.17111	3.06663	3.23779	3.19204	1.68339	2.03349	1.79898	1.62452	3.0854	3.29774	3.13788	3.21491	7.09767	6.82172	0.941819	12.0919	1.37923e-07	77.191	0.99878	29.1297	0.00133456
hypothetical protein	TGGT1_219170	105	-0.0180385	-0.075302	-0.407547	-0.0273639	0.15464	0.143646	S	4	N/A	0	-0.91637	-0.93062	-0.91447	-0.77467	-1.13546	-1.04497	-0.77086	-1.18056	-1.0727	-1.62546	0.87522	0.81626	0.93286	1.05216	1.01612	1.05512	0.99576	0.917279	1.07579	0.95771	-0.923495	-0.941533	-0.998797	-1.34908	0.84574	1.00038	0.989386	1.01675	6.97896	7.18718	0.499998	0	2.23275e-13	108.88	0.554936	0.958497	1.05652e-34
cyclase-associated protein, putative;putative cyclase-associated protein	TGGT1_310030	29	0.311219	0.143312	-0.406523	#DIV/0!	#DIV/0!	#DIV/0!	S	2	N/A	0	-0.39165	-0.58636	-0.155879	-0.19139	-0.18609	-0.200601	-0.4661	-0.370379	-0.62138	-0.547239	NaN	NaN	NaN	NaN	NaN	NaN	NaN	NaN	NaN	NaN	-0.489005	-0.177786	-0.345693	-0.58431	#DIV/0!	#DIV/0!	#DIV/0!	#DIV/0!	NaN	NaN	0.958753	13.427	0.00452169	52.814	NaN	NaN	NaN
ULK kinase	TGGT1_235750	359	0.128816	0.199599	-0.405818	-0.267845	0.221672	0.196005	S	3	N/A	0	1.64709	2.07175	1.96009	2.10496	1.89966	2.19111	2.013	1.97295	1.71407	1.45077	2.16755	1.98866	2.12042	2.44735	2.33156	2.30318	2.3684	2.15075	2.56422	2.51969	1.85942	1.98824	2.05902	1.58242	2.0781	2.29978	2.27411	2.54196	7.49733	7.67364	0.964445	15.9884	1.44017e-10	111.4	0.975884	16.1126	7.78588e-11
hypothetical protein	TGGT1_203358	34	0.106494	0.0662601	-0.405777	0.0348347	0.319602	0.406675	S	2	N/A	0	0.133679	0.25866	0.37114	0.24258	0.29427	0.184359	0.16284	0.440089	0.115431	-0.321659	-1.31494	-1.13741	-0.821979	-1.24373	-0.654009	-0.601321	-0.82865	-1.02853	-0.35813	-1.35054	0.196169	0.302663	0.26243	-0.103114	-1.22618	-0.906573	-0.8195	-0.854335	7.2704	NaN	0.76742	7.42105	0.0134896	42.44	0.779653	7.32356	0.00162601
transporter, cation channel family protein	TGGT1_267720	1109	0.199728	-0.0158417	-0.403518	0.0380256	0.577793	0.56992	S	3	N/A	6	-1.83529	-1.80086	-1.55245	-1.62768	-1.67491	-1.64887	-2.10039	-1.75249	-1.70048	-2.34325	-0.856869	-0.97555	0.00383996	-0.0973702	-0.921721	-0.0798498	-0.418351	-0.54067	-0.67317	-0.0954608	-1.81808	-1.61835	-1.83392	-2.02187	-0.91621	-0.338417	-0.34629	-0.384316	6.77882	6.92841	1	57.7936	0.00597828	57.794	1	86.4048	0.000255998
hypothetical protein	TGGT1_222230	201	0.84703	0.501686	-0.402359	#DIV/0!	#DIV/0!	#DIV/0!	S	2	N/A	0	-0.62671	-0.75905	-0.0556501	0.326369	0.191729	0.0733593	-0.29688	-0.35006	0.12768	-0.6241	NaN	NaN	NaN	NaN	NaN	NaN	NaN	NaN	NaN	NaN	-0.69288	0.154149	-0.191194	-0.24821	#DIV/0!	#DIV/0!	#DIV/0!	#DIV/0!	6.7797	NaN	0.99682	26.8841	0.0219042	60.157	NaN	NaN	NaN
hypothetical protein	TGGT1_306300	2712	0.0271806	0.0259899	-0.400541	#DIV/0!	#DIV/0!	#DIV/0!	S	3	N/A	0	-0.0735103	-0.28439	-0.16016	-0.12667	-0.168479	-0.0181801	-0.302391	-0.13831	-0.260981	-0.84364	NaN	NaN	NaN	NaN	NaN	NaN	NaN	NaN	NaN	NaN	-0.17895	-0.15177	-0.15296	-0.55231	#DIV/0!	#DIV/0!	#DIV/0!	#DIV/0!	7.45553	NaN	0.827957	9.83404	2.94914e-09	98.169	NaN	NaN	NaN
hypothetical protein	TGGT1_265770	1701	-0.0751141	-0.24338	-0.400502	-0.0114068	0.140541	-0.173472	S	3	N/A	0	0.0877007	-0.0714395	-0.13005	0.0647192	-0.13562	0.0723903	-0.66509	-0.113049	-0.403351	-0.53162	-0.506369	-0.185939	0.0252595	-0.225479	-0.416621	-0.21933	-0.517309	-0.82224	-0.7433	-0.27314	0.00813063	-0.0669835	-0.23525	-0.467485	-0.346154	-0.205613	-0.519627	-0.50822	6.80697	6.81061	0.998473	28.1561	0.00391051	59.227	0.989854	19.8928	0.0227676
hypothetical protein	TGGT1_239400	1081	0.788617	0.519887	-0.400267	0.114353	0.624238	0.915048	S	3	N/A	0	-3.28975	-3.40919	-2.51679	-2.43608	-2.72969	-2.00271	-2.75384	-3.7322	-2.5972	-3.32504	-3.20273	-2.85198	-2.11274	-2.36807	-2.72854	-1.65971	-2.17299	-2.50422	-2.2211	-2.23222	-3.34947	-2.56085	-2.82958	-2.96112	-3.02736	-2.40312	-2.11231	-2.22666	6.60317	6.903	0.943591	12.2516	0.000229239	86.548	0.499984	0	1.70033e-05
DnaJ domain-containing protein	TGGT1_313310	103	0.986348	0.881468	-0.399868	-0.212261	0.902389	1.46247	S	2	N/A	0	-2.05457	-1.82712	-1.1257	-0.99921	-0.73858	-1.04479	-1.06707	-1.06627	-1.34928	-1.35945	-1.5912	-1.86359	-0.81677	-0.611719	-1.04653	-0.248549	-0.26932	-0.27691	0.0606801	-0.16601	-1.94084	-0.954497	-1.05938	-1.35437	-1.7274	-0.825006	-0.264926	-0.0526649	6.56992	7.08217	0.656345	7.26231	0.00634565	41.911	0.66702	7.09454	0.000123346
hypothetical protein;putative transmembrane protein	TGGT1_213610	424	0.816288	0.452125	-0.399734	#DIV/0!	#DIV/0!	#DIV/0!	S	2	N/A	1	-0.82996	-0.94481	-0.17695	-0.0230093	-0.01333	-0.2418	-0.56586	-0.49812	-0.277309	-0.66435	NaN	NaN	NaN	NaN	NaN	NaN	NaN	NaN	NaN	NaN	-0.887385	-0.0710964	-0.43526	-0.47083	#DIV/0!	#DIV/0!	#DIV/0!	#DIV/0!	7.40691	NaN	0.949504	13.7428	2.05957e-08	100.28	NaN	NaN	NaN
hypothetical protein	TGGT1_202730	6	0.0395765	0.129963	-0.399327	-0.292111	0.105512	0.225598	S	2	N/A	0	-1.10693	-0.85359	-0.94002	-1.08741	-0.79462	-0.85714	-1.0004	-0.69335	-1.21946	-1.46056	-0.56203	-0.492641	-0.565179	-0.354429	-0.34586	-0.142451	-0.41174	-0.35102	0.0456197	-0.0648708	-0.98026	-0.940683	-0.850297	-1.34001	-0.527335	-0.421823	-0.301737	-0.00962554	6.43061	6.74202	0.997929	29.5177	0.00695793	49.768	0.999641	37.4624	0.00112911
heavy metal translocating P-type ATPase subfamily protein	TGGT1_201150	926	0.19686	-0.104504	-0.39896	-0.239808	0.0806287	-0.00644168	S	3	N/A	7	-0.40899	-0.87383	-0.65084	-0.27938	-0.403431	-0.20548	-1.00013	-1.03213	-0.52861	-1.15841	-0.68867	-0.397081	-0.0100608	-0.237379	-1.1393	-0.171151	-0.653879	-0.822921	-0.4728	-0.146219	-0.64141	-0.44455	-0.745913	-0.84351	-0.542875	-0.462247	-0.549317	-0.309509	6.70064	6.69324	0.971584	16.3321	0.0313244	44.564	0.997417	26.6939	0.0127948
PHD-finger domain-containing protein	TGGT1_234900	424	0.283515	0.150769	-0.3985	#DIV/0!	#DIV/0!	#DIV/0!	S	2	N/A	0	0.818101	0.673769	0.897771	1.16301	1.02757	0.97297	0.865071	0.852071	0.82699	0.43491	NaN	NaN	NaN	NaN	NaN	NaN	NaN	NaN	NaN	NaN	0.745935	1.02945	0.896704	0.63095	#DIV/0!	#DIV/0!	#DIV/0!	#DIV/0!	6.89434	NaN	1	96.7732	1.932e-05	96.773	NaN	NaN	NaN
carbamoylphosphate synthetase	TGGT1_215260	16	-0.0942925	0.0461838	-0.396923	#DIV/0!	#DIV/0!	#DIV/0!	S	4	N/A	0	-0.43385	-0.18235	-0.401759	-0.377879	-0.427539	-0.25201	-0.309209	-0.22453	-0.984421	-0.61421	NaN	NaN	NaN	NaN	NaN	NaN	NaN	NaN	NaN	NaN	-0.3081	-0.402393	-0.261916	-0.799315	#DIV/0!	#DIV/0!	#DIV/0!	#DIV/0!	6.96189	NaN	1	43.476	0.00333555	43.476	NaN	NaN	NaN
hypothetical protein	TGGT1_214990	1912	0.595193	0.422763	-0.396597	0.0415497	0.601838	0.645334	S	2	N/A	0	2.05598	2.10786	2.61648	2.71012	2.70474	2.71799	2.40529	2.39077	2.346	2.21503	1.64195	1.25926	1.93684	2.22968	1.99081	2.29011	1.94098	2.05673	2.20011	1.90867	2.08192	2.67711	2.50468	2.28052	1.45061	2.05244	2.09594	2.05439	7.12379	7.42104	0.957051	13.528	9.0351e-05	103.88	0.968313	15.7458	9.01902e-05
hypothetical protein	TGGT1_234250	996	-0.0205683	-0.185358	-0.396257	0.112903	0.0665783	0.198048	S	3	N/A	0	-1.00044	-1.00527	-0.93282	-0.92329	-1.21416	-1.38934	-1.10749	-1.06781	-1.47032	-1.36904	-1.28489	-1.52134	-1.44092	-1.16478	-1.40391	-1.07623	-1.29316	-1.24581	-1.3814	-1.25454	-1.00286	-1.02342	-1.18821	-1.41968	-1.40311	-1.33654	-1.20507	-1.31797	NaN	6.9699	0.827195	7.00107	0.000605595	48.616	0.763059	5.46874	0.000415888
hypothetical protein	TGGT1_234250	1001	-0.0205683	-0.185358	-0.396257	0.112903	0.0665783	0.198048	S	3	N/A	0	-1.00044	-1.00527	-0.93282	-0.92329	-1.21416	-1.38934	-1.10749	-1.06781	-1.47032	-1.36904	-1.28489	-1.52134	-1.44092	-1.16478	-1.40391	-1.07623	-1.29316	-1.24581	-1.3814	-1.25454	-1.00286	-1.02342	-1.18821	-1.41968	-1.40311	-1.33654	-1.20507	-1.31797	NaN	6.9699	0.997716	27.7784	0.000605595	48.616	0.999618	35.4563	0.000415888
HECT-domain (ubiquitin-transferase) domain-containing protein;putative transmembrane protein	TGGT1_222430	463	0.623718	0.246854	-0.395573	-0.242392	0.158991	0.167739	S	3	N/A	0;2	0.304801	0.192431	0.852629	0.842731	0.921641	0.757491	0.440489	0.28843	0.765011	0.188511	2.02802	1.91383	2.05439	2.21751	2.11785	2.16923	2.17989	2.06687	2.35287	2.40924	0.248616	0.872334	0.49547	0.476761	1.97093	2.12992	2.13866	2.38106	7.11301	7.60299	0.976139	16.0574	0.000101354	68.024	0.999998	57.6092	1.64735e-24
HECT-domain (ubiquitin-transferase) domain-containing protein;putative transmembrane protein	TGGT1_222430	470	0.623718	0.246854	-0.395573	-0.141229	0.338474	0.265977	S	3	N/A	0;2	0.304801	0.192431	0.852629	0.842731	0.921641	0.757491	0.440489	0.28843	0.765011	0.188511	0.564929	0.624249	0.822779	0.936769	1.03964	1.04363	0.886289	0.65178	1.02423	0.979361	0.248616	0.872334	0.49547	0.476761	0.594589	0.933063	0.860566	1.0018	7.11301	7.24844	0.976128	16.7598	0.000101354	68.024	0.999738	39.1125	1.1681e-14
dynamitin;hypothetical protein	TGGT1_246740	131	1.07914	0.764372	-0.395458	-0.153085	0.668193	0.634699	S	4	N/A	0	-0.62282	-0.84001	0.328259	0.37461	0.3403	0.261069	-0.12486	-0.0373391	0.3571	-0.45257	-0.30025	-0.156089	0.72666	0.69976	-0.10635	0.54821	0.40259	0.26879	0.397239	0.721991	-0.731415	0.347723	0.0329565	-0.0477352	-0.228169	0.440024	0.40653	0.559615	7.38466	7.38956	1	104.705	5.34448e-17	114.46	1	122.014	3.59196e-17
amine-terminal region of chorein, A TM vesicle-mediated sorter;hypothetical protein	TGGT1_291180	2618	0.596994	0.2998	-0.393869	-0.0654067	0.343807	0.268772	S	2	N/A	0	2.64553	2.50083	3.10583	3.28509	3.1196	3.04694	2.74954	2.82246	3.05822	2.49439	2.26847	2.22628	2.85329	2.77857	2.14169	2.75384	2.47256	2.32204	2.65622	2.50689	2.57318	3.17017	2.87298	2.7763	2.24738	2.59118	2.51615	2.58155	7.60991	7.83427	0.996397	25.0947	1.89208e-13	200.67	0.727049	4.40614	0.000373165
serine esterase (DUF676) protein	TGGT1_271800	79	1.23483	0.689866	-0.39373	-0.396682	0.471365	0.0330185	S	3	N/A	0	0.0420292	-0.4858	0.91124	1.16229	0.965291	0.83314	0.31301	0.257791	0.79324	0.445181	0.144149	0.177081	0.74656	0.808491	0.340891	0.398811	0.0796201	0.102469	0.685131	0.495501	-0.221886	1.01294	0.46798	0.61921	0.160615	0.63198	0.193633	0.590316	7.10367	7.27974	0.999926	41.3595	1.25348e-17	143.47	0.985365	18.4198	3.13704e-18
hypothetical protein	TGGT1_306400	724	-0.070022	-0.183549	-0.393543	0.0289092	-0.43124	-0.322376	S	3	N/A	0	2.84376	2.44471	2.48842	2.65965	2.57457	2.63452	2.1678	2.57974	2.70437	1.65697	3.15365	3.52175	3.4215	3.20404	2.09384	3.23562	2.95729	2.85306	2.66801	3.30482	2.64424	2.57421	2.46069	2.18067	3.3377	2.90646	3.01532	2.98641	7.85705	8.09321	1	79.0506	5.50991e-05	121.68	1	74.6403	0.00112813
hypothetical protein	TGGT1_306400	56	-0.0760691	-0.122121	-0.393481	-0.123501	-0.206243	-0.012196	S	3	N/A	0	0.50586	0.36957	0.300629	0.33777	0.446539	0.575181	-0.0471092	0.41871	0.0848999	-0.148569	2.10784	2.13458	2.05411	2.0429	1.64789	2.14841	2.16673	2.0119	2.1628	2.30223	0.437715	0.361646	0.315594	-0.0318346	2.12121	1.91497	2.10901	2.23252	7.07558	6.53537	0.962394	14.081	0.00970343	61.235	0.991557	20.6983	0.0304157
pre-rRNA processing protein	TGGT1_225125	1264	-0.0646581	-0.425572	-0.392727	-0.757209	-0.265895	-1.98013	S	3	N/A	0	-0.0893203	-0.51135	-0.25702	-0.14989	-0.68807	-0.330591	-0.8571	-0.99003	-0.535851	-0.97959	1.85225	2.2729	2.5184	1.64807	1.22357	0.525331	-0.0681594	-0.209849	0.68	0.9993	-0.300335	-0.364993	-0.725907	-0.75772	2.06257	1.79668	0.0824407	0.83965	7.12704	7.30597	1	61.6789	0.025063	61.679	1	104.424	0.00207611
phosphoglycerate mutase family protein	TGGT1_258540	1908	0.731754	0.598707	-0.392574	-0.0868993	0.208416	-0.0208898	S	3	N/A	0	-1.00325	-1.23063	-0.350589	-0.39412	-0.41085	-0.1547	-0.7312	-0.6688	-0.44149	-1.11403	0.264541	0.30988	0.50519	0.63702	0.344669	0.387821	0.21252	0.198621	0.335979	0.370461	-1.11694	-0.385186	-0.518234	-0.77776	0.28721	0.495627	0.266321	0.35322	NaN	7.04696	0.999202	32.5974	0.000209699	59.339	0.979001	17.0771	0.000863643
hypothetical protein	TGGT1_217680	2000	-0.0425627	-0.0559747	-0.392162	-0.466069	-0.0677043	-0.0497848	S	5	N/A	0	2.83484	2.75495	2.80054	2.74575	2.71071	2.64893	2.74118	2.82665	2.31353	2.40681	0.99755	0.83492	0.812001	0.847031	0.88656	0.983369	0.80562	0.810361	1.23918	1.42586	2.79489	2.75233	2.73892	2.36017	0.916235	0.848531	0.86645	1.33252	7.92803	7.71805	0.998302	28.1028	2.98956e-44	144.26	0.925151	10.9527	3.45125e-44
dense granule protein GRA2	TGGT1_227620	184	-0.0625982	-0.189881	-0.391877	-0.270219	-0.441543	-0.253896	S	2	HMM: MFAVKHCLLVVAVGALVNVSVRAA, NN: MFAVKHCLLVVAVGALVNVSVRAA	0	7.62004	7.34774	7.37202	7.38529	7.50657	7.40023	7.07034	7.41146	7.35084	6.70799	7.66927	7.67642	7.7386	7.38572	6.56959	7.53996	7.38516	7.33173	7.59164	7.7867	7.48389	7.42129	7.29401	7.02942	7.67285	7.2313	7.41895	7.68917	10.3974	10.5393	1	80.7463	0.000425353	155.39	1	104.696	4.61287e-05
hypothetical protein;snare region anchored in the vesicle membrane carboxy-terminal protein	TGGT1_311320	113	0.80668	0.525306	-0.391281	#DIV/0!	#DIV/0!	#DIV/0!	S	3	N/A	0	0.26047	0.55785	1.21786	1.33702	1.09264	1.02718	0.661579	1.11464	1.10418	0.544939	NaN	NaN	NaN	NaN	NaN	NaN	NaN	NaN	NaN	NaN	0.40916	1.21584	0.934467	0.824559	#DIV/0!	#DIV/0!	#DIV/0!	#DIV/0!	6.99512	NaN	0.582827	1.45749	0.00293221	53.255	NaN	NaN	NaN
AP2 domain transcription factor AP2X-7	TGGT1_214840	312	-0.0293718	-0.247418	-0.390639	#DIV/0!	#DIV/0!	#DIV/0!	S	2	N/A	0	1.62164	1.19881	1.37158	1.33615	1.43483	1.27557	0.95646	1.25639	1.37476	0.605669	NaN	NaN	NaN	NaN	NaN	NaN	NaN	NaN	NaN	NaN	1.41023	1.38085	1.16281	0.990215	#DIV/0!	#DIV/0!	#DIV/0!	#DIV/0!	7.66576	NaN	0.990361	20.1177	0.00353244	98.254	NaN	NaN	NaN
autophagy-related cysteine peptidase atg4, putative;putative autophagy-related cysteine peptidase atg4	TGGT1_206450	2703	0.326526	0.21365	-0.390451	-0.505676	0.084582	0.118175	S	3	N/A	0	-0.16665	-0.13151	0.260979	0.2581	0.0132604	0.0689304	0.00054019	0.12424	-0.17222	-0.25379	-0.89098	-0.97221	-0.755359	-0.950171	-0.83551	-0.937001	-0.68458	-0.818681	0.0238797	-0.63937	-0.14908	0.177446	0.0645702	-0.213005	-0.931595	-0.847013	-0.813421	-0.307745	7.52124	7.731	0.956078	13.3783	3.13586e-13	99.822	0.987415	18.9464	2.19529e-16
TBC domain-containing protein	TGGT1_239830	1096	0.611569	0.459205	-0.390319	-0.378121	0.0644312	0.199748	S	4	N/A	0	-0.0445606	-0.37401	0.212821	0.50384	0.490189	0.34747	0.323479	0.0788108	0.21505	-0.19112	1.05831	0.836279	1.14445	1.20182	0.688909	1.19359	1.14318	1.10436	1.41655	1.63378	-0.209285	0.402283	0.24992	0.0119649	0.947295	1.01173	1.14704	1.52516	7.16313	7.21914	0.961594	14.8873	1.18215e-05	86.488	0.852518	9.6519	6.46578e-11
HECT-domain (ubiquitin-transferase) domain-containing protein	TGGT1_291980	2295	-0.054303	-0.033117	-0.389711	-0.0306758	-0.279987	-0.163571	S	3	N/A	0	1.2932	1.2024	1.18441	1.18469	1.21139	1.17085	1.07805	1.39515	1.13001	0.47756	1.7447	1.63924	1.68881	1.45949	1.08765	1.65679	1.59248	1.33593	1.36609	1.75206	1.2478	1.1935	1.21468	0.803786	1.69197	1.41198	1.5284	1.55908	7.04836	7.29603	0.997733	26.4351	0.000472017	86.592	0.999957	43.7089	0.000541577
hydrolase	TGGT1_261500	152	1.57749	1.2783	-0.389605	0.226301	0.444801	0.509781	S	3	N/A	0	0.893969	0.468621	2.08152	2.41825	2.27657	2.39316	1.70909	1.77652	2.37403	1.36432	0.448831	0.21892	0.480731	0.683849	1.17145	0.85622	0.802851	0.8719	0.557081	0.677629	0.681295	2.25878	1.95959	1.86918	0.333876	0.778676	0.843657	0.617355	NaN	6.8746	0.877353	11.5555	8.54714e-05	71.853	0.84065	8.71893	8.00372e-09
amine-terminal region of chorein, A TM vesicle-mediated sorter;hypothetical protein	TGGT1_291180	1211	-0.0243908	-0.388227	-0.38887	0.0760982	0.170184	-0.0531568	S	3	N/A	0	-0.417449	-0.64607	-0.412691	-0.393201	-0.86256	-0.77644	-0.76177	-1.22175	-0.98003	-0.91001	2.59393	2.60337	2.74415	2.88127	2.68108	2.74865	2.50582	2.38201	2.36182	2.57697	-0.53176	-0.55615	-0.919987	-0.94502	2.59865	2.76883	2.54549	2.46939	7.33678	7.52996	0.761418	5.39218	0.0005405	54.008	0.984646	17.4358	1.90812e-17
calpain family cysteine protease domain-containing protein	TGGT1_293820	805	0.470115	0.436115	-0.388255	#DIV/0!	#DIV/0!	#DIV/0!	S	2	HMM: MKGFASSFSLLPPTFPVSSAS, NN: MKGFASSFSLLPPTFPVSSAS	0	0.0725297	0.240521	0.67146	0.563519	0.64494	0.80184	0.604639	0.37144	0.518539	-0.0417709	NaN	NaN	NaN	NaN	NaN	NaN	NaN	NaN	NaN	NaN	0.156525	0.62664	0.59264	0.238384	#DIV/0!	#DIV/0!	#DIV/0!	#DIV/0!	7.50211	NaN	0.708473	5.08645	0.00721368	89.609	0.429969	0.303206	0.0231448
MIF4G domain-containing protein	TGGT1_269180	896	0.0989631	-0.0340834	-0.387388	#DIV/0!	#DIV/0!	#DIV/0!	S	4	N/A	0	-0.84141	-1.07839	-0.77438	-0.82111	-0.98732	-0.94264	-0.86148	-1.17783	-1.3275	-1.16915	NaN	NaN	NaN	NaN	NaN	NaN	NaN	NaN	NaN	NaN	-0.9599	-0.860937	-0.993983	-1.24832	#DIV/0!	#DIV/0!	#DIV/0!	#DIV/0!	6.86889	NaN	0.946128	12.4459	3.96475e-06	81.807	NaN	NaN	NaN
hypothetical protein	TGGT1_200360	72	-0.00696937	-0.141822	-0.386786	-0.24181	-0.0810648	-0.0784152	S	3	HMM: MMLIALVCMLVHRLDLGAAV, NN: MMLIALVCMLVHRLDLGAAV	0	0.674121	0.599051	0.57898	0.57693	0.732939	0.59652	0.141261	0.746511	0.49996	-0.0142994	2.42478	2.46233	2.62767	2.4439	2.0159	2.48613	2.3474	2.26189	2.5403	2.6736	0.636586	0.629616	0.494764	0.24283	2.44355	2.36249	2.36514	2.60695	7.18124	7.90199	0.99998	47.3214	1.2128e-07	99.092	0.999914	41.9373	4.75397e-06
hypothetical protein	TGGT1_264890	1169	0.0892518	-0.133125	-0.386277	-0.389191	-0.125145	-0.245451	S	3	N/A	0	0.148841	-0.47885	-0.23703	-0.0851698	0.0949407	-0.1076	-0.539039	-0.24775	-0.324829	-0.59923	0.62985	0.82104	1.03585	0.712139	0.0529097	0.518199	0.397171	0.524609	0.702039	1.03633	-0.165005	-0.0757529	-0.29813	-0.462029	0.725445	0.600299	0.479993	0.869184	6.74897	6.76396	1	98.227	3.97762e-09	98.227	1	101.055	2.54474e-10
hypothetical protein	TGGT1_261490	705	0.0122244	-0.0493028	-0.385874	-0.180132	-0.198818	-0.146232	S	2	HMM: MRKVVSALLHIFVFVLPHSLSF, NN: MRKVVSALLHIFVFVLPHSLSF;N/A	0	0.469201	0.42881	0.37983	0.58418	0.41968	0.468659	0.37143	0.359019	0.0622406	0.0884705	1.67414	2.00589	1.66621	1.67585	1.58153	1.68734	1.73309	1.66092	1.67693	2.0709	0.449006	0.46123	0.399703	0.0753556	1.84001	1.6412	1.69378	1.87391	7.12509	7.78836	0.946866	12.5092	0.00181382	62.104	0.994673	22.712	2.32673e-06
GAP45;GAP45 protein	TGGT1_223940	185	0.20602	0.193832	-0.385521	#DIV/0!	#DIV/0!	#DIV/0!	S	2	N/A	0	-0.303519	-0.44962	-0.186929	-0.15636	-0.168359	-0.0745709	-0.213211	-0.26043	-0.487431	-0.62471	NaN	NaN	NaN	NaN	NaN	NaN	NaN	NaN	NaN	NaN	-0.37657	-0.170549	-0.182737	-0.55607	#DIV/0!	#DIV/0!	#DIV/0!	#DIV/0!	6.89952	NaN	0.73568	5.24639	4.24614e-06	122.33	NaN	NaN	NaN
P-type ATPase4, putative;putative P-type ATPase4	TGGT1_278660	119	0.482647	0.568363	-0.384657	-0.640086	0.703407	0.431867	S	3	N/A	8	-1.53333	-1.93437	-1.36339	-1.21021	-1.18001	-0.93602	-1.33185	-1.22859	-1.44358	-1.82814	-0.217259	-0.100709	0.69851	0.535299	0.39946	0.328821	0.249889	0.23994	0.86236	0.963579	-1.73385	-1.2512	-1.16549	-1.63586	-0.158984	0.544423	0.272883	0.912969	7.24986	7.44185	0.722194	3.7913	6.49195e-05	49.732	0.605531	0	9.03472e-70
P-type ATPase4, putative;putative P-type ATPase4	TGGT1_278660	118	0.482647	0.568363	-0.384657	-0.285254	0.722938	0.784361	S	3	N/A	8	-1.53333	-1.93437	-1.36339	-1.21021	-1.18001	-0.93602	-1.33185	-1.22859	-1.44358	-1.82814	0.47998	0.63489	1.36288	1.27367	1.20457	1.36779	1.34125	1.31635	1.6131	1.641	-1.73385	-1.2512	-1.16549	-1.63586	0.557435	1.28037	1.3418	1.62705	7.24986	7.7598	0.635845	3.7913	6.49195e-05	49.732	0.679181	5.41161	9.03472e-70
3'5'-cyclic nucleotide phosphodiesterase domain-containing protein	TGGT1_293000	1531	0.0865149	-0.0207085	-0.383904	#DIV/0!	#DIV/0!	#DIV/0!	S	3	N/A	0	0.431229	0.27182	0.46106	0.44815	0.40491	0.26991	0.26237	0.46017	0.141701	-0.0334301	NaN	NaN	NaN	NaN	NaN	NaN	NaN	NaN	NaN	NaN	0.351525	0.43804	0.330816	0.0541354	#DIV/0!	#DIV/0!	#DIV/0!	#DIV/0!	NaN	NaN	1	40.1369	0.00117711	40.137	NaN	NaN	NaN
hypothetical protein;putative transmembrane protein	TGGT1_313680	21	-0.156205	-0.168739	-0.383405	-0.0647418	-0.329069	-0.501142	S	3	N/A	6	-0.62108	-0.77935	-0.86515	-0.87461	-0.8295	-0.59513	-1.01879	-0.99294	-0.893601	-1.58605	-0.95086	-0.47215	-0.651281	-0.818171	-1.65227	-1.00795	-1.37806	-1.25193	-1.52625	-0.76956	-0.700215	-0.85642	-0.868953	-1.23983	-0.711505	-1.04057	-1.21265	-1.1479	6.79047	6.91187	0.885517	8.88605	0.00109671	92.112	0.647283	2.63749	0.00605142
Nuf2	TGGT1_309380	557	-0.089102	-0.147253	-0.383028	-0.179442	-0.361552	-0.469782	S	4	N/A	0	0.577571	-0.01144	0.0824209	0.298659	0.20081	0.239899	-0.0982509	0.26579	0.200689	-0.578819	1.14816	1.26235	1.3782	1.07729	0.0756204	0.91188	0.60388	0.690659	0.757511	1.07232	0.283065	0.193963	0.135813	-0.189065	1.20526	0.843703	0.735473	0.914915	6.9222	7.12837	1	79.8861	0.000270815	79.886	1	85.4501	0.000136104
calcium-dependent protein kinase CDPK2A	TGGT1_206590	163	0.393154	0.222701	-0.381743	#DIV/0!	#DIV/0!	#DIV/0!	T	2	N/A	0	0.532269	0.511589	0.96165	1.03329	0.750309	0.905949	0.629731	0.698211	0.54076	0.525921	NaN	NaN	NaN	NaN	NaN	NaN	NaN	NaN	NaN	NaN	0.521929	0.915083	0.74463	0.53334	#DIV/0!	#DIV/0!	#DIV/0!	#DIV/0!	NaN	NaN	0.526875	2.1876	0.00491432	53.592	NaN	NaN	NaN
hypothetical protein	TGGT1_257300	93	0.12434	0.0945868	-0.381175	-0.0809436	-0.154841	-0.216778	S	3	N/A	0	-0.362861	-0.29776	-0.24686	-0.268251	-0.1028	-0.22762	-0.383951	-0.0955991	-0.574949	-0.59934	0.51913	0.65408	0.539231	0.419411	0.336651	0.46434	0.31648	0.32866	0.28442	0.617121	-0.33031	-0.20597	-0.235723	-0.587145	0.586605	0.431764	0.369827	0.45077	7.29283	7.57967	0.996292	24.2927	0.000519596	76.82	0.999937	42.032	6.90541e-05
hypothetical protein;putative proteophosphoglycan 5, related protein	TGGT1_249440	447	0.100202	0.124894	-0.381052	0.083289	-0.0242851	0.106365	S	3	N/A	0	-0.21421	-0.96428	-0.64401	-0.407309	-0.415809	-0.38113	-0.588081	-0.42384	-0.561939	-1.17825	-0.23008	-0.51423	-0.0928207	-0.389891	-0.70661	-0.321129	-0.133591	-0.342651	-0.526579	-0.171579	-0.589245	-0.489043	-0.46435	-0.870095	-0.372155	-0.39644	-0.26579	-0.349079	6.74743	7.00608	1	69.8117	0.0153355	69.812	1	104.2	0.00211352
hypothetical protein	TGGT1_241850	320	0.684715	0.494239	-0.380575	-0.0121112	0.715828	0.624158	S	3	N/A	0	2.02082	1.69043	2.44638	2.62347	2.55117	2.50609	2.22242	2.32108	2.2876	2.03193	-0.19049	0.14408	1.03403	0.872141	0.171699	0.895721	0.45655	0.450589	0.604379	0.62175	1.85562	2.54034	2.34986	2.15976	-0.0232048	0.692623	0.600953	0.613065	7.40642	7.335	0.895013	9.30693	0.00029943	72.583	0.8596	7.86929	0.000187506
hypothetical protein	TGGT1_309250	1678	0.0313755	0.00175889	-0.38056	-0.114598	-0.0621375	-0.168388	S	3	N/A	0	0.275399	-0.31761	0.11504	0.00562954	-0.0898604	0.0014999	0.0492405	-0.108781	-0.374399	-0.36618	1.60668	1.44471	1.38805	1.42893	1.57369	1.36991	1.30322	1.39879	1.39625	1.54756	-0.0211057	0.0102698	-0.0193468	-0.37029	1.52569	1.46356	1.35731	1.47191	6.71678	7.05296	0.999988	49.6989	0.000409595	81.346	0.999588	35.7058	0.000416494
hypothetical protein;putative transmembrane protein	TGGT1_233220	1235	0.664296	0.491467	-0.379346	#DIV/0!	#DIV/0!	#DIV/0!	S	4	HMM: MEQSAGVRRFFSNLSFICTTVALLLLASAGLPISASAE, NN: MEQSAGVRRFFSNLSFICTTVALLLLASAGL;HMM: MEQSAGVRRFFSNLSFIGTTVALLLLASAGLPISASAE, NN: MEQSAGVRRFFSNLSFIGTTVALLLLASAGLPISASAE	2	-0.15055	-0.37579	0.38296	0.477269	0.34315	0.541369	0.11357	0.0299503	0.0180893	0.0254708	NaN	NaN	NaN	NaN	NaN	NaN	NaN	NaN	NaN	NaN	-0.26317	0.401126	0.228296	0.02178	#DIV/0!	#DIV/0!	#DIV/0!	#DIV/0!	7.07063	NaN	0.882373	8.93197	0.00154591	47.688	NaN	NaN	NaN
3'5'-cyclic nucleotide phosphodiesterase domain-containing protein	TGGT1_293000	40	0.036577	-0.110029	-0.378818	-0.214684	-0.375435	-0.396764	S	2	N/A	0	1.93046	1.30755	1.53839	1.67947	1.74889	1.74526	1.34749	1.43418	1.49996	1.05357	2.19209	2.60154	2.4413	2.12018	1.50266	2.09039	1.99074	1.91902	1.94308	2.48639	1.61901	1.65558	1.50898	1.27676	2.39682	2.02138	2.00005	2.21474	7.35253	7.57015	1	83.2474	0.000638758	110.8	1	99.68	6.98362e-05
omega secalin, putative;putative omega secalin	TGME49_231960	1627	-0.212335	-0.180351	-0.378714	-0.404894	-0.21514	-0.213054	S	2	HMM: MKVRSVLSVGFWAAACVAF, NN: MKVRSVLSVGFWAAACVAF;N/A	0	3.07807	2.8793	2.82153	2.81634	2.66118	2.79646	2.71899	2.87955	2.46589	2.30938	2.85983	2.77747	2.88665	2.8044	2.11948	2.6824	2.6063	2.52809	2.71705	3.30393	2.97868	2.76635	2.79833	2.38764	2.81865	2.60351	2.6056	3.01049	8.4365	8.28074	0.894335	9.35402	1.51425e-10	169.98	0.96829	14.9822	4.13942e-11
preprotein translocase Sec61, putative;putative preprotein translocase Sec61	TGGT1_269980	409	-0.0407363	-0.138985	-0.378457	-0.106012	-0.033354	-0.0394733	S	2	HMM: MAKGFRFLNLIKPVMCILPEVQAP, NN: MAKGFRFLNLIKPVMCI	8	3.23225	2.69823	2.88206	2.9741	2.91735	3.00904	2.53063	2.93909	2.93497	2.15712	3.08429	3.05101	3.22869	3.18343	2.69077	3.18896	2.94621	2.94936	3.06032	3.20806	2.96524	2.9245	2.82625	2.54605	3.06765	3.0343	3.02818	3.13419	8.31091	7.99998	0.5	0	9.55617e-31	219.03	0.5	0	1.38188e-41
hypothetical protein	TGGT1_304700	42	-0.0841824	-0.193559	-0.377278	0.0723061	-0.239575	-0.0952344	S	3	HMM: MQHLSARLPGAGAPALSPSGALGA, NN: MQHLSARLPGAGAPALSPSGALGATVCSFFSPRLDAT	0	0.58862	0.46179	0.41754	0.446219	0.459309	0.358639	0.223191	0.41311	0.24407	-0.116581	0.389261	0.136549	0.2561	0.160271	-0.34638	0.285011	0.12116	0.0968408	0.0597092	0.13102	0.525205	0.441023	0.331647	0.0637446	0.262905	0.0233301	0.167671	0.0953645	7.46171	7.72464	0.995172	23.1417	0.000209807	83.692	0.995282	23.2422	0.00158712
hypothetical protein;putative phosphatidylinositol glycan class V, related protein	TGGT1_270220	1200	0.478182	0.270752	-0.376652	-0.203747	0.199975	0.187344	S	2	HMM: MPTSAQVGKPLKARTSLLRLRLRVLFLAFLSRLLCLSLTCLWAH, NN: MPTSAQVGKPLKARTSLLRLRLRVLFLAFLSRLLCL	6;7	1.43525	1.2773	1.767	1.90896	1.82741	1.89734	1.46376	1.51998	1.61219	1.30342	0.334649	0.188889	0.640891	0.48781	0.256531	0.55775	0.381309	0.40828	0.634691	0.67103	1.35627	1.83446	1.62703	1.4578	0.261769	0.461744	0.449113	0.65286	7.35104	7.38636	0.838285	9.69673	0.00343278	90.434	0.734249	4.58965	0.00461874
AP2 domain transcription factor AP2IX-5	TGGT1_289710	543	0.493045	0.310575	-0.3756	-0.314212	-0.109697	0.101743	S	4	HMM: MAWPPTPTASPSAKQTPLASLLPLHQFFPSSPGC, NN: MAWPPTPTASPSAKQTPLASLLPLHQFFPSSPGC	0	-3.40112	-4.24563	-2.9958	-3.59709	-3.3981	-3.05298	-4.33652	-3.1489	-4.08558	-3.32628	-1.36192	-1.25566	-1.22155	-1.41095	-1.62296	-1.20405	-1.30368	-1.11341	-0.71356	-1.07211	-3.82337	-3.33033	-3.5128	-3.70593	-1.30879	-1.41849	-1.20705	-0.892835	6.68051	7.06009	0.833109	7.24887	0.00196277	42.029	0.627408	2.30136	1.37545e-18
TLD protein	TGGT1_262390	246	0.743107	0.630423	-0.375567	#DIV/0!	#DIV/0!	#DIV/0!	S	3	N/A	0	-1.54889	-2.77615	-1.29306	-1.23674	-1.72844	-1.21604	-1.70604	-1.67421	-1.47011	-2.11985	NaN	NaN	NaN	NaN	NaN	NaN	NaN	NaN	NaN	NaN	-2.16252	-1.41941	-1.5321	-1.79498	#DIV/0!	#DIV/0!	#DIV/0!	#DIV/0!	6.8481	NaN	0.76549	5.13779	9.62791e-06	94.639	0	0	NaN
ion channel protein	TGGT1_273380	850	0.4815	0.23584	-0.37545	#DIV/0!	#DIV/0!	#DIV/0!	S	2	N/A	6	-1.38878	-1.4165	-1.27915	-0.74458	-0.73969	-1.08913	-1.36681	-1.04446	-1.02329	-1.56989	NaN	NaN	NaN	NaN	NaN	NaN	NaN	NaN	NaN	NaN	-1.40264	-0.92114	-1.1668	-1.29659	#DIV/0!	#DIV/0!	#DIV/0!	#DIV/0!	NaN	NaN	0.999956	43.9123	0.000134381	72.898	NaN	NaN	NaN
hypothetical protein	TGGT1_214880	702	-3.78333e-05	-0.222325	-0.374521	-0.241346	0.0455673	-0.121756	T	3	N/A	0	1.72776	1.22453	1.41917	1.4731	1.53605	1.46697	0.978939	1.31555	1.37685	0.826321	1.39505	1.41773	1.47515	1.47363	1.40709	1.29865	1.30869	1.24656	1.40047	1.65149	1.47614	1.47611	1.25382	1.10159	1.40639	1.45196	1.28463	1.52598	7.79897	8.25027	0.94839	12.7263	1.16243e-05	97.129	0.897039	9.51521	0.000971933
ATPase, AAA family protein	TGGT1_247390	91	0.0135709	-0.0721561	-0.371962	#DIV/0!	#DIV/0!	#DIV/0!	S	3	HMM: MDEKRKKKRRRRAQASSPALPASCSAALCASGPSSVVCS, NN: MDEKRKKKRRRRAQASSPALPASCSAA;HMM: MDEKRKKKRRRRAQASSPALPASRSAALCASGPSSVVCS, NN: MDEKRKKKRRRRAQASSPALPASRSAALCASGPSSVVCS	0	0.398101	0.265391	0.289151	0.42707	0.319729	0.311209	0.0214199	0.44614	0.0909195	-0.144211	NaN	NaN	NaN	NaN	NaN	NaN	NaN	NaN	NaN	NaN	0.331746	0.345317	0.25959	-0.0266456	#DIV/0!	#DIV/0!	#DIV/0!	#DIV/0!	7.06569	NaN	0.926847	13.1818	8.21448e-06	82.885	0.402459	0	5.05325e-05
serine/threonine specific protein phosphatase	TGGT1_314430	355	0.56571	0.228117	-0.371535	0.0879263	0.304233	0.220736	S	3	N/A	0	-0.89694	-1.02582	-0.403659	-0.30671	-0.47664	-0.52687	-0.95068	-0.72224	-0.55921	-0.9752	-1.23505	-0.85237	-0.53095	-0.51359	-1.17389	-0.324721	-0.85006	-1.29414	-1.15628	-0.66552	-0.96138	-0.39567	-0.733264	-0.767205	-1.04371	-0.739477	-0.822974	-0.9109	6.54125	6.55871	0.999899	39.9632	0.0135238	57.175	0.999783	36.6403	0.00768823
hypothetical protein	TGGT1_238510	687	0.31053	-0.0277131	-0.371505	#DIV/0!	#DIV/0!	#DIV/0!	S	2	N/A	0	-0.86067	-0.85761	-0.66871	-0.2886	-0.68852	-0.80527	-0.87458	-0.98071	-0.709669	-1.13056	NaN	NaN	NaN	NaN	NaN	NaN	NaN	NaN	NaN	NaN	-0.85914	-0.54861	-0.886853	-0.920115	#DIV/0!	#DIV/0!	#DIV/0!	#DIV/0!	6.66492	NaN	0.9969	25.0731	0.0424557	45.28	NaN	NaN	NaN
hypothetical protein	TGGT1_286230	1138	-0.255928	-0.259268	-0.371337	#DIV/0!	#DIV/0!	#DIV/0!	S	3	N/A	0	-0.92565	-1.06242	-1.13297	-1.13779	-1.47913	-0.99723	-1.48377	-1.27891	-1.76919	-1.47341	NaN	NaN	NaN	NaN	NaN	NaN	NaN	NaN	NaN	NaN	-0.994035	-1.24996	-1.2533	-1.6213	#DIV/0!	#DIV/0!	#DIV/0!	#DIV/0!	NaN	NaN	0.848205	7.47453	2.73843e-18	81.904	NaN	NaN	NaN
DHHC zinc finger domain-containing protein	TGGT1_278850	51	0.0378804	-0.0240665	-0.37071	-0.0964004	0.309818	0.0199755	S	3	N/A	4	-0.71821	-0.56297	-0.65554	-0.513089	-0.6395	-0.65352	-0.75823	-0.58222	-0.994551	-0.95229	0.689941	0.745089	0.88976	1.09335	1.09889	0.790201	0.70231	0.71996	0.736311	0.931471	-0.64059	-0.60271	-0.664657	-0.97342	0.717515	1.02733	0.73749	0.833891	NaN	7.66239	0.54843	4.10591	8.65133e-18	86.08	0.646096	2.61225	9.16112e-06
CorA family Mg2+ transporter protein	TGGT1_273970	48	0.410876	0.325556	-0.369747	#DIV/0!	#DIV/0!	#DIV/0!	S	2	N/A	2	0.0379208	0.23132	0.566201	0.43044	0.639849	0.74113	0.44784	0.19156	0.39863	-0.0471306	NaN	NaN	NaN	NaN	NaN	NaN	NaN	NaN	NaN	NaN	0.13462	0.545497	0.460177	0.17575	#DIV/0!	#DIV/0!	#DIV/0!	#DIV/0!	6.67994	NaN	0.903978	12.348	0.00083722	72.898	NaN	NaN	NaN
hypothetical protein	TGGT1_230400	1370	0.698821	0.32442	-0.369701	0.037805	0.284886	0.428754	S	3	N/A	0	1.46223	1.37715	2.13887	2.147	2.06966	1.95982	1.59011	1.6824	1.98737	1.51025	0.7014	0.97008	1.26477	1.45024	0.646869	1.50442	1.15779	1.13127	1.22514	1.22824	1.41969	2.11851	1.74411	1.74881	0.83574	1.12063	1.26449	1.22669	6.86477	7.10917	0.819691	6.61125	5.34402e-13	107.78	0.741295	4.62589	3.99894e-05
hypothetical protein	TGGT1_223080	1380	-0.446255	-0.290935	-0.369535	#DIV/0!	#DIV/0!	#DIV/0!	S	3	N/A	0	-0.70419	-1.0891	-1.31011	-1.11338	-1.60521	-1.26842	-1.35191	-0.94241	-1.57369	-1.85118	NaN	NaN	NaN	NaN	NaN	NaN	NaN	NaN	NaN	NaN	-0.896645	-1.3429	-1.18758	-1.71243	#DIV/0!	#DIV/0!	#DIV/0!	#DIV/0!	7.01393	NaN	0.972245	15.4536	0.000406616	93.348	NaN	NaN	NaN
rhoptry kinase family protein ROP33	TGGT1_201130	394	-0.103947	-0.269613	-0.369443	-0.253683	-0.191653	-0.193483	S	3	HMM: MASPRRFPCSTMARLCVLLLFFTLCLTTASSLAA, NN: MASPRRFPCSTMARLCVLLLFFTLCLTTASSLAA	1	-0.223149	-0.79977	-0.72668	-0.456571	-0.66297	-0.50835	-0.96026	-0.87461	-0.72784	-1.24186	2.5309	2.78232	2.74321	2.68346	1.9682	2.5104	2.51007	2.36891	2.47691	2.95671	-0.51146	-0.615407	-0.781073	-0.98485	2.65661	2.46496	2.46313	2.71681	7.79106	8.16218	0.999777	36.507	0.00371457	54.898	1	70.2704	4.76228e-06
ribosomal protein RPS4	TGGT1_207440	296	0.0272294	-0.071533	-0.36918	-0.223516	-0.209019	-0.133386	S	3	N/A	1	0.0528306	-0.27977	-0.14034	-0.0460692	-0.0723109	-0.0286991	-0.258199	-0.268109	-0.436171	-0.47467	0.62539	0.879309	0.760041	0.541731	0.32822	0.62375	0.62549	0.60765	0.869739	0.81522	-0.11347	-0.0862401	-0.185003	-0.455421	0.75235	0.543331	0.618963	0.84248	6.73377	7.04646	1	54.2757	0.00965093	54.276	1	71.9334	0.00212164
hypothetical protein	TGGT1_257595	153	0.115265	0.135229	-0.369165	-0.251425	-0.134102	-0.232826	S	3	HMM: MAKGCKMQISCSPSPVLSSTSSSSSTSTSSAPSSPSSASSS, NN: MAKGCKMQISCSPSPVLSS	0	-0.84317	-0.97718	-0.65514	-0.91952	-0.81007	-0.60786	-0.99187	-0.72511	-0.7757	-1.55245	-0.42274	-0.187589	-0.0808101	-0.27672	-0.96027	-0.44024	-0.58561	-0.588121	-0.449061	-0.124069	-0.910175	-0.79491	-0.774947	-1.16407	-0.305164	-0.439267	-0.53799	-0.286565	6.54875	6.62207	1	50.1492	0.0221709	50.149	1	59.1984	0.0116197
root hair defective 3 gtp-binding protein (rhd3) protein	TGGT1_314970	9	0.0226669	0.0159398	-0.367731	0.0352789	0.108483	0.0749932	S	3	N/A	2	-0.14034	-0.24824	-0.0401606	-0.31483	-0.159879	-0.0446007	-0.18917	-0.30128	-0.317789	-0.760919	-0.52707	-0.50679	0.0225491	-0.297449	-0.95044	-0.30996	-0.36336	-0.65249	-0.70613	-0.248301	-0.19429	-0.171623	-0.17835	-0.539354	-0.51693	-0.408447	-0.441936	-0.477215	7.09611	NaN	0.999782	36.6211	0.000352472	85.837	0.99763	26.2423	0.000349227
eukaryotic initiation factor-3, subunit 8, putative;putative eukaryotic initiation factor-3, subunit 8	TGGT1_294620	945	0.3306	0.0496863	-0.367455	#DIV/0!	#DIV/0!	#DIV/0!	S	3	N/A	0	0.44901	-0.0149094	0.544921	0.53894	0.55909	0.35443	0.14728	0.298499	0.7204	-0.36001	NaN	NaN	NaN	NaN	NaN	NaN	NaN	NaN	NaN	NaN	0.21705	0.54765	0.266736	0.180195	#DIV/0!	#DIV/0!	#DIV/0!	#DIV/0!	6.80229	NaN	1	62.1618	0.00534639	62.162	NaN	NaN	NaN
hypothetical protein	TGGT1_238880	91	0.154895	0.180448	-0.36715	#DIV/0!	#DIV/0!	#DIV/0!	S	3	N/A	0	-1.7251	-1.27575	-1.57707	-1.29653	-1.16299	-1.15477	-1.37968	-1.42548	-1.66397	-1.76139	NaN	NaN	NaN	NaN	NaN	NaN	NaN	NaN	NaN	NaN	-1.50042	-1.34553	-1.31998	-1.71268	#DIV/0!	#DIV/0!	#DIV/0!	#DIV/0!	6.57331	NaN	0.590606	5.29103	1.99989e-09	72.687	NaN	NaN	NaN
tetratricopeptide repeat-containing protein	TGGT1_247000	273	-0.257005	-0.268529	-0.3662	0.047693	-0.0486457	0.030818	S	2	HMM: MVFLIIVFSLTLAVLVGWVLQR, NN: MVFLIIVFSLTLAVLVGW	1	2.1285	2.01413	1.78022	1.86135	1.80136	1.80638	1.67633	1.92565	1.65218	1.24404	1.92171	1.89518	1.88655	1.90134	1.79151	2.01865	1.94906	1.85008	1.83083	1.95231	2.07132	1.81431	1.80279	1.44811	1.90844	1.8598	1.93926	1.89157	7.73161	7.87402	0.920534	10.6394	0.000114426	139.15	0.903753	9.74399	0.0163807
hypothetical protein	TGGT1_249970	77	0.926649	1.26642	-0.365143	0.297065	0.271841	1.13096	T	2	N/A	0	2.04261	1.73486	2.66406	2.81726	2.96483	3.52614	2.69459	3.24473	3.21733	1.68315	2.17987	2.52512	3.01765	3.05809	1.79727	4.11368	3.37223	2.96447	2.90624	3.46655	1.88873	2.81538	3.15515	2.45024	2.35249	2.62434	3.48346	3.1864	7.88928	8.07954	0.999955	43.5097	0.00406485	114.4	0.999969	45.0798	0.00462246
hypothetical protein;putative START-2 domain protein	TGGT1_252430	421	0.713852	0.475495	-0.363947	-0.240996	-0.0728383	0.0522385	S	2	N/A	0	0.16299	0.24306	0.911089	0.997069	0.842471	0.909989	0.64506	0.48051	0.490589	0.615271	0.27403	0.16244	0.31849	0.13991	-0.0222094	0.197589	0.400011	0.21382	0.53339	0.48955	0.203024	0.916876	0.67852	0.55293	0.218235	0.145397	0.270473	0.51147	7.22412	NaN	0.897103	10.2745	0.00062034	65.149	0.817899	7.64636	0.000622188
hypothetical protein	TGGT1_232970	855	0.232296	0.176633	-0.363402	-0.0948129	-0.0616803	0.0383868	S	3	N/A	0	-0.36103	-0.80011	-0.34596	-0.36991	-0.32895	-0.33265	-0.35034	-0.528821	-0.59927	-0.82408	0.191249	0.17075	0.175129	0.0604095	0.122419	0.230461	0.30184	0.125859	0.3657	0.262699	-0.58057	-0.348274	-0.403937	-0.711675	0.181	0.119319	0.219386	0.314199	6.76561	6.78916	0.822242	6.6518	6.7098e-05	76.586	0.999582	33.7851	3.0034e-16
histone lysine methyltransferase, SET, putative;putative histone lysine methyltransferase, SET	TGGT1_294610	127	0.705566	0.642999	-0.363265	-0.0756523	0.374207	0.564767	S	2	N/A	0	2.29368	2.09645	2.95647	2.95073	2.79469	2.99232	2.72201	2.79986	2.70254	2.37219	2.93652	2.82295	3.54031	3.41923	2.80229	3.65168	3.36221	3.31962	3.4711	3.56921	2.19506	2.90063	2.83806	2.53736	2.87974	3.25394	3.4445	3.52015	8.23449	8.2639	1	50.3537	0.00506736	99.283	1	106.618	0.00411283
phosphatidylinositol 3- and 4-kinase	TGGT1_276170	994	-0.227012	0.0466083	-0.362788	0.234815	-0.0560783	0.017535	S	4	N/A	0	-1.27508	-1.17383	-1.56769	-1.18093	-1.60578	-1.21892	-1.18958	-1.12504	-1.63234	-1.99617	-1.78112	-2.23271	-2.14841	-2.04781	-1.99276	-1.67275	-2.28443	-2.01096	-2.46667	-1.98172	-1.22446	-1.45147	-1.17785	-1.81425	-2.00691	-2.06299	-1.98938	-2.22419	6.29378	6.84699	0.670453	4.24362	0.000759796	51.301	0.898139	10.7653	0.000231645
ribosomal protein RPL35	TGGT1_250810	153	-0.0294491	-0.0354063	-0.362526	0.277023	-0.45478	-0.254722	S	3	N/A	1	0.623429	0.22943	0.401101	0.415589	0.374251	0.50162	0.16165	0.509799	0.473129	-0.404221	1.26298	1.32911	1.33027	1.37493	-0.1814	1.18998	1.04892	0.88507	0.362221	1.16638	0.426429	0.39698	0.391023	0.0344543	1.29605	0.841266	1.04132	0.7643	7.3492	7.41629	0.815634	7.40816	0.0495596	40.496	0.990974	20.4813	0.00231918
ENTH domain-containing protein	TGGT1_214180	262	0.71138	0.375863	-0.362445	#DIV/0!	#DIV/0!	#DIV/0!	T	3	N/A	0	-0.50267	-0.20129	0.325459	0.40379	0.34895	0.252539	-0.0763107	-0.104581	-0.0207405	0.0146504	NaN	NaN	NaN	NaN	NaN	NaN	NaN	NaN	NaN	NaN	-0.35198	0.3594	0.0238826	-0.00304506	#DIV/0!	#DIV/0!	#DIV/0!	#DIV/0!	6.79234	NaN	0.999898	40.0233	1.12987e-06	91.589	NaN	NaN	NaN
DnaJ domain-containing protein	TGGT1_246340	123	0.102252	-0.0218339	-0.362079	-0.403987	0.264129	0.182108	S	4	HMM: MRKSATTSASIFRQRHGKLSVFVYQVAAVLPVALCF, NN: MRKSATTSASIFRQRHGKLSVFVYQVAAVLPVALCF;N/A	0;3	0.524951	0.481631	0.63465	0.647719	0.53426	0.54547	0.357041	0.54186	0.233509	0.25342	2.29165	1.95432	2.32682	2.48211	2.35241	2.32485	2.25989	2.33054	2.59997	2.81819	0.503291	0.605543	0.481457	0.243465	2.12298	2.38711	2.30509	2.70908	7.03214	7.56679	0.999243	32.2035	5.32969e-06	83.467	0.997373	25.8006	3.65139e-33
arginine decarboxylase	TGGT1_280700	112	0.621731	0.196688	-0.361632	0.012556	0.35388	0.173296	S	3	N/A	0	0.505971	0.400641	1.04072	1.17881	1.00558	0.84178	0.50227	0.60593	1.02338	0.403429	1.35246	1.61682	2.1165	1.97698	1.42208	1.9403	1.49676	1.53675	1.63967	1.65109	0.453306	1.07504	0.649993	0.713405	1.48464	1.83852	1.65794	1.64538	6.5115	6.71592	0.867686	8.1711	1.35604e-23	157.01	0.88006	8.74176	1.37268e-24
calcium dependent protein kinase CDPK7	TGGT1_228750	754	2.00663	1.78252	-0.361202	0.0500995	1.25236	1.21913	S	2	N/A	0	-1.57009	-1.17489	0.639	0.72815	0.53526	0.69871	0.42599	0.10539	0.499661	0.0462094	0.376901	0.405209	1.64853	1.80918	1.47253	1.86301	1.57686	1.39067	1.5433	1.57686	-1.37249	0.634137	0.41003	0.272935	0.391055	1.64341	1.61018	1.56008	7.19943	7.95234	0.978183	19.5271	0.000889545	87.573	0.997319	28.7823	0.000447936
hypothetical protein	TGGT1_238510	119	-0.173927	-0.235064	-0.361102	#DIV/0!	#DIV/0!	#DIV/0!	S	3	N/A	0	-0.0120307	-0.1571	-0.51798	-0.101859	-0.155639	-0.21577	-0.447309	-0.29581	-0.47842	-0.76077	NaN	NaN	NaN	NaN	NaN	NaN	NaN	NaN	NaN	NaN	-0.0845656	-0.258493	-0.31963	-0.619595	#DIV/0!	#DIV/0!	#DIV/0!	#DIV/0!	7.39252	NaN	0.556889	1.24883	0.00282832	49.537	0.499792	0	5.56213e-05
hypothetical protein;putative transmembrane protein	TGGT1_286190	700	0.399154	0.46225	-0.360908	-0.137225	0.071135	0.058075	S	3	N/A	1	-2.48968	-2.29312	-1.78932	-2.22208	-1.96534	-2.31025	-1.70865	-1.76855	-2.10539	-2.60092	-1.8177	-2.39477	-2.34323	-1.75056	-2.01151	-2.30869	-1.94358	-1.89221	-1.85506	-1.96681	-2.3914	-1.99225	-1.92915	-2.35316	-2.10623	-2.0351	-2.04816	-1.91094	7.67752	7.75858	0.993041	21.5441	1.31251e-55	185.73	0.97011	15.1132	1.67756e-28
hypothetical protein	TGGT1_309250	2674	-0.122861	-0.181741	-0.360744	-0.236584	-0.0202673	-0.00643462	S	2	N/A	0	0.0665997	0.28785	-0.10745	0.0976591	0.172881	0.27341	-0.36079	0.0738307	-0.0934505	-0.51931	-0.850699	-0.707719	-0.59439	-0.86689	-0.937149	-0.71649	-0.8071	-0.833341	-0.58849	-0.50963	0.177225	0.0543633	-0.00451649	-0.30638	-0.779209	-0.799477	-0.785644	-0.54906	6.98245	6.44716	0.841912	7.5718	7.87718e-05	82.59	0.957553	13.5516	0.000320201
putative transmembrane protein	TGGT1_410370	150	-0.168309	-0.0946857	-0.360681	#DIV/0!	#DIV/0!	#DIV/0!	S	4	HMM: MWRIWRCRLSFLFATGCLLGALTAGLGS, NN: MWRIWRCRLSFLFATGCLLGALTA	1	3.35737	3.28971	3.19183	3.20655	3.06731	3.2312	3.14444	3.31092	2.74262	2.84648	NaN	NaN	NaN	NaN	NaN	NaN	NaN	NaN	NaN	NaN	3.32354	3.15523	3.22885	2.79455	#DIV/0!	#DIV/0!	#DIV/0!	#DIV/0!	8.0577	NaN	0.739616	4.53429	3.96541e-37	116.54	0.474425	0	2.15652e-31
hypothetical protein	TGGT1_292235	1312	-0.253304	-0.228371	-0.360646	-0.0807225	-0.799316	-0.486893	S	2	N/A	0	1.56227	0.848219	0.97847	0.82581	1.05154	1.02117	0.719759	1.18969	1.06706	0.11553	2.42295	2.71989	2.4299	2.13696	0.749451	2.29077	2.13361	1.8292	1.89866	2.43184	1.20524	0.951941	0.976873	0.591295	2.57142	1.7721	2.08453	2.16525	6.96735	7.77078	0.977607	16.4004	0.00529119	77.744	0.972709	15.5196	0.000648437
hypothetical protein	TGGT1_250820	168	-0.0533628	-0.204436	-0.359062	-0.0539313	-0.336329	-0.236512	T	3	N/A	0	4.85431	4.46309	4.55094	4.65982	4.60525	4.56878	4.22125	4.57276	4.62036	3.87219	4.57274	4.66197	4.89521	4.56218	3.38569	4.63173	4.33675	4.17405	4.2853	4.58425	4.6587	4.60534	4.45426	4.24627	4.61736	4.28103	4.38084	4.43478	7.71139	8.00928	1	69.8152	0.000310597	128.85	1	75.8194	0.000310597
hypothetical protein	TGGT1_245560	954	-0.0910257	-0.155366	-0.358764	0.0929723	-0.0572887	0.00599135	S	3	N/A	0	-0.342321	-0.6976	-0.489009	-0.577029	-0.76692	-0.66813	-0.80772	-0.55013	-0.87232	-1.06718	0.86526	0.78245	0.865889	0.845051	0.58876	0.9971	0.8092	0.68324	0.556789	0.91696	-0.51996	-0.610986	-0.675327	-0.96975	0.823855	0.766567	0.829847	0.736874	7.47929	7.69074	0.999931	41.6084	0.000485008	97.508	1	78.9372	0.000169479
hypothetical protein	TGGT1_230400	875	0.430542	0.164701	-0.358178	-0.0526659	0.321139	0.332594	S	3	N/A	0	0.11913	-0.14636	0.53378	0.393571	0.32343	0.468659	0.00836986	-0.0237702	0.0369091	0.0805893	-0.4325	-0.42584	-0.214691	-0.154249	0.0448492	0.00145094	-0.13263	-0.158549	-0.0372108	-0.0506095	-0.0136151	0.416927	0.151086	0.0587492	-0.42917	-0.10803	-0.096576	-0.0439101	7.1172	7.13284	1	46.4619	0.020846	59.153	1	64.7115	0.013672
flap structure-specific endonuclease 1, putative;putative flap structure-specific endonuclease 1	TGGT1_251620	527	-0.0662519	-0.223655	-0.356859	-0.177581	-0.0813155	-0.0137922	S	3	N/A	0	0.8881	0.86957	0.89194	0.88964	0.65617	0.631699	0.776471	0.55737	0.38583	0.52562	0.938501	0.727231	0.65626	0.782511	0.81588	0.827791	0.75329	0.876139	0.942819	1.05049	0.878835	0.812583	0.65518	0.455725	0.832866	0.75155	0.819073	0.996655	6.99921	6.87085	0.998359	27.843	1.9078e-12	109.65	0.982436	17.4791	2.28218e-06
rhoptry protein ROP16	TGGT1_262730	200	-0.163694	-0.0883612	-0.35647	#DIV/0!	#DIV/0!	#DIV/0!	Y	2	HMM: MKVTTKGLAFALALLFCTRCATAR, NN: MKVTTKGLAFALALLFCTRCATAR	0	1.03324	0.89621	0.892781	0.8107	0.69961	0.855361	0.937531	0.8362	0.615299	0.273821	NaN	NaN	NaN	NaN	NaN	NaN	NaN	NaN	NaN	NaN	0.964725	0.80103	0.876364	0.44456	#DIV/0!	#DIV/0!	#DIV/0!	#DIV/0!	7.01136	NaN	1	70.5481	7.96844e-11	124.42	NaN	NaN	NaN
hypothetical protein	TGGT1_258420	569	-0.148055	-0.0991308	-0.356446	#DIV/0!	#DIV/0!	#DIV/0!	S	3	N/A	0	2.15409	1.9164	1.81918	1.9744	1.86799	1.96747	1.88576	1.95511	1.72489	1.3366	NaN	NaN	NaN	NaN	NaN	NaN	NaN	NaN	NaN	NaN	2.03524	1.88719	1.93611	1.53074	#DIV/0!	#DIV/0!	#DIV/0!	#DIV/0!	7.12509	NaN	0.930707	12.7453	3.69105e-05	80.142	NaN	NaN	NaN
aldose reductase, putative;putative aldose reductase	TGGT1_273920	43	-0.130587	-0.142131	-0.355238	#DIV/0!	#DIV/0!	#DIV/0!	S	3	N/A	0	0.36616	0.27932	0.108651	0.380469	0.0873399	0.0315292	0.17705	0.333249	-0.381161	0.0549908	NaN	NaN	NaN	NaN	NaN	NaN	NaN	NaN	NaN	NaN	0.32274	0.192153	0.18061	-0.163085	#DIV/0!	#DIV/0!	#DIV/0!	#DIV/0!	NaN	NaN	0.725613	6.05636	1.53892e-12	68.543	0.333503	0	2.17403e-05
hypothetical protein	TGGT1_283510	159	0.656158	0.378524	-0.354747	-0.192683	0.170266	0.137406	S	4	N/A	0	1.31142	1.51324	2.02976	2.21563	1.96007	2.04518	1.6547	1.67268	1.68497	1.74251	1.80651	1.87357	2.00364	2.05967	1.96761	2.0324	1.95316	1.94678	2.0459	2.29436	1.41233	2.06849	1.79085	1.71374	1.84004	2.01031	1.97745	2.17013	NaN	7.46827	0.584757	1.49371	0.000145921	92.593	0.603079	4.38158	1.21303e-10
leucine rich repeat-containing protein	TGGT1_203180	3587	0.612308	0.430732	-0.354283	#DIV/0!	#DIV/0!	#DIV/0!	S	3	N/A	0	-1.11306	-1.33085	-0.46218	-0.64186	-0.7249	-0.45499	-1.14373	-0.77495	-0.80348	-1.12438	NaN	NaN	NaN	NaN	NaN	NaN	NaN	NaN	NaN	NaN	-1.22195	-0.609647	-0.791223	-0.96393	#DIV/0!	#DIV/0!	#DIV/0!	#DIV/0!	6.59391	NaN	0.499956	0.0509945	0.0157634	59.418	NaN	NaN	NaN
myosin G	TGGT1_314780	889	0.0841333	-0.155223	-0.353993	#DIV/0!	#DIV/0!	#DIV/0!	S	3	N/A	0	-1.45992	-1.19262	-1.06982	-1.33266	-1.32393	-1.35416	-1.48429	-1.60603	-1.84405	-1.34821	NaN	NaN	NaN	NaN	NaN	NaN	NaN	NaN	NaN	NaN	-1.32627	-1.24214	-1.48149	-1.59613	#DIV/0!	#DIV/0!	#DIV/0!	#DIV/0!	6.71109	NaN	0.997487	26.0222	1.9612e-05	70.67	NaN	NaN	NaN
DnaJ C terminal region domain-containing protein	TGGT1_207760	1449	0.0691084	-0.327222	-0.352718	-0.14739	-0.0884744	-0.582025	S	3	N/A	0	-0.69061	-1.1017	-1.12033	-0.9285	-0.43231	-1.05943	-1.33807	-1.27263	-1.10541	-1.25412	0.603799	0.539231	0.64448	0.300211	0.504431	-0.0344892	0.0427396	-0.0397807	0.0534493	0.22031	-0.896155	-0.827047	-1.22338	-1.17976	0.571515	0.483041	-0.0105101	0.13688	6.93536	7.05576	0.829071	9.38407	7.05615e-05	59.046	0.744609	5.95396	7.96195e-09
hypothetical protein	TGGT1_226660	565	-0.119751	-0.166062	-0.351933	#DIV/0!	#DIV/0!	#DIV/0!	T	3	HMM: MLQPHPRSTKAQNAAPGLAGSLSSGSLGLAGAAGL, NN: MLQPHPRSTKAQNAAPGLAGSLSSGSLGLAGAA	0	-0.37215	-0.23574	-0.544019	-0.39453	-0.33254	-0.404309	-0.722841	-0.28287	-0.54744	-1.00382	NaN	NaN	NaN	NaN	NaN	NaN	NaN	NaN	NaN	NaN	-0.303945	-0.423696	-0.470007	-0.77563	#DIV/0!	#DIV/0!	#DIV/0!	#DIV/0!	NaN	NaN	0.551317	0.894612	6.57282e-05	61.444	NaN	NaN	NaN
hypothetical protein	TGGT1_223610	165	-0.0671459	-0.155258	-0.351409	-0.243279	-0.153246	-0.178384	S	3	N/A	0	0.910001	0.55303	0.63655	0.66167	0.69489	0.68274	0.630511	0.415521	0.552561	0.0733605	0.73203	0.890231	0.907811	0.679081	0.386761	0.797389	0.60634	0.49451	0.86037	0.89168	0.731515	0.66437	0.576257	0.312961	0.81113	0.657884	0.632746	0.876025	7.11146	6.9871	0.999781	36.7148	0.00013628	105.58	0.998487	28.4482	0.000130651
DUF367 domain-containing protein	TGGT1_204540	200	-0.0772316	-0.0888349	-0.351253	-0.284012	0.185256	0.340479	S	2	N/A	0	-0.53733	-0.88174	-0.89386	-0.858	-0.60844	-0.87321	-0.78351	-0.73839	-1.1595	-1.11654	-1.08057	-1.1828	-0.980569	-0.963089	-0.89563	-0.69216	-0.939989	-0.74147	-0.46411	-0.55028	-0.709535	-0.786767	-0.79837	-1.13802	-1.13169	-0.946429	-0.791206	-0.507195	NaN	7.33139	0.995653	24.2213	0.0024954	40.533	0.995999	24.5887	0.00854959
hypothetical protein	TGGT1_253990	808	-0.29023	-0.427614	-0.350525	#DIV/0!	#DIV/0!	#DIV/0!	S	4	N/A	0	-0.81047	-0.83597	-0.99406	-1.21394	-1.13235	-1.34123	-1.28403	-1.12724	-1.22512	-1.70283	NaN	NaN	NaN	NaN	NaN	NaN	NaN	NaN	NaN	NaN	-0.82322	-1.11345	-1.25083	-1.46398	#DIV/0!	#DIV/0!	#DIV/0!	#DIV/0!	6.43035	NaN	0.994818	22.917	0.000214213	54.834	NaN	NaN	NaN
Sec61beta family protein	TGGT1_211040	50	-0.20388	-0.266709	-0.350359	0.00280667	-0.341456	0.0475112	S	2	N/A	1	5.51206	5.28258	5.05874	5.18883	5.33275	5.23462	4.83264	5.32457	5.40051	4.28565	5.64124	5.53981	5.72874	5.72403	4.29444	5.94959	5.62057	5.34395	5.43334	5.83712	5.39732	5.19344	5.13061	4.84308	5.59053	5.24907	5.63804	5.63523	9.16873	9.29418	1	73.877	0.000425979	141.82	1	107.646	1.63127e-07
membrane occupation and recognition nexus protein MORN2	TGGT1_292120	411	0.288914	0.215093	-0.349568	-0.81115	0.127005	0.065035	S	3	N/A	0	1.8409	1.7705	2.08488	2.11233	2.08663	2.11824	1.95199	1.99215	1.77872	1.71137	-0.0615604	-0.0564894	0.17278	0.11762	-0.0864603	0.11839	-0.10233	0.00196923	0.69535	0.938971	1.8057	2.09461	2.02079	1.74505	-0.0590249	0.0679799	0.00601008	0.81716	7.54867	7.24824	0.894578	10.1649	1.99826e-15	174.26	0.932239	12.1567	4.88149e-19
CW-type Zinc Finger protein	TGGT1_232370	464	0.144319	-0.111464	-0.349355	5.61667e-05	-0.0875345	0.0418062	S	2	N/A	0	1.66957	1.41723	1.56781	1.8225	1.67285	1.6218	1.07767	1.59634	1.53677	1.13996	2.91618	2.92618	2.99377	2.88994	2.61723	3.01841	2.94464	2.92591	2.84883	3.07703	1.5434	1.68772	1.43194	1.33836	2.92118	2.83365	2.96299	2.96293	7.38324	7.79343	0.805585	6.17382	0.000237053	107.6	0.997339	25.7383	6.06021e-08
putative transmembrane protein	TGGT1_410370	142	-0.188112	-0.0852985	-0.349304	-0.182643	-0.110843	-0.0332082	S	4	HMM: MWRIWRCRLSFLFATGCLLGALTAGLGS, NN: MWRIWRCRLSFLFATGCLLGALTA	1	2.74042	2.64109	2.53798	2.57536	2.39459	2.60542	2.50286	2.70809	2.07701	2.22967	3.1916	3.01177	3.05754	2.98075	2.93424	2.98525	3.08484	3.13534	3.2014	3.30084	2.69076	2.50264	2.60546	2.15334	3.10169	2.99084	3.06848	3.25112	7.88714	8.09583	0.994946	21.6689	3.96541e-37	116.54	0.987845	22.2855	2.21437e-44
hypothetical protein;putative transmembrane protein	TGGT1_237290	1626	-0.0839013	-0.148317	-0.348899	0.0497937	-0.0825251	-0.144002	S	3	N/A	0	0.572699	0.49857	0.305649	0.41537	0.634181	0.32742	0.244601	0.589931	0.27664	-0.0709705	0.0482399	0.34377	0.435919	0.253139	-0.34862	0.19367	0.0794103	-0.11707	-0.123471	0.12789	0.535635	0.451733	0.387317	0.102835	0.196005	0.11348	0.0520032	0.00220955	7.09875	7.11965	1	87.4424	0.00147211	87.442	1	66.9534	0.00666112
peptidyl-prolyl isomerase FKBP12, putative;putative peptidyl-prolyl isomerase FKBP12	TGGT1_228360	38	1.12989	0.956711	-0.34888	#DIV/0!	#DIV/0!	#DIV/0!	S	3	HMM: MQTRSASRAAAAAAAGVCGE, NN: MQTRSASRAAAAAAAGVCGEEASETE	1	0.23885	-0.21914	1.22125	1.30175	0.89625	1.31244	0.673239	0.91402	1.21332	0.36842	NaN	NaN	NaN	NaN	NaN	NaN	NaN	NaN	NaN	NaN	0.00985535	1.13975	0.966566	0.79087	#DIV/0!	#DIV/0!	#DIV/0!	#DIV/0!	7.72848	NaN	0.563185	1.483	0.00872745	47.639	0.478723	0	0.0168067
hypothetical protein	TGGT1_209210	944	1.41779	0.990309	-0.348784	0.247536	0.864588	0.860126	S	2	N/A	0	-0.14076	-0.65016	0.939129	1.09519	1.03267	0.938069	0.471859	0.37462	1.00886	0.33823	0.0221398	0.16541	1.01571	1.35817	0.501209	1.25454	0.863571	0.74359	0.68108	0.731649	-0.39546	1.02233	0.594849	0.673545	0.0937747	0.958363	0.953901	0.706365	7.17342	8.27107	0.903048	9.69184	0.0013067	87.573	0.899255	9.50661	0.00218905
HECT-domain (ubiquitin-transferase) domain-containing protein	TGGT1_291980	91	0.204077	0.106167	-0.348652	0.0352867	0.205221	0.0249217	S	3	N/A	0	-1.78416	-1.53362	-1.18399	-1.48308	-1.69737	-1.68493	-1.57025	-1.40299	-1.81474	-1.79219	-1.2687	-1.05479	-1.00319	-0.85882	-1.00756	-1.02785	-1.15202	-1.2306	-1.08474	-1.25948	-1.65889	-1.45481	-1.55272	-1.80347	-1.16175	-0.956524	-1.13682	-1.17211	NaN	6.99522	0.530819	3.89919	0.00151717	47.803	0.575247	4.3949	3.16299e-05
HECT-domain (ubiquitin-transferase) domain-containing protein	TGGT1_291980	106	0.204077	0.106167	-0.348652	0.0352867	0.205221	0.0249217	S	3	N/A	0	-1.78416	-1.53362	-1.18399	-1.48308	-1.69737	-1.68493	-1.57025	-1.40299	-1.81474	-1.79219	-1.2687	-1.05479	-1.00319	-0.85882	-1.00756	-1.02785	-1.15202	-1.2306	-1.08474	-1.25948	-1.65889	-1.45481	-1.55272	-1.80347	-1.16175	-0.956524	-1.13682	-1.17211	NaN	6.99522	0.998275	29.5914	0.00151717	47.803	0.999762	36.5688	3.16299e-05
serine/threonine specific protein phosphatase	TGGT1_304955	2656	0.0565948	-0.0627886	-0.347765	-0.426654	-0.299422	-0.229128	S	4	N/A	3	0.151681	-0.30629	-0.11614	0.101621	-0.0476108	-0.224639	-0.165531	-0.0301103	-0.192881	-0.544069	0.995259	1.13417	0.937279	0.859489	0.499109	0.918491	0.70891	0.879359	1.0459	1.47858	-0.0773048	-0.02071	-0.140093	-0.368475	1.06471	0.765293	0.835587	1.26224	7.02181	7.24371	0.99446	25.3245	1.74411e-06	85.387	0.999957	45.8273	8.60063e-19
hypothetical protein	TGGT1_246982	270	-0.133752	-0.189145	-0.347403	0.0201232	-0.163086	-0.121896	S	4	HMM: MMAALSFSQESPWRAACHIGLFLSLLRFVLALPCLALFSLGTFFLLLLWLRRLPPPANCV, NN: MMAALSFSQESPWRAACHIGLFLSLLRFVLALPCLALFSLGTFFLLLLWLRRLPPPANCV	2	0.898459	0.50329	0.543959	0.707589	0.44982	0.66385	0.308489	0.56285	0.58831	-0.14887	1.309	1.38882	1.56626	1.17339	0.817819	1.34861	1.21352	1.11891	0.915399	1.49838	0.700875	0.567123	0.51173	0.21972	1.34891	1.18582	1.22701	1.20689	6.55112	6.88158	0.906148	11.147	2.09123e-08	121.44	0.799094	7.71501	2.35742e-07
eukaryotic initiation factor 4E;hypothetical protein	TGGT1_312560	1915	0.0464922	-0.0357113	-0.346952	#DIV/0!	#DIV/0!	#DIV/0!	T	3	N/A	0	-0.0477706	-0.22102	-0.254409	-0.101121	0.0918203	-0.0229599	-0.34715	-0.14021	-0.37356	-0.496151	NaN	NaN	NaN	NaN	NaN	NaN	NaN	NaN	NaN	NaN	-0.134396	-0.0879033	-0.170107	-0.434855	#DIV/0!	#DIV/0!	#DIV/0!	#DIV/0!	6.90665	NaN	1	85.9764	0.000469373	85.976	NaN	NaN	NaN
Sodium:neurotransmitter symporter family protein	TGGT1_264870	791	0.667423	0.471227	-0.346308	-0.15343	-0.437482	-0.300365	S	4	N/A	14	-2.19379	-2.91245	-2.12303	-1.8381	-1.69596	-2.22428	-2.13754	-1.88386	-1.53069	-2.93332	-2.00068	-1.66951	-1.88249	-2.03901	-2.89623	-1.83108	-2.23867	-2.33663	-2.11993	-1.84413	-2.55312	-1.8857	-2.08189	-2.23201	-1.83509	-2.27258	-2.13546	-1.98203	6.43573	6.6531	0.883841	10.118	0.010555	40.857	0.970808	16.3926	0.0010421
phosphatidylinositol transfer protein	TGGT1_289570	703	0.281213	0.150617	-0.346277	-0.161793	0.117054	0.175492	S	3	N/A	4	0.593329	0.30241	0.83521	0.713309	0.63873	0.659159	0.52587	0.610431	0.370741	0.394871	1.45809	1.45243	1.51431	1.55114	1.65149	1.65021	1.62951	1.61253	1.67561	1.90948	0.44787	0.729083	0.598487	0.382806	1.45526	1.57231	1.63075	1.79254	7.45153	7.67534	0.891022	9.16279	0.0107733	46.156	0.978628	16.635	0.000241198
Brf1p family coiled coil protein	TGGT1_232440	9	-0.159835	-0.218475	-0.346134	0.133231	-0.582365	-0.218419	S	3	N/A	0	2.11843	1.74844	1.81566	1.85412	1.65102	1.76273	1.35381	2.02834	1.87194	0.98299	1.55396	1.65583	1.82308	1.44783	-0.20332	1.54965	1.32264	1.28714	0.94026	1.56623	1.93344	1.7736	1.71496	1.42747	1.6049	1.02253	1.38648	1.25325	6.75812	6.70672	0.999067	30.2967	0.000550709	75.911	0.996926	25.1089	5.44281e-05
hypothetical protein	TGGT1_293170	878	-0.0339116	-0.152715	-0.345798	-0.105088	-0.109297	0.0335764	S	3	N/A	0	0.99031	0.576821	0.782151	0.67677	0.79004	0.632451	0.409131	0.85097	0.4515	0.356211	-0.0665595	-0.110179	-0.169521	-0.199909	-0.22357	-0.0745493	0.11609	-0.20592	-0.0776103	0.1782	0.783565	0.749654	0.630851	0.403855	-0.0883694	-0.197667	-0.054793	0.0502947	6.96682	6.82208	0.934465	13.4285	0.000266388	62.325	0.983913	20.8095	0.00103007
hypothetical protein	TGGT1_265420	163	0.651298	0.469324	-0.345213	#DIV/0!	#DIV/0!	#DIV/0!	S	4	N/A	0	-0.474851	-0.42123	0.28245	0.311351	0.0159707	0.285639	-0.0502792	-0.17151	0.0526695	-0.33658	NaN	NaN	NaN	NaN	NaN	NaN	NaN	NaN	NaN	NaN	-0.44804	0.203257	0.0212836	-0.141955	#DIV/0!	#DIV/0!	#DIV/0!	#DIV/0!	7.26021	NaN	0.531685	0.551338	6.68799e-28	100.81	NaN	NaN	NaN
hypothetical protein;putative transmembrane protein	TGGT1_285500	1576	0.981227	0.234677	-0.343702	#DIV/0!	#DIV/0!	#DIV/0!	S	3	N/A	4	-3.09395	-3.45745	-2.46618	-2.37442	-2.04282	-2.94894	-3.34326	-2.83087	-2.14884	-3.12751	NaN	NaN	NaN	NaN	NaN	NaN	NaN	NaN	NaN	NaN	-3.2757	-2.29447	-3.04102	-2.63817	#DIV/0!	#DIV/0!	#DIV/0!	#DIV/0!	6.13792	NaN	0.98991	21.2109	0.000892159	41.575	NaN	NaN	NaN
hypothetical protein;putative transmembrane protein	TGGT1_285500	1591	0.981227	0.234677	-0.343702	#DIV/0!	#DIV/0!	#DIV/0!	S	3	N/A	4	-3.09395	-3.45745	-2.46618	-2.37442	-2.04282	-2.94894	-3.34326	-2.83087	-2.14884	-3.12751	NaN	NaN	NaN	NaN	NaN	NaN	NaN	NaN	NaN	NaN	-3.2757	-2.29447	-3.04102	-2.63817	#DIV/0!	#DIV/0!	#DIV/0!	#DIV/0!	6.13792	NaN	0.963741	14.1252	0.000892159	41.575	NaN	NaN	NaN
hypothetical protein;putative transmembrane protein	TGGT1_285500	1592	0.981227	0.234677	-0.343702	#DIV/0!	#DIV/0!	#DIV/0!	S	3	N/A	4	-3.09395	-3.45745	-2.46618	-2.37442	-2.04282	-2.94894	-3.34326	-2.83087	-2.14884	-3.12751	NaN	NaN	NaN	NaN	NaN	NaN	NaN	NaN	NaN	NaN	-3.2757	-2.29447	-3.04102	-2.63817	#DIV/0!	#DIV/0!	#DIV/0!	#DIV/0!	6.13792	NaN	0.961447	13.853	0.000892159	41.575	NaN	NaN	NaN
alveolin domain containing intermediate filament IMC14	TGGT1_260540	307	0.0880716	0.0253383	-0.343307	-0.142407	0.0308333	0.0267833	S	3	N/A	0	0.625171	0.765999	0.808039	0.90466	0.63827	0.628979	0.71831	0.81548	0.328739	0.55196	2.09155	2.10491	2.06268	2.10143	2.22308	2.07339	2.10463	2.19702	2.23921	2.29563	0.695585	0.783656	0.720923	0.44035	2.09823	2.12906	2.12501	2.26742	NaN	7.39062	0.737638	4.4895	0.000518602	66.448	0.68319	3.33743	1.4459e-06
glycerol-3-phosphate-acyltransferase	TGGT1_256980	244	-0.160156	-0.277416	-0.342548	-0.0512087	-0.334073	-0.447523	S	3	HMM: MYFLVRWLCIGIVRSF, NN: MYFLVRWLCIGIVRSF	4	3.03495	2.36133	2.42359	2.55163	2.63873	2.55798	2.12088	2.58331	2.49347	1.8974	2.63499	3.48677	3.31632	2.88633	1.97777	2.96229	2.53076	2.34702	2.34529	2.98384	2.69814	2.53798	2.42072	2.19543	3.06088	2.72681	2.61336	2.66457	7.62934	7.78382	0.999917	40.8048	1.60514e-24	126.16	1	63.9765	1.90649e-19
hypothetical protein	TGGT1_255700	2781	-0.11175	-0.0739229	-0.34248	0.0113056	-0.145989	-0.0559656	S	3	N/A	0	0.0151394	-0.153841	0.0589605	-0.22181	-0.380451	0.00653911	-0.1893	-0.24706	-0.268141	-0.77902	0.68559	0.704461	0.81172	0.53787	0.297519	0.70129	0.82213	0.39376	0.593679	0.661829	-0.0693506	-0.1811	-0.143274	-0.523581	0.695025	0.549037	0.63906	0.627754	6.86233	7.15345	1	96.6043	0.0011838	96.604	1	97.7788	0.00121127
eukaryotic translation initiation factor 2B, putative;putative eukaryotic translation initiation factor 2B	TGGT1_313060	365	0.0320436	-0.0928337	-0.342223	-0.318364	0.183026	0.17704	S	3	N/A	0	0.680921	0.82898	0.766341	0.93646	0.658181	0.62935	0.58931	0.76769	0.442751	0.446791	0.83768	0.981301	1.08999	1.14948	1.03808	1.16779	1.03728	1.05452	1.38909	1.4207	0.75495	0.786994	0.662116	0.444771	0.90949	1.09252	1.08653	1.40489	7.33885	7.70843	0.637711	5.38863	0.00273359	40.625	0.952409	14.2368	1.63953e-12
hypothetical protein	TGGT1_263450	394	0.101885	-0.0304482	-0.341795	0.142559	0.0440833	-0.0282459	S	3	HMM: MRIKLRFCSHFLPGREAAGAHAPHPLGLVCASCQATGSN, NN: MRIKLRFCSHFLPGREAA	0	-0.90489	-1.25834	-1.03936	-0.93607	-0.96376	-1.2531	-1.18763	-0.89546	-1.2892	-1.35385	-0.673211	-1.07889	-1.00743	-0.868561	-0.61991	-0.89033	-0.815529	-1.00703	-1.02565	-1.06806	-1.08162	-0.97973	-1.11206	-1.32153	-0.87605	-0.831967	-0.904296	-1.04686	6.72447	6.75807	1	75.0877	0.00401501	75.088	1	77.5969	0.00328968
hypothetical protein	TGGT1_203150	1250	0.190891	0.0459355	-0.341346	-0.210175	0.257503	0.333074	S	3	N/A	0	-0.12902	0.35249	0.222149	0.35539	0.33034	0.202691	0.0721001	0.19822	-0.000650395	-0.0767898	0.74191	0.838351	1.02197	1.03054	1.09039	1.2284	1.11913	1.02208	1.3991	1.26766	0.111735	0.302626	0.15767	-0.0387201	0.79013	1.04763	1.1232	1.33338	7.60325	8.06729	0.822886	9.73953	0.000171758	56.527	0.973383	16.4337	4.07271e-09
trypsin domain-containing protein	TGGT1_277850	97	1.26377	0.646169	-0.341171	0.201076	0.603425	0.171485	S	3	N/A	0	-0.68588	-0.68712	0.52019	0.58808	0.62353	0.294089	-0.230581	-0.184501	0.3941	0.0780907	-0.0896194	-0.08505	0.75643	0.589451	0.202391	0.43855	-0.0832198	-0.10288	-0.261	0.0271493	-0.6865	0.577267	-0.0403308	0.236095	-0.0873347	0.51609	0.0841503	-0.116925	7.41926	7.34484	0.926246	11.639	0.00487053	50.416	0.919347	10.7681	5.14886e-08
XPG N-terminal domain-containing protein	TGGT1_233090	430	0.146763	0.00107548	-0.340868	0.075695	0.17454	0.41619	S	2	N/A	0	-0.405021	-0.20317	-0.18461	-0.247689	-0.0396991	0.0513408	-0.51802	-0.44238	-0.482441	-0.51396	-1.97125	-2.15203	-2.28464	-1.7442	-1.63246	-1.4925	-1.7086	-1.73525	-1.65199	-1.7903	-0.304095	-0.157333	-0.30302	-0.4982	-2.06164	-1.8871	-1.64545	-1.72114	7.1692	7.26375	1	46.955	0.0243755	46.955	1	53.7981	0.0115916
putative GTPase activating protein for adp ribosylation factor	TGGT1_273070	409	0.534381	0.687658	-0.340466	-0.276962	0.305028	0.628039	S	3	HMM: MQASFSASAAAQQAPPNASSH, NN: MQASFSASAAAQQAPPNASSH	0	1.54983	1.44232	2.00025	2.11635	1.97477	2.40577	2.03312	2.11231	1.71957	1.66041	0.26871	0.305859	0.47338	0.68185	0.62171	1.0045	0.80694	0.934529	1.24138	1.14319	1.49608	2.03046	2.18373	1.68999	0.287285	0.592313	0.915323	1.19229	7.30758	7.27921	0.85421	8.03502	4.83648e-06	89.186	0.514641	3.27122	8.08689e-06
HECT-domain (ubiquitin-transferase) domain-containing protein	TGGT1_209000	8028	-0.123712	-0.165818	-0.339869	-0.00691865	0.00893005	0.0204561	S	3	HMM: MRPRLPSSSPFSASSSLSHSS, NN: MRPRLPSSSPFSASSSLSHSSPLSPSSLR	0	0.28617	0.0839007	-0.0750307	0.0599508	0.199049	0.125001	-0.19005	0.122701	-0.0394401	-0.517651	-0.62295	-0.59135	-0.45685	-0.57547	-0.762341	-0.319331	-0.542441	-0.898311	-0.61008	-0.549471	0.185035	0.0613232	0.0192173	-0.278545	-0.60715	-0.59822	-0.586694	-0.579775	7.15933	7.16912	1	55.8995	0.00866239	55.899	1	44.5108	0.0218934
hypothetical protein	TGGT1_225560	227	-0.177048	-0.473742	-0.339667	0.157869	-0.203371	-0.0765869	S	3	N/A	0	-1.01041	-1.01188	-0.98346	-1.30273	-1.27839	-1.44263	-1.84289	-1.16914	-1.18155	-1.87417	0.576881	0.53756	0.610409	0.68689	-0.23575	0.68061	0.530189	0.231101	0.238439	0.407089	-1.01114	-1.18819	-1.48489	-1.52786	0.55722	0.353849	0.480633	0.322764	7.00471	7.576	0.994995	23.0601	0.000404919	92.906	0.955077	13.277	6.6116e-05
cyclic nucleotide-binding domain-containing protein	TGGT1_295850	1347	0.439925	0.170635	-0.338505	0.0843663	0.442507	0.307986	T	2	N/A	0	-1.09907	-1.64754	-0.93468	-0.8788	-0.986661	-0.80981	-1.0818	-1.7164	-1.03991	-1.50386	-1.21466	-1.17252	-0.879899	-0.751881	-0.62147	-0.690381	-0.78594	-1.18049	-1.00277	-0.93717	-1.3733	-0.93338	-1.20267	-1.27188	-1.19359	-0.751083	-0.885604	-0.96997	NaN	6.9137	0.842908	10.8274	2.85717e-05	55.453	0.821208	10.3465	0.000386265
DnaJ family chaperone, putative;putative DnaJ family chaperone	TGGT1_311240	400	0.836768	0.466018	-0.337898	#DIV/0!	#DIV/0!	#DIV/0!	T	3	N/A	0	-2.53402	-2.74801	-2.04238	-1.41211	-1.95825	-1.46838	-2.7919	-2.26471	-1.59835	-2.68594	NaN	NaN	NaN	NaN	NaN	NaN	NaN	NaN	NaN	NaN	-2.64101	-1.80425	-2.175	-2.14215	#DIV/0!	#DIV/0!	#DIV/0!	#DIV/0!	6.9946	NaN	0.918851	10.5884	2.22054e-05	65.248	NaN	NaN	NaN
FHA domain-containing protein	TGGT1_202840	563	-0.0739402	-0.00193009	-0.33739	-0.279466	0.0058427	0.130223	S	3	N/A	0	-0.0985805	-0.51766	-0.389091	-0.59278	-0.16431	-0.32311	-0.325491	-0.28155	-0.75692	-0.68198	-0.182919	-0.18852	-0.227411	-0.00593001	-0.30629	-0.13839	-0.0753195	0.0472192	0.0384595	0.409479	-0.30812	-0.38206	-0.31005	-0.71945	-0.18572	-0.179877	-0.0554968	0.223969	6.65581	6.81524	0.985613	18.3574	0.000215943	69.188	0.91744	10.4581	0.000132795
SCY kinase-related protein (incomplete catalytic triad)	TGGT1_222960	1062	0.61058	0.859883	-0.33725	-0.572461	-0.439615	0.171919	S	2	N/A	0	-2.21187	-2.12955	-1.74215	-1.54591	-1.39233	-1.27615	-1.35889	-1.29744	-1.80437	-1.99039	-0.55839	-0.51872	-0.904769	-1.07501	-0.95473	-0.35332	-0.341049	-0.40554	0.16951	0.24214	-2.17071	-1.56013	-1.31083	-1.89738	-0.538555	-0.97817	-0.366636	0.205825	NaN	7.05953	0.992968	21.4988	0.000842636	80.746	0.917035	10.4349	0.0401251
transporter, major facilitator family protein	TGGT1_226020	563	0.100273	0.0485848	-0.337032	-0.14304	0.331007	0.55149	S	2	N/A	12	1.91369	1.84729	2.01252	2.00143	1.92834	2.05011	1.89084	1.84627	1.76246	1.525	2.56233	2.44457	2.78085	2.90747	2.81505	3.14653	3.06369	2.9546	3.24005	3.15591	1.88049	1.98076	1.92907	1.64373	2.50345	2.83446	3.05494	3.19798	NaN	8.32693	0.801924	6.07301	1.06781e-42	144.44	0.976183	16.1271	2.14146e-45
flagellar/basal body protein	TGGT1_265780	904	-0.170479	-0.0112036	-0.334905	#DIV/0!	#DIV/0!	#DIV/0!	S	2	HMM: MPAFFREAKLHHFGSAVCSCSRSLLVSAG, NN: MPAFFREAKLHHFGSAVCSCSRSLLVSAGGSSE	0	0.130509	0.0417903	-0.0239595	0.0717001	-0.300729	-0.0446408	-0.0460106	0.31549	-0.0790691	-0.7594	NaN	NaN	NaN	NaN	NaN	NaN	NaN	NaN	NaN	NaN	0.0861497	-0.0843296	0.0749462	-0.419235	#DIV/0!	#DIV/0!	#DIV/0!	#DIV/0!	7.17409	NaN	0.999294	31.5114	0.0370461	54.198	NaN	NaN	NaN
RNA pseudouridine synthase superfamily protein	TGGT1_316680	367	-0.0321103	-0.0547473	-0.334799	-0.18628	0.0357433	0.12866	S	3	N/A	0	1.6492	1.58961	1.58261	1.63904	1.54023	1.52876	1.52559	1.63962	1.1674	1.33759	1.13975	1.10687	1.1344	1.16944	1.17332	1.17599	1.31104	1.26888	1.35951	1.51699	1.6194	1.58729	1.56466	1.25249	1.12331	1.15905	1.25197	1.43825	6.5362	7.26569	0.999581	34.8733	4.08054e-17	88.872	0.999816	37.7024	9.29327e-17
myosin A	TGGT1_235470	21	0.760058	0.837252	-0.334193	-0.730149	0.869103	0.313886	S	2	N/A	0	6.88204	6.54041	7.38353	7.53981	7.49051	7.61608	7.50592	7.52343	7.16005	7.11413	6.51046	6.41369	7.36134	7.38529	7.2469	7.04498	6.63686	6.64604	7.3342	7.67802	6.71123	7.47128	7.54848	7.13709	6.46207	7.33118	6.77596	7.50611	9.76704	9.76948	0.99709	25.3964	8.66642e-102	271.3	0.983354	18.0906	3.90497e-101
transducin beta-like protein TBL1	TGGT1_309140	128	-0.100763	-0.139548	-0.334002	-0.25209	-0.282339	-0.264485	S	3	N/A	0	2.65497	2.49292	2.4237	2.5271	2.46874	2.52589	2.20612	2.57118	2.35974	1.91862	2.09467	2.37636	2.31202	1.9734	1.57411	2.06325	2.06098	1.78886	2.02622	2.42002	2.57394	2.47318	2.4344	2.13918	2.23552	1.95318	1.97103	2.22312	7.65359	8.35085	0.923443	10.8143	2.32498e-06	162.37	0.803685	6.12133	5.33821e-08
cell-cycle-assocaited protein kinase ERK7, putative;putative cell-cycle-assocaited protein kinase ERK7	TGGT1_233010	667	0.69729	0.77453	-0.33382	0.0625015	0.596276	0.607291	S	2	N/A	0	1.43846	1.21854	2.03672	2.07813	1.96252	2.24734	2.08701	1.97474	1.65115	1.73279	2.09171	1.97362	2.55961	2.77312	2.55409	2.80172	2.61264	2.50551	2.67936	2.47555	1.3285	2.02579	2.10303	1.69197	2.03267	2.62894	2.63996	2.57745	7.79154	8.22081	0.97764	16.4767	8.70082e-07	109.1	0.992618	24.1606	1.19379e-07
zinc finger, C3HC4 type (RING finger) domain-containing protein	TGGT1_313870	319	-0.197405	-0.384065	-0.33379	0.15224	-0.134987	0.0524892	S	4	N/A	0	0.12367	-0.54456	-0.32282	-0.36019	-0.54054	-0.31599	-0.90599	-0.56155	-0.50135	-0.98193	1.16799	0.969229	0.73543	0.993179	1.07226	1.01847	1.04695	1.29788	0.81472	1.123	-0.210445	-0.40785	-0.59451	-0.74164	1.06861	0.933623	1.1211	0.968859	NaN	7.0569	0.926039	10.9763	0.0164781	48.532	0.99991	40.4631	0.000215344
cell-cycle-control protein (translation regulation), putative;putative cell-cycle-control protein (translation regulation)	TGGT1_320430	15	-0.0730635	-0.10968	-0.333482	#DIV/0!	#DIV/0!	#DIV/0!	T	3	N/A	0	-0.96651	-1.10757	-1.30064	-1.12998	-0.89969	-1.33814	-1.32266	-0.77936	-1.31518	-1.57199	NaN	NaN	NaN	NaN	NaN	NaN	NaN	NaN	NaN	NaN	-1.03704	-1.1101	-1.14672	-1.44358	#DIV/0!	#DIV/0!	#DIV/0!	#DIV/0!	7.03254	NaN	0.563416	1.10762	0.0174706	40.384	0	0	NaN
IMC sub-compartment protein ISP2	TGGT1_237820	31	0.180779	-0.0365678	-0.333265	0.207583	0.135508	0.061048	S	2	N/A	0	1.65797	1.53192	1.70178	1.78139	1.844	1.58327	1.53785	1.55401	1.52213	1.36279	1.50443	1.49824	1.75602	1.63117	1.52334	1.66445	1.47545	1.54725	1.35047	1.35913	1.59494	1.77572	1.55838	1.44246	1.50134	1.63684	1.56238	1.3548	7.48209	7.55812	0.915352	10.4177	1.00083e-24	160.56	0.979161	16.7294	7.69964e-32
hypothetical protein	TGGT1_305790	195	-0.100604	-0.100944	-0.332922	-0.56586	-0.198002	-0.148375	S	2	N/A	0	0.55671	0.329331	0.250371	0.37765	0.39923	0.43879	0.195191	0.392249	0.0985298	-0.0795402	0.41612	0.659911	0.45319	0.293409	0.273439	0.46512	0.28704	0.41676	0.746771	1.16423	0.44302	0.342417	0.342077	0.0094948	0.538015	0.340013	0.38964	0.9555	6.87242	6.89496	0.963875	14.8219	0.00580461	82.029	0.858221	8.45882	0.0175999
hypothetical protein	TGGT1_223080	1175	-0.13115	-0.12097	-0.332525	-0.141029	-0.0933953	-0.0603347	S	3	N/A	0	-0.40709	-0.23303	-0.496499	-0.52748	-0.32965	-0.401099	-0.62253	-0.29946	-0.568199	-0.99927	0.559791	0.59978	0.703539	0.5012	0.254431	0.656221	0.460871	0.44126	0.553239	0.767719	-0.32006	-0.45121	-0.44103	-0.783735	0.579785	0.48639	0.519451	0.660479	7.05572	7.11458	0.999912	40.5685	0.0275925	51.567	0.999999	59.776	0.00439667
hypothetical protein	TGGT1_299250	131	-0.0924704	-0.12539	-0.332069	#DIV/0!	#DIV/0!	#DIV/0!	S	4	N/A	0	0.0242299	0.15955	-0.0337309	0.01402	0.0179696	-0.12251	-0.0794101	0.10142	-0.412689	-0.252609	NaN	NaN	NaN	NaN	NaN	NaN	NaN	NaN	NaN	NaN	0.0918899	-0.000580437	-0.0334999	-0.332649	#DIV/0!	#DIV/0!	#DIV/0!	#DIV/0!	7.25409	NaN	0.67314	4.98787	6.07309e-12	76.255	NaN	NaN	NaN
hypothetical protein	TGGT1_220900	166	0.139947	0.0227168	-0.331741	-0.254428	0.0718423	-0.115468	S	3	N/A	0	1.70085	1.65179	1.82658	1.84106	1.78116	1.78926	1.63545	1.6724	1.62931	1.33974	2.33967	2.15102	2.40233	2.3754	2.17383	2.21837	2.13191	2.03935	2.40578	2.36283	1.67632	1.81627	1.69904	1.48453	2.24534	2.31719	2.12988	2.3843	7.67107	8.05053	0.999177	30.7882	0.000294649	55.417	1	74.4592	1.99479e-24
hypothetical protein	TGGT1_311070	1405	0.407377	0.334894	-0.330561	#DIV/0!	#DIV/0!	#DIV/0!	S	3	N/A	0	0.419129	0.52079	0.90223	0.91604	0.81374	0.909211	0.798621	0.706731	0.598301	0.495251	NaN	NaN	NaN	NaN	NaN	NaN	NaN	NaN	NaN	NaN	0.46996	0.877337	0.804854	0.546776	#DIV/0!	#DIV/0!	#DIV/0!	#DIV/0!	7.0983	NaN	0.710188	6.90286	3.30259e-06	83.395	NaN	NaN	NaN
hypothetical protein;putative transmembrane protein	TGGT1_237290	971	0.232464	0.0598411	-0.330545	#DIV/0!	#DIV/0!	#DIV/0!	S	3	N/A	0	-0.341899	-0.43387	-0.235071	-0.0271807	-0.20401	-0.3796	-0.35848	-0.246051	-0.38385	-0.58808	NaN	NaN	NaN	NaN	NaN	NaN	NaN	NaN	NaN	NaN	-0.387885	-0.15542	-0.328043	-0.485965	#DIV/0!	#DIV/0!	#DIV/0!	#DIV/0!	6.67372	NaN	0.657798	4.47429	0.00140538	44.167	NaN	NaN	NaN
MIZ/SP-RING zinc finger domain-containing protein	TGGT1_244910	953	0.10836	0.0580498	-0.330545	-0.100591	0.023808	0.0188552	T	3	N/A	0	-0.5673	-1.16772	-0.62214	-0.70582	-0.94949	-0.82946	-0.8317	-0.76722	-0.81583	-1.36356	0.0946991	0.34989	0.242699	0.257839	0.23777	0.318571	0.27692	0.127959	0.261921	0.42156	-0.86751	-0.75915	-0.80946	-1.0897	0.222295	0.246103	0.24115	0.341741	6.85846	7.16581	0.561448	1.43562	0.00834787	51.03	0.878608	10.9598	0.00272645
domain K- type RNA binding proteins family protein	TGGT1_235930	59	-0.0924793	-0.16793	-0.330386	-0.0959488	-0.475389	-0.451702	S	2	N/A	0	2.74746	2.26058	2.27703	2.47534	2.48225	2.5195	2.00933	2.47944	2.61315	1.54916	1.54294	2.0414	1.82361	1.63564	0.491091	1.63116	1.29258	1.09766	1.13778	1.73505	2.50402	2.41154	2.33609	2.08115	1.79217	1.31678	1.34047	1.43642	7.91361	7.67933	0.998439	28.0601	0.00682006	62.398	0.977062	16.2935	0.0162106
domain K- type RNA binding proteins family protein	TGGT1_235930	64	-0.0924793	-0.16793	-0.330386	-0.0959488	-0.475389	-0.451702	S	2	N/A	0	2.74746	2.26058	2.27703	2.47534	2.48225	2.5195	2.00933	2.47944	2.61315	1.54916	1.54294	2.0414	1.82361	1.63564	0.491091	1.63116	1.29258	1.09766	1.13778	1.73505	2.50402	2.41154	2.33609	2.08115	1.79217	1.31678	1.34047	1.43642	7.91361	7.67933	0.999998	56.617	0.00682006	62.398	0.999961	43.9793	0.0162106
hypothetical protein	TGGT1_311070	2023	-0.0814313	-0.0178485	-0.328879	#DIV/0!	#DIV/0!	#DIV/0!	S	2	N/A	0	0.41606	0.276829	0.50479	0.129331	0.16092	0.23162	0.335459	0.41871	-0.117941	-0.00979039	NaN	NaN	NaN	NaN	NaN	NaN	NaN	NaN	NaN	NaN	0.346445	0.265013	0.328596	-0.0638656	#DIV/0!	#DIV/0!	#DIV/0!	#DIV/0!	6.8423	NaN	0.806215	6.5213	0.018447	48.216	NaN	NaN	NaN
hypothetical protein	TGGT1_283510	85	0.0128952	-0.0851985	-0.32822	-0.252496	-0.0123	-0.0415973	S	3	N/A	0	1.76225	1.26884	1.50563	1.55288	1.52681	1.52224	1.25307	1.51573	1.3999	1.00054	1.84372	2.00494	2.34099	2.01617	1.37893	2.0972	1.77703	1.77397	1.98812	2.28234	1.51554	1.52844	1.43035	1.20022	1.92433	1.91203	1.88273	2.13523	6.82859	7.22081	0.999696	35.1684	0.000456944	63.257	0.996858	25.0146	0.00368526
trehalose-phosphatase	TGGT1_297720	1162	1.02035	0.654102	-0.328069	0.0149617	0.600365	0.447328	S	3	N/A	0	1.07493	1.03188	2.07853	2.08736	2.05537	2.02908	1.59002	1.50342	1.98814	1.50323	2.19948	2.2268	2.8106	2.94677	2.68314	2.82672	2.60713	2.54755	2.69034	2.60067	1.0534	2.07375	1.70751	1.74568	2.21314	2.8135	2.66047	2.6455	7.33588	7.16664	0.951555	13.0083	4.32678e-09	103.45	0.992569	21.3545	1.90936e-10
hypothetical protein;patched family protein	TGGT1_227350	1346	1.16259	0.924735	-0.327567	-0.077465	0.451832	0.387425	S	2	N/A	13	-3.04875	-2.96442	-2.10704	-1.65522	-1.76972	-2.11475	-2.05784	-2.07296	-1.86273	-2.48039	-1.7483	-1.95155	-1.5088	-1.44458	-1.2409	-1.28773	-1.48806	-1.61171	-1.22266	-1.54741	-3.00658	-1.84399	-2.08185	-2.17156	-1.84993	-1.39809	-1.4625	-1.38504	6.75278	6.99312	0.990067	22.4821	0.000123829	65.808	0.831705	7.03941	0.000108541
hypothetical protein;putative platelet-binding protein GspB	TGGT1_311770	1498	-0.131272	-0.144881	-0.326983	-0.0870887	0.0447883	0.186911	S	3	N/A	0	0.61543	0.73114	0.574259	0.481259	0.570521	0.438571	0.44627	0.70037	0.27054	0.159519	-1.3212	-1.47859	-1.17775	-1.39147	-1.4961	-1.37703	-0.985171	-1.27675	-1.34292	-0.90887	0.673285	0.542013	0.528404	0.21503	-1.39989	-1.35511	-1.21298	-1.12589	NaN	NaN	0.81127	6.36714	2.32214e-27	122.89	0.898526	10.1079	0.000113381
Na+/H+ exchanger NHE1	TGGT1_259200B	932	0.2481	0.223613	-0.326479	0.0183863	0.0351378	0.0384908	S	3	N/A	0	3.45862	3.42092	3.69601	3.72815	3.63945	3.79531	3.56676	3.62808	3.3494	3.37338	3.54884	3.23931	3.49314	3.44151	3.35299	3.46393	3.4259	3.40787	3.3594	3.46896	3.43977	3.68787	3.66338	3.36139	3.39408	3.42921	3.43257	3.41418	8.24731	8.69692	0.767471	5.95737	3.04459e-38	211.66	0.882468	11.2685	4.13602e-38
DnaJ domain-containing protein	TGGT1_232050	73	-0.271073	-0.0566167	-0.325677	-0.0456377	0.134545	0.395218	S	3	N/A	2	-2.8772	-2.935	-3.12967	-3.23319	-3.16866	-3.05892	-2.7165	-3.11273	-3.68611	-3.31959	-0.557021	-0.86705	-0.527681	-0.76918	-0.43561	-0.377471	-0.26615	-0.306831	-0.27361	-0.268749	-2.9061	-3.17717	-2.96272	-3.50285	-0.712035	-0.57749	-0.316817	-0.271179	NaN	NaN	0.99913	32.3915	3.99297e-08	64.885	0.999914	40.9783	1.70772e-54
DnaJ domain-containing protein	TGGT1_232050	81	-0.271073	-0.0566167	-0.325677	-0.0456377	0.134545	0.395218	S	3	N/A	2	-2.8772	-2.935	-3.12967	-3.23319	-3.16866	-3.05892	-2.7165	-3.11273	-3.68611	-3.31959	-0.557021	-0.86705	-0.527681	-0.76918	-0.43561	-0.377471	-0.26615	-0.306831	-0.27361	-0.268749	-2.9061	-3.17717	-2.96272	-3.50285	-0.712035	-0.57749	-0.316817	-0.271179	NaN	NaN	0.970624	16.4935	3.99297e-08	64.885	0.99717	26.7033	1.70772e-54
MIF4G domain-containing protein	TGGT1_254940	2741	0.411544	0.0867184	-0.32525	0.00394385	0.0519569	-0.0214564	S	3	N/A	0	0.33474	0.37365	0.748589	0.70696	0.84167	0.64004	0.2752	0.4075	0.986219	-0.10524	0.155099	0.420741	0.52125	0.48011	0.0182703	0.641111	0.311701	-0.153421	0.160089	0.36495	0.354195	0.76574	0.440914	0.44049	0.28792	0.339877	0.266464	0.26252	7.1433	7.01961	0.999998	56.8119	0.000515037	84.169	0.999907	40.6082	0.00173307
hypothetical protein	TGGT1_300330	242	-0.0131586	-0.0896444	-0.324651	-0.0877131	-0.179962	-0.0143679	S	3	N/A	0	1.29243	0.75998	0.97704	0.978909	1.08319	1.03694	0.76232	1.01042	0.990761	0.38603	-0.94563	-0.79982	-0.67156	-0.961651	-1.52485	-0.72441	-0.806259	-1.13061	-1.00159	-0.59717	1.0262	1.01305	0.93656	0.688395	-0.872725	-1.05269	-0.887093	-0.79938	6.4709	NaN	0.999763	36.2425	0.001163	71.279	0.99894	29.744	0.000642118
hypothetical protein	TGGT1_221870	997	0.506272	0.358428	-0.323687	-0.259254	0.531935	0.513015	S	3	N/A	0	-0.79868	-1.17925	-0.480399	-0.331479	-0.6362	-0.60648	-0.580671	-0.70446	-0.628189	-0.98457	-1.24489	-1.61114	-0.82677	-0.773529	-1.08794	-0.767729	-1.0182	-0.959069	-0.67451	-0.63698	-0.988965	-0.482693	-0.630537	-0.80638	-1.42802	-0.89608	-0.915	-0.655745	NaN	6.75569	0.788263	5.70696	2.07483e-05	62.589	0.751295	4.79834	0.00117154
exonuclease	TGGT1_237020	1088	0.965152	0.524198	-0.323432	-0.0352006	0.240481	0.12677	S	3	N/A	0	-1.49616	-1.76415	-0.72766	-0.35006	-0.91729	-0.95647	-1.35113	-1.01027	-0.70784	-1.26903	0.58703	0.699589	0.897601	0.82707	0.9267	0.87688	0.651979	0.781381	0.69535	0.915211	-1.63016	-0.665003	-1.10596	-0.988435	0.643309	0.88379	0.77008	0.805281	7.25498	7.34945	0.804495	6.14367	0.000411378	73.245	0.970734	15.2074	8.68368e-06
myosin A	TGGT1_235470	20	0.756033	0.830443	-0.323122	-0.728088	0.909496	0.340393	S	5	N/A	0	6.35805	5.97457	6.82138	6.98822	6.95743	7.04489	6.97371	6.97166	6.61959	6.57885	6.09354	5.95025	6.91813	6.96622	6.90982	6.61121	6.22421	6.25144	6.94868	7.23207	6.16631	6.92234	6.99675	6.59922	6.02189	6.93139	6.36229	7.09037	7.36931	7.5891	0.723804	4.18482	2.06231e-84	258.13	0.807493	6.23337	3.90497e-101
omega secalin, putative;putative omega secalin	TGGT1_231960	486	0.123287	0.0918142	-0.323068	-0.312368	0.030747	0.133913	S	3	HMM: MKVRSVLSVGFWAAACIAF, NN: MKVRSVLSVGFWAAACIAF;HMM: MKVRSVLSVGFWAAACVAF, NN: MKVRSVLSVGFWAAACVAF	0	0.506421	0.219231	0.51862	0.484509	0.45521	0.53455	0.23762	0.59175	0.112829	0.213261	0.83094	0.77352	0.746729	0.91744	0.834761	0.844869	0.996259	0.967299	1.08168	1.41534	0.362826	0.486113	0.45464	0.163045	0.80223	0.832977	0.936143	1.24851	7.15017	7.29405	0.994428	23.0371	6.28897e-05	80.082	0.999774	37.9851	3.98409e-08
hypothetical protein;putative guanylate-binding protein	TGGT1_310220	597	1.1951	0.808985	-0.322647	0.260091	1.77326	1.85701	S	2	HMM: MHPPVSARPVSRAPELFASALGPAQRVESS, NN: MHPPVSARPVSRAPELFASALGPAQRVESS	0	0.66052	0.76577	1.82229	1.93286	1.96958	1.98941	1.33456	1.24242	1.77331	1.39788	0.45293	0.43497	2.01665	2.62683	2.00814	2.77221	2.15769	1.97298	2.2719	1.80984	0.713145	1.90824	1.52213	1.5856	0.44395	2.21721	2.30096	2.04087	7.56645	7.83711	0.718498	4.06943	2.25685e-05	150.27	0.5	0	1.18007e-05
hypothetical protein;putative transmembrane protein	TGGT1_299780	429	-0.16994	-0.553603	-0.322505	-0.37854	-0.12792	-0.07942	S	3	HMM: MKPLKSLKHRAIYAVLSVILFHEAVVYGV, NN: MKPLKSLKHRAIYAVLSVILFHEAVVYGV	3	-0.34208	-0.28906	-0.52993	-0.439771	-0.486829	-1.49407	-0.64331	-0.470139	-0.68733	-0.9287	-1.13547	-1.39639	-1.45218	-1.40201	-1.32736	-1.55622	-1.22931	-1.25052	-0.71522	-1.2184	-0.31557	-0.48551	-0.869173	-0.808015	-1.26593	-1.39385	-1.34535	-0.96681	7.18713	7.09792	0.971328	15.5378	2.00844e-08	58.93	0.642319	2.99873	2.03979e-08
hypothetical protein;putative transmembrane protein	TGGT1_299780	444	-0.16994	-0.553603	-0.322505	#DIV/0!	#DIV/0!	#DIV/0!	S	3	HMM: MKPLKSLKHRAIYAVLSVILFHEAVVYGV, NN: MKPLKSLKHRAIYAVLSVILFHEAVVYGV	3	-0.34208	-0.28906	-0.52993	-0.439771	-0.486829	-1.49407	-0.64331	-0.470139	-0.68733	-0.9287	NaN	NaN	NaN	NaN	NaN	NaN	NaN	NaN	NaN	NaN	-0.31557	-0.48551	-0.869173	-0.808015	#DIV/0!	#DIV/0!	#DIV/0!	#DIV/0!	7.18713	NaN	0.602004	1.81388	2.00844e-08	58.93	NaN	NaN	NaN
hypothetical protein	TGGT1_261680	18	-0.631903	-0.417533	-0.321527	#DIV/0!	#DIV/0!	#DIV/0!	S	3	HMM: MPRGLLPVSTGVLPAPTSPG, NN: MPRGLLPVSTGVLPAPTSPGS	0	-2.96682	-3.27032	-3.67568	-3.73412	-3.84162	-3.16042	-4.11466	-3.33323	-3.13755	-5.00645	NaN	NaN	NaN	NaN	NaN	NaN	NaN	NaN	NaN	NaN	-3.11857	-3.75047	-3.5361	-4.072	#DIV/0!	#DIV/0!	#DIV/0!	#DIV/0!	6.45349	NaN	0.644211	4.74618	0.000199266	59.046	NaN	NaN	NaN
trypsin domain-containing protein	TGGT1_277850	49	-0.0141969	-0.0837734	-0.321483	-0.32959	-0.130143	-0.06136	S	4	N/A	0	-0.82999	-0.96493	-0.71762	-1.05952	-0.95783	-0.96247	-0.91304	-1.06819	-1.19474	-1.27154	-2.23546	-2.07342	-1.93772	-2.43154	-2.48449	-2.36762	-2.18339	-2.09639	-1.88408	-1.88834	-0.89746	-0.911657	-0.981233	-1.23314	-2.15444	-2.28458	-2.2158	-1.88621	NaN	6.60312	0.684859	5.49399	0.00049854	55.267	0.990911	21.4312	8.24714e-12
hypothetical protein	TGGT1_201140	979	0.0315747	-0.111615	-0.321349	-0.174902	0.36183	0.310503	S	3	N/A	0	0.16355	0.0527995	0.10394	0.2681	0.0472093	-0.0112793	-0.16801	0.168969	-0.113359	-0.24984	0.89005	0.758351	1.00182	1.25694	1.29933	1.24522	1.05046	1.10843	1.32373	1.29548	0.108175	0.13975	-0.00344011	-0.1816	0.824201	1.18603	1.1347	1.30961	7.39943	7.43154	0.758825	5.0812	1.80589e-12	76.573	0.805918	6.18305	5.4984e-30
hypothetical protein	TGGT1_260825	77	0.151876	0.000515475	-0.321001	0.151641	0.0598312	0.143321	S	3	N/A	0	0.417239	0.0458301	0.26122	0.430221	0.45879	0.51706	-0.0156704	0.19476	0.44068	-0.315861	1.88749	1.87378	1.98634	2.02546	1.8096	2.08725	2.03404	1.95058	1.85005	1.89458	0.231535	0.38341	0.23205	0.0624095	1.88064	1.94047	2.02396	1.87232	7.2798	7.42723	1	75.7741	1.19432e-05	133.25	1	68.8243	4.03868e-06
vacuolar transporter chaperone VTC2	TGGT1_298630	956	-0.234248	-0.081715	-0.320952	#DIV/0!	#DIV/0!	#DIV/0!	S	3	N/A	2	-2.38194	-1.67653	-2.49154	-1.93031	-2.3686	-1.99445	-2.35889	-1.97951	-2.43359	-2.73528	NaN	NaN	NaN	NaN	NaN	NaN	NaN	NaN	NaN	NaN	-2.02923	-2.26348	-2.11095	-2.58444	#DIV/0!	#DIV/0!	#DIV/0!	#DIV/0!	6.85211	NaN	0.990959	20.6262	8.36262e-11	64.209	NaN	NaN	NaN
hypothetical protein;putative transmembrane protein	TGGT1_287480	1341	-0.127264	-0.0565845	-0.320791	-0.250368	-0.207086	-0.155809	S	3	HMM: MTAPPVSVAPGAPSPPAPYFPASLVPATAASHLQAA, NN: MTAPPVSVAPGAPSPPAPYFPASLVPATAAS;N/A	0;4	2.01549	1.87708	1.84771	1.8677	1.74165	1.83889	1.72915	2.10106	1.4982	1.49826	3.85743	3.82342	3.63702	3.72663	3.53637	3.63386	3.67966	3.74033	3.77824	4.09173	1.94628	1.81902	1.8897	1.49823	3.84043	3.63334	3.68462	3.93499	7.70076	8.0569	0.995921	23.8766	3.45181e-17	125.77	0.976479	16.1821	4.55215e-16
zinc finger (CCCH type) motif-containing protein	TGGT1_218300	310	1.39113	0.977523	-0.320518	0.120612	0.636374	0.462157	S	2	N/A	0	1.49634	1.2155	2.62041	2.90568	2.71507	2.69079	2.0565	2.25304	2.89153	1.96154	1.84293	1.93037	2.78643	2.84086	1.94178	2.73873	2.20898	2.09871	2.07428	2.38211	1.35592	2.74705	2.33344	2.42653	1.88665	2.52302	2.34881	2.2282	7.96764	8.09139	0.999917	40.8053	0.00100091	108.68	0.999976	46.138	0.000988348
hypothetical protein	TGGT1_266080	326	0.0639345	-0.0285458	-0.32045	-0.0928701	-0.0547088	-0.224165	S	3	N/A	0	1.69862	1.03015	1.18268	1.57192	1.53036	1.56911	1.01254	1.42587	1.32615	0.889589	0.626821	1.22909	1.37892	0.75494	0.48588	0.88405	0.69709	0.53023	0.53519	1.05813	1.36439	1.42832	1.33584	1.10787	0.927955	0.873247	0.70379	0.79666	7.52239	7.10582	0.985857	20.1659	0.000667334	72.891	0.999035	33.1882	1.13921e-05
hypothetical protein;putative transmembrane protein	TGGT1_220240	387	-0.252484	-0.299243	-0.320271	-0.11717	-0.303359	-0.226535	S	3	HMM: MEVRHRSVQLFWVVGLLGFLIYVVSLHGSPVNAA, NN: MEVRHRSVQLFWVVGLLGFLIYVVSLHGS	2	-0.0282508	-0.53007	-0.610931	-0.417701	-0.566301	-0.46911	-0.68663	-0.57947	-0.28072	-1.42311	0.605491	0.87152	1.0057	0.73097	-0.431231	0.65332	0.598949	0.283641	0.431209	0.82707	-0.27916	-0.531644	-0.578403	-0.851915	0.738505	0.435146	0.51197	0.62914	7.08084	7.35087	0.994156	22.8658	1.03205e-07	99.392	0.986641	18.8387	3.45307e-05
hypothetical protein	TGGT1_259630	27	0.477394	0.350489	-0.319629	-0.0524405	0.447243	0.42912	T	4	N/A	0	1.09721	0.96851	1.50767	1.49613	1.52696	1.48809	1.36725	1.29471	1.41746	0.963791	1.88158	1.96394	2.26802	2.4279	2.41409	2.49217	2.38222	2.18125	2.45839	2.35025	1.03286	1.51025	1.38335	1.19063	1.92276	2.37	2.35188	2.40432	7.69458	8.28603	0.847436	7.52047	1.91262e-75	155.98	0.951227	12.9598	8.75536e-53
PHD-finger domain-containing protein	TGGT1_224260	1626	-0.232265	-0.316505	-0.319625	-0.00372202	0.279232	0.180267	S	3	N/A	0	0.3002	0.323611	0.0721403	0.0578394	0.108941	0.193431	-0.122461	-0.0847691	-0.10693	-0.373039	-0.08726	0.20603	0.5602	0.472759	-0.0171091	0.394519	0.283069	0.0413693	0.18473	0.302019	0.311905	0.0796401	-0.00459978	-0.239984	0.0593852	0.338617	0.239653	0.243375	6.78928	6.81738	0.656883	2.82212	0.000365163	67.168	0.933259	11.4568	2.43536e-05
hypothetical protein	TGGT1_311230	3252	0.261836	-0.0874	-0.319091	0.0979505	0.125684	0.157085	S	3	N/A	1	2.74417	2.55885	2.86432	2.93506	2.94066	2.54627	2.46794	2.67812	2.71697	2.47154	2.52513	2.45608	2.54499	2.72724	2.57664	2.68951	2.64244	2.61112	2.50526	2.59422	2.65151	2.91335	2.56411	2.59425	2.49061	2.61629	2.64769	2.54974	7.69985	7.79579	0.999961	45.6013	9.40549e-13	81.055	1	73.818	5.48435e-37
zinc finger in N-recognin protein	TGGT1_203320	2950	-0.127627	-0.0631079	-0.318753	-0.080448	0.0176851	-0.0602378	S	2	N/A	0	0.12526	0.0355094	-0.0376391	-0.110749	0.00666095	-0.0829003	0.0638508	0.07088	-0.3962	-0.335791	0.71121	0.57976	0.624329	0.567711	0.79747	0.61634	0.58575	0.553651	0.69553	0.635861	0.0803848	-0.0472424	0.0172769	-0.365995	0.645485	0.66317	0.585247	0.665695	6.93774	7.50072	0.999501	33.0149	0.00125077	51.03	0.99985	38.2458	1.84468e-09
Na+/H+ exchanger NHE1	TGGT1_259200B	978	0.181383	-0.0404267	-0.318248	-0.37086	0.251767	-0.00343	S	2	N/A	0;12	-1.20262	-1.0037	-0.95435	-0.85867	-0.95231	-1.11286	-1.11212	-1.20578	-1.46939	-1.01066	-1.11996	-1.43708	-0.961019	-0.98962	-1.12962	-1.33197	-1.14726	-1.36662	-0.84788	-0.9743	-1.10316	-0.921777	-1.14359	-1.24002	-1.27852	-1.02675	-1.28195	-0.91109	6.78974	7.16319	0.660833	5.15273	0.00023282	63.614	0	0	NaN
Na+/H+ exchanger NHE1	TGGT1_259200B	979	0.181383	-0.0404267	-0.318248	-0.37086	0.251767	-0.00343	S	2	N/A	0;12	-1.20262	-1.0037	-0.95435	-0.85867	-0.95231	-1.11286	-1.11212	-1.20578	-1.46939	-1.01066	-1.11996	-1.43708	-0.961019	-0.98962	-1.12962	-1.33197	-1.14726	-1.36662	-0.84788	-0.9743	-1.10316	-0.921777	-1.14359	-1.24002	-1.27852	-1.02675	-1.28195	-0.91109	6.78974	7.16319	0.647216	5.15273	0.00023282	63.614	0.647955	0.940452	3.59103e-18
ubiquitin carboxyl-terminal hydrolase family 2 protein	TGGT1_289330	243	0.0788458	-0.0262782	-0.317946	-0.348756	-0.196132	-0.385735	T	2	N/A	0	2.11126	2.01773	2.06826	2.18916	2.1726	2.14873	1.86262	2.1033	2.09239	1.5584	1.76817	2.19356	2.31279	1.88366	1.15775	1.90566	1.58945	1.29028	1.73882	2.14895	2.06449	2.14334	2.03822	1.82539	1.98087	1.78473	1.59513	1.94389	7.3297	7.56482	0.948098	13.1935	0.00225917	88.155	0.996537	24.9569	0.00032712
CMGC kinase, putative;putative CMGC kinase	TGGT1_250850	2021	0.130897	0.149394	-0.317514	-0.235904	0.206841	0.141875	S	2	N/A	0	0.576831	0.449181	0.559809	0.698051	0.67385	0.716361	0.600689	0.67015	0.544849	0.107929	-0.304709	-0.14702	-0.0732398	-0.0334302	0.0496004	0.00842993	-0.149849	-0.110549	0.0534493	0.25038	0.513006	0.643903	0.6624	0.326389	-0.225864	-0.0190232	-0.0839895	0.151915	6.8404	NaN	0.905943	9.8371	0.00475069	100.76	0.970911	15.2344	0.0368181
SNARE associated protein	TGGT1_301350	38	-0.0774467	-0.129994	-0.317054	-0.265845	0.0537785	0.350015	S	2	N/A	6	-1.12814	-0.82152	-0.905999	-1.14017	-1.11066	-1.27763	-1.04214	-0.9947	-1.19837	-1.54029	-1.26048	-0.92931	-1.06247	-1.04732	-1.01356	-0.71839	-0.832541	-0.683709	-0.419279	-0.53879	-0.97483	-1.05228	-1.10482	-1.36933	-1.0949	-1.04112	-0.74488	-0.479035	7.42867	7.36996	0.951091	12.6093	0.000332725	74.222	0.810424	9.33247	0.00029331
SNARE associated protein	TGGT1_301350	50	-0.0774467	-0.129994	-0.317054	-0.265845	0.0537785	0.350015	S	2	N/A	6	-1.12814	-0.82152	-0.905999	-1.14017	-1.11066	-1.27763	-1.04214	-0.9947	-1.19837	-1.54029	-1.26048	-0.92931	-1.06247	-1.04732	-1.01356	-0.71839	-0.832541	-0.683709	-0.419279	-0.53879	-0.97483	-1.05228	-1.10482	-1.36933	-1.0949	-1.04112	-0.74488	-0.479035	7.42867	7.36996	0.660201	3.22805	0.000332725	74.222	0.846098	8.33674	0.00029331
WD domain, G-beta repeat-containing protein	TGGT1_262410	1687	-0.0977073	-0.211994	-0.315628	0.0389848	-0.151186	0.0550837	S	3	N/A	0	0.0106705	-0.0645692	-0.12679	-0.27369	0.0265107	-0.0421193	-0.335479	-0.33923	-0.399059	-0.48151	-0.2653	0.0209108	-0.29158	-0.125731	-0.40283	-0.150191	-0.14048	0.0893391	-0.38781	0.175619	-0.0269493	-0.124657	-0.238943	-0.440285	-0.122194	-0.27338	-0.0671107	-0.106095	6.8265	6.8063	0.999145	30.6746	0.00212534	81.625	0.996986	25.1956	0.00113549
hypothetical protein;putative transporter	TGGT1_220600	13	0.40483	0.348106	-0.315439	#DIV/0!	#DIV/0!	#DIV/0!	S	4	N/A	10;5	1.07276	1.4429	1.70839	1.70597	1.57362	1.73418	1.49416	1.58947	1.05256	1.64188	NaN	NaN	NaN	NaN	NaN	NaN	NaN	NaN	NaN	NaN	1.25783	1.66266	1.60594	1.34722	#DIV/0!	#DIV/0!	#DIV/0!	#DIV/0!	7.51057	NaN	0.506538	3.70927	1.25437e-07	56.387	NaN	NaN	NaN
hypothetical protein;putative transporter	TGGT1_220600	492	0.237114	0.224753	-0.315294	-0.178952	0.243745	0.372077	S	3	N/A	10;5	0.781779	0.97102	1.06785	1.11203	1.16066	1.19889	1.14566	0.958909	0.790609	0.80583	1.38404	1.44569	1.60295	1.63602	1.73686	1.76326	1.87917	1.7184	1.95462	1.97717	0.8764	1.11351	1.10115	0.79822	1.41487	1.65861	1.78694	1.96589	7.48782	7.68053	0.987322	19.3035	1.10162e-42	164.26	0.999875	38.0774	3.6275e-46
eukaryotic translation initiation factor 2B, putative;putative eukaryotic translation initiation factor 2B	TGGT1_313060	36	0.0486038	0.0223301	-0.313708	#DIV/0!	#DIV/0!	#DIV/0!	S	2	N/A	0	-0.474441	-0.70714	-0.79938	-0.50401	-0.323169	-0.37515	-0.78505	-0.54518	-0.648319	-1.06347	NaN	NaN	NaN	NaN	NaN	NaN	NaN	NaN	NaN	NaN	-0.59079	-0.542186	-0.56846	-0.855895	#DIV/0!	#DIV/0!	#DIV/0!	#DIV/0!	6.92657	NaN	0.565404	1.19645	0.0256713	50.194	0.449907	0	0.0103745
hypothetical protein	TGGT1_319900	146	0.145448	0.0125881	-0.313363	#DIV/0!	#DIV/0!	#DIV/0!	S	3	N/A	0	-0.88629	-0.57932	-0.71943	-0.54639	-0.49625	-0.36428	-0.8332	-0.96317	-0.884029	-0.91741	NaN	NaN	NaN	NaN	NaN	NaN	NaN	NaN	NaN	NaN	-0.732805	-0.587357	-0.720217	-0.90072	#DIV/0!	#DIV/0!	#DIV/0!	#DIV/0!	6.78892	NaN	0.961441	13.9689	5.92918e-05	78.674	NaN	NaN	NaN
Pumilio-family RNA binding repeat-containing protein	TGGT1_260600	227	0.918938	0.525972	-0.313227	#DIV/0!	#DIV/0!	#DIV/0!	T	3	N/A	0	0.00475965	-0.34973	0.733	0.921229	0.585129	0.59834	0.220219	0.2419	0.508751	0.3577	NaN	NaN	NaN	NaN	NaN	NaN	NaN	NaN	NaN	NaN	-0.172485	0.746453	0.353486	0.433226	#DIV/0!	#DIV/0!	#DIV/0!	#DIV/0!	NaN	NaN	0.729342	4.74095	0.000111185	50.891	NaN	NaN	NaN
hypothetical protein	TGGT1_202890	212	0.265064	0.0303246	-0.31304	-0.134199	0.172983	0.266411	S	3	N/A	0	-0.22541	-0.83562	-0.26235	-0.0949507	-0.43905	-0.55051	-0.607999	-0.342061	-0.448481	-0.7085	0.73182	0.96119	1.23641	1.21099	0.611061	1.22068	1.06498	1.05309	1.05338	1.44085	-0.530515	-0.26545	-0.50019	-0.57849	0.846505	1.01949	1.11292	1.24711	7.67587	7.8991	0.822673	6.9599	6.19838e-07	104.2	0.757329	5.73988	1.60293e-07
hypothetical protein;putative START-2 domain protein	TGGT1_252430	426	0.565607	0.32031	-0.312932	-0.173513	-0.0705801	-0.169243	S	2	N/A	0	-0.58858	-0.4409	0.0128008	0.14306	-0.00325917	0.12633	-0.26025	-0.44937	-0.283359	-0.24077	-0.34381	-0.224691	-0.45996	-0.211201	-0.39333	-0.31799	-0.364769	-0.67772	-0.29265	-0.267309	-0.51474	0.0508671	-0.19443	-0.262065	-0.28425	-0.35483	-0.453493	-0.27998	NaN	6.85631	0.672601	8.25442	0.00188719	45.423	0.955055	13.9592	7.25013e-12
centrin	TGGT1_247230	8	0.0224779	0.0506012	-0.312728	#DIV/0!	#DIV/0!	#DIV/0!	S	3	N/A	0	0.712741	0.0187495	0.19522	0.503529	0.46592	0.705689	0.213	0.33035	0.6642	-0.51321	NaN	NaN	NaN	NaN	NaN	NaN	NaN	NaN	NaN	NaN	0.365745	0.388223	0.416346	0.0754948	#DIV/0!	#DIV/0!	#DIV/0!	#DIV/0!	7.44548	NaN	0.5	0	0.0321304	48.981	NaN	NaN	NaN
Ser/Thr phosphatase family protein	TGGT1_238230	345	-0.0584804	-0.121373	-0.311635	0.0128484	-0.258639	-0.242252	S	3	N/A	0	1.32004	0.967499	0.96901	1.1175	1.16936	1.14073	0.852209	1.07425	1.12122	0.42609	-0.374739	-0.0769495	-0.0653892	-0.44574	-0.94232	-0.41203	-0.518999	-0.47326	-0.58161	-0.380279	1.14377	1.08529	1.0224	0.773655	-0.225844	-0.484483	-0.468096	-0.480945	7.59286	7.6212	0.958329	13.677	0.00214559	81.676	0.944082	12.4529	0.00376656
RNA pseudouridine synthase superfamily protein	TGGT1_312370	695	0.727543	0.591312	-0.311579	-0.307214	0.443802	0.445381	S	3	HMM: MTPRFFPLLCSLFLLPLLSPHCRRHSWSTGSLCPAGEAS, NN: MTPRFFPLLCSLFLLPLLSPHCRRH	0	0.443921	0.24296	0.92792	1.16275	1.12228	1.04662	0.913109	0.844529	0.850069	0.668739	-0.6389	-0.47227	0.0517907	-0.0396309	-0.34751	0.0650992	-0.242541	-0.153171	0.0761296	0.31789	0.343441	1.07098	0.934753	0.759404	-0.555585	-0.111783	-0.110204	0.19701	7.4552	6.95638	0.999802	37.0226	2.19827e-11	144.75	0.999724	35.5841	1.53821e-12
AP2 domain transcription factor AP2XII-9	TGGT1_251740	1333	-0.220629	-0.194725	-0.311121	#DIV/0!	#DIV/0!	#DIV/0!	S	3	N/A	0	-0.11736	-0.41197	-0.67984	-0.504821	-0.271221	-0.276519	-0.53614	-0.56551	-0.661221	-0.93161	NaN	NaN	NaN	NaN	NaN	NaN	NaN	NaN	NaN	NaN	-0.264665	-0.485294	-0.45939	-0.796415	#DIV/0!	#DIV/0!	#DIV/0!	#DIV/0!	6.87287	NaN	0.999886	41.2216	0.00717253	49.535	NaN	NaN	NaN
ubiquitin family protein	TGGT1_212820	311	-0.0752495	-0.196497	-0.311061	-0.178071	-0.0608555	0.00709417	S	4	N/A	0	-0.58125	-0.26107	-0.384269	-0.65124	-0.45372	-0.537311	-0.6975	-0.61816	-0.91592	-0.69902	3.01568	2.95919	2.8451	2.90593	3.02871	2.95109	3.00149	3.03101	3.12593	3.21927	-0.42116	-0.49641	-0.617657	-0.80747	2.98744	2.92658	2.99453	3.1726	7.40691	7.81682	0.999953	45.1735	5.49104e-26	105.98	0.999996	55.3912	8.79399e-53
ubiquitin family protein	TGGT1_212820	315	-0.0752495	-0.196497	-0.311061	-0.178071	-0.0608555	0.00709417	S	4	N/A	0	-0.58125	-0.26107	-0.384269	-0.65124	-0.45372	-0.537311	-0.6975	-0.61816	-0.91592	-0.69902	3.01568	2.95919	2.8451	2.90593	3.02871	2.95109	3.00149	3.03101	3.12593	3.21927	-0.42116	-0.49641	-0.617657	-0.80747	2.98744	2.92658	2.99453	3.1726	7.40691	7.81682	0.992748	21.4921	5.49104e-26	105.98	1	69.101	8.79399e-53
autophagy protein apg9 protein	TGGT1_260640	1378	0.222725	-0.069375	-0.310995	#DIV/0!	#DIV/0!	#DIV/0!	S	3	N/A	6	-1.19048	-1.10715	-0.99254	-0.66508	-1.12065	-1.0581	-1.18557	-1.4109	-1.2869	-1.18727	NaN	NaN	NaN	NaN	NaN	NaN	NaN	NaN	NaN	NaN	-1.14881	-0.92609	-1.21819	-1.23708	#DIV/0!	#DIV/0!	#DIV/0!	#DIV/0!	6.62288	NaN	0.983005	17.6225	0.00917341	54.871	NaN	NaN	NaN
cell-cycle-associated protein kinase SRPK, putative;putative cell-cycle-associated protein kinase SRPK	TGGT1_253440	1440	-0.0344935	-0.211643	-0.310721	-0.0696928	-0.0735587	-0.0856723	S	3	HMM: MVLQRNRRRQRKKKAPGGGGAPAGVVAAVATAG, NN: MVLQRNRRRQRKKKAPGGGGAPAGVVAA	0	3.98175	3.59495	3.72899	3.83975	3.69283	3.74137	3.40903	3.57972	3.6814	3.20487	2.80497	2.69485	2.6385	2.7205	2.67005	2.69825	2.63791	2.65655	2.74535	2.72251	3.78835	3.75386	3.57671	3.44313	2.74991	2.67635	2.66424	2.73393	7.79459	8.08091	0.999997	55.5758	6.80692e-44	232.01	1	50.8699	8.23362e-12
hypothetical protein	TGGT1_222230	135	-0.203398	-0.320628	-0.310537	#DIV/0!	#DIV/0!	#DIV/0!	S	2	N/A	0	0.78526	0.51915	0.539309	0.274051	0.533061	0.50265	0.249661	0.242419	0.453079	-0.17654	NaN	NaN	NaN	NaN	NaN	NaN	NaN	NaN	NaN	NaN	0.652205	0.448807	0.331577	0.138269	#DIV/0!	#DIV/0!	#DIV/0!	#DIV/0!	NaN	NaN	0.863408	9.16346	0.00608244	118.76	NaN	NaN	NaN
hypothetical protein	TGGT1_239010	112	0.0736927	-0.1477	-0.310438	-0.301244	0.02995	-0.0433993	S	3	HMM: MRTGDHRTGVRLIICSLVPIAIIANTLGS, NN: MRTGDHRTGVRLIICSLVPIAIIANTLGS	1	3.18457	3.30405	3.32352	3.34675	3.28374	3.1368	3.00388	3.14915	2.91714	3.09799	3.86009	3.67891	3.8539	3.7205	3.82395	3.82654	3.70922	3.64254	3.97117	4.08352	3.24431	3.318	3.09661	3.00756	3.7695	3.79945	3.7261	4.02734	8.05411	9.0436	0.884211	9.11324	2.31391e-83	227.74	0.885882	8.94087	3.73406e-121
hypothetical protein	TGGT1_315580	1277	-0.0645903	-0.15378	-0.310235	#DIV/0!	#DIV/0!	#DIV/0!	S	2	N/A	0	0.17463	0.529129	0.185839	0.23352	0.442509	0.212781	0.294659	0.0868598	0.11673	-0.162621	NaN	NaN	NaN	NaN	NaN	NaN	NaN	NaN	NaN	NaN	0.35188	0.287289	0.1981	-0.0229454	#DIV/0!	#DIV/0!	#DIV/0!	#DIV/0!	NaN	NaN	0.730022	6.07193	0.000118803	49.768	NaN	NaN	NaN
hypothetical protein	TGGT1_229340	143	-0.283097	-0.0678223	-0.310183	#DIV/0!	#DIV/0!	#DIV/0!	S	2	N/A	0	-0.312341	-0.4529	-0.62564	-0.70403	-0.66748	-0.584899	-0.340379	-0.426049	-1.22672	-0.72508	NaN	NaN	NaN	NaN	NaN	NaN	NaN	NaN	NaN	NaN	-0.38262	-0.665717	-0.450443	-0.9759	#DIV/0!	#DIV/0!	#DIV/0!	#DIV/0!	NaN	NaN	1	76.2215	0.0101546	76.221	NaN	NaN	NaN
glycosyltransferase	TGGT1_209960	108	0.0294903	-0.0770764	-0.309965	-0.126545	-0.0826675	0.0689063	S	3	N/A	0	0.72938	0.797659	0.84849	0.72248	0.80806	0.50849	0.58692	0.96392	0.39485	0.57124	0.43136	0.257769	0.16552	0.38133	0.23884	0.38651	0.448511	0.405391	0.42777	0.65226	0.76352	0.79301	0.686443	0.483045	0.344564	0.261897	0.413471	0.540015	NaN	7.07624	0.74219	5.28682	0.000325546	40.533	0.905533	10.437	1.8007e-05
hypothetical protein	TGGT1_242780	3715	-0.0487609	-0.0501577	-0.309629	#DIV/0!	#DIV/0!	#DIV/0!	S	2	N/A	0	0.10982	0.0461009	-0.0467409	0.22013	-0.0857901	0.20307	-0.155481	0.0358192	-0.38526	-0.1756	NaN	NaN	NaN	NaN	NaN	NaN	NaN	NaN	NaN	NaN	0.0779606	0.0291996	0.0278029	-0.28043	#DIV/0!	#DIV/0!	#DIV/0!	#DIV/0!	6.59909	NaN	0.999804	37.4341	0.00451165	66.246	NaN	NaN	NaN
hypothetical protein;putative DHHC zinc finger protein	TGGT1_293740	91	0.0220398	-0.24224	-0.308365	#DIV/0!	#DIV/0!	#DIV/0!	S	2	N/A	0	-0.18613	-0.28467	-0.17913	-0.33183	-0.129119	-0.46474	-0.41765	-0.55053	-0.50638	-0.537069	NaN	NaN	NaN	NaN	NaN	NaN	NaN	NaN	NaN	NaN	-0.2354	-0.21336	-0.47764	-0.521725	#DIV/0!	#DIV/0!	#DIV/0!	#DIV/0!	7.05469	NaN	0.983963	17.8786	0.0442308	56.632	NaN	NaN	NaN
3'-5' exonuclease domain-containing protein	TGGT1_246970	977	0.00202383	-0.409116	-0.308358	-0.0140098	0.188449	0.109715	S	3	N/A	0	-1.03105	-1.33025	-1.19272	-1.14742	-1.19574	-1.7163	-1.68622	-1.36678	-1.46561	-1.50836	0.821519	0.96773	1.05718	1.0963	1.09574	0.9685	1.04151	1.00301	0.896789	1.13991	-1.18065	-1.17863	-1.58977	-1.48699	0.894625	1.08307	1.00434	1.01835	6.83545	7.1456	0.75964	6.11509	4.31156e-05	85.805	0.99453	22.7115	1.00022e-31
TLD protein	TGGT1_237280	794	-0.0919913	-0.119272	-0.308094	-0.00393967	-0.35502	-0.361004	S	3	N/A	0	1.63485	1.39572	1.32765	1.40578	1.53645	1.45119	1.26791	1.46894	1.468	0.7624	1.86096	2.00443	2.02586	1.73209	0.975071	1.79108	1.58802	1.33597	1.3675	1.78376	1.51528	1.42329	1.39601	1.1152	1.93269	1.57767	1.57169	1.57563	7.4808	7.6979	0.993738	22.0056	2.73959e-06	124.16	0.999105	30.4789	2.08841e-05
hypothetical protein	TGGT1_214880	343	0.404329	0.341499	-0.307497	-0.157533	0.182466	0.205507	S	2	N/A	0	2.09164	2.12273	2.47485	2.57455	2.48514	2.51676	2.37818	2.45111	2.24599	2.16204	1.83405	1.77165	2.00271	2.12899	1.82425	2.11878	2.07728	1.82901	2.07531	2.25647	2.10718	2.51151	2.44868	2.20402	1.80285	1.98532	2.00836	2.16589	7.82537	7.93861	1	56.5506	3.82623e-48	142.72	1	51.4536	5.95736e-28
GYF domain-containing protein	TGGT1_204160	989	0.835437	0.522437	-0.307312	-0.249335	0.0739903	0.19778	S	2	N/A	0	-0.989	-1.4035	-0.21368	-0.3296	-0.539159	-0.564519	-0.87392	-0.583	-0.40349	-0.93276	-0.298091	-0.0533098	-0.0712695	0.14587	-0.37973	0.155349	-4.98431e-05	-0.0890609	0.314159	0.22867	-1.19625	-0.360813	-0.673813	-0.668125	-0.1757	-0.10171	0.0220795	0.271415	6.8886	7.21922	0.710709	5.4714	1.3144e-05	89.297	0.690992	5.2263	1.8534e-12
hypothetical protein	TGGT1_258450	1762	0.0263183	-0.102501	-0.307293	#DIV/0!	#DIV/0!	#DIV/0!	S	2	N/A	0	0.820599	0.33141	0.58039	0.614819	0.61176	0.717419	0.275971	0.427119	0.480909	0.10915	NaN	NaN	NaN	NaN	NaN	NaN	NaN	NaN	NaN	NaN	0.576005	0.602323	0.473503	0.29503	#DIV/0!	#DIV/0!	#DIV/0!	#DIV/0!	NaN	NaN	0.982601	19.09	0.0295093	59.013	NaN	NaN	NaN
Na+/H+ exchanger NHE1	TGGT1_259200B	975	0.0556523	-0.207065	-0.307282	-0.37086	0.251767	-0.00343	S	2	N/A	0;12	-0.53117	-0.45532	-0.48768	-0.520379	-0.304719	-0.35332	-0.82046	-0.92715	-0.66395	-0.8258	-1.11996	-1.43708	-0.961019	-0.98962	-1.12962	-1.33197	-1.14726	-1.36662	-0.84788	-0.9743	-0.493245	-0.437593	-0.70031	-0.744875	-1.27852	-1.02675	-1.28195	-0.91109	6.82244	7.16319	0.93737	13.3074	0.000348195	65.184	0.780433	3.02829	3.59103e-18
DnaJ domain-containing protein	TGGT1_259980	169	0.977543	0.84321	-0.307018	#DIV/0!	#DIV/0!	#DIV/0!	S	3	N/A	1	-0.00562014	-0.0271203	0.879059	1.04079	0.963669	1.03516	0.747799	0.69756	0.80352	0.504789	NaN	NaN	NaN	NaN	NaN	NaN	NaN	NaN	NaN	NaN	-0.0163702	0.961173	0.82684	0.654155	#DIV/0!	#DIV/0!	#DIV/0!	#DIV/0!	7.64968	NaN	0.521223	3.46842	4.07045e-33	205.92	0.441062	1.27368	3.41769e-05
hypothetical protein	TGGT1_282070	661	-0.15875	-0.322603	-0.307	-0.105756	-0.387625	-0.254991	S	3	N/A	0	1.5559	1.03428	1.151	1.0179	1.24012	1.00008	0.973589	0.94379	1.20267	0.456011	1.52239	1.59636	1.66264	1.32581	0.5268	1.4807	1.32128	1.11117	1.41324	1.40704	1.29509	1.13634	0.972487	0.82934	1.55937	1.17175	1.30438	1.41014	7.42333	7.42038	1	125.672	9.69334e-08	125.67	1	138.282	7.3122e-07
transporter, major facilitator family protein	TGGT1_253700	812	0.0556557	0.065029	-0.30638	-0.235367	0.10933	0.143813	S	2	N/A	11	1.35276	1.04041	1.29151	1.33051	1.1347	1.23978	1.17132	1.37374	1.12182	0.769899	1.16986	1.25878	1.41327	1.50637	1.05131	1.44281	1.35653	1.27506	1.60623	1.58077	1.19658	1.25224	1.26161	0.94586	1.21432	1.32365	1.35813	1.5935	NaN	7.42441	0.581107	1.42154	0.00326051	40.634	0.5	0	1.08326e-11
PLU-1 family protein	TGGT1_253750	5011	-0.113716	-0.281651	-0.306089	0.0199312	-0.180292	-0.0379387	S	3	N/A	0	0.61037	0.20903	0.199521	0.41064	0.27779	0.126599	0.0394196	0.218129	0.18075	-0.20096	-0.0395401	-0.0389494	0.0280595	-0.0611897	-0.625481	0.10927	-0.168009	-0.172811	-0.09742	-0.0968093	0.4097	0.295984	0.128049	-0.0101051	-0.0392447	-0.219537	-0.0771834	-0.0971147	6.69388	6.81515	0.999951	43.1092	0.00275214	93.561	0.999826	37.5874	0.00392286
DNA-directed RNA polymerase II RPB9	TGGT1_202690	241	0.430685	0.198515	-0.305805	#DIV/0!	#DIV/0!	#DIV/0!	S	2	N/A	0	-2.99132	-2.28525	-2.0264	-2.4901	-2.1063	-2.68572	-2.1644	-2.46919	-3.19633	-1.83048	NaN	NaN	NaN	NaN	NaN	NaN	NaN	NaN	NaN	NaN	-2.63829	-2.2076	-2.43977	-2.51341	#DIV/0!	#DIV/0!	#DIV/0!	#DIV/0!	6.58627	NaN	0.999956	43.5594	0.000651055	63.998	NaN	NaN	NaN
HECT-domain (ubiquitin-transferase) domain-containing protein	TGGT1_209000	1419	0.0398368	-0.133896	-0.305731	#DIV/0!	#DIV/0!	#DIV/0!	T	3	HMM: MRPRLPSSSPFSASSSLSHSS, NN: MRPRLPSSSPFSASSSLSHSSPLSPSSLR	0	-0.35707	-0.67067	-0.518501	-0.46668	-0.43692	-0.566249	-0.698749	-0.6783	-0.991699	-0.567829	NaN	NaN	NaN	NaN	NaN	NaN	NaN	NaN	NaN	NaN	-0.51387	-0.474033	-0.647766	-0.779764	#DIV/0!	#DIV/0!	#DIV/0!	#DIV/0!	6.70143	NaN	0.61956	2.17644	4.01343e-05	65.801	NaN	NaN	NaN
preprotein translocase Sec61, putative;putative preprotein translocase Sec61	TGGT1_269980	408	-0.0564863	-0.135969	-0.305549	-0.134843	-0.098299	-0.099803	S	3	HMM: MAKGFRFLNLIKPVMCILPEVQAP, NN: MAKGFRFLNLIKPVMCI	8	4.63443	4.33572	4.41884	4.47318	4.39375	4.45093	4.12253	4.47386	4.38485	3.86123	4.31015	4.33419	4.42992	4.41686	3.82483	4.38062	4.16946	4.11702	4.23717	4.47725	4.48508	4.42859	4.34911	4.12304	4.32217	4.22387	4.22237	4.35721	8.5074	8.59219	0.993574	21.8926	9.55617e-31	219.03	0.976768	16.2378	1.38188e-41
TBC domain-containing protein	TGGT1_239830	1887	-0.02112	0.00514933	-0.305465	-0.0369072	-0.0188854	-0.0642227	S	2	N/A	0	1.43665	1.27031	1.31179	1.38362	1.30167	1.40928	1.25653	1.41008	1.11388	0.939911	1.21378	0.93599	1.0383	1.06386	1.06584	1.12326	0.983749	0.924979	0.93482	1.16032	1.35348	1.33236	1.35863	1.0269	1.07489	1.056	1.01066	1.04757	7.0404	7.23942	0.999599	34.3315	0.0237492	56.65	0.990019	20.7992	0.0357445
hypothetical protein	TGGT1_223490	42	0.168514	0.00548352	-0.305223	-0.167977	0.0305253	0.0282683	S	3	N/A	0	-0.67751	-0.83843	-0.47451	-0.66024	-0.63362	-0.61368	-0.87695	-0.76683	-0.81168	-0.97768	0.334741	0.104609	0.36368	0.31945	0.0674703	0.34275	0.275829	0.125251	0.32978	0.50206	-0.75797	-0.589457	-0.752487	-0.89468	0.219675	0.2502	0.247943	0.41592	6.94549	6.99589	0.994164	22.3152	0.000158232	88.561	0.715807	4.01233	0.000175399
PHD-finger domain-containing protein	TGGT1_224260	879	-0.15755	-0.146088	-0.30518	-0.19304	-0.299225	-0.397005	S	2	N/A	0	2.25615	2.02025	1.97554	1.94306	2.02335	2.05492	1.75472	2.1667	1.92741	1.42353	1.55475	1.66282	1.62771	1.49322	0.807751	1.32825	1.20319	1.1039	1.13738	1.67226	2.1382	1.98065	1.99211	1.67547	1.60878	1.30956	1.21178	1.40482	7.60136	7.78424	0.999549	33.5109	0.000725964	116.74	0.999608	34.5972	0.00018879
Myb family DNA-binding domain-containing protein	TGGT1_321450	3331	0.92273	0.820623	-0.305109	0.188343	0.437263	0.316273	S	3	N/A	0	0.453391	0.33021	1.20747	1.31741	1.41871	1.41284	0.989569	1.23486	1.32813	0.69071	0.208829	0.304619	0.864331	0.99729	0.22034	0.865501	0.528061	0.325431	0.32101	0.4483	0.3918	1.31453	1.21242	1.00942	0.256724	0.693987	0.572997	0.384655	7.13909	7.44184	0.991602	20.8684	0.0048189	63.185	0.775975	5.90442	0.0311926
hypothetical protein;putative zinc finger protein	TGGT1_295620	920	0.327475	0.398875	-0.304845	#DIV/0!	#DIV/0!	#DIV/0!	S	2	N/A	0	-2.02821	-1.7498	-1.64253	-1.69872	-1.34334	-1.60128	-1.1982	-1.67091	-1.49335	-2.2394	NaN	NaN	NaN	NaN	NaN	NaN	NaN	NaN	NaN	NaN	-1.88901	-1.56153	-1.49013	-1.86637	#DIV/0!	#DIV/0!	#DIV/0!	#DIV/0!	6.69007	NaN	0.934139	11.5179	0.000401501	71.651	NaN	NaN	NaN
hypothetical protein	TGGT1_229260	337	0.0487533	0.03978	-0.303478	-0.149404	0.023499	0.01807	S	3	N/A	0	-1.99025	-2.40287	-1.72398	-2.24224	-2.4772	-1.83758	-1.95597	-2.67679	-2.16426	-2.73831	-0.483149	-0.64677	-0.70099	-0.471661	-0.451731	-0.37724	-0.648079	-0.61535	-0.438231	-0.356741	-2.19656	-2.14781	-2.15678	-2.45128	-0.56496	-0.541461	-0.54689	-0.397486	7.09416	7.09837	0.935344	14.6526	5.93162e-05	58.964	0.976233	18.7586	4.65102e-19
hypothetical protein	TGGT1_229260	340	0.0487533	0.03978	-0.303478	-0.149404	0.023499	0.01807	S	3	N/A	0	-1.99025	-2.40287	-1.72398	-2.24224	-2.4772	-1.83758	-1.95597	-2.67679	-2.16426	-2.73831	-0.483149	-0.64677	-0.70099	-0.471661	-0.451731	-0.37724	-0.648079	-0.61535	-0.438231	-0.356741	-2.19656	-2.14781	-2.15678	-2.45128	-0.56496	-0.541461	-0.54689	-0.397486	7.09416	7.09837	0.760445	5.00031	5.93162e-05	58.964	0.959126	13.7047	4.65102e-19
14-3-3 superfamily protein	TGGT1_269960	463	0.270195	0.110739	-0.303254	-0.0374598	0.241369	0.119106	S	2	N/A	0	-0.16919	-0.0535008	0.208439	0.20255	0.0655599	0.120721	-0.119911	-0.00262917	-0.121469	-0.167339	-0.71967	-0.776	-0.743089	-0.539209	-0.237101	-0.630049	-0.570509	-0.68563	-0.55572	-0.62682	-0.111346	0.15885	-0.000606457	-0.144404	-0.747835	-0.506466	-0.62873	-0.59127	7.14339	7.19329	0.817223	7.27448	7.49333e-17	117.84	0.810137	7.2045	3.04358e-06
E3 ubiquitin-protein ligase, putative;putative E3 ubiquitin-protein ligase	TGGT1_294280	401	0.0447106	-0.0714761	-0.302516	-0.447502	-0.230352	-0.408011	S	3	N/A	0	0.174491	0.326161	0.35681	0.41361	0.114689	0.37028	-0.124281	0.290549	-0.0420093	0.02705	1.38766	1.50653	1.38715	1.29605	0.967029	1.11247	1.00626	0.998521	1.38078	1.59239	0.250326	0.295036	0.17885	-0.00747965	1.44709	1.21674	1.03908	1.48659	7.41557	7.78531	0.739216	8.06359	0.00209907	42.254	0.8377	9.72992	7.32091e-19
internal kinesin motor domain protein	TGGT1_287160	1102	-0.270223	-0.285859	-0.302083	-0.0629328	-0.438303	-0.296673	S	2	N/A	0	0.96613	0.691401	0.501019	0.51249	0.662119	0.561629	0.41544	0.651651	0.44697	0.0659504	0.4666	0.5372	0.51858	0.216249	-0.544041	0.36166	0.228281	0.0257405	0.165769	0.37055	0.828765	0.558543	0.542907	0.25646	0.5019	0.0635962	0.205227	0.26816	7.47129	7.29831	0.99994	42.2161	0.026178	73.327	0.999903	40.1153	0.00903929
hypothetical protein	TGGT1_268680	511	-0.0302628	-0.229983	-0.301232	-0.196405	0.15579	0.32151	S	3	N/A	0	-1.87194	-2.46544	-2.5689	-1.90464	-2.12332	-2.85643	-2.13385	-2.20574	-2.61415	-2.38622	-1.6216	-1.79412	-1.54291	-1.63041	-1.48289	-1.24226	-1.28488	-1.63191	-0.97479	-1.4051	-2.16869	-2.19895	-2.39867	-2.50019	-1.70786	-1.55207	-1.38635	-1.18994	NaN	6.54786	0.999902	40.6848	2.67812e-05	52.465	0.999723	36.5652	0.000341804
hypothetical protein	TGGT1_268680	513	-0.0302628	-0.229983	-0.301232	-0.196405	0.15579	0.32151	S	3	N/A	0	-1.87194	-2.46544	-2.5689	-1.90464	-2.12332	-2.85643	-2.13385	-2.20574	-2.61415	-2.38622	-1.6216	-1.79412	-1.54291	-1.63041	-1.48289	-1.24226	-1.28488	-1.63191	-0.97479	-1.4051	-2.16869	-2.19895	-2.39867	-2.50019	-1.70786	-1.55207	-1.38635	-1.18994	NaN	6.54786	0.999846	38.8214	2.67812e-05	52.465	0.999228	31.6464	0.000341804
hypothetical protein;putative serine-rich adhesin for platelets family protein	TGGT1_205320	432	0.980963	0.863321	-0.300429	-0.0877482	0.508604	0.308611	T	4	N/A	0	3.80901	3.49663	4.5669	4.69337	4.64108	4.74452	4.31666	4.48724	4.54038	4.12633	3.98158	4.02725	4.73191	4.64721	4.15994	4.51721	4.25245	4.16942	4.34623	4.45532	3.65282	4.63378	4.51614	4.33335	4.00442	4.51302	4.31303	4.40077	8.04348	8.37177	0.821768	8.40305	1.03683e-32	183.49	0.773817	6.46779	5.00369e-35
hypothetical protein	TGGT1_214880	701	0.14776	0.0295932	-0.30016	#DIV/0!	#DIV/0!	#DIV/0!	T	3	N/A	0	0.0612401	-0.16788	0.0125204	0.121819	0.14898	0.208751	-0.19519	-0.0847405	-0.133551	-0.277889	NaN	NaN	NaN	NaN	NaN	NaN	NaN	NaN	NaN	NaN	-0.0533199	0.0944399	-0.0237267	-0.20572	#DIV/0!	#DIV/0!	#DIV/0!	#DIV/0!	7.1882	NaN	0.588596	3.45381	0.00490714	54.281	0.498975	0	0.00115827
hypothetical protein	TGGT1_277710	520	-0.140905	-0.263035	-0.299965	#DIV/0!	#DIV/0!	#DIV/0!	S	3	N/A	0	-0.0843192	-0.36699	-0.424039	-0.387561	-0.28808	-0.47153	-0.66784	-0.326699	-0.34947	-0.98358	NaN	NaN	NaN	NaN	NaN	NaN	NaN	NaN	NaN	NaN	-0.225655	-0.36656	-0.48869	-0.666525	#DIV/0!	#DIV/0!	#DIV/0!	#DIV/0!	7.05042	NaN	1	57.1739	0.0209705	57.174	NaN	NaN	NaN
ULK kinase	TGGT1_235750	352	-0.0318922	0.0390938	-0.299652	-0.241968	0.207466	0.187562	S	3	N/A	0	2.15388	2.41232	2.25695	2.34009	2.15658	2.41139	2.26259	2.2926	2.03574	1.86737	2.23977	2.06108	2.19538	2.49825	2.38004	2.35771	2.43774	2.21851	2.61059	2.54932	2.2831	2.25121	2.32219	1.95156	2.15042	2.35789	2.33799	2.57995	7.49733	7.69999	0.975325	15.9884	1.44017e-10	111.4	0.993571	22.0007	7.78588e-11
hypothetical protein;protein kinase domain protein	TGGT1_321650	166	-0.192904	-0.245174	-0.299566	-0.264903	-0.280626	-0.0979928	S	3	N/A	1	0.1521	-0.0592191	-0.20079	-0.0875502	-0.15105	-0.273191	-0.272819	-0.0501908	-0.35862	-0.53344	0.150899	0.29424	0.20982	0.20348	-0.587469	0.23184	0.0467908	0.0950993	0.23427	0.544689	0.0464407	-0.146463	-0.198734	-0.44603	0.222569	-0.0580564	0.124577	0.389479	6.75149	7.06833	1	40.4755	0.0324725	40.475	1	72.2905	0.00201156
dense granule protein GRA14	TGGT1_239740	397	-0.096794	-0.158198	-0.298937	-0.228777	-0.00636167	-0.0300917	S	3	HMM: MQAIARGDRSSGWSSCSWLFYFSFLLLTSEAVAAAA, NN: MQAIARGDRSSGWSSCSWLFYFSFLLLTSEAVAAA	0	5.41482	5.20248	5.23089	5.25881	5.14587	5.18034	5.02983	5.24119	4.9497	4.87614	4.82718	4.84849	4.82101	4.86613	4.80728	4.81367	4.83627	4.77329	5.01093	5.06211	5.30865	5.21186	5.15045	4.91292	4.83784	4.83147	4.80774	5.03652	8.56985	8.76299	0.999997	55.158	1.52078e-12	106.43	0.999996	54.086	6.42397e-24
RNA recognition motif-containing protein	TGGT1_283740	281	0.263823	0.178112	-0.298834	-0.0568303	0.122469	0.138676	S	3	N/A	0	0.85047	0.99971	1.26022	1.19905	1.10747	1.14949	1.07735	1.08277	0.892309	0.88785	0.66238	0.44373	0.49539	0.66909	0.862091	0.693321	0.70177	0.6801	0.648691	0.848431	0.92509	1.18891	1.1032	0.89008	0.553055	0.675524	0.69173	0.748561	7.41843	7.5995	1	40.6929	0.00603422	76.228	1	50.1781	0.00119693
Yip1 domain-containing protein	TGGT1_293300	87	0.320623	0.123933	-0.298778	-0.214527	0.28025	0.196723	S	3	N/A	5	-2.4434	-2.72938	-2.42551	-1.96071	-2.41108	-2.41388	-2.70856	-2.26493	-2.44428	-2.68481	-1.59032	-1.35596	-1.35541	-1.14232	-1.08094	-1.41854	-0.981871	-1.42884	-1.01878	-1.105	-2.58639	-2.26577	-2.46246	-2.56454	-1.47314	-1.19289	-1.27642	-1.06189	6.3699	6.65475	0.999704	35.4385	4.99034e-05	80.786	0.999981	47.729	6.28897e-05
putative chorismate synthase	TGGT1_201380	332	0.661631	0.460974	-0.298364	#DIV/0!	#DIV/0!	#DIV/0!	S	2	N/A	0	0.611819	0.560919	1.04025	1.42167	1.28208	1.24556	0.91693	0.979541	1.25032	0.648951	NaN	NaN	NaN	NaN	NaN	NaN	NaN	NaN	NaN	NaN	0.586369	1.248	1.04734	0.949635	#DIV/0!	#DIV/0!	#DIV/0!	#DIV/0!	7.47123	NaN	0.93055	12.9383	3.97463e-10	135.08	0.345636	1.8358	1.15953e-11
MIF4G domain-containing protein	TGGT1_254940	987	0.295555	0.418592	-0.297485	0.00655637	0.0677819	0.110042	T	3	N/A	0	-2.17224	-1.99145	-1.61846	-1.68533	-2.05508	-1.40375	-1.9359	-1.65011	-1.8593	-2.30825	0.27654	0.320549	0.34668	0.30007	0.45223	0.489801	0.423971	0.31199	0.534191	0.269871	-2.08184	-1.78629	-1.66325	-2.08378	0.298545	0.366327	0.408587	0.402031	7.09128	7.23099	0.921497	10.4072	7.47123e-05	57.692	0.893429	10.4048	0.00040868
GYF domain-containing protein	TGGT1_298610	1433	-0.176205	-0.0496984	-0.29673	0.0136615	-0.231135	-0.091238	S	2	N/A	0	0.45546	0.19159	0.179511	0.17415	0.0882993	0.196231	0.26825	0.357	0.0705204	-0.369341	2.08007	1.9082	1.8737	1.78752	1.62778	1.85904	1.92297	1.92668	1.76072	2.01775	0.323525	0.14732	0.273827	-0.14941	1.99413	1.763	1.9029	1.88924	7.46453	7.52938	0.849061	10.5117	0.00314763	47.942	0.992172	21.0292	1.27949e-05
DNA topoisomerase I, putative;putative DNA topoisomerase I	TGGT1_234360	178	0.386003	0.0411093	-0.295714	0.0221149	-0.210742	-0.145275	S	4	N/A	0	0.651111	0.415831	1.01056	0.928861	0.819001	0.69772	0.40803	0.61799	0.932329	0.315189	-0.25286	-0.41649	-0.53408	-0.60887	-0.4933	-0.43114	-0.395439	-0.613271	-0.58436	-0.419769	0.533471	0.919474	0.57458	0.623759	-0.334675	-0.545416	-0.47995	-0.502065	NaN	7.54674	0.568096	1.19034	0.000145027	55.846	0.5	0	0.000425856
hypothetical protein	TGGT1_290620	2005	-0.124728	0.0556409	-0.295661	-0.0514087	-0.218972	-0.0201587	S	2	N/A	0	-0.45297	-0.21642	-0.541749	-0.409739	-0.42678	-0.0755207	-0.415941	-0.3457	-0.727699	-0.78247	-0.54412	-0.53293	-0.74246	-0.67536	-0.85467	-0.476229	-0.666161	-0.53366	-0.66939	-0.345159	-0.334695	-0.459423	-0.279054	-0.755085	-0.538525	-0.757496	-0.558683	-0.507275	NaN	NaN	0.82281	7.09869	3.69891e-06	66.826	0.97534	17.2389	6.00814e-06
hypothetical protein;putative transmembrane protein	TGGT1_237230	6	-0.0490883	-0.165824	-0.295637	-0.0748635	0.00166067	-0.18951	S	3	N/A	1	1.18431	1.22192	1.16533	1.2137	1.08305	1.25815	0.887921	0.9658	1.04307	0.67371	1.24313	1.1716	1.28299	1.12925	1.21484	1.02055	0.97376	1.05926	1.03486	1.15058	1.20311	1.15403	1.03729	0.85839	1.20737	1.20903	1.01786	1.09272	6.84123	6.74586	0.999915	40.6902	0.00323794	50.831	0.999999	59.7152	0.00103363
eukaryotic initiation factor-2B, epsilon subunit, putative;putative eukaryotic initiation factor-2B, epsilon subunit	TGGT1_272640	49	0.300553	0.159935	-0.295208	-0.0531332	0.0912467	0.145956	S	2	N/A	0	2.23329	2.16011	2.49436	2.53169	2.46571	2.42131	2.29678	2.35182	2.1993	2.20479	2.39846	2.3933	2.45317	2.55054	2.45767	2.59654	2.50808	2.52089	2.56498	2.62496	2.1967	2.49725	2.35664	2.20205	2.39588	2.48713	2.54184	2.59497	7.19893	7.54841	0.993084	21.5716	6.00916e-13	120.63	0.999997	55.4837	3.32361e-11
hypothetical protein	TGGT1_220510	42	-0.10719	-0.144801	-0.29409	-0.36457	-0.144056	-0.507679	S	3	N/A	0	0.77451	0.219231	0.416171	0.41394	0.338931	0.32626	0.189129	0.54082	0.42551	-0.234329	-0.0824306	-0.179031	0.31983	-0.181231	-0.96296	-0.45702	-0.733469	-0.72474	-0.588709	0.041029	0.496871	0.38968	0.35207	0.0955906	-0.130731	-0.274787	-0.63841	-0.27384	7.80451	7.76332	0.999656	34.6581	1.55216e-07	114.58	0.999991	50.659	1.60532e-07
hypothetical protein	TGGT1_264890	756	-0.208762	-0.264102	-0.293818	-0.00289698	-0.0316128	-0.022077	S	3	N/A	0	-0.0845691	-0.0251405	-0.258451	-0.29032	-0.24208	-0.342851	-0.30376	-0.31026	-0.42931	-0.68556	-0.9806	-0.95662	-0.869119	-1.16578	-0.96577	-1.11574	-0.911681	-0.94464	-1.04549	-0.93009	-0.0548548	-0.263617	-0.318957	-0.557435	-0.96861	-1.00022	-0.990687	-0.98779	6.94035	7.07802	0.994684	22.7465	0.000359315	63.392	0.999992	50.8572	1.73088e-11
hypothetical protein	TGGT1_263610	3997	0.903253	0.607453	-0.293188	#DIV/0!	#DIV/0!	#DIV/0!	S	3	HMM: MFFSSSLSILCSVRSCFTTFSFSPPGCPSQ, NN: MFFSSSLSILCSVRSCFTT;N/A	0	-2.43374	-2.74682	-1.76571	-1.83027	-1.4651	-2.16381	-2.10119	-1.68348	-1.6041	-2.35633	NaN	NaN	NaN	NaN	NaN	NaN	NaN	NaN	NaN	NaN	-2.59028	-1.68703	-1.98283	-1.98022	#DIV/0!	#DIV/0!	#DIV/0!	#DIV/0!	6.20011	NaN	1	84.7534	1.01372e-05	84.753	NaN	NaN	NaN
hypothetical protein	TGGT1_297120	697	-0.0695234	-0.17187	-0.292767	#DIV/0!	#DIV/0!	#DIV/0!	T	4	N/A	0	0.0391797	0.0244201	0.0761591	0.0190306	-0.20836	-0.309871	-0.315309	0.20497	-0.307159	-0.353821	NaN	NaN	NaN	NaN	NaN	NaN	NaN	NaN	NaN	NaN	0.0317999	-0.0377235	-0.14007	-0.33049	#DIV/0!	#DIV/0!	#DIV/0!	#DIV/0!	6.94655	NaN	0.540197	3.63027	0.00159687	41.166	NaN	NaN	NaN
hypothetical protein;putative transporter	TGGT1_220600	487	0.08171	0.00825362	-0.292704	-0.125239	0.270105	0.343802	S	3	N/A	10;5	0.21839	0.204029	0.140179	0.42303	0.31555	0.188969	0.233201	0.23622	0.101561	-0.101129	-0.6873	-0.56463	-0.56147	-0.33387	-0.172239	-0.249831	-0.24606	-0.3506	-0.22313	-0.0907191	0.21121	0.29292	0.219463	0.00021555	-0.625965	-0.35586	-0.282164	-0.156924	7.51958	7.54329	0.997404	25.2022	6.03277e-09	92.623	0.999904	39.2086	4.53706e-14
hypothetical protein	TGGT1_253490	367	-0.0685354	-0.147976	-0.292565	-0.154796	-0.0767232	-0.0541759	S	4	N/A	0	0.470561	0.53253	0.251549	0.66767	0.379811	0.31893	0.27476	0.467019	0.19076	0.0901299	0.574689	0.47749	0.528161	0.449949	0.369989	0.51085	0.45454	0.450351	0.468589	0.78483	0.501545	0.43301	0.35357	0.140445	0.52609	0.449366	0.471914	0.62671	7.28418	7.51936	1	58.9802	0.000230399	69.485	1	69.4849	2.58321e-07
Na+/H+ exchanger NHE1	TGGT1_259200B	703	0.151348	0.128385	-0.292449	-0.111036	0.187792	0.0512188	S	3	N/A	0;12	1.12929	0.974619	1.28517	1.14974	1.175	1.13345	1.16676	1.24081	0.98107	0.840639	0.9115	0.807829	1.22387	1.04734	0.87116	0.91221	0.83155	0.988891	0.93354	1.1103	1.05195	1.2033	1.18034	0.910854	0.859665	1.04746	0.910884	1.02192	7.13136	7.13466	1	59.2273	0.00195949	59.227	1	75.1019	0.00211715
hypothetical protein;putative transmembrane protein	TGGT1_201390	51	0.141447	-0.0814467	-0.291982	-0.104324	-0.0466858	-0.127419	S	2	HMM: MKTLHLLLFAVVAIALCGLATAS, NN: MKTLHLLLFAVVAIALCGLATAS	2	1.5183	1.1645	1.42038	1.55213	1.47603	1.52912	1.074	1.17674	1.5361	0.845631	1.93292	2.06916	2.26597	2.0119	1.58519	2.09974	1.86701	1.65411	1.97666	1.97923	1.3414	1.48285	1.25995	1.19087	2.00104	1.95435	1.87362	1.97794	7.28758	7.59715	1	93.3708	2.09226e-10	96.143	1	60.7641	2.77527e-11
GYF domain-containing protein	TGGT1_298610	234	-0.830878	-0.880262	-0.290817	#DIV/0!	#DIV/0!	#DIV/0!	T	3	N/A	0	-1.18556	-1.43823	-1.95832	-2.29574	-2.17426	-2.4152	-2.2367	-1.92457	-2.11362	-2.75356	NaN	NaN	NaN	NaN	NaN	NaN	NaN	NaN	NaN	NaN	-1.3119	-2.14277	-2.19216	-2.43359	#DIV/0!	#DIV/0!	#DIV/0!	#DIV/0!	6.95392	NaN	0.646259	4.28727	0.00266393	41.218	NaN	NaN	NaN
transporter, small conductance mechanosensitive ion channel (MscS) family protein	TGGT1_234410	2259	0.100366	-0.0246775	-0.290805	-0.191858	0.122596	0.0509765	S	3	N/A	8	1.97474	1.96383	2.09018	2.07079	2.04798	2.00313	1.93498	1.89571	1.69036	1.86733	0.65965	0.53509	0.750769	0.72242	0.68671	0.694589	0.61347	0.636981	0.73109	0.94932	1.96928	2.06965	1.94461	1.77885	0.59737	0.719966	0.648347	0.840205	7.34136	7.5758	0.969976	16.1829	0.000136204	75.911	0.626938	2.38086	0.000198918
arginine decarboxylase	TGGT1_280700	111	0.845364	0.506589	-0.290775	#DIV/0!	#DIV/0!	#DIV/0!	S	3	N/A	0	0.135119	0.0422309	0.90862	0.98158	0.911919	0.78698	0.54142	0.457391	0.98151	0.305019	NaN	NaN	NaN	NaN	NaN	NaN	NaN	NaN	NaN	NaN	0.0886751	0.934039	0.595264	0.643265	#DIV/0!	#DIV/0!	#DIV/0!	#DIV/0!	7.30722	NaN	0.586999	1.70429	1.94499e-24	129.2	0.357735	0.473666	0.00108969
membrane occupation and recognition nexus protein MORN2	TGGT1_292120	403	0.6893	0.348166	-0.290724	#DIV/0!	#DIV/0!	#DIV/0!	T	3	N/A	0	-0.254729	-0.63769	0.11192	0.397799	0.21955	0.0622509	-0.258501	-0.0978803	0.0986309	-0.193899	NaN	NaN	NaN	NaN	NaN	NaN	NaN	NaN	NaN	NaN	-0.44621	0.24309	-0.0980433	-0.0476341	#DIV/0!	#DIV/0!	#DIV/0!	#DIV/0!	7.18738	NaN	0.9548	13.2477	1.29178e-09	104.84	NaN	NaN	NaN
histone lysine methyltransferase, SET, putative;putative histone lysine methyltransferase, SET	TGGT1_294610	12	0.727431	0.504422	-0.289686	#DIV/0!	#DIV/0!	#DIV/0!	S	3	N/A	0	0.66709	0.6386	1.40754	1.40324	1.33005	1.41191	1.06912	0.990769	1.09209	1.08909	NaN	NaN	NaN	NaN	NaN	NaN	NaN	NaN	NaN	NaN	0.652845	1.38028	1.15727	1.09059	#DIV/0!	#DIV/0!	#DIV/0!	#DIV/0!	7.05729	NaN	0.585849	1.51165	0.00541966	54.812	NaN	NaN	NaN
hypothetical protein	TGGT1_318390	665	0.227068	0.162515	-0.289344	#DIV/0!	#DIV/0!	#DIV/0!	S	3	N/A	0	-0.85712	-0.70179	-0.43371	-0.70236	-0.521089	-0.489049	-0.73477	-0.627	-0.61849	-1.06497	NaN	NaN	NaN	NaN	NaN	NaN	NaN	NaN	NaN	NaN	-0.779455	-0.552386	-0.61694	-0.84173	#DIV/0!	#DIV/0!	#DIV/0!	#DIV/0!	6.71056	NaN	0.994818	22.8407	0.000184188	86.944	NaN	NaN	NaN
transporter, major facilitator family protein	TGGT1_226020	562	0.185801	0.161764	-0.287962	#DIV/0!	#DIV/0!	#DIV/0!	S	3	N/A	12	1.29994	1.24855	1.43207	1.47142	1.47665	1.58069	1.3845	1.34284	1.29804	1.04613	NaN	NaN	NaN	NaN	NaN	NaN	NaN	NaN	NaN	NaN	1.27425	1.46005	1.43601	1.17208	#DIV/0!	#DIV/0!	#DIV/0!	#DIV/0!	7.19593	NaN	0.550805	0.885631	1.90934e-42	121.91	NaN	NaN	NaN
3'5'-cyclic nucleotide phosphodiesterase domain-containing protein	TGGT1_241880	172	0.976143	0.961764	-0.287908	-0.531212	0.185847	0.190753	S	2	N/A	7	-0.258661	-0.17292	0.703379	0.800309	0.777371	0.944581	0.74907	0.544271	0.55706	0.387831	1.89194	1.84262	1.98532	2.16831	2.00575	2.03374	2.11653	2.02383	2.63885	2.53964	-0.21579	0.760353	0.745974	0.472446	1.86728	2.05313	2.05803	2.58925	NaN	7.33494	0.985579	18.3471	0.0246471	76.943	0.999948	42.8081	0.00624089
hypothetical protein;putative transmembrane protein	TGGT1_222310	495	0.0782815	0.0842872	-0.287807	-0.0859212	0.151571	0.115548	S	2	HMM: MAVPWSVLVSFLSSAPFLLAAAGLAF, NN: MAVPWSVLVSFLSSAPFLLAA	7	1.51013	1.5982	1.62134	1.57541	1.70059	1.65014	1.58225	1.68297	1.39229	1.29699	1.01047	1.0619	1.0628	1.23342	1.26705	1.2513	1.15902	1.04488	1.19235	1.28296	1.55417	1.63245	1.63845	1.34464	1.03619	1.18776	1.15173	1.23765	7.59992	7.64474	0.812057	6.3556	4.74964e-24	138	0.951845	12.9966	1.68623e-24
histone arginine methyltransferase PRMT4/CARM1	TGGT1_294270	178	-0.0677756	-0.0638419	-0.28761	-0.181722	0.0655453	0.0590189	S	3	N/A	0	-0.0679599	-0.113729	-0.0785803	-0.31319	-0.0840907	-0.11647	-0.0935493	-0.254041	-0.456221	-0.436239	0.746579	0.66499	0.65819	0.77103	0.884769	0.79429	0.88623	0.613891	0.99027	0.902781	-0.0908446	-0.15862	-0.154687	-0.44623	0.705785	0.77133	0.764804	0.946525	6.93497	7.17041	0.948295	15.214	0.000414907	46.184	0.981105	19.2313	4.47086e-05
histone arginine methyltransferase PRMT4/CARM1	TGGT1_294270	182	-0.0677756	-0.0638419	-0.28761	-0.181722	0.0655453	0.0590189	S	3	N/A	0	-0.0679599	-0.113729	-0.0785803	-0.31319	-0.0840907	-0.11647	-0.0935493	-0.254041	-0.456221	-0.436239	0.746579	0.66499	0.65819	0.77103	0.884769	0.79429	0.88623	0.613891	0.99027	0.902781	-0.0908446	-0.15862	-0.154687	-0.44623	0.705785	0.77133	0.764804	0.946525	6.93497	7.17041	0.810884	7.48083	0.000414907	46.184	0.993156	23.6119	4.47086e-05
hypothetical protein	TGGT1_265090	527	-0.070442	-0.028465	-0.287562	-0.013982	-0.369915	-0.245722	S	2	N/A	0	1.45437	1.03955	1.22673	1.06674	1.23608	1.29747	1.00333	1.35468	1.18824	0.58967	2.96486	3.07993	2.87087	2.79482	2.29175	2.90152	2.77987	2.64863	2.60145	2.97986	1.24696	1.17652	1.21849	0.888955	3.02239	2.65248	2.77667	2.79066	7.75799	7.8862	1	71.1757	0.005307	71.176	1	42.0307	0.00370875
histone H2Bv	TGGT1_209910	33	0.055597	0.0250237	-0.287307	-0.618548	-0.164594	-0.680767	S	2	N/A	0	3.23326	3.23642	3.43697	3.36463	3.06971	3.32971	3.31833	3.13155	2.96955	3.03671	3.23777	2.88946	3.06202	2.8483	2.78674	2.26208	2.42575	2.46071	3.28536	2.71743	3.23484	3.29044	3.25986	3.00313	3.06361	2.89902	2.38285	3.0014	6.91855	6.96841	0.995136	23.9392	0.000255778	127.56	0.939124	14.4975	0.00014319
SWI2/SNF2-containing protein	TGGT1_229460	408	-0.191072	-0.176249	-0.287272	-0.252994	-0.335749	-0.446283	S	2	N/A	0	1.59865	1.62534	1.36208	1.48042	1.42027	1.46544	1.28091	1.56089	1.23788	1.02942	-0.396371	0.459309	0.24045	-0.14665	-1.00664	0.0887503	-0.411631	-0.921559	-0.10611	-0.217529	1.612	1.42092	1.43575	1.13365	0.0314693	-0.30428	-0.414813	-0.16182	6.93656	7.05568	0.88134	9.82672	0.00672326	82.261	0.962848	14.2588	0.0078208
hypothetical protein	TGGT1_264090	62	0.150009	0.0512449	-0.287088	-0.270207	0.163191	0.248174	S	3	N/A	0	0.561311	0.7594	0.77969	0.790351	0.86105	0.80634	0.65745	0.67101	0.73596	0.310591	-0.706971	-0.674051	-0.771841	-0.536499	-0.273621	-0.384829	-0.331471	-0.610709	0.0429608	-0.38722	0.660355	0.810364	0.7116	0.523275	-0.690511	-0.52732	-0.442336	-0.17213	7.4312	7.52626	0.997665	26.9739	3.71367e-09	96.831	0.999985	49.7244	4.30982e-36
protein phosphatase 2C domain-containing protein	TGGT1_224240	449	0.0008095	-0.00988367	-0.286914	-0.219644	0.00869545	-0.026698	S	2	N/A	0	0.37555	0.256291	0.375821	0.35012	0.224249	0.196481	0.318039	0.40359	-0.0907993	0.150431	0.671359	0.576769	0.73856	0.621719	0.538	0.580369	0.72463	0.4871	0.835781	0.798241	0.31592	0.31673	0.306037	0.0298157	0.624064	0.63276	0.597366	0.817011	6.93262	7.08853	0.982958	17.6101	0.0114776	49.493	0.989141	19.5947	1.94365e-09
bestrophin;hypothetical protein	TGGT1_319620	714	-0.0514388	0.0695609	-0.286892	0.0255083	-0.161268	0.110898	S	2	N/A	3	0.38391	-0.0537793	0.25309	0.22615	-0.13836	0.485699	0.05695	0.161229	-0.0430107	-0.30352	-1.51392	-2.15169	-1.63467	-2.18137	-2.16618	-1.24662	-1.83102	-2.08808	-1.89501	-1.59982	0.165065	0.113627	0.234626	-0.173265	-1.83281	-1.99407	-1.72191	-1.74741	6.52384	6.50538	0.631276	3.22618	0.0284829	46.069	0.992539	19.604	0.011779
transporter, major facilitator family protein	TGGT1_235150	88	0.30859	0.307827	-0.286775	0.0191385	0.179747	0.0879537	S	3	N/A	12	0.0159691	-0.149009	0.363061	0.17155	0.191599	0.3331	0.127051	0.26377	-0.0361004	-0.0533104	0.777089	0.37609	0.82289	0.74754	0.69858	0.708169	0.527219	0.758241	0.65422	0.636589	-0.0665201	0.24207	0.241307	-0.0447054	0.57659	0.756336	0.664543	0.645405	7.09531	7.35253	0.499999	0	3.22056e-08	95.153	0.695104	3.5808	9.28992e-13
transporter, major facilitator family protein	TGGT1_235150	89	0.30859	0.307827	-0.286775	0.0301986	0.225802	0.137608	S	4	N/A	12	0.0159691	-0.149009	0.363061	0.17155	0.191599	0.3331	0.127051	0.26377	-0.0361004	-0.0533104	-0.43756	-0.82835	-0.25649	-0.374121	-0.590849	-0.53015	-0.680439	-0.275451	-0.62113	-0.42996	-0.0665201	0.24207	0.241307	-0.0447054	-0.632955	-0.407153	-0.495347	-0.525545	7.09531	7.35253	0.499999	0	3.22056e-08	95.153	0.499998	0	9.28992e-13
protein yipf5, putative;putative protein yipf5	TGGT1_214110	276	0.33403	0.321614	-0.286704	0.0429968	0.747719	0.844246	S	2	N/A	4	1.36487	1.43151	1.74553	1.79162	1.65951	1.87251	1.54813	1.73877	1.35617	1.53486	0.25155	0.0604902	0.876749	0.92487	0.909599	1.04476	1.00866	0.947381	1.03888	0.87566	1.39819	1.73222	1.7198	1.44552	0.15602	0.903739	1.00027	0.957269	7.36723	8.57165	0.873633	8.98278	3.99814e-18	84.741	0.989125	19.8133	2.10521e-54
hypothetical protein;putative transmembrane protein	TGGT1_261740	99	-0.0980251	-0.110535	-0.2867	-0.0992274	-0.323752	-0.0779276	S	3	HMM: MTLKIRMICLAAVGVLIGGVATT, NN: MTLKIRMICLAAVGVLIGGVATT	1	-0.11164	-0.38667	-0.31586	-0.34615	-0.37953	-0.402209	-0.394491	-0.28237	-0.556789	-0.71097	-0.97437	-0.817461	-1.0644	-1.00015	-1.59445	-0.995829	-1.06231	-0.863389	-0.96914	-0.78009	-0.249155	-0.34718	-0.35969	-0.63388	-0.895915	-1.21967	-0.973843	-0.874615	7.08343	6.9272	0.965225	14.4336	0.00452241	51.03	0.994362	22.464	0.000260871
DEAD (Asp-Glu-Ala-Asp) box polypeptide DDX3X	TGGT1_226250	670	1.83491	1.25641	-0.286387	0.10223	0.799408	0.615604	S	2	N/A	0	0.22973	0.183649	1.93383	2.1757	2.01526	1.86258	1.41843	1.10829	1.92846	1.58196	-0.362269	-0.388879	0.47189	0.52117	0.27844	0.372791	0.22809	0.11921	0.0170304	0.25857	0.206689	2.0416	1.4631	1.75521	-0.375574	0.423833	0.24003	0.1378	7.62969	7.95653	1	79.1482	0.011634	79.148	1	52.4897	0.0581472
GYF domain-containing protein	TGGT1_298610	1617	0.0178349	-0.0741248	-0.286299	-0.187685	-0.160168	-0.160944	S	3	N/A	0	0.969359	0.744931	0.797459	1.01094	0.81654	0.84785	0.59294	0.908271	0.854521	0.32284	3.50887	3.60352	3.69369	3.52549	2.9689	3.49816	3.43365	3.25394	3.41022	3.75565	0.857145	0.87498	0.78302	0.58868	3.5562	3.39603	3.39525	3.58294	7.78689	8.01687	0.980822	17.0879	0.000282987	73.881	0.999984	48.0051	1.5972e-17
adaptin c-terminal domain-containing protein	TGGT1_272600	598	-0.0592647	-0.235644	-0.286019	-0.017696	-0.154842	-0.172432	S	2	N/A	0	1.27976	0.60047	1.1373	0.81153	0.69372	0.844701	0.69241	0.576301	0.697121	0.49254	-0.54449	-0.692899	-0.742549	-0.73658	-0.84148	-0.62465	-0.67973	-1.069	-0.64231	-0.904551	0.940114	0.88085	0.70447	0.594831	-0.618694	-0.773537	-0.791126	-0.77343	NaN	NaN	0.641071	1.97696	0.00389187	44.029	0.932972	13.145	3.92555e-07
adaptin c-terminal domain-containing protein	TGGT1_272600	597	-0.0592647	-0.235644	-0.286019	#DIV/0!	#DIV/0!	#DIV/0!	S	3	N/A	0	1.27976	0.60047	1.1373	0.81153	0.69372	0.844701	0.69241	0.576301	0.697121	0.49254	NaN	NaN	NaN	NaN	NaN	NaN	NaN	NaN	NaN	NaN	0.940114	0.88085	0.70447	0.594831	#DIV/0!	#DIV/0!	#DIV/0!	#DIV/0!	6.76503	NaN	0.561534	1.97696	0.00389187	44.029	0	0	NaN
hypothetical protein	TGGT1_228150	1116	0.0678639	0.0937702	-0.28585	-0.0417157	0.00407183	-0.00820517	S	3	N/A	0	0.130231	0.333189	0.320731	0.21358	0.364411	0.24224	0.225251	0.50895	0.0274792	-3.0484e-05	2.86154	2.83885	2.87034	2.85286	2.8396	2.87815	2.8422	2.80562	2.81004	2.95737	0.23171	0.299574	0.32548	0.0137243	2.85019	2.85427	2.84199	2.8837	NaN	7.14761	0.999819	37.8686	0.00143985	53.255	1	64.5875	8.67344e-11
hypothetical protein;putative transmembrane protein	TGGT1_296950	179	0.0806476	-0.0264424	-0.285618	0.0127297	0.0618586	0.142009	S	3	N/A	10;9	0.123971	0.282481	0.15239	0.37765	0.32158	0.36848	-0.0263496	0.18822	0.0332108	-0.0366993	0.982551	0.815251	0.897549	0.97858	1.00615	1.02245	1.0718	1.02848	0.91179	1.14457	0.203226	0.283873	0.176783	-0.00174424	0.898901	0.96076	1.04091	1.02818	7.28078	7.09736	0.999589	33.8588	0.00114849	95.094	0.996775	23.0565	0.00165461
hypothetical protein	TGGT1_277940	365	-0.177596	-0.192263	-0.285358	#DIV/0!	#DIV/0!	#DIV/0!	S	3	N/A	0	0.00167928	0.0284598	-0.169059	-0.0452604	-0.27326	-0.172839	-0.206091	-0.15265	-0.47366	-0.42211	NaN	NaN	NaN	NaN	NaN	NaN	NaN	NaN	NaN	NaN	0.0150696	-0.162526	-0.177193	-0.447885	#DIV/0!	#DIV/0!	#DIV/0!	#DIV/0!	6.65116	NaN	0.734086	4.47888	0.000166201	61.361	NaN	NaN	NaN
5'-nucleotidase, C-terminal domain-containing protein	TGGT1_239620	370	-0.24852	-0.331437	-0.28531	0.37084	-0.339005	0.0136748	S	2	N/A	0	-0.63391	-1.09589	-0.74904	-1.24259	-1.34863	-1.1599	-1.44343	-0.98568	-1.37132	-1.42614	-0.25537	-0.0708994	-0.43807	-0.45644	-0.61191	-0.3012	0.0489194	-0.196099	-0.538031	-0.502569	-0.8649	-1.11342	-1.19634	-1.39873	-0.163135	-0.50214	-0.14946	-0.5203	6.61513	6.7828	0.94289	9.80093	0.00965071	47.726	0.871066	6.20726	0.000249231
adenosine-deaminase domain protein;hypothetical protein	TGGT1_244680	353	0.139575	0.0648653	-0.284695	#DIV/0!	#DIV/0!	#DIV/0!	S	2	HMM: MLFFSPFIVSMFGCSTFAS, NN: MLFFSPFIVSMFGCSTFAS;HMM: MLFFSPFIVSMIGCSTFAS, NN: MLFFSPFIVSMIGCSTFAS;N/A	0	-0.39074	-0.28087	-0.249771	-0.18572	-0.1532	-0.243421	-0.29927	-0.270129	-0.30274	-0.65911	NaN	NaN	NaN	NaN	NaN	NaN	NaN	NaN	NaN	NaN	-0.335805	-0.19623	-0.27094	-0.480925	#DIV/0!	#DIV/0!	#DIV/0!	#DIV/0!	6.97649	NaN	1	46.8795	0.0356761	46.88	NaN	NaN	NaN
adenosine-deaminase domain protein;hypothetical protein	TGGT1_244680	355	0.139575	0.0648653	-0.284695	#DIV/0!	#DIV/0!	#DIV/0!	S	2	HMM: MLFFSPFIVSMFGCSTFAS, NN: MLFFSPFIVSMFGCSTFAS;HMM: MLFFSPFIVSMIGCSTFAS, NN: MLFFSPFIVSMIGCSTFAS;N/A	0	-0.39074	-0.28087	-0.249771	-0.18572	-0.1532	-0.243421	-0.29927	-0.270129	-0.30274	-0.65911	NaN	NaN	NaN	NaN	NaN	NaN	NaN	NaN	NaN	NaN	-0.335805	-0.19623	-0.27094	-0.480925	#DIV/0!	#DIV/0!	#DIV/0!	#DIV/0!	6.97649	NaN	1	46.8795	0.0356761	46.88	NaN	NaN	NaN
nucleoporin autopeptidase	TGGT1_259640	1423	-0.309819	-0.285566	-0.284667	-0.13016	-0.540115	-0.326795	S	3	N/A	0	1.66276	1.32515	1.26368	1.21938	1.06935	1.1645	1.14047	1.3202	0.990589	0.80835	0.86852	0.86739	0.588141	0.393101	0.00227908	0.55775	0.501591	0.564139	0.537479	0.805161	1.49396	1.18414	1.20839	0.899469	0.867955	0.32784	0.54116	0.67132	7.26224	6.98442	0.999977	46.3968	0.00457229	82.954	0.999975	46.173	0.00523416
DNA-directed RNA polymerase III RPC5	TGGT1_264460	292	0.004472	-0.0283643	-0.284357	-0.0960868	-0.0146485	-0.00227083	S	3	N/A	0	1.84569	1.78592	1.84845	1.88458	1.7278	1.96751	1.73625	1.65856	1.66012	1.41172	1.4314	1.60201	1.63082	1.53888	1.33647	1.6063	1.50895	1.42805	1.55157	1.66947	1.8158	1.82028	1.78744	1.53592	1.5167	1.50206	1.51443	1.61052	7.72375	7.74889	0.997341	25.7416	0.00661805	67.08	0.898268	9.45946	0.00676013
calcium-dependent protein kinase CDPK2A	TGGT1_206590	240	0.430897	0.391287	-0.284096	-0.00415417	0.151764	0.107541	S	3	N/A	0	1.02427	1.12115	1.51157	1.62885	1.3704	1.5766	1.31617	1.49922	1.36768	1.07134	2.0893	2.15076	2.35072	2.40793	2.05673	2.42525	2.11741	2.14005	2.18553	2.27792	1.07271	1.50361	1.464	1.21951	2.12003	2.27179	2.22757	2.23172	7.94537	8.23644	0.999462	32.6919	0.000425919	105.03	0.996595	24.6644	0.000246699
3'5'-cyclic nucleotide phosphodiesterase domain-containing protein	TGGT1_241880	215	0.733058	0.747128	-0.283514	-0.312089	0.278227	0.232866	S	4	N/A	7	-0.462779	-0.94119	-0.105741	0.0991602	0.0998006	0.323359	-0.17445	-0.0134801	-0.0893001	-0.415581	-0.38268	-0.51552	-0.275779	-0.0914898	-0.14535	-0.00835092	-0.37415	-0.2662	0.0173203	0.174391	-0.701985	0.0310733	0.0451432	-0.25244	-0.4491	-0.170873	-0.216234	0.0958556	7.04135	6.95458	0.943844	12.2551	1.21085e-06	87.319	0.939734	11.9293	1.23202e-05
hypothetical protein	TGGT1_257550	993	0.661109	0.169868	-0.283499	0.063712	0.603115	0.514672	T	3	N/A	0	-1.48451	-1.08642	-0.6182	-0.525849	-0.72902	-1.05973	-1.22448	-1.06258	-0.546221	-1.26949	-0.73075	-1.36068	-0.235269	-0.53986	-0.55267	-0.43611	-0.587599	-0.569421	-0.505141	-0.68437	-1.28547	-0.624356	-1.1156	-0.907855	-1.04571	-0.4426	-0.531043	-0.594755	NaN	6.95831	1	47.5062	0.0136981	47.506	1	103.875	0.000313899
HECT-domain (ubiquitin-transferase) domain-containing protein	TGGT1_295710	6160	0.0877683	0.104648	-0.282464	#DIV/0!	#DIV/0!	#DIV/0!	S	3	N/A	0	1.42013	1.49348	1.52549	1.54156	1.56667	1.63948	1.59316	1.45172	1.26447	1.25975	NaN	NaN	NaN	NaN	NaN	NaN	NaN	NaN	NaN	NaN	1.4568	1.54457	1.56145	1.26211	#DIV/0!	#DIV/0!	#DIV/0!	#DIV/0!	7.59181	NaN	0.573732	1.29397	5.53777e-21	93.15	NaN	NaN	NaN
AGC kinase	TGGT1_286470	97	-0.0158482	-0.0273285	-0.281901	0.122455	-0.0615381	0.0275852	S	3	N/A	0	-0.279611	-0.22396	-0.436151	-0.0699701	-0.296779	-0.391191	-0.4274	-0.0187501	-0.42486	-0.67421	-0.40281	-1.07214	-0.89252	-0.83421	-0.670309	-0.60814	-0.737419	-0.78411	-1.00205	-0.66264	-0.251785	-0.267633	-0.279114	-0.549535	-0.737475	-0.799013	-0.70989	-0.832345	NaN	7.61611	0.632634	2.37427	3.33448e-08	94.837	0.796666	5.96003	4.67208e-06
hypothetical protein	TGGT1_290620	2525	-0.0513845	-0.152241	-0.281741	-0.0365957	-0.307252	-0.197525	S	2	N/A	0	-0.0658409	-0.69981	-0.40966	-0.35991	-0.53306	-0.51287	-0.74241	-0.349919	-0.528191	-0.90371	1.66371	1.71028	1.8664	1.44051	0.832319	1.60803	1.52198	1.3384	1.40359	1.64854	-0.382825	-0.43421	-0.535067	-0.71595	1.687	1.37974	1.48947	1.52607	7.35017	8.01899	0.999971	45.4417	9.43761e-07	108.25	1	63.72	8.68229e-22
hypothetical protein	TGGT1_224980	47	0.243035	0.125185	-0.281465	-0.109772	0.264067	0.190364	S	3	N/A	0	-0.0451995	-0.25697	0.01154	0.105981	0.15833	-0.0691903	-0.147079	0.13857	-0.23971	-0.13932	0.887519	0.896901	1.01303	1.16671	1.28909	1.07595	1.16619	1.00558	1.24645	1.13824	-0.151085	0.0919501	-0.0258998	-0.189515	0.89221	1.15628	1.08257	1.19235	NaN	7.10343	0.747912	6.41128	0.000802769	44.788	0.839982	10.224	1.12286e-17
hypothetical protein;putative transmembrane protein	TGGT1_259040	222	-0.0775622	0.0745212	-0.281444	0.24397	0.0972722	0.589085	S	2	N/A	1	3.10213	3.31134	3.17436	3.08922	3.12394	3.30886	3.1781	3.35681	2.92416	2.7713	3.4273	3.18813	3.44635	3.42661	3.342	3.89417	3.95481	3.84142	3.61357	3.69209	3.20674	3.12917	3.28126	2.84773	3.30772	3.40499	3.8968	3.65283	8.19296	8.47208	0.999062	33.649	3.19161e-24	201.12	1	92.3804	3.7124e-24
RNA recognition motif-containing protein	TGGT1_209850	308	0.179076	0.0276622	-0.28102	-0.245967	0.179262	0.151568	S	3	N/A	0	1.15763	1.0626	1.25928	1.35945	1.24884	1.14725	1.08416	1.18192	0.975679	1.04066	0.257711	0.1645	0.433079	0.443291	0.294731	0.493631	0.32106	0.27333	0.574091	0.64319	1.11011	1.28919	1.13778	1.00817	0.211105	0.390367	0.362673	0.608641	6.81381	7.01051	0.999992	50.8982	0.000149147	75.177	0.999966	44.7359	0.000571525
AP2 domain transcription factor APVIIb-1/ADA2-B	TGGT1_262420	801	-0.00192833	-0.157518	-0.280992	#DIV/0!	#DIV/0!	#DIV/0!	S	3	N/A	0	-0.17192	-0.17339	-0.32291	-0.00669003	-0.19415	-0.306609	-0.39958	-0.284329	-0.374689	-0.536461	NaN	NaN	NaN	NaN	NaN	NaN	NaN	NaN	NaN	NaN	-0.172655	-0.174583	-0.330173	-0.455575	#DIV/0!	#DIV/0!	#DIV/0!	#DIV/0!	NaN	NaN	0.893461	10.732	0.000151899	48.616	NaN	NaN	NaN
microtubule associated protein SPM2	TGGT1_286590	37	0.0196062	-0.0898774	-0.280462	-0.243074	-0.136432	-0.317515	T	2	N/A	0	1.10413	0.756371	0.878291	0.97712	0.99416	0.926551	0.643441	0.951129	0.899771	0.43902	0.82969	0.977681	1.16758	0.668819	0.46536	0.740211	0.578331	0.439971	0.607509	1.05098	0.930251	0.949857	0.840373	0.669395	0.903685	0.767253	0.586171	0.829245	NaN	7.46919	0.786509	5.66324	0.000652527	80.312	0.7046	3.77533	0.00561659
hypothetical protein	TGGT1_306400	1077	0.160799	0.0524783	-0.280388	#DIV/0!	#DIV/0!	#DIV/0!	S	3	N/A	0	-0.54984	-0.67201	-0.466649	-0.483451	-0.40028	-0.587791	-0.71058	-0.376969	-0.71954	-0.74149	NaN	NaN	NaN	NaN	NaN	NaN	NaN	NaN	NaN	NaN	-0.610925	-0.450127	-0.558447	-0.730515	#DIV/0!	#DIV/0!	#DIV/0!	#DIV/0!	6.89463	NaN	0.633191	2.37095	0.00278239	62.528	NaN	NaN	NaN
hypothetical protein	TGGT1_265090	1085	-0.0450365	-0.222907	-0.280323	-0.294326	-0.256747	-0.538077	S	3	N/A	0	-0.54162	-0.866	-0.70209	-0.6389	-0.905551	-0.97409	-0.92417	-0.88189	-0.88978	-1.16856	-0.620629	0.0478292	0.0110802	-0.52046	-1.12006	-0.598191	-0.82017	-1.05507	-0.74304	-0.317261	-0.70381	-0.748847	-0.926717	-1.02917	-0.2864	-0.543147	-0.824477	-0.530151	NaN	7.27117	0.5	0	0.0253299	68.515	0.978465	16.5739	0.00705156
hypothetical protein	TGGT1_265090	1084	-0.0450365	-0.222907	-0.280323	#DIV/0!	#DIV/0!	#DIV/0!	T	2	N/A	0	-0.54162	-0.866	-0.70209	-0.6389	-0.905551	-0.97409	-0.92417	-0.88189	-0.88978	-1.16856	NaN	NaN	NaN	NaN	NaN	NaN	NaN	NaN	NaN	NaN	-0.70381	-0.748847	-0.926717	-1.02917	#DIV/0!	#DIV/0!	#DIV/0!	#DIV/0!	7.34856	NaN	0.5	0	0.0253299	68.515	0	0	NaN
AP2 domain transcription factor AP2VIIa-7	TGGT1_202490	1262	0.170098	0.0956477	-0.279914	-0.0553534	0.216863	0.244027	S	3	HMM: MGSVKVAAVSPPGVGRHRTASGFALLPSVPSSPSSFAS, NN: MGSVKVAAVSPPGVGRHRTASGFALLPSVPSS	0	0.088231	-0.0608994	0.109179	0.175441	0.266671	0.14528	0.132901	0.04976	0.0381699	-0.230471	-1.41459	-1.13525	-0.838939	-1.19742	-1.13781	-1.00674	-1.18444	-0.9015	-1.30593	-0.645149	0.0136658	0.183764	0.109313	-0.0961504	-1.27492	-1.05806	-1.03089	-0.97554	6.29949	6.63872	0.993799	22.0484	0.0163314	67.207	0.838588	7.15611	0.0265347
DEAD (Asp-Glu-Ala-Asp) box polypeptide DDX3X	TGGT1_226250	682	0.872542	0.495016	-0.279871	-0.0241118	0.530253	0.315858	S	2	N/A	0	2.75126	2.79115	3.50318	3.78895	3.63911	3.47613	3.06426	3.25827	3.68839	3.03936	3.3713	3.42535	4.20563	4.21366	3.36645	4.06969	3.56478	3.50808	3.63364	3.84295	2.7712	3.64375	3.26622	3.36388	3.39833	3.92858	3.71418	3.7383	7.63595	8.02971	1	68.3665	6.89685e-12	123.54	1	94.4802	7.93061e-11
Na+/H+ exchanger NHE3	TGGT1_305180	1162	0.855492	0.690235	-0.279312	0.0778386	0.625275	0.551178	S	3	N/A	10	-1.04585	-1.3848	-0.41172	-0.28114	-0.38664	-0.331969	-0.3593	-0.884	-0.48328	-0.79501	-1.16993	-1.14166	-0.638019	-0.690781	-0.26276	-0.416819	-0.60087	-0.796161	-0.231381	-1.13353	-1.21532	-0.359833	-0.52509	-0.639145	-1.15579	-0.53052	-0.604617	-0.682455	7.39914	7.54942	1	88.5614	4.52602e-06	147.7	1	103.791	1.31396e-05
aminotransferase, class V superfamily protein	TGGT1_300120	598	1.52182	1.45426	-0.278592	0.647619	1.19721	1.38347	S	3	HMM: MPAGPPASVLASGCLCLSARELQRAGCF, NN: MPAGPPASVLASGCLCLSARELQRAGCF;HMM: MPAGPPGSVLASGCLCLSARELQRAGCF, NN: MPAGPPGSVLASGCLCLSARELQRAGCF	0	0.79165	0.532799	2.01294	2.22101	2.31819	2.33647	1.88789	2.12508	2.09721	1.7137	-0.00326991	0.35139	1.35478	1.75117	1.00786	1.99061	1.43426	1.24772	0.607321	1.2125	0.662224	2.18405	2.11648	1.90545	0.17406	1.37127	1.55753	0.90991	7.5217	7.5818	0.5	0	0.00620367	79.148	0.934843	11.5678	0.000364213
hypothetical protein;putative transmembrane protein	TGGT1_279100	59	0.0689377	0.0670082	-0.278183	-0.00634017	0.106516	0.139129	T	4	HMM: MWRIWRCRLSFLFATGCLLGALTAGLGS, NN: MWRIWRCRLSFLFATGCLLGALTA;HMM: MWRIWRCRLSFLFVTGCLLGALTAGLGS, NN: MWRIWRCRLSFLFVTGCLLGALTA	1;2	-0.58042	-0.80333	-0.514751	-0.65779	-0.696271	-0.75459	-0.73058	-0.38943	-0.971991	-0.83025	0.70535	0.581891	0.675971	0.67362	0.90082	0.850549	0.843549	0.654151	0.87968	0.6985	-0.691875	-0.622937	-0.624867	-0.90112	0.64362	0.750137	0.78275	0.78909	7.63172	7.79104	1	66.2463	3.14989e-12	66.246	1	111.857	9.97146e-37
hypothetical protein;putative transmembrane protein	TGGT1_291940	288	-0.119263	-0.141053	-0.277202	-0.149772	-0.235152	-0.085248	S	2	N/A	8	1.70163	1.61377	1.59165	1.65103	1.37263	1.40939	1.53968	1.60087	1.15422	1.36825	2.8261	2.70597	2.48142	2.59358	2.51765	2.65417	2.72665	2.66154	2.8746	2.78652	1.6577	1.53844	1.51665	1.26124	2.76604	2.53088	2.68079	2.83056	7.06408	7.20731	1	51.7258	1.3889e-05	82.177	1	76.0727	8.59699e-05
hypothetical protein	TGGT1_306980	25	0.653085	0.303378	-0.276785	-0.0899155	0.558255	0.352915	S	3	N/A	0	-2.527	-1.84509	-1.81218	-1.38581	-1.40089	-1.76578	-1.71353	-2.16869	-1.62648	-1.99301	-2.08369	-2.22786	-1.25932	-1.56236	-1.97088	-1.6487	-1.89039	-1.86949	-1.55644	-1.86945	-2.18605	-1.53296	-1.88267	-1.80974	-2.15578	-1.59752	-1.80286	-1.71294	NaN	6.46458	1	50.1492	0.0487952	50.149	1	62.3383	0.00866532
hypothetical protein	TGGT1_230940	519	0.044176	0.0859763	-0.276644	0.023188	-0.0209823	0.021798	S	2	N/A	0	2.9668	2.83451	2.97432	3.01812	2.84205	2.99347	2.89786	3.06856	2.59917	2.7372	3.66249	3.601	3.57951	3.63473	3.61805	3.67202	3.66222	3.62639	3.58481	3.6759	2.90065	2.94483	2.98663	2.66819	3.63175	3.61076	3.65354	3.63036	7.90681	9.12385	0.782978	5.9441	8.41958e-32	162.61	0.846002	8.53062	7.3183e-35
hypothetical protein	TGGT1_274000	639	-0.184785	-0.104652	-0.275929	-0.455865	-0.277571	-0.127945	S	3	N/A	0	0.32445	0.571801	0.419859	0.21054	0.159621	0.175879	0.38312	0.471419	-0.0756397	0.0504609	0.0585892	0.1495	-0.156299	-0.0860902	-0.278191	-0.111001	0.102131	-0.0628291	0.322281	0.541651	0.448125	0.26334	0.343473	-0.0125894	0.104045	-0.173527	-0.0238997	0.431966	7.26048	7.44694	1	43.4185	0.0335651	43.419	1	47.8439	0.0258604
hypothetical protein;putative transmembrane protein	TGGT1_269260	199	-0.0673235	-0.0974438	-0.275788	0.00867383	-0.101291	-0.0735272	S	3	N/A	5	2.09814	2.06908	1.96375	2.00585	2.07926	1.97767	1.88378	2.09705	1.86904	1.61196	2.4994	2.54508	2.53884	2.47241	2.2516	2.50974	2.50306	2.33334	2.39798	2.4821	2.08361	2.01629	1.98617	1.7405	2.52224	2.42095	2.44871	2.44004	7.4748	7.67915	1	81.709	0.00060304	81.709	1	76.3258	0.00136066
hypothetical protein;leucine rich repeat protein	TGGT1_313370	1142	0.325705	0.195142	-0.275469	-0.215411	-0.163558	-0.0534645	S	3	N/A	0	-0.51679	-0.54754	-0.146619	-0.116031	-0.356731	-0.1554	-0.63849	-0.217179	-0.71549	-0.248369	2.80137	2.73714	2.54489	2.55184	2.72036	2.65915	2.75264	2.73558	2.81441	3.04799	-0.532165	-0.20646	-0.337023	-0.48193	2.76925	2.6057	2.71579	2.9312	7.13004	7.85773	0.541992	0.821419	8.04212e-08	60.23	0.956774	17.1338	8.1102e-57
fructose-bisphospatase I	TGGT1_205380	17	1.12023	1.18367	-0.275421	#DIV/0!	#DIV/0!	#DIV/0!	S	3	N/A	0	-1.93518	-1.71841	-0.67864	-0.86263	-0.57842	-0.583129	-0.5706	-0.77565	-0.82865	-1.13532	NaN	NaN	NaN	NaN	NaN	NaN	NaN	NaN	NaN	NaN	-1.82679	-0.706563	-0.643126	-0.981985	#DIV/0!	#DIV/0!	#DIV/0!	#DIV/0!	6.55931	NaN	1	48.907	0.000281713	61.87	NaN	NaN	NaN
hypothetical protein	TGGT1_230940	460	0.10924	0.167173	-0.275335	0.0360565	-0.191945	0.217352	S	2	N/A	0	1.7821	1.42288	1.56852	1.67851	1.88816	2.027	1.5373	1.74469	1.72673	1.14606	0.421189	0.645461	0.71802	0.57382	-0.2677	1.06433	0.81665	0.371051	0.48657	0.942671	1.60249	1.71173	1.76966	1.43639	0.533325	0.34138	0.750677	0.71462	7.69673	7.91878	0.982946	17.607	3.8079e-05	125.84	0.873553	8.3938	0.000181621
hypothetical protein;putative acyltransferase, WS/DGAT/MGAT protein	TGGT1_255980	124	-0.146964	-0.0801339	-0.275281	-0.297775	-0.0790881	-0.0989049	S	3	N/A	1	0.726531	0.399451	0.392649	0.56837	0.28706	0.49503	0.31172	0.64182	0.1752	0.106291	-0.323371	-0.17872	-0.24946	-0.20216	-0.53878	-0.48952	-0.277161	-0.28317	-0.335829	0.23148	0.562991	0.416027	0.482857	0.140745	-0.251045	-0.330133	-0.34995	-0.0521747	NaN	NaN	0.910922	13.1074	1.81096e-08	65.881	0.95606	16.3867	1.43784e-09
aminotransferase, class V superfamily protein	TGGT1_300120	597	1.46454	1.3986	-0.275	0.52424	0.750081	0.948434	S	2	HMM: MPAGPPASVLASGCLCLSARELQRAGCF, NN: MPAGPPASVLASGCLCLSARELQRAGCF;HMM: MPAGPPGSVLASGCLCLSARELQRAGCF, NN: MPAGPPGSVLASGCLCLSARELQRAGCF	0	1.72342	1.36286	2.86215	3.01935	3.14154	3.15856	2.71742	2.94924	2.94879	2.51657	-0.288359	-0.247409	0.71694	0.77712	-0.0474703	1.06205	0.64763	0.331969	-0.0978091	0.410429	1.54314	3.00768	2.94174	2.73268	-0.267884	0.482197	0.68055	0.15631	7.26684	7.3377	0.993778	22.0338	0.00620367	86.205	0.837293	7.11471	0.0219352
hypothetical protein	TGGT1_294970	644	0.150702	-0.235348	-0.274832	#DIV/0!	#DIV/0!	#DIV/0!	S	3	N/A	0	-1.6816	-1.99403	-1.69569	-1.80805	-1.5576	-2.43813	-2.00892	-1.77244	-2.03535	-1.88854	NaN	NaN	NaN	NaN	NaN	NaN	NaN	NaN	NaN	NaN	-1.83781	-1.68711	-2.07316	-1.96195	#DIV/0!	#DIV/0!	#DIV/0!	#DIV/0!	7.05778	NaN	0.999698	35.1973	1.2182e-05	83.251	NaN	NaN	NaN
RNA recognition motif-containing protein	TGGT1_304760	1189	-0.12201	-0.327331	-0.274395	-0.210397	0.0223554	0.0992975	S	4	N/A	0	0.0347603	-0.00839967	-0.162771	-0.0401793	-0.12354	-0.193151	-0.349679	-0.399621	-0.53635	-0.230101	1.07631	0.95356	0.962281	1.04416	1.10543	1.04284	1.18125	1.11861	1.36598	1.28328	0.0131803	-0.10883	-0.31415	-0.383225	1.01494	1.03729	1.11423	1.32463	7.36909	7.65776	0.999991	50.384	2.81319e-21	96.534	0.998688	28.8496	3.59577e-21
ATP-binding cassette G family transporter;ATP-binding cassette G family transporter ABCG107	TGGT1_247540	632	-0.0530261	-0.0227901	-0.274388	-0.0937183	0.43782	0.437717	S	3	N/A	5	-0.163751	-0.11841	0.00902042	-0.24286	-0.34848	-0.26756	-0.12046	-0.103591	-0.3228	-0.61419	-1.66891	-1.90281	-1.55217	-1.28413	-1.20782	-1.34272	-1.29076	-1.41095	-1.11256	-1.39629	-0.14108	-0.194106	-0.16387	-0.468495	-1.78586	-1.34804	-1.34814	-1.25442	7.10894	7.10762	1	104.266	1.92524e-18	155.88	1	102.605	1.04131e-16
hydrolase	TGGT1_261500	417	0.718405	0.525825	-0.27421	0.105318	0.823838	0.0411378	S	4	N/A	0	0.0610207	0.0497497	0.719639	0.75339	0.84834	0.710141	0.56934	0.464151	0.633579	0.36558	-0.165129	-0.0195402	0.728569	0.9088	0.55714	0.352979	-0.23787	-0.268701	-0.0765403	-0.23649	0.0553852	0.77379	0.581211	0.499579	-0.0923348	0.731503	-0.051197	-0.156515	8.70521	7.70483	0.499955	0	1.13428e-45	131.27	0.999914	41.5732	9.04413e-84
hypothetical protein	TGGT1_224000	29	0.208018	0.244336	-0.274043	0.0168249	0.369495	0.248525	S	3	N/A	0	1.09979	0.815199	1.01948	1.23663	1.24043	1.30002	1.15155	1.15392	1.11568	0.667259	0.106241	0.115849	0.327059	0.531731	0.58283	0.44943	0.40267	0.226609	0.396909	0.28858	0.957495	1.16551	1.20183	0.89147	0.111045	0.48054	0.35957	0.342745	7.28673	7.06945	0.995642	24.6806	3.92608e-07	106.28	0.997846	26.6832	4.1507e-08
hypothetical protein;putative transmembrane protein	TGGT1_259040	219	-0.090781	0.035088	-0.273894	0.244365	0.105676	0.596807	S	3	N/A	1	3.3383	3.52413	3.38642	3.29398	3.3409	3.48083	3.37593	3.54215	3.13683	2.99625	3.11589	2.9358	3.18003	3.15934	3.05519	3.59154	3.67175	3.60466	3.30838	3.44819	3.43121	3.34043	3.4663	3.06654	3.02584	3.13152	3.62265	3.37829	8.14569	8.40528	1	75.6933	3.19161e-24	201.12	1	88.2807	3.7124e-24
eukaryotic initiation factor-2B, epsilon subunit, putative;putative eukaryotic initiation factor-2B, epsilon subunit	TGGT1_272640	42	0.908504	0.793671	-0.273794	0.0640233	0.566976	0.704503	S	2	N/A	0	0.80732	0.78369	1.70083	1.60359	1.80761	1.7284	1.48866	1.55047	1.68999	1.17044	1.67539	1.66901	2.39173	2.42734	1.89846	2.5923	2.32258	2.21523	2.32344	2.30192	0.795505	1.70401	1.58918	1.43022	1.6722	2.23918	2.3767	2.31268	7.70209	7.98308	0.9868	18.7364	0.00718937	129.29	0.998902	29.5888	0.00302981
COPI associated protein;hypothetical protein	TGGT1_267300	82	0.790137	0.612233	-0.273702	-0.459812	0.625015	0.478522	S	3	N/A	4	0.907479	0.608361	1.45439	1.63688	1.5529	1.67961	1.33128	1.09957	1.42583	1.12288	0.33372	0.506529	1.18529	1.18474	0.76539	0.974491	0.96619	0.755259	1.38909	1.32783	0.75792	1.54806	1.37015	1.27435	0.420125	1.04514	0.898647	1.35846	7.38605	7.53772	1	71.297	1.06296e-08	99.838	0.892507	9.19233	0.000193959
NIMA-related protein kinase NIMA1	TGGT1_292140	962	-0.671948	-0.587185	-0.273506	#DIV/0!	#DIV/0!	#DIV/0!	S	2	N/A	0	0.10501	-0.0781609	-0.68639	-0.65977	-0.62941	-0.69436	-0.5319	-0.495021	-1.0743	-0.78976	NaN	NaN	NaN	NaN	NaN	NaN	NaN	NaN	NaN	NaN	0.0134245	-0.658524	-0.57376	-0.93203	#DIV/0!	#DIV/0!	#DIV/0!	#DIV/0!	NaN	NaN	1	70.9125	0.0374055	70.912	NaN	NaN	NaN
hypothetical protein;putative pseudouridylate synthase 1	TGGT1_224210	1023	-0.121284	-0.205881	-0.272926	-0.265559	-0.0621896	-0.0907129	S	2	N/A	0;3	2.6426	2.53124	2.44731	2.50691	2.44269	2.39374	2.23942	2.50996	2.21215	2.17327	0.922509	0.985949	1.17003	0.958759	0.547331	1.01332	0.789489	0.78774	0.97644	1.28171	2.58692	2.46564	2.38104	2.19271	0.954229	0.89204	0.863516	1.12908	7.69769	7.93903	0.999998	57.1269	3.23205e-30	212.37	0.999994	52.161	7.37807e-17
guanylyl cyclase	TGGT1_254370	62	0.755278	0.626005	-0.272483	-0.200253	0.646113	0.653692	S	2	N/A	19	-0.151111	0.0797809	0.63193	0.79745	0.72946	0.769919	0.33988	0.66122	0.57659	0.317671	0.79807	0.840991	1.50155	1.58939	1.30599	1.5877	1.44076	1.39121	1.74008	1.60687	-0.035665	0.719613	0.59034	0.44713	0.81953	1.46564	1.47322	1.67348	7.05964	7.43794	1	78.3416	0.0190705	78.342	1	85.8127	0.00198934
hypothetical protein	TGGT1_225890	955	0.0451477	-0.0984163	-0.272383	-0.0855222	-0.0830135	-0.266677	S	4	N/A	0	2.42202	2.24991	2.38361	2.40185	2.35788	2.34612	2.13338	2.23315	2.18886	2.0286	1.5451	1.96302	2.15215	1.6591	1.20189	1.74364	1.44976	1.26875	1.30997	1.83584	2.33597	2.38111	2.23755	2.10873	1.75406	1.67105	1.48738	1.57291	7.44381	7.59707	1	56.5691	0.00018061	98.337	1	69.456	9.71196e-05
hypothetical protein;zinc knuckle protein	TGGT1_248940	259	-0.0144993	-0.17771	-0.271701	0.047316	-0.188908	-0.120385	S	3	N/A	0	0.68534	0.445339	0.656081	0.446111	0.55033	0.555699	0.33482	0.272371	0.5453	0.0129795	0.383991	0.465519	0.580201	0.22328	-0.0959398	0.34819	0.327301	0.23762	0.150739	0.363369	0.56534	0.55084	0.38763	0.27914	0.424755	0.235847	0.30437	0.257054	7.66645	7.36116	0.5	0	0.0124643	51.726	0.5	0	0.008484
hypothetical protein	TGGT1_264010	228	-0.0365077	-0.168317	-0.271582	-0.394579	-0.301416	-0.224139	S	2	N/A	0	3.27478	3.00505	3.08633	3.18333	3.04056	3.02372	2.80521	3.08586	3.074	2.58965	3.03585	3.11823	3.22553	2.88211	2.21923	2.98003	2.82549	2.75318	3.28924	3.20572	3.13991	3.10341	2.9716	2.83182	3.07704	2.77562	2.8529	3.24748	7.83676	7.99258	1	57.5202	0.000278375	96.23	1	82.0687	0.000445182
rhoptry neck protein RON5	TGME49_311470	1684	-0.118258	-0.0672784	-0.271287	-0.472292	0.0475662	-0.0191764	T	3	HMM: MAEFTWRPLLMSLPKMIAFFHILLFSGALAA, NN: MAEFTWRPLLMSLPKMIAFFHILLFSGALAA	0	0.878779	1.15447	0.91042	0.8837	0.90098	0.970811	0.838499	1.03873	0.52729	0.72687	-0.46756	-0.65784	-0.519201	-0.476851	-0.549351	-0.529891	-0.589859	-0.62588	-0.14511	-0.0740604	1.01663	0.898367	0.949347	0.62708	-0.5627	-0.515134	-0.581877	-0.109585	7.59604	7.25761	0.545547	0.94619	0.000215445	50.505	0.947525	10.105	2.29496e-09
HECT-domain (ubiquitin-transferase) domain-containing protein;hypothetical protein;putative transmembrane protein	TGGT1_222440	346	-0.0627087	0.0824279	-0.271177	-0.450986	0.1762	0.228193	S	3	N/A	0;2	-1.07081	-0.7429	-1.23731	-0.68844	-0.98294	-0.92952	-0.75414	-0.78962	-1.42961	-1.05187	-0.183579	-0.622961	-0.235959	-0.27866	-0.16659	-0.0930906	-0.248801	-0.183339	0.350919	0.200899	-0.906855	-0.969563	-0.824427	-1.24074	-0.40327	-0.22707	-0.175077	0.275909	7.40116	7.25636	0.641194	4.29392	1.56119e-07	58.562	0.792942	8.37291	3.80883e-09
DEAD/DEAH box helicase domain-containing protein	TGGT1_251480	962	0.472619	0.241248	-0.271168	-0.000141683	0.426724	0.238108	S	3	N/A	0	-0.311811	-0.28202	0.17303	0.356311	-0.00222921	0.30956	-0.18967	-0.286891	0.15295	-0.34388	-0.976	-1.03769	-0.31195	-0.429831	-0.99858	-0.372929	-0.958201	-0.97508	-0.84611	-0.69108	-0.296915	0.175704	-0.0556671	-0.0954647	-1.00684	-0.58012	-0.768737	-0.768595	6.86913	NaN	0.993235	21.8688	0.00191785	83.081	0.831562	6.93996	0.0138533
hypothetical protein	TGGT1_279320	1337	-0.072471	-0.161958	-0.271059	-0.148857	-0.054278	0.0402583	S	2	N/A	0	1.09249	0.940819	0.914679	1.01442	0.903451	0.914161	0.886629	0.763299	0.69002	0.656229	1.62803	1.69242	1.59877	1.58237	1.6367	1.74249	1.802	1.55696	1.84213	1.85655	1.01665	0.944184	0.854696	0.673124	1.66023	1.60595	1.70048	1.84934	7.05637	7.6195	0.979431	17.6069	1.00509e-15	136.33	0.999902	40.8126	4.20676e-15
omega secalin, putative;putative omega secalin	TGME49_231960	1625	0.067138	0.0361539	-0.270908	-0.0743503	-0.11629	-0.0592098	S	2	HMM: MKVRSVLSVGFWAAACVAF, NN: MKVRSVLSVGFWAAACVAF;N/A	0	1.0756	0.91259	1.01433	1.1554	1.01397	0.95416	0.951649	1.18494	0.80817	0.77248	1.76367	1.70399	1.72524	1.57405	1.55333	1.62968	1.69516	1.69902	1.70595	1.79199	0.994096	1.06123	1.03025	0.790325	1.73383	1.61754	1.67462	1.74897	7.13666	7.33652	0.537937	3.4625	3.79031e-05	99.711	0.80894	6.85788	5.76588e-06
amine-terminal region of chorein, A TM vesicle-mediated sorter;hypothetical protein	TGGT1_291180	2616	0.057398	-0.0288647	-0.270899	-0.189115	0.140035	0.0917945	S	2	N/A	0	1.29975	1.63138	1.41369	1.62814	1.52706	1.54397	1.27112	1.49501	1.12744	1.37669	1.29379	1.16876	1.51737	1.44646	1.1501	1.53681	1.28022	1.15218	1.53409	1.49028	1.46557	1.52296	1.4367	1.25206	1.23128	1.37131	1.32307	1.51218	NaN	6.96627	0.758332	4.99106	0.0242264	125.54	0.987111	18.8424	0.00121201
ELMO/CED-12 family protein;hypothetical protein	TGGT1_258180	547	-0.128098	-0.204888	-0.270842	0.163696	0.0263956	-0.00827811	T	3	N/A	1	-0.84495	-1.46826	-1.02792	-1.29718	-1.52901	-0.97052	-1.79912	-1.31484	-1.29802	-1.81307	-0.169061	0.0780092	0.300629	0.0399608	-0.39798	0.0293192	-0.127211	-0.0635196	-0.29732	-0.13768	-1.15661	-1.2847	-1.36149	-1.55554	-0.0455257	-0.01913	-0.0538038	-0.2175	NaN	7.14977	0.616553	2.06266	0.004789	64.224	0.951322	12.9099	0.000237191
hypothetical protein;putative proteophosphoglycan ppg4, related protein	TGGT1_221400	1639	0.752753	0.71997	-0.270818	-0.0730564	0.611997	0.546233	S	3	N/A	0	-1.06958	-1.2589	-0.441341	-0.36321	-0.42991	-0.536281	-0.54527	-0.25126	-0.684891	-0.67972	-0.94622	-0.77744	-0.373189	-0.2078	-0.168511	-0.22173	-0.36648	-0.358581	-0.13278	-0.352301	-1.16424	-0.411487	-0.44427	-0.682305	-0.86183	-0.249833	-0.315597	-0.24254	6.9156	7.17534	0.987354	19.4825	4.01689e-05	92.38	0.678547	3.22743	0.0013619
hypothetical protein;putative transmembrane protein	TGGT1_240570	484	0.00698767	-0.0525063	-0.270744	0.0782603	-0.118398	-0.0113147	S	3	N/A	4	1.40461	1.15332	1.28528	1.28641	1.28617	1.23904	1.01623	1.42411	1.06385	0.96657	2.40511	2.28626	2.23497	2.26731	2.17958	2.34884	2.35612	2.29815	2.15201	2.36021	1.27897	1.28595	1.22646	1.01521	2.34569	2.22729	2.33437	2.25611	6.83811	7.67616	0.999962	44.1586	1.86523e-08	119.47	1	112.235	1.99428e-05
ARF1-directed GTPase-activating protein, putative;putative ARF1-directed GTPase-activating protein	TGGT1_225310	159	1.10724	1.13431	-0.270648	0.0313595	1.04844	1.2006	S	2	N/A	0	1.65327	1.57702	2.68118	2.80427	2.6817	2.93298	2.7182	2.5972	2.49793	2.40554	2.54762	2.4433	3.5791	3.60353	3.44906	3.91805	3.60807	3.56206	3.76383	3.56557	1.61515	2.72238	2.74946	2.45174	2.49546	3.5439	3.69606	3.6647	8.48203	8.65974	0.999648	36.3014	0.00243869	136.39	0.999876	39.6146	1.01408e-05
eukaryotic initiation factor-2B, epsilon subunit, putative;putative eukaryotic initiation factor-2B, epsilon subunit	TGGT1_272640	94	0.724066	0.536696	-0.270145	-0.0415785	0.263169	0.582561	S	3	N/A	0	0.511519	0.16589	1.04066	1.10639	1.04126	1.11502	0.68157	0.82961	1.05141	0.53384	0.30244	0.42121	0.50179	0.832121	0.541071	1.08511	0.92358	0.824469	0.846599	1.12533	0.338705	1.06277	0.8754	0.792626	0.361825	0.624994	0.944386	0.985965	7.23676	7.29177	1	82.0687	0.00199703	82.069	1	74.9873	0.00404403
hypothetical protein	TGGT1_249550	1016	0.27885	0.235307	-0.270125	-0.130121	0.374994	0.476934	S	2	N/A	0	0.147839	0.128941	0.3995	0.27356	0.578659	0.54577	0.22308	0.352241	0.32649	-0.0322609	0.0400803	0.130271	0.34862	0.542829	0.489059	0.876489	0.63763	0.17221	0.767999	0.616461	0.13839	0.41724	0.373697	0.147115	0.0851755	0.46017	0.56211	0.69223	7.12008	7.5	0.951013	12.881	0.000511047	67.645	0.96766	14.7598	9.12988e-16
hypothetical protein	TGGT1_228150	724	0.288497	0.0933705	-0.270041	-0.184464	-0.203434	-0.145034	S	2	N/A	0	0.0398396	-0.47156	-0.0186705	0.10517	0.131409	0.0414703	-0.326379	-0.0825604	0.0645294	-0.459339	-1.15693	-0.763509	-0.52712	-1.12375	-1.84009	-0.840821	-1.14182	-1.33312	-0.94218	-0.8994	-0.21586	0.0726363	-0.12249	-0.197405	-0.96022	-1.16365	-1.10525	-0.92079	7.04867	6.79709	0.997355	25.7649	0.00248297	73.386	0.998536	28.3394	0.000466182
Dopey, N-terminal domain-containing protein	TGGT1_214230	2927	0.016285	-0.158628	-0.26983	-0.0978478	-0.30919	-0.284993	S	2	N/A	0	2.09389	1.76224	1.86324	1.97913	1.99068	1.94193	1.5535	1.81288	1.94688	1.40216	1.56832	1.70269	1.73035	1.50487	0.74373	1.52856	1.26973	1.25325	1.28478	1.61194	1.92806	1.94435	1.76944	1.67452	1.63551	1.32632	1.35051	1.44836	7.51693	6.95096	1	97.4631	0.00049222	97.463	1	69.2288	0.000107395
hypothetical protein	TGGT1_276190	33	-0.554657	-0.432714	-0.269444	#DIV/0!	#DIV/0!	#DIV/0!	S	3	N/A	7	0.468739	0.216721	-0.32801	-0.23039	-0.0773806	-0.143331	-0.268779	0.14216	-0.191771	-0.77097	NaN	NaN	NaN	NaN	NaN	NaN	NaN	NaN	NaN	NaN	0.34273	-0.211927	-0.0899835	-0.48137	#DIV/0!	#DIV/0!	#DIV/0!	#DIV/0!	7.05664	NaN	1	72.7223	0.000910354	72.891	NaN	NaN	NaN
DAD family protein	TGGT1_305870	31	-0.180747	-0.141211	-0.269144	-0.12175	-0.0317605	0.220945	S	2	N/A	3	2.77179	2.50419	2.43322	2.46204	2.47647	2.58632	2.39955	2.50447	2.41256	1.96364	4.37749	4.037	4.32056	4.18651	4.01938	4.2722	4.53108	4.48129	4.63522	4.46466	2.63799	2.45724	2.49678	2.1881	4.20724	4.17548	4.42819	4.54994	7.49552	7.62082	0.995595	23.5416	2.27342e-11	159.75	0.947692	12.5834	1.50204e-10
glycerol-3-phosphate-acyltransferase	TGGT1_256980	496	0.100266	0.0873125	-0.26909	-0.0553575	-0.115868	0.011022	S	3	HMM: MYFLVRWLCIGIVRSF, NN: MYFLVRWLCIGIVRSF	4	1.34973	1.3413	1.34521	1.47847	1.51366	1.56719	1.25346	1.47783	1.11803	1.23535	0.290639	0.30493	0.224711	0.13011	0.190929	0.13997	0.423811	0.362639	0.358949	0.369379	1.34551	1.44578	1.43283	1.17669	0.297785	0.181917	0.308807	0.364164	7.4388	7.32404	0.999592	35.4625	0.000122806	61.963	0.999864	39.0216	2.90901e-05
hypothetical protein	TGGT1_221870	990	0.70134	0.485886	-0.268721	-0.114877	0.436361	0.387043	S	2	N/A	0	2.56877	2.35189	3.08099	3.23658	3.16744	3.09485	2.85698	2.88682	3.09787	2.68803	2.52026	2.58452	3.18317	3.22446	2.55862	3.07284	2.96196	2.7835	3.03701	3.07161	2.46033	3.16167	2.94622	2.89295	2.55239	2.98875	2.93943	3.05431	7.68555	7.82615	0.99999	50.2278	4.97067e-14	192.85	0.99994	42.2938	9.86765e-11
hypothetical protein	TGGT1_211630	25	0.185099	0.365902	-0.268584	-0.496206	0.0434969	0.0863836	S	4	N/A	0	0.26677	0.335079	0.407811	0.45094	0.59932	0.719451	0.6729	0.608131	0.14082	0.29406	0.26473	0.254349	0.317219	0.42161	0.17028	0.40777	0.37767	0.25233	0.827329	0.85693	0.300925	0.486024	0.666827	0.21744	0.259539	0.303036	0.345923	0.84213	7.14038	7.3441	0.840317	10.0474	3.04623e-10	96.793	0.928044	11.5157	3.96117e-10
hypothetical protein	TGGT1_318210	443	0.312726	0.191042	-0.26858	-0.305391	0.11219	0.10702	T	3	N/A	0	0.10909	-0.0062806	0.398221	0.398141	0.29603	0.15067	0.344719	0.23195	0.0654602	0.125641	0.17613	0.12863	0.265709	0.21579	0.31221	0.18415	0.142731	0.45132	0.45346	0.676121	0.0514045	0.364131	0.242446	0.0955506	0.15238	0.26457	0.2594	0.564791	6.76663	6.86187	0.576587	1.34155	0.00687388	52.172	0.61994	2.12535	0.00366897
TLD protein	TGGT1_237280	1374	0.511589	0.428502	-0.268473	-0.126291	-0.0223619	0.144748	S	2	N/A	0	0.410609	0.788821	1.05116	1.10162	1.18113	1.17124	0.81597	1.09744	1.09102	0.594641	1.33289	1.2984	1.56146	1.61749	0.700901	1.74672	1.50264	1.13182	1.60761	1.56576	0.599715	1.1113	1.02822	0.842831	1.31565	1.29328	1.46039	1.58668	7.47996	7.76753	0.628878	2.68844	2.57451e-10	132.67	0.962763	14.7175	6.26e-10
hypothetical protein	TGGT1_228150	169	0.0830372	0.118164	-0.268071	#DIV/0!	#DIV/0!	#DIV/0!	S	4	N/A	0	0.323569	0.52093	0.56819	0.556569	0.3911	0.386519	0.41354	0.821179	0.232491	0.24194	NaN	NaN	NaN	NaN	NaN	NaN	NaN	NaN	NaN	NaN	0.422249	0.505287	0.540413	0.237215	#DIV/0!	#DIV/0!	#DIV/0!	#DIV/0!	7.49552	NaN	0.98762	19.0198	9.6836e-31	93.335	NaN	NaN	NaN
putative Ras-related protein Rab2BV;Ras-related protein Rab2BV, putative	TGGT1_243450	394	0.269518	0.175385	-0.267618	-0.0834438	0.169963	0.142627	S	3	N/A	0	-1.39511	-1.35896	-1.0933	-0.89217	-1.33708	-1.19753	-1.18581	-1.22161	-1.40754	-1.34273	-0.67187	-0.530691	-0.513151	-0.506491	-0.274309	-0.35756	-0.554421	-0.463981	-0.2951	-0.45532	-1.37704	-1.10752	-1.20165	-1.37513	-0.60128	-0.431317	-0.458654	-0.37521	NaN	7.25902	0.598249	1.72926	1.46002e-06	57.902	0.997244	25.5853	4.68885e-45
hypothetical protein	TGGT1_306400	266	-0.0376336	-0.11438	-0.267357	#DIV/0!	#DIV/0!	#DIV/0!	T	2	N/A	0	1.1053	0.903481	0.921691	0.903251	1.07533	0.908589	0.813931	0.947511	0.83399	0.56481	NaN	NaN	NaN	NaN	NaN	NaN	NaN	NaN	NaN	NaN	1.00439	0.966757	0.89001	0.6994	#DIV/0!	#DIV/0!	#DIV/0!	#DIV/0!	7.08497	NaN	0.537923	0.660065	0.0187033	59.908	NaN	NaN	NaN
AIG2 family protein	TGGT1_240960	387	1.11321	0.684277	-0.26661	0.152462	0.660655	0.428342	S	4	N/A	0	-0.59297	-0.84841	0.305991	0.51945	0.35212	0.18385	-0.12458	-0.168509	0.256371	-0.0045509	1.17463	1.23306	2.17267	2.14838	1.27245	1.97047	1.5433	1.38279	1.36626	1.59319	-0.72069	0.39252	-0.0364131	0.12591	1.20385	1.8645	1.63219	1.47972	7.33441	7.27453	0.999967	45.6119	9.32628e-12	102.98	0.99998	47.8672	1.69037e-16
vacuolar transporter chaperone VTC2	TGGT1_298630	158	0.0468866	-0.0344167	-0.266506	-0.014786	-0.182155	-0.132311	S	3	N/A	2	-0.20251	-0.77763	-0.455409	-0.46548	-0.40866	-0.33056	-0.658479	-0.58442	-0.577379	-0.842	2.41033	2.2467	2.49858	2.30267	1.63783	2.25734	2.24686	2.08441	2.04138	2.3806	-0.49007	-0.443183	-0.524486	-0.70969	2.32851	2.14636	2.1962	2.21099	7.29861	7.51024	0.65049	5.70812	4.08874e-12	136.49	0.938486	11.8607	9.41114e-12
protein disulfide isomerase	TGGT1_211680	143	-0.260939	-0.44275	-0.266111	#DIV/0!	#DIV/0!	#DIV/0!	S	3	HMM: MRAGFSFALLAVGLLATAVVYSA, NN: MRAGFSFALLAVGLLATAVVYSAAE	0	1.72295	1.4836	1.42768	1.45826	1.14107	1.35449	1.0999	1.02719	1.13929	1.01316	NaN	NaN	NaN	NaN	NaN	NaN	NaN	NaN	NaN	NaN	1.60328	1.34234	1.16053	1.07623	#DIV/0!	#DIV/0!	#DIV/0!	#DIV/0!	7.14873	NaN	0.999641	34.4705	1.99314e-12	106.12	NaN	NaN	NaN
hypothetical protein;putative transmembrane protein	TGGT1_216060	38	1.37809	1.49058	-0.26609	#DIV/0!	#DIV/0!	#DIV/0!	S	3	N/A	1	-0.107631	-0.27019	1.40361	1.28015	0.88378	1.91879	1.37261	0.61362	1.0805	0.76568	NaN	NaN	NaN	NaN	NaN	NaN	NaN	NaN	NaN	NaN	-0.18891	1.18918	1.30167	0.92309	#DIV/0!	#DIV/0!	#DIV/0!	#DIV/0!	7.39456	NaN	0.508184	2.37321	1.097e-05	132.64	NaN	NaN	NaN
hypothetical protein	TGGT1_240220	1374	0.162747	-0.132303	-0.266066	0.0720718	-0.144382	-0.0684292	S	3	N/A	0	1.19316	1.03304	1.25084	1.47811	1.09859	1.13557	0.88699	0.919829	1.29004	0.729521	1.41327	1.1119	1.27829	1.18157	0.89475	1.17488	1.19822	1.20937	1.01718	1.22699	1.1131	1.27585	0.980796	1.00978	1.26259	1.1182	1.19416	1.12208	7.40649	7.7393	0.844291	7.3418	0.00722659	77.062	0.98332	17.7049	0.00270895
TBC domain-containing protein	TGGT1_203910	1065	0.322072	0.211592	-0.265917	-0.18782	0.407467	0.350025	S	2	HMM: MSFLWSGSSIISFSGLGGT, NN: MSFLWSGSSIISFSGLGGTSNTKGE	0	0.26677	0.2272	0.554061	0.63551	0.5176	0.696549	0.444901	0.234281	0.30542	0.30086	1.2937	1.20199	1.58899	1.72568	1.65127	1.76476	1.561	1.46785	1.92041	1.65097	0.246985	0.569057	0.458577	0.30314	1.24785	1.65531	1.59787	1.78569	7.28856	7.66361	0.964977	14.4197	4.33782e-12	107.21	0.94732	12.5533	4.59979e-08
hypothetical protein	TGGT1_244300	10	-0.102177	-0.201514	-0.265898	-0.184641	-0.0152732	0.0348099	T	3	N/A	0	-0.52714	-0.55336	-0.56298	-0.71844	-0.64586	-0.73779	-0.78078	-0.70672	-0.873131	-0.943519	-0.28139	-0.22075	-0.329641	-0.22933	-0.240059	-0.465541	-0.0374797	-0.145761	-0.162039	0.0988007	-0.54025	-0.642427	-0.741764	-0.908325	-0.25107	-0.266343	-0.21626	-0.0316192	6.60554	7.16926	0.999868	40.0343	0.000333288	72.99	0.999986	49.6288	0.000240455
cAMP-dependent protein kinase regulatory subunit	TGGT1_242070	17	-0.0479443	-0.0197307	-0.265886	#DIV/0!	#DIV/0!	#DIV/0!	S	2	N/A	0	0.438571	0.77257	0.50994	0.67769	0.485249	0.617829	0.46945	0.67024	0.315121	0.26836	NaN	NaN	NaN	NaN	NaN	NaN	NaN	NaN	NaN	NaN	0.60557	0.557626	0.58584	0.29174	#DIV/0!	#DIV/0!	#DIV/0!	#DIV/0!	6.87087	NaN	0.993076	21.5661	0.0157282	41.615	NaN	NaN	NaN
transporter, major facilitator family protein	TGGT1_253700	823	-0.171145	-0.076695	-0.26586	-0.132289	0.281105	0.290872	S	3	N/A	11	-1.42719	-2.01644	-1.9027	-1.92085	-1.85533	-1.90391	-1.83936	-1.65226	-2.30979	-2.00785	-1.05827	-1.3722	-0.752361	-1.03788	-1.01215	-0.839421	-0.9527	-0.98097	-0.75324	-0.83091	-1.72182	-1.89296	-1.79851	-2.15882	-1.21524	-0.93413	-0.924363	-0.792075	NaN	6.73892	0.999973	46.9827	4.77061e-21	117.21	1	49.0806	0.0217583
hypothetical protein	TGGT1_226320	713	-0.0453723	-0.183105	-0.265252	0.197646	-0.177938	-0.199564	S	2	N/A	0	3.06872	2.75253	2.73731	2.99872	2.85973	2.85463	2.57257	2.75536	3.01704	2.18296	3.76114	3.81673	3.92647	3.62488	3.28164	3.72922	3.56227	3.47662	3.17835	3.6051	2.91063	2.86525	2.72752	2.6	3.78893	3.611	3.58937	3.39173	8.55125	8.69154	1	56.3279	0.000580598	102.31	1	81.5517	0.000593601
hypothetical protein	TGGT1_208830	115	0.0367803	-0.0178506	-0.26517	0.0386169	0.0420556	-0.0157587	S	3	HMM: MYRNHSGIRLACRLFEVGALVLALENVSGI, NN: MYRNHSGIRLACRLFEVGALVLAL	0	1.05996	0.340241	0.637551	0.758941	0.81415	0.845509	0.42401	0.77723	0.95145	-0.0080299	-0.27234	0.0276895	0.150441	-0.0171395	-0.374109	-0.0331102	-0.0959704	-0.285171	-0.227391	-0.126011	0.7001	0.736881	0.68225	0.47171	-0.122325	-0.0802694	-0.138084	-0.176701	6.86881	7.48697	0.999999	61.9669	1.07168e-05	106.34	0.999998	56.8088	1.46999e-06
Ctr copper transporter family protein	TGGT1_221350	73	0.328495	0.147852	-0.264819	#DIV/0!	#DIV/0!	#DIV/0!	S	2	HMM: MAMQMSFYWGYRATILFSWWQTHDALDFFLAVCIIFCTCLLSAWLKLQCH, NN: MAMQMSFYWGYRATILFSWWQTHDALDFFLAVCIIFCTCLLSA	1;3	0.64326	0.439789	0.79568	0.89556	0.91882	0.809581	0.652119	0.606429	0.605511	0.604891	NaN	NaN	NaN	NaN	NaN	NaN	NaN	NaN	NaN	NaN	0.541524	0.87002	0.689376	0.605201	#DIV/0!	#DIV/0!	#DIV/0!	#DIV/0!	7.17383	NaN	0.561404	1.69381	0.000143544	79.86	NaN	NaN	NaN
autophagy-related cysteine peptidase atg4, putative;putative autophagy-related cysteine peptidase atg4	TGGT1_206450	2173	-0.303012	-0.515125	-0.264798	#DIV/0!	#DIV/0!	#DIV/0!	S	3	N/A	0	-3.11935	-2.83776	-3.37527	-3.25121	-3.21822	-3.44362	-2.98806	-4.04936	-3.42478	-3.66795	NaN	NaN	NaN	NaN	NaN	NaN	NaN	NaN	NaN	NaN	-2.97856	-3.28157	-3.49368	-3.54637	#DIV/0!	#DIV/0!	#DIV/0!	#DIV/0!	6.59316	NaN	0.71983	4.46588	0.000176486	58.891	NaN	NaN	NaN
autophagy-related cysteine peptidase atg4, putative;putative autophagy-related cysteine peptidase atg4	TGGT1_206450	2157	-0.303012	-0.515125	-0.264798	#DIV/0!	#DIV/0!	#DIV/0!	T	3	N/A	0	-3.11935	-2.83776	-3.37527	-3.25121	-3.21822	-3.44362	-2.98806	-4.04936	-3.42478	-3.66795	NaN	NaN	NaN	NaN	NaN	NaN	NaN	NaN	NaN	NaN	-2.97856	-3.28157	-3.49368	-3.54637	#DIV/0!	#DIV/0!	#DIV/0!	#DIV/0!	6.59316	NaN	0.99384	22.9433	0.000176486	58.891	NaN	NaN	NaN
hypothetical protein	TGGT1_262450	1424	-0.215543	-0.13381	-0.264566	-0.22502	-0.0718547	-0.000254	S	3	N/A	0	0.0130204	0.0427192	-0.11865	-0.21523	-0.229141	-0.0725205	-0.16629	-0.0790108	-0.358891	-0.545589	1.73242	1.53165	1.62445	1.52874	1.52735	1.61317	1.64942	1.63275	1.80452	1.90908	0.0278698	-0.187674	-0.10594	-0.45224	1.63203	1.56018	1.63178	1.8568	7.26321	7.42431	0.969843	18.2325	0.000105933	51.034	0.998059	29.7247	4.66073e-57
histone lysine acetyltransferase MYST-B	TGGT1_207080	10	-0.107752	-0.100985	-0.264108	0.291328	-0.0635903	-0.124177	T	2	N/A	0	-0.44226	-0.34611	-0.481441	-0.39478	-0.62959	-0.35213	-0.67172	-0.461659	-0.637649	-0.89444	-0.35928	-0.30154	-0.38598	-0.383721	-0.4123	-0.42282	-0.474631	-0.46631	-1.27978	-0.212049	-0.394185	-0.501937	-0.49517	-0.766045	-0.33041	-0.394	-0.454587	-0.745915	NaN	6.91121	0.620729	2.15383	0.0016015	74.475	0.843531	7.33551	0.00375513
hypothetical protein	TGGT1_309250	3501	0.509158	0.280392	-0.264012	#DIV/0!	#DIV/0!	#DIV/0!	S	2	N/A	0	-0.000109809	-0.11096	0.33375	0.609929	0.417189	0.421611	0.15197	0.100989	0.3493	0.0299206	NaN	NaN	NaN	NaN	NaN	NaN	NaN	NaN	NaN	NaN	-0.0555348	0.453623	0.224857	0.189611	#DIV/0!	#DIV/0!	#DIV/0!	#DIV/0!	7.1525	NaN	0.964176	15.5164	0.031181	60.08	NaN	NaN	NaN
zinc knuckle domain-containing protein	TGGT1_218358	75	-0.229467	-0.179797	-0.263728	-0.331367	-0.375475	-0.0713121	S	3	N/A	0	0.641841	0.43574	0.332631	0.41657	0.178771	0.407849	0.112589	0.556541	0.18543	-0.0942401	0.311691	0.47996	0.236201	0.28861	-0.463761	0.3213	0.40093	0.251309	0.650169	0.661591	0.53879	0.309324	0.358993	0.0455952	0.395825	0.0203502	0.324513	0.65588	6.86655	6.97412	0.784288	6.80269	0.0306691	44.98	0.598784	3.66535	0.0215092
hypothetical protein;putative transmembrane protein	TGGT1_226380	70	0.0162822	-0.0168942	-0.263442	-0.131835	-0.0503903	0.00351967	S	3	HMM: MYPLTVYSILAVVGLSLVCRGI, NN: MYPLTVYSILAVVGLSLVCRGIATE;HMM: MYPLTVYWILAVVGLSLVCRGI, NN: MYPLTVYWILAVVGLSLVCRGIATE	2	2.54964	2.39897	2.42956	2.57681	2.46539	2.4844	2.33445	2.55338	2.31081	2.14348	2.90718	2.81436	2.74919	2.89544	2.78651	2.8167	2.89125	2.88492	2.92108	3.07117	2.4743	2.49059	2.45741	2.22715	2.86077	2.81038	2.86429	2.99613	7.87022	8.07987	1	86.5392	3.57653e-11	139.74	1	98.5472	6.80512e-12
eukaryotic initiation factor-2B, epsilon subunit, putative;putative eukaryotic initiation factor-2B, epsilon subunit	TGGT1_272640	32	0.596257	0.372233	-0.262952	-0.0166182	0.023862	-0.135519	T	2	N/A	0	-0.33665	-0.91031	-0.15401	0.0708609	0.00148059	-0.276571	-0.148201	-0.328971	-0.0319996	-0.548349	0.203571	0.289759	0.37533	0.42737	0.00888041	0.209199	0.13734	-0.0131007	-0.222321	0.47785	-0.62348	-0.0272229	-0.251247	-0.290174	0.246665	0.270527	0.111146	0.127765	NaN	7.59923	0.599178	1.75564	0.00452546	71.208	0.500519	0.00909873	0.0216572
hypothetical protein	TGGT1_209500	2678	-0.31303	-0.271213	-0.26257	#DIV/0!	#DIV/0!	#DIV/0!	S	4	N/A	0	-0.285211	-0.62925	-0.95856	-0.61665	-0.73557	-0.47282	-0.848611	-0.8639	-0.88625	-1.17941	NaN	NaN	NaN	NaN	NaN	NaN	NaN	NaN	NaN	NaN	-0.45723	-0.77026	-0.728443	-1.03283	#DIV/0!	#DIV/0!	#DIV/0!	#DIV/0!	6.89216	NaN	0.744716	4.64967	0.000426596	62.438	NaN	NaN	NaN
AP2 domain transcription factor AP2VIIa-7	TGGT1_202490	510	0.472685	0.281391	-0.262555	#DIV/0!	#DIV/0!	#DIV/0!	S	3	HMM: MGSVKVAAVSPPGVGRHRTASGFALLPSVPSSPSSFAS, NN: MGSVKVAAVSPPGVGRHRTASGFALLPSVPSS	0	-0.53124	-0.48453	0.0385309	-0.0400591	-0.10407	0.0323894	-0.344341	-0.36753	-0.245609	-0.349899	NaN	NaN	NaN	NaN	NaN	NaN	NaN	NaN	NaN	NaN	-0.507885	-0.0351995	-0.226494	-0.297754	#DIV/0!	#DIV/0!	#DIV/0!	#DIV/0!	6.60884	NaN	0.5	0	0.000371844	84.753	NaN	NaN	NaN
AP2 domain transcription factor AP2VIIa-7	TGGT1_202490	508	0.472685	0.281391	-0.262555	#DIV/0!	#DIV/0!	#DIV/0!	T	3	HMM: MGSVKVAAVSPPGVGRHRTASGFALLPSVPSSPSSFAS, NN: MGSVKVAAVSPPGVGRHRTASGFALLPSVPSS	0	-0.53124	-0.48453	0.0385309	-0.0400591	-0.10407	0.0323894	-0.344341	-0.36753	-0.245609	-0.349899	NaN	NaN	NaN	NaN	NaN	NaN	NaN	NaN	NaN	NaN	-0.507885	-0.0351995	-0.226494	-0.297754	#DIV/0!	#DIV/0!	#DIV/0!	#DIV/0!	6.60884	NaN	0.5	0	0.000371844	84.753	NaN	NaN	NaN
hypothetical protein	TGGT1_219738	2422	0.167185	0.262212	-0.262315	-0.161443	0.123105	0.0506418	S	3	N/A	0	-1.29843	-1.42772	-1.09036	-1.44986	-1.04745	-0.79392	-1.28773	-1.22094	-1.6777	-1.23871	-0.85769	-0.86278	-0.87113	-0.695669	-0.644591	-0.40429	-0.882389	-1.1421	-0.63219	-0.66411	-1.36308	-1.19589	-1.10086	-1.4582	-0.860235	-0.73713	-0.809593	-0.64815	6.95019	7.05599	1	65.7664	9.43356e-06	65.766	1	60.5268	2.81737e-06
RNA recognition motif-containing protein	TGGT1_304760	500	-0.0251282	-0.0602654	-0.262302	-0.0154602	-0.00297117	0.0354154	S	4	N/A	0	0.249631	0.200819	0.257451	0.24196	0.10088	0.0736396	0.22741	0.19383	-0.08918	-0.0352306	0.63203	0.64186	0.59285	0.669371	0.6397	0.69065	0.64278	0.68365	0.5956	0.780041	0.225225	0.200097	0.16496	-0.0622053	0.636945	0.633974	0.67236	0.68782	6.96309	7.61719	0.997791	26.548	8.13637e-06	69.016	0.999998	56.3673	9.82005e-37
hypothetical protein;putative NAD-dependent epimerase/dehydratase	TGGT1_267670	823	0.0202727	-0.19489	-0.262218	-0.0277122	0.156159	0.107053	S	3	N/A	0	-0.27304	-0.0717198	-0.18666	-0.0592508	-0.210411	-0.312329	-0.33086	-0.458621	-0.491659	-0.33699	1.1962	1.02574	1.19881	1.28463	1.31795	1.23809	1.18353	1.23245	1.21651	1.27496	-0.17238	-0.152107	-0.36727	-0.414325	1.11097	1.26713	1.21802	1.24574	NaN	7.52205	1	74.1831	3.76338e-10	81.016	1	73.8481	2.43755e-06
ubiquitin carboxyl-terminal hydrolase	TGGT1_277895	373	0.197014	0.105334	-0.262115	0.0046801	0.0012622	0.0696959	S	2	N/A	0	-0.161349	-0.0791795	-0.0538706	0.170899	0.113221	0.03736	0.0909905	-0.17314	-0.39691	0.0261803	-0.377921	-0.0854506	-0.331621	-0.47871	0.11906	-0.2613	-0.143641	-0.0810291	-0.11187	-0.22147	-0.120264	0.0767498	-0.01493	-0.185365	-0.231686	-0.230424	-0.16199	-0.16667	7.0798	7.14934	0.994527	22.5948	0.000350911	66.906	0.999643	34.4665	3.58096e-05
GRAM domain-containing protein	TGGT1_311920	1192	0.275465	-0.000808333	-0.261935	#DIV/0!	#DIV/0!	#DIV/0!	S	4	N/A	3	-1.84597	-1.81062	-1.78499	-1.23219	-1.64131	-2.10057	-1.68271	-1.70403	-1.73484	-1.89469	NaN	NaN	NaN	NaN	NaN	NaN	NaN	NaN	NaN	NaN	-1.8283	-1.55283	-1.8291	-1.81476	#DIV/0!	#DIV/0!	#DIV/0!	#DIV/0!	7.20997	NaN	0.99362	21.936	1.16136e-05	58.867	NaN	NaN	NaN
hypothetical protein;putative transmembrane protein	TGGT1_241000	221	-0.0864816	-0.0832975	-0.261788	-0.141681	-0.0971753	-0.0918053	S	3	N/A	4	-0.2359	-0.154751	-0.32048	-0.32725	-0.19769	-0.30248	-0.245189	-0.288199	-0.445419	-0.64177	1.42267	1.58322	1.32407	1.4812	1.41204	1.49267	1.4637	1.27705	1.60699	1.49865	-0.195325	-0.281807	-0.278623	-0.543595	1.50294	1.40577	1.41114	1.55282	7.11687	8.36845	0.999985	50.814	7.21931e-20	114.79	1	69.9355	2.5798e-44
hypothetical protein;thioredoxin-like protein	TGGT1_300150	402	0.0760531	-0.15956	-0.261374	#DIV/0!	#DIV/0!	#DIV/0!	S	3	N/A	0	0.730241	0.365959	0.60496	0.67172	0.59578	0.405551	0.157351	0.602719	0.662689	0.0628701	NaN	NaN	NaN	NaN	NaN	NaN	NaN	NaN	NaN	NaN	0.5481	0.624153	0.38854	0.36278	#DIV/0!	#DIV/0!	#DIV/0!	#DIV/0!	7.34301	NaN	0.980048	16.9127	0.0010292	69.878	NaN	NaN	NaN
MIF4G domain-containing protein	TGGT1_269180	1006	-0.119692	-0.147326	-0.261098	0.013913	-0.184825	-0.057442	S	2	N/A	0	1.38143	1.40362	1.30074	1.31494	1.20282	1.2447	1.14518	1.34572	1.26505	0.758419	1.78308	1.79177	1.93265	1.71832	1.15683	1.81366	1.72776	1.64853	1.60718	1.82496	1.39253	1.27283	1.2452	1.01174	1.78743	1.6026	1.72998	1.71607	7.52366	7.58202	0.974532	16.5194	7.14833e-05	116.19	0.880358	10.2456	3.76267e-05
asparagine synthase	TGGT1_270760	1608	-0.119581	-0.264601	-0.261024	0.19822	0.0720108	0.12618	S	2	HMM: MSASFVVSLRAHGSRSQ, NN: MSASFVVSLRAHGSRSQ;N/A	0	0.900491	0.367331	0.44904	0.531051	0.562899	0.55293	0.124369	0.430631	0.68227	-0.175659	-0.5661	-0.335981	-0.0428195	-0.36035	-0.733919	-0.17976	-0.451611	-0.343209	-0.77258	-0.273581	0.633911	0.51433	0.36931	0.253306	-0.45104	-0.37903	-0.32486	-0.52308	7.30509	7.11123	0.992669	21.4551	0.00126245	88.163	0.990798	24.6277	0.0354298
hypothetical protein;putative KH domain protein	TGGT1_280370	533	0.0667602	0.0172798	-0.260881	-0.347632	0.0901331	0.0456136	T	3	N/A	0	-0.50231	-0.66795	-0.504911	-0.77578	-0.274419	-0.489141	-0.48817	-0.72624	-0.745411	-0.81309	-0.76277	-0.86801	-0.84213	-0.746571	-0.587071	-0.672749	-0.683291	-0.95329	-0.33799	-0.5063	-0.58513	-0.51837	-0.56785	-0.779251	-0.81539	-0.725257	-0.769777	-0.422145	7.00475	7.06055	0.652422	3.67326	0.000700514	51.321	0.677536	1.9362	0.00115967
hypothetical protein	TGGT1_294960	35	-0.0755191	-0.120106	-0.260401	-0.161111	-0.00559167	0.0908147	S	3	N/A	0	0.37263	0.263001	0.237879	0.31075	0.178259	0.26991	0.0359196	0.287299	0.0334206	-0.0696296	1.29917	1.08682	1.16526	1.18931	1.20764	1.2954	1.23876	1.31727	1.36564	1.5242	0.317815	0.242296	0.19771	-0.0181045	1.193	1.1874	1.28381	1.44492	NaN	7.6529	0.999999	62.823	1.5553e-23	94.594	1	67.7905	1.19137e-06
hypothetical protein;putative transporter	TGGT1_248420	54	0.1831	0.131241	-0.258864	-0.184351	0.131155	0.191434	S	3	N/A	10	2.49871	2.55835	2.72699	2.75909	2.64881	2.7671	2.65044	2.56177	2.43754	2.46799	1.87392	1.76745	1.91961	1.98545	1.95046	2.02177	1.97399	2.0406	2.13538	2.25756	2.52853	2.71163	2.65977	2.45277	1.82069	1.95184	2.01212	2.19647	7.46549	7.68457	0.942475	12.1445	5.689e-12	180.08	0.979505	16.7936	6.98638e-16
hypothetical protein;methyltransferase domain protein	TGGT1_221818	15	-0.0460058	-0.0412948	-0.258534	0.184249	-0.293015	-0.178541	S	3	N/A	0;2	2.76573	2.6101	2.61759	2.6911	2.61704	2.63332	2.42832	2.87822	2.58159	2.18516	2.57086	2.88501	2.58803	2.7853	1.93143	2.73334	2.44972	2.46512	2.06179	2.6685	2.68792	2.64191	2.64662	2.38338	2.72793	2.43492	2.54939	2.36514	7.50335	7.52953	1	77.1959	0.00275183	99.688	0.999999	59.1393	0.00248679
hypothetical protein	TGGT1_264090	67	0.23083	0.07455	-0.258376	-0.270207	0.163191	0.248174	S	3	N/A	0	-0.99505	-0.96977	-0.79926	-0.72392	-0.73156	-0.72397	-1.01661	-0.983	-0.810631	-1.20928	-0.706971	-0.674051	-0.771841	-0.536499	-0.273621	-0.384829	-0.331471	-0.610709	0.0429608	-0.38722	-0.98241	-0.75158	-0.90786	-1.00996	-0.690511	-0.52732	-0.442336	-0.17213	7.00728	7.52626	0.797894	5.9224	0.000207647	58.565	0.862797	7.98545	4.30982e-36
PHD-finger domain-containing protein	TGGT1_224260	3875	0.637408	0.678658	-0.257678	0.122834	0.505467	0.485133	T	3	N/A	0	0.26612	0.16371	0.84912	0.92678	0.781069	0.987281	0.79724	0.896199	0.621309	0.56798	0.794641	0.83692	1.27882	1.42214	1.26278	1.39858	1.2381	1.26606	1.06131	1.29485	0.214915	0.852323	0.893573	0.594645	0.815781	1.32125	1.30091	1.17808	7.3439	7.52613	0.820779	7.39533	1.061e-25	122.6	0.519371	2.83644	3.87344e-26
cyclin2 related protein	TGGT1_267580	509	0.0110338	0.000743683	-0.257658	-0.171109	-0.0421265	0.0881098	S	2	N/A	0	0.884089	0.77591	0.820771	0.7998	0.902529	0.89808	0.773739	0.820411	0.553591	0.613159	0.57108	0.63686	0.578101	0.49003	0.617401	0.71594	0.738411	0.62189	0.93384	0.79254	0.83	0.841033	0.830743	0.583375	0.60397	0.561844	0.69208	0.86319	7.07682	7.42007	0.956505	13.555	2.23228e-18	118.37	0.994058	24.7638	3.88347e-32
omega secalin, putative;putative omega secalin	TGME49_231960	1208	0.0122629	-0.0331431	-0.257252	0.117469	0.00514302	0.13467	S	3	HMM: MKVRSVLSVGFWAAACVAF, NN: MKVRSVLSVGFWAAACVAF;N/A	0	-0.4481	-0.20686	-0.152311	-0.30329	-0.490051	-0.251041	-0.299499	-0.53133	-0.51862	-0.62632	0.125529	0.194371	0.174441	0.159719	0.161119	0.26991	0.268539	0.34541	0.218191	0.13611	-0.32748	-0.315217	-0.360623	-0.57247	0.15995	0.165093	0.29462	0.177151	7.12041	7.42674	0.646547	6.03835	6.55532e-08	89.434	0.844061	9.18699	3.46186e-14
Beige/BEACH domain-containing protein	TGGT1_263000	202	0.199847	0.202184	-0.256907	-0.147568	0.118272	0.151712	S	3	N/A	0	0.702599	0.860939	0.98823	1.07198	0.88464	1.00117	1.04641	0.904281	0.70266	0.74676	1.81662	1.75245	1.89646	1.9065	1.90546	1.98437	1.89291	1.93146	2.06667	2.10096	0.781769	0.981617	0.983954	0.72471	1.78453	1.90281	1.93625	2.08381	7.15097	7.43143	0.999638	34.8273	2.13824e-06	85.814	0.999836	39.3539	9.41532e-19
hypothetical protein;putative swarming motility protein YbiA	TGGT1_266890	390	-0.0653924	-0.0604987	-0.256792	#DIV/0!	#DIV/0!	#DIV/0!	S	4	N/A	0	0.512509	0.329069	0.43775	0.307441	0.321	0.183341	0.300841	0.59669	0.0633907	0.13382	NaN	NaN	NaN	NaN	NaN	NaN	NaN	NaN	NaN	NaN	0.420789	0.355397	0.360291	0.0986052	#DIV/0!	#DIV/0!	#DIV/0!	#DIV/0!	6.78725	NaN	0.907458	9.94285	6.091e-07	90.778	NaN	NaN	NaN
hypothetical protein	TGGT1_247050	1024	-0.350428	-0.320342	-0.256257	#DIV/0!	#DIV/0!	#DIV/0!	S	3	N/A	0	-0.43391	-0.75928	-0.815049	-0.8884	-1.13762	-0.89189	-1.09711	-0.76181	-1.12821	-1.27835	NaN	NaN	NaN	NaN	NaN	NaN	NaN	NaN	NaN	NaN	-0.596595	-0.947023	-0.916937	-1.20328	#DIV/0!	#DIV/0!	#DIV/0!	#DIV/0!	6.99688	NaN	0.999773	36.4401	0.0321193	49.448	NaN	NaN	NaN
AP2 domain transcription factor AP2VIIb-3	TGGT1_255220	632	-0.180352	-0.173315	-0.256148	#DIV/0!	#DIV/0!	#DIV/0!	S	3	N/A	0	0.46086	0.429831	0.167269	0.305551	0.322159	0.37646	0.0515599	0.38807	-0.116529	0.13422	NaN	NaN	NaN	NaN	NaN	NaN	NaN	NaN	NaN	NaN	0.445345	0.264993	0.27203	0.00884535	#DIV/0!	#DIV/0!	#DIV/0!	#DIV/0!	NaN	NaN	0.724228	4.28526	0.00115549	44.299	NaN	NaN	NaN
hypothetical protein;putative transporter	TGGT1_220600	502	0.129907	0.1291	-0.256083	-0.163231	0.1746	0.245289	S	3	N/A	10;5	1.75647	1.7798	1.82599	1.95414	1.914	1.92827	1.92912	1.83432	1.67296	1.61096	3.02541	3.00355	3.09486	3.18851	3.28387	3.25905	3.31006	3.2102	3.4143	3.4317	1.76814	1.89804	1.89724	1.64196	3.01448	3.18908	3.25977	3.423	7.52341	8.19893	0.9466	13.0377	1.10162e-42	164.26	0.997859	28.9675	3.01075e-72
hypothetical protein	TGGT1_230400	1729	0.174007	0.06066	-0.256012	#DIV/0!	#DIV/0!	#DIV/0!	S	4	N/A	0	-0.65199	-1.07371	-0.64491	-0.78731	-0.63431	-0.89798	-0.80604	-0.70255	-0.87331	-1.0164	NaN	NaN	NaN	NaN	NaN	NaN	NaN	NaN	NaN	NaN	-0.86285	-0.688843	-0.80219	-0.944855	#DIV/0!	#DIV/0!	#DIV/0!	#DIV/0!	6.88931	NaN	0.984348	22.8958	0.000122877	73.672	NaN	NaN	NaN
SET domain containing lysine methyltransferase KMTox	TGGT1_281900	231	-0.157625	-0.0741629	-0.256011	-0.10669	-0.170793	-0.23698	S	3	N/A	0	0.243781	0.45607	0.0889307	0.264331	0.223641	0.25352	0.326979	0.246789	-0.17944	0.0520192	-1.01149	-0.76917	-1.09736	-1.12922	-0.95679	-0.86077	-1.13603	-1.38513	-1.16683	-0.87441	0.349926	0.192301	0.275763	-0.0637102	-0.89033	-1.06112	-1.12731	-1.02062	6.91398	7.1873	1	75.6182	3.58692e-09	86.771	1	94.6818	3.22855e-15
hypothetical protein	TGGT1_258480	213	-0.10321	-0.21063	-0.255981	0.134748	-0.0962145	-0.237527	T	4	N/A	0	0.70637	0.62681	0.616391	0.641061	0.43269	0.45481	0.31729	0.595781	0.36915	0.245649	1.1442	1.31486	1.29519	1.09356	1.0112	1.02638	0.946239	1.00339	0.64027	1.07424	0.66659	0.563381	0.45596	0.3074	1.22953	1.13332	0.992003	0.857255	7.37941	7.31963	0.5	0	0.000875644	73.219	0.595038	1.67131	0.00644896
microneme protein MIC8	TGGT1_245490	653	-0.0640317	-0.0589915	-0.255938	#DIV/0!	#DIV/0!	#DIV/0!	S	3	HMM: MKANRIWCFFAWRMVVRAS, NN: MKANRIWCFFAWRMVVRAS	1	-0.96467	-1.10402	-1.17137	-1.27511	-0.84865	-1.14173	-1.09856	-1.03972	-1.39375	-1.31488	NaN	NaN	NaN	NaN	NaN	NaN	NaN	NaN	NaN	NaN	-1.03435	-1.09838	-1.09334	-1.35431	#DIV/0!	#DIV/0!	#DIV/0!	#DIV/0!	7.36842	NaN	0.53855	0.687609	7.01563e-20	82.766	NaN	NaN	NaN
hypothetical protein	TGGT1_243460	210	0.119559	0.078726	-0.255735	-0.469077	-0.038932	0.022304	S	4	N/A	0	-0.140809	-0.130109	0.0877291	-0.0514307	-0.0839991	-0.0386898	-0.0792709	-0.0522393	0.000539791	-0.54381	2.63583	2.34407	2.58479	2.46095	2.30731	2.4352	2.56283	2.53873	2.999	2.96366	-0.135459	-0.0159003	-0.0567334	-0.271635	2.48995	2.45102	2.51225	2.98133	7.42392	7.6075	0.947543	12.568	1.18669e-07	91.276	0.977127	16.3062	2.84404e-09
hypothetical protein	TGGT1_242890	1520	0.00344017	-0.0718832	-0.255299	-0.330937	-0.0627875	-0.0342275	S	3	N/A	0	1.35474	1.18306	1.28465	1.36025	1.17212	1.16755	1.24393	1.17957	1.06084	0.97324	2.0164	2.00022	1.90421	1.9539	1.97846	1.92126	2.05745	1.94354	2.3884	2.22164	1.2689	1.27234	1.19702	1.01704	2.00831	1.94552	1.97408	2.30502	7.8342	7.99838	1	143.535	5.88368e-41	205.73	1	137.904	8.42484e-64
hypothetical protein;putative guanylate-binding protein	TGGT1_310220	355	0.351398	0.143338	-0.255164	-0.295595	0.314524	0.188054	S	2	HMM: MHPPVSARPVSRAPELFASALGPAQRVESS, NN: MHPPVSARPVSRAPELFASALGPAQRVESS	0	0.634141	0.813071	1.04994	1.05425	1.12082	1.01578	0.658711	0.926339	0.950609	0.68907	-0.312819	-0.0463099	0.154959	0.10121	0.14871	0.103441	0.0935991	-0.171571	0.377769	0.2304	0.723606	1.075	0.866943	0.81984	-0.179565	0.13496	0.00848962	0.304085	7.26413	NaN	0.873071	8.80021	0.00839539	58.824	0.855442	8.43509	0.00925515
AMP deaminase	TGGT1_234280	831	-0.214817	-0.264857	-0.25491	0.034315	-0.0224733	0.05462	S	4	N/A	0	0.11534	0.340161	0.0975099	0.0448408	-0.10355	-0.0466206	-0.0630298	-0.00166977	-0.384411	-0.0995407	-1.16154	-1.39692	-1.24698	-1.43082	-1.22731	-1.1542	-1.16377	-1.35586	-1.31317	-1.20468	0.22775	0.0129338	-0.0371067	-0.241976	-1.27923	-1.3017	-1.22461	-1.25893	NaN	7.08393	0.692581	3.53532	5.37027e-09	92.349	0.740085	4.57437	3.4581e-05
5'-nucleotidase, C-terminal domain-containing protein	TGGT1_216810	60	0.637468	0.439345	-0.254888	#DIV/0!	#DIV/0!	#DIV/0!	S	3	N/A	0	0.56387	0.55798	1.19761	1.24925	1.14832	1.0507	0.8373	1.11281	1.08521	0.8018	NaN	NaN	NaN	NaN	NaN	NaN	NaN	NaN	NaN	NaN	0.560925	1.19839	1.00027	0.943505	#DIV/0!	#DIV/0!	#DIV/0!	#DIV/0!	7.34676	NaN	0.584302	2.14545	4.22995e-17	139.11	NaN	NaN	NaN
hypothetical protein	TGGT1_205562	4716	0.00469	0.08519	-0.254745	-0.382198	0.303592	0.189072	S	3	N/A	0	-1.86871	-1.57045	-1.84065	-1.60866	-1.69536	-1.3924	-1.90474	-1.60603	-1.97544	-1.96383	-1.58026	-1.78847	-1.2604	-1.46774	-1.41418	-1.27526	-1.58616	-1.62446	-1.24982	-0.97637	-1.71958	-1.71489	-1.63439	-1.96964	-1.68436	-1.38077	-1.49529	-1.11309	6.2957	6.75216	0.69377	5.91046	0.000375483	44.788	0.782174	6.27756	8.69958e-06
hypothetical protein	TGGT1_205562	4715	0.00469	0.08519	-0.254745	#DIV/0!	#DIV/0!	#DIV/0!	S	3	N/A	0	-1.86871	-1.57045	-1.84065	-1.60866	-1.69536	-1.3924	-1.90474	-1.60603	-1.97544	-1.96383	NaN	NaN	NaN	NaN	NaN	NaN	NaN	NaN	NaN	NaN	-1.71958	-1.71489	-1.63439	-1.96964	#DIV/0!	#DIV/0!	#DIV/0!	#DIV/0!	6.2957	NaN	0.69377	5.91046	0.000375483	44.788	NaN	NaN	NaN
MIF4G domain-containing protein	TGGT1_269180	884	-0.0562608	-0.112474	-0.254729	0.0875761	-0.167666	-0.330403	S	2	N/A	0	2.0866	2.08802	2.00349	2.04395	2.04571	2.00733	1.87745	2.03973	1.98357	1.56907	0.49439	0.51299	0.477841	0.46298	0.0672491	0.16555	0.19716	0.157149	-0.100239	0.27166	2.08731	2.03105	1.97484	1.77632	0.50369	0.336023	0.173286	0.0857104	7.37687	7.58586	0.97989	16.906	3.21852e-05	135.61	0.838804	7.50492	1.86817e-07
hypothetical protein	TGGT1_238510	699	0.00764415	-0.0145923	-0.254525	#DIV/0!	#DIV/0!	#DIV/0!	S	3	N/A	0	0.846261	0.801171	0.853409	0.858001	0.78267	0.714579	0.813321	0.89947	0.660709	0.49296	NaN	NaN	NaN	NaN	NaN	NaN	NaN	NaN	NaN	NaN	0.823716	0.83136	0.809123	0.576835	#DIV/0!	#DIV/0!	#DIV/0!	#DIV/0!	7.05633	NaN	1	68.4126	0.00126162	68.413	NaN	NaN	NaN
Pumilio-family RNA binding repeat-containing protein	TGGT1_260600	194	0.596208	0.375502	-0.254503	-0.256118	0.233455	0.302982	T	2	N/A	0	-0.54449	-0.23008	0.253911	0.10571	0.267149	0.0343807	-0.15357	0.0838405	-0.2355	0.144341	0.334741	0.33195	0.514731	0.560249	0.625419	0.82369	0.620571	0.464721	0.904541	0.88035	-0.387285	0.208923	-0.0117829	-0.0455799	0.333345	0.5668	0.636327	0.892445	NaN	7.28764	0.589749	1.90386	2.07075e-16	115.42	0.691983	5.55404	7.16432e-10
bifunctional protein FolC subfamily protein	TGGT1_271350	540	0.274425	0.133198	-0.254384	#DIV/0!	#DIV/0!	#DIV/0!	T	4	N/A	0	-0.15307	-0.0138204	0.185469	-0.0385694	0.426039	0.477151	0.00704997	-0.334941	0.484871	-0.61168	NaN	NaN	NaN	NaN	NaN	NaN	NaN	NaN	NaN	NaN	-0.083445	0.19098	0.0497533	-0.0634046	#DIV/0!	#DIV/0!	#DIV/0!	#DIV/0!	7.25035	NaN	0.995855	25.2799	1.44027e-26	96.499	NaN	NaN	NaN
CW-type Zinc Finger protein	TGGT1_221200B	792	0.372192	0.248372	-0.253747	#DIV/0!	#DIV/0!	#DIV/0!	S	3	N/A	0	-2.09927	-2.5797	-2.08429	-1.74657	-2.07102	-1.86166	-2.24634	-2.16534	-2.22903	-2.21305	NaN	NaN	NaN	NaN	NaN	NaN	NaN	NaN	NaN	NaN	-2.33948	-1.96729	-2.09111	-2.22104	#DIV/0!	#DIV/0!	#DIV/0!	#DIV/0!	7.63512	NaN	0.682268	0	1.75016e-08	55.35	NaN	NaN	NaN
CW-type Zinc Finger protein	TGGT1_221200B	795	0.372192	0.248372	-0.253747	#DIV/0!	#DIV/0!	#DIV/0!	S	3	N/A	0	-2.09927	-2.5797	-2.08429	-1.74657	-2.07102	-1.86166	-2.24634	-2.16534	-2.22903	-2.21305	NaN	NaN	NaN	NaN	NaN	NaN	NaN	NaN	NaN	NaN	-2.33948	-1.96729	-2.09111	-2.22104	#DIV/0!	#DIV/0!	#DIV/0!	#DIV/0!	7.63512	NaN	0.681063	0	1.75016e-08	55.35	NaN	NaN	NaN
CW-type Zinc Finger protein	TGGT1_221200B	796	0.372192	0.248372	-0.253747	#DIV/0!	#DIV/0!	#DIV/0!	S	3	N/A	0	-2.09927	-2.5797	-2.08429	-1.74657	-2.07102	-1.86166	-2.24634	-2.16534	-2.22903	-2.21305	NaN	NaN	NaN	NaN	NaN	NaN	NaN	NaN	NaN	NaN	-2.33948	-1.96729	-2.09111	-2.22104	#DIV/0!	#DIV/0!	#DIV/0!	#DIV/0!	7.63512	NaN	0.677621	0	1.75016e-08	55.35	NaN	NaN	NaN
CW-type Zinc Finger protein	TGGT1_221200B	800	0.372192	0.248372	-0.253747	#DIV/0!	#DIV/0!	#DIV/0!	S	3	N/A	0	-2.09927	-2.5797	-2.08429	-1.74657	-2.07102	-1.86166	-2.24634	-2.16534	-2.22903	-2.21305	NaN	NaN	NaN	NaN	NaN	NaN	NaN	NaN	NaN	NaN	-2.33948	-1.96729	-2.09111	-2.22104	#DIV/0!	#DIV/0!	#DIV/0!	#DIV/0!	7.63512	NaN	0.67671	0	1.75016e-08	55.35	NaN	NaN	NaN
CDP-alcohol phosphatidyltransferase superfamily protein	TGGT1_261760	404	-0.134394	-0.120594	-0.253747	0.0735912	0.0227423	-0.00232433	S	2	N/A	7;8	2.93007	2.65311	2.67197	2.73615	2.56347	2.70285	2.61439	2.69575	2.44235	2.36455	2.96545	2.80666	2.89871	3.03309	2.79459	2.87363	2.92183	2.85573	2.68108	2.9392	2.79159	2.6572	2.671	2.40345	2.88605	2.9088	2.88373	2.81014	7.31929	7.70543	0.993805	24.7308	1.03609e-07	99.407	0.931223	14.2289	2.75868e-12
alveolin domain containing intermediate filament IMC4	TGGT1_231630	316	-0.0721615	-0.104874	-0.253658	-0.134241	0.0904418	0.216346	T	3	N/A	0	1.35665	1.203	1.18528	1.23414	1.20357	1.28439	1.21036	1.0301	0.8403	1.06771	2.33247	2.08504	2.27649	2.29545	2.32565	2.37166	2.52977	2.37387	2.65438	2.4643	1.27982	1.20766	1.17495	0.954005	2.20875	2.2992	2.4251	2.55934	7.8181	8.50794	0.765799	5.28973	4.19571e-09	66.828	0.999704	36.5224	1.03541e-45
hypothetical protein	TGGT1_293360	160	0.67667	0.323036	-0.253525	0.0379065	0.868153	0.632902	S	3	N/A	0	0.554561	0.729361	1.27705	1.44718	1.23166	1.12913	0.96999	0.795871	0.94499	1.18522	0.12767	0.18204	0.984181	1.04303	1.04181	1.00856	0.714281	0.640429	0.934971	0.56473	0.641961	1.31863	0.964997	1.06511	0.154855	1.02301	0.787757	0.74985	7.92764	8.02637	0.850674	7.9167	1.28377e-22	120.31	0.798385	6.57465	1.48695e-36
hypothetical protein;putative Ppg3	TGGT1_212800	326	0.00348838	-0.0966118	-0.253388	-0.215839	-0.0140611	-0.0749381	S	3	N/A	0	0.42466	0.25759	0.402489	0.47432	0.157031	0.30238	0.14873	0.28243	0.0880604	0.0943909	0.38408	0.456429	0.472741	0.424	0.32184	0.562129	0.41888	0.0549401	0.705591	0.41672	0.341125	0.344613	0.244513	0.0912256	0.420255	0.406193	0.345317	0.561155	NaN	7.28144	0.962251	15.8738	0.00142506	46.514	0.992077	21.628	1.0731e-05
Sec7 domain-containing protein	TGGT1_228660	303	0.343375	0.232708	-0.252975	-0.16418	-0.079335	-0.117625	S	3	N/A	0	-1.51614	-2.09287	-1.74384	-1.28292	-1.35663	-1.53225	-1.57957	-1.60357	-1.31777	-2.11044	-1.97414	-1.58333	-1.5515	-1.65378	-2.36893	-1.70176	-1.92931	-2.05801	-1.76406	-1.7003	-1.80451	-1.46113	-1.5718	-1.7141	-1.77873	-1.85807	-1.89636	-1.73218	6.56967	7.16593	0.812703	6.11205	0.00264486	55.011	0.821596	6.62287	0.000372295
gamma-soluble NSF attachment protein, putative;putative gamma-soluble NSF attachment protein	TGGT1_320690	357	0.174311	0.170423	-0.25293	#DIV/0!	#DIV/0!	#DIV/0!	S	3	N/A	0	0.675999	0.60578	0.7722	0.85752	0.81588	0.79338	0.760991	0.879569	0.516951	0.60759	NaN	NaN	NaN	NaN	NaN	NaN	NaN	NaN	NaN	NaN	0.64089	0.8152	0.811313	0.56227	#DIV/0!	#DIV/0!	#DIV/0!	#DIV/0!	6.93091	NaN	0.76861	7.06055	3.50625e-11	155.92	NaN	NaN	NaN
alpha/beta hydrolase family protein;hypothetical protein	TGGT1_210345	1691	0.0590141	-0.023993	-0.252359	0.126589	-0.109507	-0.0915464	S	3	N/A	0	0.91545	0.60591	0.886161	0.745111	0.827811	0.743821	0.57767	0.88857	0.629881	0.504789	-1.11709	-1.11675	-1.24766	-1.14075	-1.29087	-1.31482	-0.959139	-1.35144	-1.26837	-1.40174	0.76068	0.819694	0.736687	0.567335	-1.11692	-1.22643	-1.20847	-1.33506	7.49842	7.19081	0.999722	36.5201	2.76943e-09	98.391	0.999694	36.6055	4.31244e-05
AMP-binding enzyme;hypothetical protein	TGGT1_224890	308	0.151644	0.0938776	-0.252344	#DIV/0!	#DIV/0!	#DIV/0!	T	3	N/A	0	0.556821	0.591891	0.681679	0.816779	0.679539	0.73877	0.558079	0.707851	0.496969	0.45034	NaN	NaN	NaN	NaN	NaN	NaN	NaN	NaN	NaN	NaN	0.574356	0.725999	0.668233	0.473655	#DIV/0!	#DIV/0!	#DIV/0!	#DIV/0!	NaN	NaN	0.999982	49.3972	7.93406e-06	54.097	NaN	NaN	NaN
hypothetical protein	TGGT1_209500	2777	-0.192378	-0.276635	-0.251697	#DIV/0!	#DIV/0!	#DIV/0!	S	2	N/A	0	-0.50842	-0.51121	-0.92339	-0.60362	-0.57957	-0.72611	-1.06498	-0.56826	-0.471121	-1.43666	NaN	NaN	NaN	NaN	NaN	NaN	NaN	NaN	NaN	NaN	-0.509815	-0.702193	-0.78645	-0.95389	#DIV/0!	#DIV/0!	#DIV/0!	#DIV/0!	6.76742	NaN	0.588871	1.56083	0.0286929	50.088	0.498184	0	0.0435681
hypothetical protein;putative START-2 domain protein	TGGT1_278470	546	-0.0618745	-0.119812	-0.251591	-0.15768	0.0938683	0.058175	T	3	N/A	0	-0.55014	-0.27517	-0.476119	-0.493079	-0.454389	-0.35789	-0.79937	-0.440141	-0.734171	-0.71807	-1.71375	-1.81904	-1.90984	-1.71257	-1.39517	-1.7534	-1.69391	-1.67735	-1.46867	-1.63241	-0.412655	-0.474529	-0.532467	-0.72612	-1.76639	-1.67253	-1.70822	-1.55054	6.89966	NaN	0.629448	2.82188	0.00104193	49.095	0.60656	3.46649	0.000259316
hypothetical protein	TGGT1_205562	5181	-0.0672085	-0.087303	-0.251017	-0.269828	-0.0064861	0.119703	S	3	N/A	0	0.8611	0.763451	0.91692	0.65471	0.663571	0.851729	0.596989	0.726199	0.434839	0.553261	1.08987	0.910069	0.99281	0.951839	1.0358	1.05188	1.19303	1.11411	1.41356	1.36544	0.812276	0.745067	0.724973	0.49405	0.999969	0.993483	1.11967	1.3895	7.03838	7.95865	0.923623	11.092	2.37661e-08	98.3	0.751683	5.01594	1.48341e-12
hypothetical protein;putative vacuolar protein sorting 11 carboxy-terminal protein	TGGT1_230220	1106	0.628123	0.30317	-0.250997	#DIV/0!	#DIV/0!	#DIV/0!	T	2	N/A	0	-1.26027	-1.11777	-0.508951	-0.573541	-0.6002	-0.68746	-1.01701	-0.95308	-0.711189	-0.9126	NaN	NaN	NaN	NaN	NaN	NaN	NaN	NaN	NaN	NaN	-1.18902	-0.560897	-0.88585	-0.811894	#DIV/0!	#DIV/0!	#DIV/0!	#DIV/0!	6.53498	NaN	0.826758	6.81804	3.50356e-05	83.404	NaN	NaN	NaN
putative transmembrane protein	TGGT1_410370	148	-0.230342	-0.146211	-0.250845	-0.213774	-0.156827	-0.099593	S	4	HMM: MWRIWRCRLSFLFATGCLLGALTAGLGS, NN: MWRIWRCRLSFLFATGCLLGALTA	1	4.52005	4.54915	4.29367	4.38265	4.23646	4.37446	4.30653	4.48418	3.90692	4.19991	2.62903	2.54929	2.45732	2.44847	2.39121	2.50858	2.50458	2.45554	2.58991	2.81677	4.5346	4.30426	4.38839	4.05341	2.58916	2.43233	2.48957	2.70334	8.86749	8.80602	0.686838	4.92663	8.77053e-102	179.93	0.69029	5.46017	2.17618e-89
putative Ras-related protein Rab2BV;Ras-related protein Rab2BV, putative	TGGT1_243450	397	0.357452	0.158298	-0.250687	#DIV/0!	#DIV/0!	#DIV/0!	T	3	N/A	0	-2.77933	-2.36178	-1.82535	-2.48656	-2.3274	-2.4233	-2.3337	-2.47977	-2.06135	-2.86623	NaN	NaN	NaN	NaN	NaN	NaN	NaN	NaN	NaN	NaN	-2.57056	-2.2131	-2.41226	-2.46379	#DIV/0!	#DIV/0!	#DIV/0!	#DIV/0!	NaN	NaN	0.56263	1.09374	1.94087e-08	62.582	NaN	NaN	NaN
alveolin domain containing intermediate filament IMC7	TGGT1_222220	233	0.308409	0.267963	-0.25053	-0.358794	0.186809	0.222276	S	3	N/A	0	0.834201	0.910401	1.15909	1.2028	1.18024	1.13411	1.14265	1.14403	0.88324	0.97712	2.97379	2.92662	3.12268	3.132	3.15636	3.18965	3.19807	3.12972	3.54248	3.52007	0.872301	1.18071	1.14026	0.93018	2.9502	3.13701	3.17248	3.53127	7.20769	7.74971	1	146.602	1.466e-52	146.6	1	99.5622	1.26784e-32
hypothetical protein	TGGT1_230820	135	0.00589167	-0.022625	-0.250432	-0.158775	0.296405	0.299131	S	3	N/A	2	-1.56522	-1.82845	-1.70462	-1.52086	-1.84735	-1.55188	-1.7606	-1.8459	-1.77281	-2.10994	-1.08265	-0.82558	-0.560689	-0.48057	-0.93187	-0.705531	-0.598721	-0.660701	-0.341299	-0.651119	-1.69684	-1.69094	-1.71946	-1.94138	-0.954115	-0.65771	-0.654984	-0.496209	6.52757	7.50846	0.774336	5.43472	0.000403037	54.559	0.95776	13.5857	1.68804e-07
Spc97 / Spc98 family protein	TGGT1_263510	1824	0.118878	0.00435198	-0.249303	0.008765	0.300438	0.007315	S	3	HMM: MWHFWHMPAEECALSSVRTPGRSCWRHATPCCSVSSLVFHQHAECY, NN: MWHFWHMPAEECALSSVRTPGRSC;N/A	0	-0.0976993	-0.52051	-0.425001	-0.0486097	-0.0970702	-0.27391	-0.317239	-0.323109	-0.363069	-0.515989	-2.48033	-1.952	-1.9615	-2.03241	-1.75327	-2.35646	-2.20842	-2.06167	-2.06872	-2.36651	-0.309105	-0.190227	-0.304753	-0.439529	-2.21617	-1.91573	-2.20885	-2.21761	7.45016	7.32864	0.928816	11.1555	1.71348e-69	182.19	0.669647	3.06869	2.13741e-69
pentatricopeptide repeat domain-containing protein	TGGT1_252210	1681	-0.0936108	-0.0311415	-0.249234	#DIV/0!	#DIV/0!	#DIV/0!	S	3	N/A	0	1.35947	1.27908	1.26098	1.28533	1.13068	1.25961	1.28447	1.32032	0.97805	0.97481	NaN	NaN	NaN	NaN	NaN	NaN	NaN	NaN	NaN	NaN	1.31927	1.22566	1.28813	0.97643	#DIV/0!	#DIV/0!	#DIV/0!	#DIV/0!	7.8753	NaN	0.794016	7.73923	1.88808e-24	156.23	NaN	NaN	NaN
hypothetical protein	TGGT1_253850	488	-0.236662	-0.0579235	-0.248882	0.114068	-0.048662	-0.0172321	S	2	N/A	0	0.532269	0.57787	0.4851	0.235761	0.23436	0.554909	0.318039	0.618489	0.0730991	0.0659504	0.71889	0.67582	0.695179	0.69058	0.56032	0.752031	0.607349	0.680989	0.573221	0.558889	0.55507	0.318407	0.497146	0.0695248	0.697355	0.648693	0.680123	0.566055	7.15933	7.37969	0.987746	21.7068	0.003337	95.362	0.998786	30.268	0.000405488
hypothetical protein;putative eIF4-gamma/eIF5/eIF2b-epsilon carboxy-terminal domain protein	TGGT1_315270	467	0.312249	0.215968	-0.248838	-0.0875537	0.428856	0.62962	T	4	N/A	0	0.10216	-0.0348508	0.305991	0.3872	0.344519	0.24887	0.37534	0.12466	0.0714493	0.122681	1.28921	1.12425	1.60703	1.66977	1.62996	1.89998	1.78123	1.82784	1.86665	1.98116	0.0336548	0.345903	0.249623	0.097065	1.20673	1.63559	1.83635	1.9239	6.40372	6.68459	1	94.6322	6.90644e-09	94.632	1	48.6162	2.60441e-17
hypothetical protein	TGGT1_207370	99	-0.08574	-0.212914	-0.24865	#DIV/0!	#DIV/0!	#DIV/0!	S	3	N/A	0	0.89914	0.90988	0.84183	0.92022	0.69426	0.752141	0.641909	0.68074	0.44681	0.69343	NaN	NaN	NaN	NaN	NaN	NaN	NaN	NaN	NaN	NaN	0.90451	0.81877	0.691596	0.57012	#DIV/0!	#DIV/0!	#DIV/0!	#DIV/0!	7.19016	NaN	0.790645	7.7535	1.04043e-05	86.182	NaN	NaN	NaN
hypothetical protein	TGGT1_297120	212	0.0504161	-0.107444	-0.248212	#DIV/0!	#DIV/0!	#DIV/0!	S	2	N/A	0	0.0565308	-0.13291	-0.0745501	0.18681	-0.0755801	-0.16702	-0.0887295	-0.181149	0.0736199	-0.545589	NaN	NaN	NaN	NaN	NaN	NaN	NaN	NaN	NaN	NaN	-0.0381893	0.0122268	-0.145633	-0.235985	#DIV/0!	#DIV/0!	#DIV/0!	#DIV/0!	7.2852	NaN	0.994317	22.4895	0.000372927	134.91	NaN	NaN	NaN
rhoptry kinase family protein ROP24 (incomplete catalytic triad)	TGGT1_252360	526	0.0929304	0.0903264	-0.248125	-0.210889	0.224655	0.266893	S	2	HMM: MATRSFLFVFLALSSLGGLCSE, NN: MATRSFLFVFLALSSLGGLCSE	0	1.01299	0.943989	1.09619	1.07086	1.04721	1.0683	0.97074	1.16741	0.706909	0.93968	1.0793	0.92467	1.19838	1.1969	1.28464	1.22322	1.28375	1.29966	1.55585	1.40368	0.97849	1.07142	1.06882	0.823295	1.00198	1.22664	1.26888	1.47977	7.16956	7.32046	0.900125	9.9205	0.000101187	67.655	0.99432	24.0575	0.000102434
gamma-soluble NSF attachment protein, putative;putative gamma-soluble NSF attachment protein	TGGT1_320690	317	0.390201	0.224563	-0.248105	0.0417867	0.334317	0.325567	S	2	N/A	0	1.35202	1.241	1.51916	1.86107	1.6799	1.69021	1.40743	1.46558	1.47472	1.40249	0.471919	0.6339	0.859721	0.974779	0.827181	1.05745	0.74918	0.828799	0.80953	0.86385	1.29651	1.68671	1.52107	1.43861	0.55291	0.887227	0.878477	0.83669	7.47352	7.48237	0.957427	14.5799	8.66529e-16	155.94	0.870287	11.1734	0.000249843
hypothetical protein	TGGT1_242570	818	0.11382	0.00454333	-0.24802	-0.171993	0.19533	0.128507	S	3	N/A	0	-1.52423	-1.18219	-1.32037	-1.29383	-1.10397	-1.48454	-1.33935	-1.22211	-1.44697	-1.52785	-3.25217	-2.04023	-2.5648	-2.37761	-2.4102	-2.41406	-2.70501	-2.43401	-2.24333	-2.44807	-1.35321	-1.23939	-1.34867	-1.48741	-2.6462	-2.45087	-2.51769	-2.3457	6.64236	6.52742	0.996148	23.2722	0.000665482	48.18	0.985683	17.4033	0.000830683
hypothetical protein	TGGT1_242570	814	0.11382	0.00454333	-0.24802	-0.171993	0.19533	0.128507	T	3	N/A	0	-1.52423	-1.18219	-1.32037	-1.29383	-1.10397	-1.48454	-1.33935	-1.22211	-1.44697	-1.52785	-3.25217	-2.04023	-2.5648	-2.37761	-2.4102	-2.41406	-2.70501	-2.43401	-2.24333	-2.44807	-1.35321	-1.23939	-1.34867	-1.48741	-2.6462	-2.45087	-2.51769	-2.3457	6.64236	6.52742	0.804463	6.12311	0.000665482	48.18	0.795992	5.83552	0.000830683
zinc finger, C3HC4 type (RING finger) domain-containing protein	TGGT1_258790	291	-0.0328931	0.0626871	-0.247857	0.0127231	-0.0267129	0.0410672	S	3	N/A	0	1.07231	0.86007	0.97037	1.01537	0.81415	0.9254	0.923199	1.23803	0.72905	0.64183	-0.256619	-0.108249	0.0125394	-0.116341	-0.52364	0.0258898	-0.171351	-0.27864	-0.325211	0.0170308	0.96619	0.933297	1.02888	0.68544	-0.182434	-0.209147	-0.141367	-0.15409	6.90634	7.08647	1	78.3256	0.000506014	78.326	1	93.4242	0.000145085
Myb family DNA-binding domain-containing protein	TGGT1_321450	1782	-0.0175213	-0.103121	-0.247693	-0.00455867	-0.111596	-0.0674637	S	4	N/A	0	-0.82808	-0.91853	-0.862	-0.91961	-0.89087	-0.84711	-1.00828	-1.07389	-1.08856	-1.18848	1.49874	1.52958	1.41733	1.31327	1.47709	1.47448	1.38211	1.4835	1.37867	1.52384	-0.873305	-0.890827	-0.976427	-1.13852	1.51416	1.40256	1.4467	1.45125	7.12626	7.52085	0.923609	14.0251	8.36912e-65	149.74	0.942159	13.7318	2.49366e-52
SWI2/SNF2-containing protein	TGGT1_229460	186	0.0729883	-0.186608	-0.247689	-0.0316231	0.0158564	0.103477	S	3	N/A	0	0.471471	0.311659	0.39993	0.558261	0.435469	0.365321	0.175629	0.0739204	0.184	0.249729	-0.9918	-0.664279	-0.87034	-0.890989	-0.675221	-0.65824	-0.78991	-0.725539	-0.6491	-0.73678	0.391565	0.464553	0.204957	0.216865	-0.82804	-0.812183	-0.724563	-0.69294	NaN	6.70605	0.5	0	0.00430312	58.079	0.982115	17.3966	0.0123618
SWI2/SNF2-containing protein	TGGT1_229460	188	0.0729883	-0.186608	-0.247689	#DIV/0!	#DIV/0!	#DIV/0!	S	3	N/A	0	0.471471	0.311659	0.39993	0.558261	0.435469	0.365321	0.175629	0.0739204	0.184	0.249729	NaN	NaN	NaN	NaN	NaN	NaN	NaN	NaN	NaN	NaN	0.391565	0.464553	0.204957	0.216865	#DIV/0!	#DIV/0!	#DIV/0!	#DIV/0!	7.04716	NaN	0.5	0	0.00430312	58.079	NaN	NaN	NaN
DEAD (Asp-Glu-Ala-Asp) box polypeptide DDX3X	TGGT1_226250	712	0.920141	0.673618	-0.247621	#DIV/0!	#DIV/0!	#DIV/0!	S	3	N/A	0	-1.1137	-1.11965	-0.216171	-0.150331	-0.2231	-0.291921	-0.74605	-0.2912	-0.25839	-0.62992	NaN	NaN	NaN	NaN	NaN	NaN	NaN	NaN	NaN	NaN	-1.11668	-0.196534	-0.443057	-0.444155	#DIV/0!	#DIV/0!	#DIV/0!	#DIV/0!	6.82433	NaN	0.991273	22.238	0.0113411	42.947	NaN	NaN	NaN
cell-cycle-associated protein kinase CLK, putative;putative cell-cycle-associated protein kinase CLK	TGGT1_224480	1229	0.152159	0.0226623	-0.24756	-0.0436665	-0.254918	0.026922	S	2	N/A	0	0.464181	0.165961	0.43077	0.425429	0.545491	0.603049	0.0405907	0.369559	0.52774	-0.0883999	2.00763	1.94795	1.95753	1.91669	1.2944	2.06444	2.03538	1.91432	1.9899	2.10686	0.315071	0.46723	0.337733	0.21967	1.97779	1.72287	2.00471	2.04838	7.36871	7.83667	0.999999	59.7095	0.000116878	92.039	1	80.0936	1.02009e-08
cell-cycle-associated protein kinase DYRK, putative;putative cell-cycle-associated protein kinase DYRK	TGGT1_204280	197	0.112002	-0.0148152	-0.247356	#DIV/0!	#DIV/0!	#DIV/0!	S	3	N/A	0	0.51571	0.26726	0.45542	0.43283	0.62221	0.471699	0.1945	0.463809	0.27878	0.233481	NaN	NaN	NaN	NaN	NaN	NaN	NaN	NaN	NaN	NaN	0.391485	0.503487	0.37667	0.25613	#DIV/0!	#DIV/0!	#DIV/0!	#DIV/0!	7.01774	NaN	0.845604	7.4768	1.12812e-08	92.679	0.4984	0	0.000254265
DNA polymerase epsilon subunit B protein	TGGT1_280690	145	0.10498	0.06761	-0.247255	0.211307	0.496312	0.279932	S	3	N/A	0	-1.08854	-1.40792	-1.15704	-1.29908	-0.97363	-1.12522	-1.17528	-1.24136	-1.34526	-1.43575	-1.31447	-1.24882	-0.89422	-0.789	-0.672779	-0.81713	-1.02333	-1.16468	-1.10956	-1.31648	-1.24823	-1.14325	-1.18062	-1.39051	-1.28164	-0.785333	-1.00171	-1.21302	NaN	NaN	0.5	0	0.0512456	41.621	0.645467	2.60218	0.0125605
DNA polymerase epsilon subunit B protein	TGGT1_280690	144	0.10498	0.06761	-0.247255	#DIV/0!	#DIV/0!	#DIV/0!	S	3	N/A	0	-1.08854	-1.40792	-1.15704	-1.29908	-0.97363	-1.12522	-1.17528	-1.24136	-1.34526	-1.43575	NaN	NaN	NaN	NaN	NaN	NaN	NaN	NaN	NaN	NaN	-1.24823	-1.14325	-1.18062	-1.39051	#DIV/0!	#DIV/0!	#DIV/0!	#DIV/0!	NaN	NaN	0.5	0	0.0512456	41.621	NaN	NaN	NaN
chromodomain helicase DNA binding protein CHD1/SWI2/SNF2	TGGT1_258240	1683	-0.196592	-0.308665	-0.247142	0.0357257	0.101354	0.0345107	S	4	N/A	0	0.28733	0.267081	0.0452391	0.131869	0.0647302	-0.17599	-0.1424	0.22401	-0.00902938	-0.32403	2.2927	2.02956	2.07494	2.1875	2.52501	2.02024	2.27855	2.28813	2.06698	2.25285	0.277205	0.0806128	-0.0314603	-0.16653	2.16113	2.26248	2.19564	2.15991	7.7116	7.92354	0.828158	6.85117	6.92314e-07	98.508	0.972833	15.5605	4.26177e-09
hypothetical protein;putative transmembrane protein	TGGT1_311230	130	0.586791	0.482798	-0.247002	-0.0539987	0.531568	0.588661	S	3	N/A	1	-0.78503	-1.63626	-0.67275	-0.46692	-0.73189	-0.6861	-0.78422	-0.71322	-0.98605	-0.75566	-1.70634	-1.80867	-0.89212	-1.20698	-1.57871	-1.07345	-1.28159	-1.15149	-1.11409	-1.1156	-1.21064	-0.623853	-0.727847	-0.870855	-1.75751	-1.22594	-1.16884	-1.11485	NaN	6.62657	1	70.9084	0.00198627	70.908	1	64.6536	0.0179066
hypothetical protein	TGGT1_248740	889	0.0303316	-0.118515	-0.246966	-0.0953905	0.133897	-0.0731394	S	5	N/A	0	-0.213861	-0.33389	-0.41872	-0.0569506	-0.25496	-0.40039	-0.28853	-0.48825	-0.56052	-0.4205	-0.49276	-0.481321	-0.388681	-0.385349	-0.285401	-0.56437	-0.5681	-0.54807	-0.4054	-0.524179	-0.273875	-0.243544	-0.39239	-0.49051	-0.487041	-0.353144	-0.56018	-0.46479	7.46034	7.6145	0.97596	16.1409	2.30393e-25	91.789	0.981784	17.3449	1.24673e-26
Myb family DNA-binding domain-containing protein	TGGT1_275480	725	-0.26531	-0.233937	-0.246885	#DIV/0!	#DIV/0!	#DIV/0!	S	2	N/A	0	0.859271	0.94471	0.62719	0.73459	0.54826	0.641351	0.527899	0.83491	0.375601	0.40399	NaN	NaN	NaN	NaN	NaN	NaN	NaN	NaN	NaN	NaN	0.90199	0.63668	0.668053	0.389795	#DIV/0!	#DIV/0!	#DIV/0!	#DIV/0!	7.05181	NaN	0.745419	4.66573	0.000145899	77.959	NaN	NaN	NaN
hypothetical protein	TGGT1_226660	566	-0.0235337	-0.0254167	-0.246852	-0.425721	0.17273	-0.0250367	T	2	HMM: MLQPHPRSTKAQNAAPGLAGSLSSGSLGLAGAAGL, NN: MLQPHPRSTKAQNAAPGLAGSLSSGSLGLAGAA	0	1.40889	1.20189	1.16702	1.34534	1.33321	1.47275	1.06404	1.30313	1.23742	0.83259	-0.846249	-0.83867	-0.42877	-0.55168	-1.02874	-0.79099	-0.92359	-0.88791	-0.503701	-0.37985	1.30539	1.28186	1.27997	1.035	-0.84246	-0.66973	-0.867496	-0.441775	7.06618	6.819	0.99842	28.0059	0.00242454	115.57	0.99332	21.7234	0.000233205
hypothetical protein	TGGT1_243310	788	0.249547	0.0862041	-0.246806	-0.246906	-0.114242	0.0180643	S	3	N/A	0	0.604779	0.64024	0.91401	0.862109	0.84005	0.82725	0.763741	0.53515	0.78055	0.46995	-0.0458	-0.0551695	-0.21252	-0.27112	-0.0105402	-0.0917497	0.0935991	-0.0991107	0.33885	0.0901204	0.62251	0.872056	0.708714	0.62525	-0.0504847	-0.164727	-0.0324205	0.214485	6.87543	7.22899	0.834685	10.0437	1.20364e-05	77.63	0.930098	11.4949	1.1861e-06
dense granule protein GRA14	TGGT1_239740	375	0.108982	-0.0289875	-0.246427	-0.158154	-0.0651183	-0.075389	T	3	HMM: MQAIARGDRSSGWSSCSWLFYFSFLLLTSEAVAAAA, NN: MQAIARGDRSSGWSSCSWLFYFSFLLLTSEAVAAA	0	2.88529	2.51754	2.78915	2.8212	2.82084	2.76093	2.52899	2.72736	2.74095	2.38699	2.11829	2.26427	2.39663	2.12445	1.8574	2.21792	2.11132	2.01843	2.16832	2.37977	2.70141	2.8104	2.67243	2.56397	2.19128	2.12616	2.11589	2.27404	7.80339	7.66531	0.942749	12.1936	3.21023e-07	128.15	0.999914	40.8791	6.73868e-08
transporter, small conductance mechanosensitive ion channel (MscS) family protein	TGGT1_234410	1983	0.506888	0.564924	-0.245972	-0.190235	0.411614	0.27383	S	3	N/A	10;8	-0.10476	-0.0407807	0.340991	0.60156	0.359801	0.66137	0.470511	0.344581	-0.0241508	0.40044	0.0104706	-0.0912909	0.21432	0.420681	0.478611	0.287151	0.24489	0.168219	0.537281	0.31003	-0.0727705	0.434117	0.492154	0.188145	-0.0404101	0.371204	0.23342	0.423655	7.2072	7.14755	1	56.5691	0.0149415	56.569	1	45.6139	0.030943
hypothetical protein;trafficking particle complex subunit 10	TGGT1_227610	470	-0.406345	-0.502072	-0.245725	-0.35987	-0.980093	-0.93922	S	2	N/A	0	-1.56676	-3.23879	-3.49065	-2.61076	-2.32595	-2.63249	-3.38218	-2.69987	-2.24266	-3.86703	-2.0722	-1.55466	-1.77642	-2.66226	-3.94189	-2.51722	-2.37643	-3.3643	-2.79897	-1.98659	-2.40278	-2.80912	-2.90485	-3.05484	-1.81343	-2.79352	-2.75265	-2.39278	6.51379	6.75989	0.945271	14.0023	0.0399172	40.211	0.975999	16.4878	0.000806099
hypothetical protein	TGGT1_225890	252	0.224337	0.376043	-0.245527	0.0723633	0.0904953	0.0889992	S	3	N/A	0	-0.74989	-1.35573	-0.84063	-0.71214	-0.93265	-0.468061	-0.84942	-0.71282	-0.8678	-1.2802	0.572259	0.450089	0.5372	0.638109	0.629699	0.63072	0.658121	0.511679	0.543649	0.511971	-1.05281	-0.828473	-0.676767	-1.074	0.511174	0.601669	0.600173	0.52781	6.92282	7.49967	0.936089	12.8631	1.06209e-05	83.312	0.958109	13.7944	3.47327e-26
WD domain, G-beta repeat-containing protein	TGGT1_316620	75	0.223775	0.0713312	-0.245324	#DIV/0!	#DIV/0!	#DIV/0!	S	3	N/A	0	1.10031	0.75812	1.12754	1.22665	1.10478	1.06858	0.812109	1.12095	1.11918	0.69615	NaN	NaN	NaN	NaN	NaN	NaN	NaN	NaN	NaN	NaN	0.929215	1.15299	1.00055	0.907665	#DIV/0!	#DIV/0!	#DIV/0!	#DIV/0!	7.2244	NaN	0.871494	8.7008	1.75583e-24	133.58	NaN	NaN	NaN
Sec7 domain-containing protein	TGGT1_228660	737	-0.0356698	-0.374556	-0.24526	-0.226794	0.0248646	-0.110768	S	3	N/A	0	-0.96864	-1.2043	-0.97932	-1.18632	-1.20078	-1.38185	-1.34868	-1.65255	-1.31138	-1.42342	-0.39403	-0.23154	-0.109171	-0.374121	-0.38047	-0.53521	-0.353489	-0.381959	-0.228079	-0.165439	-1.08647	-1.12214	-1.46103	-1.3674	-0.312785	-0.287921	-0.423553	-0.196759	7.17774	8.16602	0.916795	12.0726	5.73859e-10	58.562	0.990721	20.3918	3.34766e-72
hypothetical protein;putative transmembrane protein	TGGT1_209945	53	0.83052	0.317817	-0.245106	0.26274	0.161566	0.00871924	S	3	HMM: MEDPASVFDCFGMIFTVLKLALAL, NN: MEDPASVFDCFGMIFTVLKLALALSPIIVLAS	1	-1.49896	-1.66464	-0.76004	-0.89511	-0.59869	-1.11873	-1.50914	-1.16408	-0.502451	-1.49032	-0.27262	-0.0182394	0.588339	0.251129	-0.79106	0.157449	-0.186911	-0.38067	-0.400391	-0.39851	-1.5818	-0.75128	-1.26398	-0.996385	-0.14543	0.0161362	-0.13671	-0.39945	6.92322	6.91933	1	70.6796	0.00125319	70.68	1	40.9413	0.0218806
transporter, small conductance mechanosensitive ion channel (MscS) family protein	TGGT1_234410	1986	0.000345333	0.348892	-0.244769	-0.190235	0.411614	0.27383	S	3	N/A	10;8	1.442	1.53361	1.451	1.57782	1.43563	1.76535	1.83032	1.91442	1.14401	1.34275	0.0104706	-0.0912909	0.21432	0.420681	0.478611	0.287151	0.24489	0.168219	0.537281	0.31003	1.48781	1.48815	1.8367	1.24338	-0.0404101	0.371204	0.23342	0.423655	7.60645	7.14755	1	56.5691	0.00974985	61.235	1	45.6139	0.030943
insulin-degrading enzyme	TGGT1_309850	114	0.181565	0.119269	-0.244425	-0.20006	0.107919	0.010865	S	3	N/A	4	1.42419	1.31578	1.5888	1.60402	1.46183	1.5886	1.40396	1.4752	1.30319	1.31106	0.681079	0.74775	0.864159	0.76853	0.83431	0.78573	0.74288	0.647229	0.868549	0.98213	1.36999	1.55155	1.48925	1.30713	0.714414	0.822333	0.72528	0.92534	7.38653	7.22321	0.999999	61.6032	1.71561e-09	162.88	0.5	0	1.73044e-10
insulin-degrading enzyme	TGGT1_309850	115	0.181565	0.119269	-0.244425	-0.164046	0.0700542	0.0212045	S	3	N/A	4	1.42419	1.31578	1.5888	1.60402	1.46183	1.5886	1.40396	1.4752	1.30319	1.31106	1.01995	1.02411	1.15588	1.05306	1.06731	1.09846	1.02987	1.00137	1.15276	1.2618	1.36999	1.55155	1.48925	1.30713	1.02203	1.09208	1.04323	1.20728	7.38653	7.22321	0.999997	55.8939	1.71561e-09	162.88	0.61118	1.96422	1.73044e-10
AMP-binding enzyme;hypothetical protein	TGGT1_224890	619	-0.022272	-0.00650448	-0.244333	0.124357	-0.354972	-0.0227083	S	3	N/A	0	0.0894002	0.49061	0.352509	0.199361	0.25133	0.22242	0.326241	0.301841	-0.170879	0.21768	-1.47785	-1.03094	-1.48929	-1.6254	-1.71341	-1.48434	-1.0012	-1.34577	-1.5172	-1.28572	0.290005	0.267733	0.283501	0.0234004	-1.25439	-1.60937	-1.2771	-1.40146	6.91885	6.87327	0.850026	10.718	0.000149671	54.559	0.786598	6.88444	0.000120532
hypothetical protein	TGGT1_230940	458	0.0941158	0.0783695	-0.244227	-0.092208	-0.0113228	0.238688	S	3	N/A	0	1.2885	0.95488	1.02004	1.27023	1.35715	1.39977	1.01755	1.18286	1.15285	0.79031	2.96393	2.99051	3.15848	3.00156	2.73765	3.39575	3.23159	3.02038	3.18218	3.43405	1.12169	1.21581	1.20006	0.97158	2.97722	2.9659	3.21591	3.30811	7.49363	7.84429	0.99916	30.0981	3.22207e-09	103.04	0.986221	15.6331	5.28863e-20
RNA recognition motif-containing protein	TGGT1_265250	370	0.10715	0.000789917	-0.244154	-0.026393	0.285525	0.267812	S	4	N/A	0	-0.61203	-0.58695	-0.60165	-0.3726	-0.502771	-0.24237	-0.75526	-0.79847	-0.731649	-0.74134	-0.81902	-0.88351	-0.61428	-0.46158	-0.621359	-0.550629	-0.67593	-0.523799	-0.64697	-0.46715	-0.59949	-0.49234	-0.5987	-0.736495	-0.851265	-0.56574	-0.583453	-0.55706	7.12581	7.35328	0.532523	0	1.37625e-05	86.89	0.522839	0	3.41426e-18
RNA recognition motif-containing protein	TGGT1_265250	372	0.10715	0.000789917	-0.244154	-0.026393	0.285525	0.267812	S	4	N/A	0	-0.61203	-0.58695	-0.60165	-0.3726	-0.502771	-0.24237	-0.75526	-0.79847	-0.731649	-0.74134	-0.81902	-0.88351	-0.61428	-0.46158	-0.621359	-0.550629	-0.67593	-0.523799	-0.64697	-0.46715	-0.59949	-0.49234	-0.5987	-0.736495	-0.851265	-0.56574	-0.583453	-0.55706	7.12581	7.35328	0.932677	8.54719	1.37625e-05	86.89	0.951819	10.1623	3.41426e-18
RNA recognition motif-containing protein	TGGT1_265250	368	0.10715	0.000789917	-0.244154	-0.026393	0.285525	0.267812	T	4	N/A	0	-0.61203	-0.58695	-0.60165	-0.3726	-0.502771	-0.24237	-0.75526	-0.79847	-0.731649	-0.74134	-0.81902	-0.88351	-0.61428	-0.46158	-0.621359	-0.550629	-0.67593	-0.523799	-0.64697	-0.46715	-0.59949	-0.49234	-0.5987	-0.736495	-0.851265	-0.56574	-0.583453	-0.55706	7.12581	7.35328	0.532523	0	1.37625e-05	86.89	0.522839	0	3.41426e-18
ribosomal protein RPS28	TGGT1_209290	68	0.761505	0.590694	-0.24356	-0.20727	0.629161	0.438494	S	2	HMM: MPFGALFPVSSRFSHTFAPRICVFSFLSHSPSSRLVWGC, NN: MPFGALFPVSSRFSHTFAP	0	0.458911	0.26302	1.12386	1.15363	1.08992	1.13265	0.936409	0.78592	0.90284	0.854981	1.49095	1.29456	2.02651	2.13506	1.90418	1.969	1.81721	1.70754	2.04731	2.02973	0.360965	1.12247	0.95166	0.87891	1.39276	2.02192	1.83125	2.03852	7.91835	8.12701	0.965729	14.4992	0.000195283	85.536	0.995565	23.5119	1.92436e-05
nucleolar protein	TGGT1_224970	780	-0.025187	-0.00137667	-0.243257	-0.231915	0.0126173	0.0950102	S	2	N/A	0	1.3025	1.35312	1.3782	1.29795	1.23172	1.40692	1.15179	1.42059	1.0653	1.05343	0.527749	0.42055	0.441861	0.34341	0.67503	0.59867	0.61182	0.496989	0.89166	0.710489	1.32781	1.30262	1.32643	1.05937	0.47415	0.486767	0.56916	0.801075	6.98597	7.3324	0.996302	27.0257	1.80401e-08	85.737	0.981204	17.5189	4.18262e-08
Na+/H+ exchanger NHE1	TGGT1_259200B	119	0.142414	0.128739	-0.2431	-0.148167	0.225683	0.724263	S	3	N/A	0;12	-0.83245	-0.3034	-0.513931	-0.43945	-0.32315	-0.575349	-0.576829	-0.165379	-0.68824	-0.64898	-1.55901	-1.27289	-1.02646	-1.24316	-1.30118	-0.480361	-0.702509	-0.89219	-0.65076	-0.436279	-0.567925	-0.42551	-0.439186	-0.66861	-1.41595	-1.19027	-0.691687	-0.54352	6.80396	7.19184	1	45.2206	0.00428323	45.221	1	106.929	4.59368e-10
hypothetical protein	TGGT1_268176	575	0.0163222	0.0511435	-0.243008	-0.0303963	0.18623	0.157875	S	3	N/A	0	-0.127759	-0.1917	-0.0871405	-0.11954	-0.223541	-0.0808995	-0.226129	-0.0187291	-0.3155	-0.457331	1.25786	1.34884	1.4466	1.41508	1.60706	1.38449	1.47118	1.528	1.47823	1.50501	-0.159729	-0.143407	-0.108586	-0.386416	1.30335	1.48958	1.46122	1.49162	7.01511	7.1377	0.939522	11.9147	1.24896e-05	86.791	0.995394	23.3467	2.29806e-19
AP2 domain transcription factor AP2VIIa-3	TGGT1_205650	255	-0.122389	-0.160484	-0.242801	#DIV/0!	#DIV/0!	#DIV/0!	S	3	N/A	0	1.92594	1.73451	1.71209	1.73305	1.67837	1.73917	1.54841	1.72164	1.36086	1.56921	NaN	NaN	NaN	NaN	NaN	NaN	NaN	NaN	NaN	NaN	1.83023	1.70784	1.66974	1.46504	#DIV/0!	#DIV/0!	#DIV/0!	#DIV/0!	7.41313	NaN	0.740948	5.40656	8.89729e-14	84.478	NaN	NaN	NaN
inositol polyphosphate kinase	TGGT1_208070	867	-0.0694334	-0.130264	-0.242642	-0.151008	-0.0987209	-0.0974678	S	3	N/A	0	0.49985	0.54187	0.357689	0.41339	0.583201	0.37276	0.26104	0.53799	0.20229	0.215281	1.08707	1.07274	0.988551	0.95055	1.00445	1.09203	1.00894	0.846339	1.13547	1.13142	0.52086	0.451427	0.390597	0.208785	1.0799	0.981184	0.982437	1.13344	6.76276	7.11237	0.915846	9.67288	6.46646e-06	65.378	0.984696	17.3009	6.46646e-06
inositol polyphosphate kinase	TGGT1_208070	868	-0.0694334	-0.130264	-0.242642	-0.151008	-0.0987209	-0.0974678	S	3	N/A	0	0.49985	0.54187	0.357689	0.41339	0.583201	0.37276	0.26104	0.53799	0.20229	0.215281	1.08707	1.07274	0.988551	0.95055	1.00445	1.09203	1.00894	0.846339	1.13547	1.13142	0.52086	0.451427	0.390597	0.208785	1.0799	0.981184	0.982437	1.13344	6.76276	7.11237	0.915846	9.67288	6.46646e-06	65.378	0.984598	17.3009	6.46646e-06
inositol polyphosphate kinase	TGGT1_208070	872	-0.0694334	-0.130264	-0.242642	-0.151008	-0.0987209	-0.0974678	S	3	N/A	0	0.49985	0.54187	0.357689	0.41339	0.583201	0.37276	0.26104	0.53799	0.20229	0.215281	1.08707	1.07274	0.988551	0.95055	1.00445	1.09203	1.00894	0.846339	1.13547	1.13142	0.52086	0.451427	0.390597	0.208785	1.0799	0.981184	0.982437	1.13344	6.76276	7.11237	0.915846	9.67288	6.46646e-06	65.378	0.83619	6.94396	6.46646e-06
eukaryotic translation initiation factor, putative;putative eukaryotic translation initiation factor	TGGT1_257350	611	-0.0166069	-0.0931702	-0.242563	-0.16381	0.0123613	-0.004611	S	4	N/A	0	-0.67882	-0.74722	-0.73956	-0.6301	-0.81922	-0.43052	-1.01707	-0.97098	-1.24476	-0.69962	1.01024	0.690529	0.923809	0.875919	0.788509	0.821001	0.8038	0.91252	1.02636	0.992809	-0.71302	-0.729627	-0.80619	-0.97219	0.850385	0.862746	0.845774	1.00958	NaN	7.55958	0.79221	5.81217	0.000809762	43.696	0.999698	35.1986	8.18588e-13
hypothetical protein	TGGT1_220900	461	0.421048	0.387482	-0.242378	0.293279	0.784103	0.894739	S	3	N/A	0	-3.12869	-2.50372	-2.22923	-2.4341	-2.52214	-2.4955	-2.60378	-2.18689	-2.32519	-2.94988	1.08938	0.828749	1.69128	1.94136	1.59686	2.1176	1.70938	1.73443	1.49002	1.63103	-2.81621	-2.39516	-2.42872	-2.63754	0.959065	1.74317	1.8538	1.56052	6.3586	8.35455	0.499976	0	0.00304175	40.622	1	45.9081	0.0434041
hypothetical protein	TGGT1_300270	167	0.0633009	-0.00941512	-0.242362	-0.209768	-0.221333	-0.0720025	S	2	N/A	0	1.25056	0.950211	1.09052	1.20401	1.19653	1.11952	1.07906	1.07433	1.16417	0.67848	1.59949	1.84625	1.92171	1.55895	1.02395	1.86875	1.76398	1.31987	1.81381	1.90746	1.10039	1.16369	1.09097	0.921325	1.72287	1.50154	1.65087	1.86063	7.79151	7.74486	0.999996	53.5028	0.00155828	152	0.99997	45.2052	0.000321585
ccr4-associated factor family protein	TGGT1_260240	272	0.452822	0.324245	-0.241713	0.117236	0.16722	0.195697	S	3	N/A	0	1.86014	1.47776	2.07117	2.13408	2.16007	2.16713	1.92797	1.88449	2.00127	1.75885	0.878089	0.93845	1.11519	1.04752	1.06376	1.22886	1.17006	0.91298	0.87614	1.09732	1.66895	2.12177	1.9932	1.88006	0.90827	1.07549	1.10397	0.986731	7.91756	8.12866	1	67.6781	2.60162e-06	92.093	0.999999	65.0059	2.13687e-05
START domain-containing protein	TGGT1_236660	627	0.222124	0.124001	-0.24151	-0.361912	0.17883	0.134043	S	2	N/A	0	0.0244607	0.360291	0.401	0.491401	0.3511	0.34838	0.154721	0.446031	0.39006	-0.0440807	1.27311	1.35419	1.46125	1.55825	1.45794	1.52869	1.44545	1.36894	1.66575	1.95346	0.192376	0.4145	0.316377	0.17299	1.31365	1.49248	1.44769	1.80961	7.09072	7.08821	1	54.3425	0.00992944	62.908	1	44.4259	0.000398291
hypothetical protein;putative transporter	TGGT1_220600	317	-0.0647341	-0.132018	-0.241426	-0.136111	-0.0221204	-0.15724	S	3	N/A	10;5	0.249631	0.194531	0.16338	0.177911	0.130749	0.118979	-0.132591	0.283799	-0.0346603	-0.133499	0.227411	0.56939	0.71365	0.32663	0.0885599	0.436429	0.12479	0.162261	0.147211	0.60733	0.222081	0.157347	0.0900626	-0.0840797	0.3984	0.37628	0.24116	0.377271	6.98586	7.05042	0.989556	21.451	0.00641565	48.288	0.718528	4.1858	0.000474252
hypothetical protein;putative proteophosphoglycan 5, related protein	TGGT1_257430	1414	0.12845	0.241584	-0.2409	#DIV/0!	#DIV/0!	#DIV/0!	S	2	N/A	0	0.58841	0.90453	0.972171	0.764899	0.88769	0.963071	0.971211	1.02988	0.69759	0.57045	NaN	NaN	NaN	NaN	NaN	NaN	NaN	NaN	NaN	NaN	0.74647	0.87492	0.988054	0.63402	#DIV/0!	#DIV/0!	#DIV/0!	#DIV/0!	7.33642	NaN	0.555453	3.90741	4.61633e-05	85.387	0	0	NaN
adenylate cyclase, putative;putative adenylate cyclase	TGGT1_270865	373	0.298156	0.465903	-0.240826	0.183496	0.475696	0.705212	S	3	N/A	0	-0.235179	-0.4519	-0.0284094	-0.0548601	-0.0528808	0.25779	0.0610394	0.0482608	0.0201206	-0.59254	0.10461	0.253279	0.93656	0.80595	0.221411	1.1169	0.845449	0.69012	0.74591	0.655411	-0.34354	-0.0453834	0.122363	-0.28621	0.178945	0.65464	0.884157	0.700661	NaN	7.23512	0.999982	47.469	0.0630204	47.971	1	44.2518	0.0158572
hypothetical protein;putative transmembrane protein	TGGT1_268780	6185	0.118159	-0.0103675	-0.24073	#DIV/0!	#DIV/0!	#DIV/0!	S	3	HMM: MRLGHRDTMTLLGLLHVLLFLFFAVVLVLPILLSL, NN: MRLGHRDTMTLLGLLHVLLFLFFAVVLVLPILLSL	1	0.33462	0.19874	0.376469	0.40257	0.375479	0.458199	0.183979	0.12676	0.235069	0.0531502	NaN	NaN	NaN	NaN	NaN	NaN	NaN	NaN	NaN	NaN	0.26668	0.384839	0.256313	0.14411	#DIV/0!	#DIV/0!	#DIV/0!	#DIV/0!	6.91752	NaN	0.998658	29.3595	0.000974242	45.042	NaN	NaN	NaN
hypothetical protein;putative nucleoporin FG repeat region protein	TGGT1_313430	4432	0.117185	0.0620046	-0.24042	#DIV/0!	#DIV/0!	#DIV/0!	S	3	N/A	0	-0.68479	-0.87102	-0.80444	-0.62519	-0.55253	-0.86253	-0.708641	-0.57653	-0.740891	-1.06139	NaN	NaN	NaN	NaN	NaN	NaN	NaN	NaN	NaN	NaN	-0.777905	-0.66072	-0.7159	-0.90114	#DIV/0!	#DIV/0!	#DIV/0!	#DIV/0!	6.55723	NaN	1	45.8289	0.0398521	45.829	NaN	NaN	NaN
AP2 domain transcription factor AP2VIII-2	TGGT1_233120	2165	-0.511493	0.0501467	-0.240227	-0.325544	0.0763414	0.191981	S	3	N/A	0	-1.66666	-1.7186	-1.86271	-2.26698	-2.48268	-1.59916	-1.90105	-1.42724	-2.83513	-2.05357	-0.323279	-0.25645	-0.208419	-0.182751	-0.249399	0.00440924	-0.21064	-0.0874206	0.297901	0.157419	-1.69263	-2.20412	-1.64248	-2.44435	-0.289865	-0.213523	-0.0978838	0.22766	7.1372	7.37572	0.720836	5.70884	1.70875e-19	109.49	0.793922	6.14656	2.64571e-64
IMP dehydrogenas;IMP dehydrogenasa	TGGT1_233110	446	-0.0115617	-0.152972	-0.239779	0.131502	-0.257875	-0.199242	S	2	N/A	0	1.55858	1.26197	1.34055	1.42799	1.4276	1.41693	1.08874	1.26624	1.5364	0.781469	2.88587	2.88642	2.99303	2.78026	2.11152	2.86072	2.71942	2.48057	2.34319	2.76761	1.41027	1.39871	1.2573	1.15893	2.88614	2.62827	2.6869	2.5554	7.4809	7.85454	0.993272	23.8159	3.06209e-07	186.69	0.999834	39.4728	4.81809e-51
calcium-dependent protein kinase CDPK2A	TGGT1_206590	125	0.404179	0.449777	-0.239754	-0.19193	0.0630323	0.113296	S	3	N/A	0	1.22238	0.8998	1.41791	1.43851	1.53939	1.63625	1.52114	1.37521	1.22838	1.22265	-0.55819	-0.692001	-0.58481	-0.578529	-0.52285	-0.321129	-0.713499	-0.50077	-0.291609	-0.348129	1.06109	1.46527	1.51087	1.22552	-0.625095	-0.562063	-0.511799	-0.319869	6.98143	7.08853	0.882974	13.178	6.89054e-09	97.057	0.941012	12.9286	1.14833e-08
dense granule protein GRA8	TGGT1_254720	215	-0.0585417	-0.167281	-0.239713	0.101853	-0.0609005	-1.71667e-05	T	3	HMM: MALPLRVSATVFVVFAVFGVARAM, NN: MALPLRVSATVFVVFAVFGVARAM;N/A	0	2.14972	1.52503	1.71364	1.8352	1.78766	1.81191	1.61993	1.57844	1.48564	1.5926	1.85938	1.76152	1.80338	1.71724	1.72803	1.86079	1.79619	1.77432	1.62876	1.7884	1.83737	1.77883	1.67009	1.53912	1.81045	1.74955	1.81043	1.70858	7.99631	8.06254	0.985895	18.5658	1.62129e-07	115.8	0.985989	18.5452	8.94824e-06
rhoptry protein ROP18	TGGT1_205250	553	0.0210935	0.0671334	-0.239333	-0.102952	0.161252	0.144939	T	3	HMM: MFSVQRPPLTRTVVRMGLATLLPKTACLAGLNVALVFLLFQVQDGTGI, NN: MFSVQRPPLTRTVVRMGLATLLPKTACLAGLNVALVFLLFQVQDGTGI	0	-0.60106	-0.68412	-0.75775	-0.478829	-0.62791	-0.43217	-0.47604	-0.81816	-0.851299	-0.87036	0.78613	0.655699	0.87563	0.772751	0.998119	0.83846	0.91246	0.846641	0.915701	1.02191	-0.64259	-0.621496	-0.575457	-0.86083	0.720915	0.882167	0.865854	0.968805	7.35093	7.61912	1	131.825	3.22504e-11	131.82	1	107.51	9.93978e-11
hypothetical protein	TGGT1_269710	780	-0.0181297	0.00335378	-0.239205	-0.174586	-0.191488	-0.092251	S	3	N/A	0	-0.35616	-0.58742	-0.44968	-0.35723	-0.66285	-0.386091	-0.51783	-0.501389	-0.57921	-0.87904	0.300349	0.492899	0.32148	0.29862	-0.00469038	0.39042	0.36133	0.16137	0.258409	0.699511	-0.47179	-0.48992	-0.468436	-0.729125	0.396624	0.205137	0.304373	0.47896	7.05748	7.085	1	79.7182	6.9798e-05	109.07	0.999986	48.5293	0.00165974
hypothetical protein	TGGT1_316650	816	0.0580959	-0.181677	-0.238445	-0.0571148	-0.0323221	0.0937956	S	3	N/A	0	-0.386081	-0.27829	-0.13877	-0.326529	-0.356969	-0.59006	-0.664989	-0.28654	-0.542271	-0.482799	0.775319	0.835271	0.754099	0.694219	0.8706	0.939651	0.93823	0.81939	0.98114	0.931271	-0.332186	-0.27409	-0.513863	-0.512535	0.805295	0.772973	0.89909	0.956205	6.83889	7.30443	0.959114	13.703	3.02927e-05	80.596	0.988758	19.4423	4.35428e-07
GYF domain protein;hypothetical protein	TGGT1_315700	496	0.239137	0.209153	-0.238412	#DIV/0!	#DIV/0!	#DIV/0!	S	4	HMM: MFNSRQPTPRLPGGVGVCAPLGCPSSSSGA, NN: MFNSRQPTPRLPGGVGVCA	0	-1.86779	-1.89685	-2.02663	-1.56485	-1.33807	-1.92636	-1.90489	-1.18825	-2.05873	-1.70446	NaN	NaN	NaN	NaN	NaN	NaN	NaN	NaN	NaN	NaN	-1.88232	-1.64318	-1.67317	-1.88159	#DIV/0!	#DIV/0!	#DIV/0!	#DIV/0!	6.91132	NaN	0.932597	11.4174	1.6299e-26	97.555	NaN	NaN	NaN
hypothetical protein;RNA polymerase Rpb1 C-terminal repeat-containing protein	TGGT1_244130	573	1.21676	1.02949	-0.238233	#DIV/0!	#DIV/0!	#DIV/0!	S	2	N/A	0	0.0602406	-0.0258004	1.16237	1.15284	1.38674	1.35301	0.91693	0.870179	1.24352	0.74798	NaN	NaN	NaN	NaN	NaN	NaN	NaN	NaN	NaN	NaN	0.0172201	1.23398	1.04671	0.995751	#DIV/0!	#DIV/0!	#DIV/0!	#DIV/0!	7.20366	NaN	0.62045	2.13437	0.0330503	74.173	NaN	NaN	NaN
MIF4G domain-containing protein	TGGT1_254940	1120	-0.029773	-0.0800696	-0.238077	-0.0125451	-0.365586	-0.255465	S	3	N/A	0	0.295319	0.0402797	0.137999	0.247161	0.0289197	0.15564	-0.00533063	0.11288	0.178551	-0.378651	0.74142	0.680371	0.69183	0.616619	-0.27252	0.68408	0.335251	0.346961	0.238941	0.69701	0.1678	0.138027	0.0877299	-0.10005	0.710895	0.34531	0.45543	0.467975	6.98292	7.04614	0.951246	12.9028	0.0133937	63.694	0.932968	11.4358	0.00722659
leucine rich repeat protein;leucine rich repeat-containing protein	TGGT1_359190	88	-0.00888233	-0.0922327	-0.237831	-0.273855	-0.148529	-0.237206	S	3	N/A	0	2.69947	2.65919	2.70394	2.71186	2.59554	2.60055	2.47053	2.69021	2.35197	2.51326	1.15683	1.11249	1.06275	1.03745	0.85819	0.905521	0.956251	0.83059	0.994119	1.3485	2.67933	2.67045	2.5871	2.43262	1.13466	0.98613	0.897454	1.17131	7.59205	7.95907	0.942171	14.9981	2.68058e-12	104.52	0.875467	8.77969	5.27161e-19
cell-cycle-associated protein kinase GSK, putative;putative cell-cycle-associated protein kinase GSK	TGGT1_265330	211	-0.161024	-0.123367	-0.237737	0.0131777	-0.20262	-0.0645228	Y	3	N/A	0	4.60129	4.63051	4.47982	4.42273	4.46208	4.4622	4.4406	4.5748	4.33208	4.1022	4.28052	4.31982	4.18019	4.21481	3.89765	4.30307	4.2709	4.13297	4.04419	4.40075	4.6159	4.45488	4.49253	4.21714	4.30017	4.09755	4.23565	4.22247	8.12584	8.345	0.998312	27.7317	3.17809e-57	244.01	0.996062	24.0618	1.48034e-69
hypothetical protein	TGGT1_238380	93	0.713744	0.578578	-0.237695	#DIV/0!	#DIV/0!	#DIV/0!	S	2	N/A	0	-0.262929	-0.45354	0.32725	0.46734	0.271941	0.44949	0.0990891	0.112451	0.125799	0.109831	NaN	NaN	NaN	NaN	NaN	NaN	NaN	NaN	NaN	NaN	-0.358234	0.35551	0.220343	0.117815	#DIV/0!	#DIV/0!	#DIV/0!	#DIV/0!	6.99805	NaN	0.906688	9.87521	0.00156326	82.202	NaN	NaN	NaN
TLD protein	TGGT1_262390	899	0.698515	0.597251	-0.23757	-0.130803	0.600021	0.525412	S	2	N/A	0	-0.00378908	-0.26432	0.45901	0.65648	0.577891	0.62596	0.399269	0.36436	0.41457	0.23921	0.361261	0.57145	1.12991	1.18947	0.879749	1.12901	1.00099	0.8453	1.14185	1.10329	-0.134055	0.56446	0.463197	0.32689	0.466355	1.06638	0.991767	1.12257	7.10305	7.32966	0.96225	16.2672	0.00126283	88.155	0.899668	9.80484	0.00129099
tetratricopeptide repeat-containing protein	TGGT1_247000	166	0.257798	0.0703098	-0.237537	-0.169067	0.562636	0.476692	S	3	HMM: MVFLIIVFSLTLAVLVGWVLQR, NN: MVFLIIVFSLTLAVLVGW	1	1.38331	1.38101	1.66352	1.68808	1.56827	1.54297	1.35954	1.4549	1.41522	1.38962	0.60917	0.568619	1.09045	1.23372	1.13042	1.21609	0.995599	0.98507	1.38217	1.08714	1.38216	1.63996	1.45247	1.40242	0.588895	1.15153	1.06559	1.23465	7.40659	7.75055	0.931296	11.7636	9.94997e-20	114.8	0.765913	5.51593	3.15516e-14
TBC domain-containing protein	TGGT1_275350	577	-0.31427	-0.238743	-0.237256	0.202148	0.191369	0.185078	S	3	N/A	0	-0.44235	-0.30311	-0.74024	-0.72018	-0.60058	-0.6247	-0.7514	-0.458319	-0.801041	-1.04747	-0.264319	-0.482971	-0.39591	-0.26577	0.114851	-0.18792	-0.30691	-0.0708705	-0.45302	-0.328409	-0.37273	-0.687	-0.611473	-0.924255	-0.373645	-0.182276	-0.188567	-0.390715	6.53472	6.82455	0.862739	8.00708	0.0171416	51.612	0.797149	5.96084	0.0236485
hypothetical protein;putative START-2 domain protein	TGGT1_252430	179	0.0472734	-0.0463764	-0.236958	-0.0135877	0.584705	0.462832	T	3	N/A	0	-0.47812	-0.3269	-0.415731	-0.360999	-0.28898	-0.193309	-0.45437	-0.69898	-0.566959	-0.61743	-1.2623	-1.30411	-0.601499	-0.76593	-0.72807	-0.860249	-0.84363	-0.757239	-0.7541	-0.85947	-0.40251	-0.355237	-0.448886	-0.592195	-1.2832	-0.6985	-0.820373	-0.806785	NaN	NaN	0.54271	0.743764	0.00234519	41.174	0.5	0	0.00214893
hypothetical protein	TGGT1_278770	493	-0.331176	-0.375185	-0.236932	0.0723746	-0.602467	-0.333137	S	2	N/A	0	1.91386	1.47698	1.33727	1.44654	1.30892	1.40802	1.03312	1.51956	1.65253	0.602091	1.09409	1.31363	1.17531	0.833771	-0.204901	1.07463	0.846	0.691541	0.563459	1.03324	1.69542	1.36424	1.32023	1.12731	1.20386	0.601394	0.870724	0.798349	7.64833	7.64172	0.499959	0	0.000136336	116.19	0.98183	17.4773	7.0543e-05
WD domain, G-beta repeat-containing protein	TGGT1_319910	441	0.0513851	-0.00657475	-0.236835	#DIV/0!	#DIV/0!	#DIV/0!	S	2	N/A	0	0.45696	0.41989	0.44945	0.51526	0.504719	0.60582	0.266699	0.42303	0.2561	0.249849	NaN	NaN	NaN	NaN	NaN	NaN	NaN	NaN	NaN	NaN	0.438425	0.48981	0.43185	0.252974	#DIV/0!	#DIV/0!	#DIV/0!	#DIV/0!	6.94077	NaN	0.946659	13.4592	0.00636023	71.558	NaN	NaN	NaN
hypothetical protein;putative transmembrane protein	TGGT1_289880	771	0.314391	0.367667	-0.236556	-0.254253	0.28085	0.217106	S	3	N/A	2	2.03759	2.138	2.38924	2.4144	2.40292	2.5976	2.51087	2.25792	2.11428	2.21698	1.71164	1.44072	1.76424	1.82111	1.98574	1.80555	1.79973	1.77458	2.1052	1.98988	2.0878	2.40219	2.45546	2.16563	1.57618	1.85703	1.79329	2.04754	7.94406	7.84117	0.999702	35.2529	3.11464e-05	115.09	1	66.8866	2.09168e-05
hypothetical protein	TGGT1_311880	431	0.07505	-0.0366067	-0.23609	-0.0401283	0.172033	0.151617	S	3	N/A	0	-2.1482	-2.09892	-2.17201	-1.89073	-2.08279	-1.95181	-2.32372	-2.20497	-2.2713	-2.2979	-1.67781	-1.67545	-1.64861	-1.70585	-1.15933	-1.29758	-1.55879	-1.71867	-1.33192	-1.63785	-2.12356	-2.04851	-2.16017	-2.2846	-1.67663	-1.5046	-1.52501	-1.48489	NaN	6.62334	0.999644	34.3151	2.41518e-06	66.467	0.999973	45.479	9.07019e-05
STE kinase	TGGT1_225960	3806	0.257015	0.242198	-0.23599	#DIV/0!	#DIV/0!	#DIV/0!	S	2	N/A	0	0.371899	0.362931	0.61933	0.633719	0.62024	0.77962	0.504429	0.544789	0.68565	0.0912304	NaN	NaN	NaN	NaN	NaN	NaN	NaN	NaN	NaN	NaN	0.367415	0.62443	0.609613	0.38844	#DIV/0!	#DIV/0!	#DIV/0!	#DIV/0!	6.84821	NaN	0.992283	21.092	0.00722778	54.964	NaN	NaN	NaN
calcium signaling protein kinase RAD53, putative;putative calcium signaling protein kinase RAD53	TGGT1_258010	619	0.453584	0.228987	-0.235929	#DIV/0!	#DIV/0!	#DIV/0!	S	2	N/A	0	0.63038	0.42762	0.984391	0.966519	0.99684	0.732739	0.906451	0.634771	0.716709	0.7766	NaN	NaN	NaN	NaN	NaN	NaN	NaN	NaN	NaN	NaN	0.529	0.982583	0.757987	0.746654	#DIV/0!	#DIV/0!	#DIV/0!	#DIV/0!	NaN	NaN	0.759894	7.28724	0.0498331	50.353	NaN	NaN	NaN
hypothetical protein;putative START-2 domain protein	TGGT1_252430	218	0.10308	-0.137043	-0.23577	-0.263085	-0.00904	-0.00885	S	4	N/A	0	-1.78889	-2.47491	-1.83567	-2.10999	-2.1408	-2.2152	-2.54717	-2.04446	-2.39974	-2.12944	-1.80949	-2.10191	-1.96911	-1.80507	-2.12004	-1.87945	-1.87967	-2.13453	-1.49615	-1.90678	-2.1319	-2.02882	-2.26894	-2.26459	-1.9557	-1.96474	-1.96455	-1.70147	7.01038	6.86072	0.992968	19.9073	2.52038e-13	84.98	0.989204	19.6205	3.25498e-13
HECT-domain (ubiquitin-transferase) domain-containing protein	TGGT1_278940	817	-0.0108784	0.169099	-0.235667	-0.129596	-0.0768332	0.113764	S	3	N/A	0	0.32747	0.35356	0.522839	0.13	0.33607	0.556691	0.43479	0.53736	0.146999	0.0409394	0.625909	0.354291	0.33644	0.54508	0.35828	0.61552	0.711469	0.484601	0.765529	0.701389	0.340515	0.329636	0.509614	0.0939694	0.4901	0.413267	0.603863	0.733459	7.57506	7.46835	0.995607	23.8286	0.00252664	54.811	0.99153	21.235	0.00240437
HEAT repeat-containing protein	TGGT1_280390	3964	0.457556	0.38419	-0.235611	#DIV/0!	#DIV/0!	#DIV/0!	S	3	N/A	0	-0.46211	-0.243209	0.12308	0.0694704	0.122139	0.31893	-0.139459	-0.0848798	0.0902004	-0.351629	NaN	NaN	NaN	NaN	NaN	NaN	NaN	NaN	NaN	NaN	-0.35266	0.104897	0.0315305	-0.130714	#DIV/0!	#DIV/0!	#DIV/0!	#DIV/0!	6.94727	NaN	0.999797	36.9328	0.0069573	47.548	NaN	NaN	NaN
hypothetical protein	TGGT1_315610	18	0.811241	0.636861	-0.235567	#DIV/0!	#DIV/0!	#DIV/0!	S	3	N/A	0	0.311419	0.146891	0.942429	1.16751	1.01125	0.99869	0.644129	0.95523	1.27306	0.336599	NaN	NaN	NaN	NaN	NaN	NaN	NaN	NaN	NaN	NaN	0.229155	1.0404	0.866017	0.80483	#DIV/0!	#DIV/0!	#DIV/0!	#DIV/0!	7.06461	NaN	0.522675	0.699127	0.0365698	46.352	NaN	NaN	NaN
4'-phosphopantetheinyl transferase superfamily protein	TGGT1_214440	109	0.0740304	-0.0699026	-0.235229	-0.220872	0.0826684	0.0692076	S	3	N/A	0	-0.23186	-0.0723206	0.0283495	-0.10531	-0.15722	-0.24489	-0.24546	-0.175629	-0.43219	-0.194389	0.381931	0.1573	0.327611	0.275511	0.453729	0.2481	0.381559	0.386809	0.397239	0.722151	-0.15209	-0.0780601	-0.221993	-0.31329	0.269615	0.352284	0.338823	0.559695	6.84301	7.27804	1	72.2004	0.00959367	72.2	1	74.8411	0.00595317
hypothetical protein;putative transmembrane protein	TGGT1_222400	504	0.0298072	0.105771	-0.235037	#DIV/0!	#DIV/0!	#DIV/0!	S	2	N/A	5	0.11032	0.0640109	0.18373	0.163989	0.00319911	0.27834	0.113449	0.18702	-0.0449104	-0.191219	NaN	NaN	NaN	NaN	NaN	NaN	NaN	NaN	NaN	NaN	0.0871655	0.116973	0.192937	-0.118065	#DIV/0!	#DIV/0!	#DIV/0!	#DIV/0!	7.31578	NaN	0.924796	12.9234	0.000309242	73.688	NaN	NaN	NaN
hypothetical protein;putative transmembrane protein	TGGT1_213610	604	-0.130684	-0.17228	-0.234952	-0.409994	-0.0767708	-0.468644	S	3	N/A	1	1.88204	1.49836	1.61754	1.49181	1.5692	1.56862	1.38694	1.5982	1.37731	1.27182	1.41064	1.48312	1.69782	1.39205	1.02046	1.1398	1.01079	0.784119	1.26667	1.50979	1.6902	1.55952	1.51792	1.32456	1.44688	1.37011	0.978237	1.38823	6.9981	7.25027	0.993388	21.768	0.0055585	46.701	0.998778	29.1233	0.00323632
hypothetical protein	TGGT1_312190	2162	-0.0503367	0.04709	-0.234783	0.0468001	0.111336	0.0645852	S	3	N/A	0	-1.30738	-1.57524	-1.55717	-1.45358	-1.46419	-1.1284	-1.54686	-1.5074	-1.99855	-1.45431	0.17168	0.25413	0.26005	0.19581	0.516861	0.31085	0.17708	0.344541	0.45821	0.00317009	-1.44131	-1.49165	-1.39422	-1.72643	0.212905	0.32424	0.27749	0.23069	6.65602	6.86209	1	82.773	1.42087e-05	82.773	1	70.7178	0.000103347
hypothetical protein	TGGT1_312190	2163	-0.0503367	0.04709	-0.234783	0.0468001	0.111336	0.0645852	S	3	N/A	0	-1.30738	-1.57524	-1.55717	-1.45358	-1.46419	-1.1284	-1.54686	-1.5074	-1.99855	-1.45431	0.17168	0.25413	0.26005	0.19581	0.516861	0.31085	0.17708	0.344541	0.45821	0.00317009	-1.44131	-1.49165	-1.39422	-1.72643	0.212905	0.32424	0.27749	0.23069	6.65602	6.86209	1	82.773	1.42087e-05	82.773	1	70.7178	0.000103347
hypothetical protein	TGGT1_292950	1797	-0.0403795	-0.0976322	-0.234731	-0.0535957	0.0031095	0.0446488	S	4	N/A	0	1.7464	1.59476	1.57964	1.64106	1.6699	1.58613	1.5921	1.54061	1.38906	1.40188	1.89017	1.86059	1.83603	1.94015	1.85929	1.96637	1.92948	1.86424	1.89912	2.04813	1.67058	1.6302	1.57295	1.39547	1.87538	1.87849	1.92003	1.97362	6.90894	6.98985	0.96963	15.0452	2.52861e-17	141.31	0.936993	12.0886	8.92591e-06
dynamin-related protein DRPB	TGGT1_321620	859	0.094422	0.00248133	-0.234462	-0.193253	-0.327044	-0.00323378	S	2	N/A	0	1.71408	1.54349	1.74972	1.71027	1.70963	1.70827	1.58692	1.59861	1.6097	1.36779	0.468551	0.533949	0.632849	0.29855	-0.408779	0.59909	0.501119	0.39384	0.74815	0.63439	1.62878	1.72321	1.63127	1.48874	0.50125	0.174206	0.498016	0.69127	7.53841	7.98796	1	61.4093	0.000552031	85.672	1	93.6229	0.00021394
hypothetical protein;putative transmembrane protein	TGGT1_206540	64	0.733597	0.724704	-0.234236	#DIV/0!	#DIV/0!	#DIV/0!	S	3	N/A	10	-0.84535	-1.44191	-0.5267	-0.32281	-0.38059	-0.193191	-0.522119	-0.54147	-0.43799	-0.85055	NaN	NaN	NaN	NaN	NaN	NaN	NaN	NaN	NaN	NaN	-1.14363	-0.410034	-0.418927	-0.64427	#DIV/0!	#DIV/0!	#DIV/0!	#DIV/0!	6.85925	NaN	0.987095	19.2401	1.97106e-05	76.799	NaN	NaN	NaN
SAP domain-containing protein	TGGT1_202870	383	-0.188532	-0.209502	-0.234128	#DIV/0!	#DIV/0!	#DIV/0!	S	2	HMM: MLALLLSLSSVVWFFLFLVTSK, NN: MLALLLSLSSVVWFFLFLVTSK;N/A	1;2	0.18118	0.0605109	0.00635967	-0.0379801	-0.17144	-0.0999806	-0.0366894	-0.1293	-0.334641	-0.268989	NaN	NaN	NaN	NaN	NaN	NaN	NaN	NaN	NaN	NaN	0.120845	-0.0676867	-0.0886566	-0.301815	#DIV/0!	#DIV/0!	#DIV/0!	#DIV/0!	NaN	NaN	0.525298	0.679275	2.14211e-05	59.372	NaN	NaN	NaN
DNA polymerase (pol2) superfamily protein	TGGT1_217910	2006	0.625785	0.397042	-0.23409	0.0438987	0.524342	0.296145	S	3	N/A	0	0.840199	0.58981	1.27449	1.39418	1.3537	1.25901	1.05451	1.02262	1.2022	1.0112	0.9327	0.979689	1.37203	1.46849	1.60109	1.43494	1.2102	1.11188	1.13778	1.2791	0.715005	1.34079	1.11205	1.1067	0.956195	1.48054	1.25234	1.20844	7.19095	7.22973	1	81.7988	0.00306664	81.799	1	61.3438	0.00940631
MIF4G domain-containing protein	TGGT1_254940	852	-0.0796882	-0.103747	-0.234067	-0.178931	0.0111983	0.074208	S	4	N/A	0	1.20327	1.12467	1.07389	1.14855	1.03041	0.9609	1.00446	1.21531	0.74025	0.96018	3.03499	3.02582	2.93659	3.08507	3.10315	3.07912	3.15909	3.07563	3.20167	3.36542	1.16397	1.08428	1.06022	0.850215	3.03041	3.0416	3.10461	3.28354	7.76704	8.04747	0.984705	21.1051	1.49097e-12	92.372	0.970661	16.778	2.17483e-13
hypothetical protein	TGGT1_312065	1770	0.0296451	-0.212452	-0.23373	0.0928619	-0.0420626	0.0871875	S	3	N/A	0	-0.423209	-0.84604	-0.586919	-0.59725	-0.63077	-0.59447	-0.84875	-1.09801	-0.64698	-1.03044	-0.583991	-0.705011	-0.357851	-0.73424	-0.9676	-0.39341	-0.59758	-0.680949	-0.63459	-0.66576	-0.634625	-0.60498	-0.847077	-0.83871	-0.644501	-0.686563	-0.557313	-0.650175	7.33347	7.3022	0.811394	7.59311	0.0012377	52.731	0.989943	19.9941	0.000102439
hypothetical protein	TGGT1_227060	409	0.0760468	0.0977533	-0.233697	#DIV/0!	#DIV/0!	#DIV/0!	S	2	N/A	0	-1.18037	-0.99423	-1.09905	-1.08421	-0.8505	-0.96031	-0.95915	-1.04918	-1.20023	-1.28967	NaN	NaN	NaN	NaN	NaN	NaN	NaN	NaN	NaN	NaN	-1.0873	-1.01125	-0.989547	-1.24495	#DIV/0!	#DIV/0!	#DIV/0!	#DIV/0!	7.13481	NaN	0.86799	9.93903	0.000748858	50.986	NaN	NaN	NaN
phosphatidylinositol 3- and 4-kinase	TGGT1_296010	333	0.354811	0.293768	-0.233426	#DIV/0!	#DIV/0!	#DIV/0!	S	2	N/A	0	0.47227	0.165221	0.547721	0.77896	0.693989	0.756289	0.56547	0.515781	0.50165	0.378611	NaN	NaN	NaN	NaN	NaN	NaN	NaN	NaN	NaN	NaN	0.318745	0.673557	0.612513	0.44013	#DIV/0!	#DIV/0!	#DIV/0!	#DIV/0!	7.65174	NaN	0.660888	5.4698	0.000559852	85.323	NaN	NaN	NaN
hypothetical protein	TGGT1_248510	8375	-0.00512395	0.0066597	-0.233382	-0.104504	-0.401521	-0.224004	S	3	HMM: MLHRLLTFLLTRLLLALNIDCK, NN: MLHRLLTFLLTRLLLAL	0	-0.353259	-0.35124	-0.41526	-0.127851	-0.52901	-0.469489	-0.524191	-0.0430898	-0.460131	-0.72138	-0.0814407	0.28683	0.16113	-0.11866	-0.93895	0.0175909	-0.139759	-0.241759	-0.202589	0.16898	-0.35225	-0.357374	-0.34559	-0.590755	0.102694	-0.298827	-0.121309	-0.0168048	6.76235	7.00065	1	70.3354	0.00022417	70.335	1	102.574	4.91419e-09
hypothetical protein;putative collagen alpha-1(III) chain, related protein	TGGT1_313270	543	0.0547143	-0.0188053	-0.233214	-0.135635	0.109467	-0.047894	S	3	N/A	0	1.25651	1.33492	1.38561	1.44676	1.21892	1.20086	1.20349	1.42638	1.13983	1.0946	1.68373	1.70591	1.81723	1.81182	1.78381	1.716	1.61099	1.61379	1.7555	1.80962	1.29571	1.35043	1.27691	1.11722	1.69482	1.80429	1.64693	1.78256	7.67044	7.97223	0.862176	7.96273	1.74271e-55	153.02	0.737331	4.48254	3.21565e-55
hypothetical protein	TGGT1_320550	1071	0.233752	0.213525	-0.233192	#DIV/0!	#DIV/0!	#DIV/0!	T	3	N/A	0	0.796559	0.650669	0.88799	0.92146	1.06265	1.01008	0.89267	0.90867	0.84664	0.601709	NaN	NaN	NaN	NaN	NaN	NaN	NaN	NaN	NaN	NaN	0.723614	0.957366	0.93714	0.724174	#DIV/0!	#DIV/0!	#DIV/0!	#DIV/0!	6.64322	NaN	0.583069	1.45655	0.00122778	83.081	NaN	NaN	NaN
hypothetical protein	TGGT1_264140	5111	-0.11226	-0.182803	-0.233019	-0.267736	-0.161178	-0.197481	S	2	N/A	0	1.9554	1.71764	1.62226	1.78407	1.76645	1.75741	1.57319	1.63055	1.61219	1.37029	1.87452	1.7981	1.82024	1.79312	1.41204	1.74832	1.57723	1.59094	1.8785	1.93463	1.83652	1.72426	1.65372	1.49124	1.83631	1.67513	1.63883	1.90657	7.30991	7.32887	1	49.3004	1.75922e-24	155.17	0.998161	27.4076	8.70064e-25
chloroquine resistance marker;hypothetical protein	TGGT1_228120	1426	-0.130295	-0.256632	-0.232944	-0.12661	-0.201458	-0.169725	S	3	N/A	0	1.29417	1.12224	1.0692	1.05861	1.10592	0.929761	0.819069	1.10589	0.864189	0.825741	1.24658	1.24015	1.25919	1.17437	0.69216	1.0813	1.19908	0.940539	1.08598	1.31452	1.2082	1.07791	0.951573	0.844965	1.24336	1.04191	1.07364	1.20025	7.92762	8.026	0.94113	12.0376	2.74446e-16	118.05	0.962056	14.0406	4.42445e-16
AGC kinase	TGGT1_205550	72	0.245849	0.192147	-0.232474	-0.231545	0.0976847	0.0669153	S	3	N/A	0	0.811191	0.95265	1.06671	1.21175	1.10485	1.1005	1.06397	1.05773	0.91197	0.87862	-0.67038	-0.54191	-0.0590205	-0.69524	-0.77112	-0.343609	-0.561739	-0.712341	-0.413349	-0.202021	0.88192	1.12777	1.07407	0.895295	-0.606145	-0.50846	-0.53923	-0.307685	7.15336	6.87043	0.999382	32.0852	2.47912e-08	95.195	0.997863	26.6943	0.000142064
hypothetical protein	TGGT1_200360	21	-0.00999412	-0.115458	-0.232455	-0.416034	-0.108762	-0.118419	S	3	HMM: MMLIALVCMLVHRLDLGAAV, NN: MMLIALVCMLVHRLDLGAAV	0	0.79411	0.632139	0.693921	0.709821	0.705651	0.53415	0.551091	0.707761	0.41197	0.529381	1.06508	0.69377	0.699419	0.81609	0.79648	0.661729	0.852779	0.76851	1.11505	1.23903	0.713125	0.703131	0.597667	0.470676	0.879425	0.770663	0.761006	1.17704	7.13659	7.43428	1	77.2407	8.49002e-05	77.241	1	140.211	3.34091e-32
hypothetical protein;putative transmembrane protein	TGGT1_213610	412	0.72192	0.358837	-0.23203	#DIV/0!	#DIV/0!	#DIV/0!	S	2	N/A	1	-4.37813	-3.05379	-2.95668	-3.08244	-2.943	-3.08499	-4.14037	-2.84601	-2.72327	-3.72887	NaN	NaN	NaN	NaN	NaN	NaN	NaN	NaN	NaN	NaN	-3.71596	-2.99404	-3.35712	-3.22607	#DIV/0!	#DIV/0!	#DIV/0!	#DIV/0!	5.81989	NaN	0.499942	0	0.0177359	45.618	NaN	NaN	NaN
hypothetical protein;putative transmembrane protein	TGGT1_213610	414	0.72192	0.358837	-0.23203	#DIV/0!	#DIV/0!	#DIV/0!	S	2	N/A	1	-4.37813	-3.05379	-2.95668	-3.08244	-2.943	-3.08499	-4.14037	-2.84601	-2.72327	-3.72887	NaN	NaN	NaN	NaN	NaN	NaN	NaN	NaN	NaN	NaN	-3.71596	-2.99404	-3.35712	-3.22607	#DIV/0!	#DIV/0!	#DIV/0!	#DIV/0!	5.81989	NaN	0.499942	0	0.0177359	45.618	NaN	NaN	NaN
hypothetical protein;putative transmembrane protein	TGGT1_305470	1293	0.232823	0.154103	-0.231754	#DIV/0!	#DIV/0!	#DIV/0!	S	2	N/A	10	-0.226239	-0.21656	-0.141269	0.0760107	0.0995298	-0.0144703	-0.282581	0.0951606	-0.13402	-0.306641	NaN	NaN	NaN	NaN	NaN	NaN	NaN	NaN	NaN	NaN	-0.2214	0.0114238	-0.0672969	-0.22033	#DIV/0!	#DIV/0!	#DIV/0!	#DIV/0!	6.81776	NaN	1	64.82	0.0372517	64.82	NaN	NaN	NaN
hypothetical protein	TGGT1_318210	517	-0.143193	-0.226954	-0.231566	-0.103391	-0.169688	-0.204812	S	3	N/A	0	0.16496	0.224039	-0.0264009	0.109111	0.0712094	-0.159221	0.0710892	-0.0092305	0.14484	-0.50536	0.0714295	0.123021	0.217961	0.12146	-0.556811	0.0914396	-0.194689	-0.21951	-0.09075	0.0823594	0.1945	0.0513064	-0.0324541	-0.18026	0.0972251	-0.0724633	-0.107587	-0.00419532	7.34098	7.37159	0.959494	13.7453	0.000313507	104.43	0.995872	23.8245	0.00104556
hypothetical protein;RNA recognition motif (A.K.A RRM, RBD, or RNP domain) protein	TGGT1_206670	1867	0.0874292	-0.0274402	-0.231559	-0.0499445	0.0022045	-0.0106645	S	3	N/A	0	0.236171	0.359351	0.308949	0.32801	0.51861	0.26858	0.360991	0.18139	0.0458603	0.2614	2.93965	2.9502	2.9104	2.96135	2.96964	3.0036	2.95559	2.84359	2.83906	3.12935	0.297761	0.38519	0.27032	0.15363	2.94493	2.94713	2.93426	2.98421	7.14164	7.8384	0.664073	2.9904	2.35044e-06	82.503	0.967447	15.0819	6.59342e-19
hypothetical protein	TGGT1_203300	89	0.213637	0.0477533	-0.231477	#DIV/0!	#DIV/0!	#DIV/0!	S	3	N/A	2	-1.38445	-1.54677	-1.34621	-0.85822	-1.55149	-1.57351	-1.50467	-1.17539	-1.48827	-1.47863	NaN	NaN	NaN	NaN	NaN	NaN	NaN	NaN	NaN	NaN	-1.46561	-1.25197	-1.41786	-1.48345	#DIV/0!	#DIV/0!	#DIV/0!	#DIV/0!	7.37138	NaN	0.726909	4.72475	8.30121e-05	44.081	NaN	NaN	NaN
hypothetical protein	TGGT1_203300	92	0.213637	0.0477533	-0.231477	#DIV/0!	#DIV/0!	#DIV/0!	S	3	N/A	2	-1.38445	-1.54677	-1.34621	-0.85822	-1.55149	-1.57351	-1.50467	-1.17539	-1.48827	-1.47863	NaN	NaN	NaN	NaN	NaN	NaN	NaN	NaN	NaN	NaN	-1.46561	-1.25197	-1.41786	-1.48345	#DIV/0!	#DIV/0!	#DIV/0!	#DIV/0!	7.37138	NaN	0.777909	5.27137	8.30121e-05	44.081	NaN	NaN	NaN
hypothetical protein	TGGT1_226890	675	0.140766	0.0731832	-0.231426	-0.0413064	0.179797	0.213124	S	3	N/A	0	0.20395	0.0413707	0.2127	0.270289	0.30729	0.27714	0.0620598	0.24833	0.20314	-0.139139	0.0467694	-0.324371	0.130271	0.0188693	-0.02615	0.201101	0.285961	-0.264091	0.0415494	0.189711	0.12266	0.263427	0.195843	0.0320006	-0.138801	0.0409966	0.0743237	0.11563	7.0235	7.22456	1	102.157	2.00075e-10	138.19	1	111.307	9.04176e-11
AP2 domain transcription factor AP2VIII-7	TGGT1_269010	498	0.0783123	-0.116718	-0.231277	-0.174998	-0.00101077	-0.00538437	S	2	N/A	0	-0.19073	-0.46446	-0.197799	-0.398709	-0.15134	-0.21626	-0.488519	-0.62816	-0.50894	-0.452181	0.411121	0.472161	0.37752	0.452299	0.492071	0.289279	0.45165	0.56784	0.6933	0.529209	-0.327595	-0.249283	-0.444313	-0.48056	0.441641	0.44063	0.436256	0.611255	7.2721	7.44479	0.61904	2.1613	0.000319275	58.945	0.757276	5.13926	2.12717e-06
TLD protein	TGGT1_209450	83	0.117535	-0.0924421	-0.231241	0.0128598	0.0912283	0.193234	S	2	N/A	0	0.846881	0.947871	0.935971	1.03515	1.07361	0.878581	0.75721	0.77901	0.719999	0.84734	-0.0521991	-0.0584902	-0.118749	0.0589599	0.16744	0.116319	0.14522	0.152129	0.21558	0.0344792	0.897376	1.01491	0.804934	0.78367	-0.0553447	0.0358836	0.137889	0.125029	NaN	6.66028	0.980447	17.1752	0.00150428	92.939	0.903806	7.29726	0.000241885
hypothetical protein	TGGT1_230400	1381	0.462253	0.527323	-0.230768	#DIV/0!	#DIV/0!	#DIV/0!	S	2	N/A	0	0.283061	0.23408	0.68036	0.774341	0.70777	0.68492	0.730799	0.94196	0.57579	0.40432	NaN	NaN	NaN	NaN	NaN	NaN	NaN	NaN	NaN	NaN	0.25857	0.720823	0.785893	0.490055	#DIV/0!	#DIV/0!	#DIV/0!	#DIV/0!	NaN	NaN	0.955902	14.5926	0.0208099	61.78	0.499615	0	0.0038754
MIF4G domain-containing protein	TGME49_254940	52	0.425633	-0.0108967	-0.230443	#DIV/0!	#DIV/0!	#DIV/0!	S	2	N/A	0	-1.5115	-1.84382	-0.97433	-1.38463	-1.39712	-1.96904	-1.45401	-1.64262	-1.4379	-1.52704	NaN	NaN	NaN	NaN	NaN	NaN	NaN	NaN	NaN	NaN	-1.67766	-1.25203	-1.68856	-1.48247	#DIV/0!	#DIV/0!	#DIV/0!	#DIV/0!	6.82716	NaN	0.604618	1.84465	0.0105354	55.335	0	0	NaN
hypothetical protein;putative transporter	TGGT1_220600	419	-0.029449	-0.0390283	-0.230186	-0.0467337	0.078697	0.0567203	S	3	N/A	10;5	0.87793	0.85116	0.794539	0.892171	0.818579	0.844451	0.72863	0.90347	0.69545	0.51437	3.33553	3.1814	3.26608	3.33728	3.40813	3.39933	3.37541	3.17082	3.44597	3.27787	0.864545	0.835096	0.825517	0.60491	3.25847	3.33716	3.31519	3.36192	8.17511	8.45635	0.99206	21.4868	4.21072e-27	121.72	0.991794	20.8253	3.95557e-27
MIF4G domain-containing protein	TGGT1_269180	1787	-0.524652	-0.125022	-0.230123	0.164302	-0.176969	-0.024393	S	2	N/A	0	-1.09951	-1.5088	-1.5104	-2.43965	-1.53637	-1.20094	-1.77991	-1.30668	-1.52669	-2.59117	-0.14717	0.10805	-0.208419	-0.153059	-0.22811	-0.12983	-0.0978491	0.0958203	-0.454701	0.0381909	-1.30415	-1.82881	-1.42918	-2.05893	-0.0195599	-0.196529	-0.0439529	-0.208255	7.46696	6.74236	0.865951	8.21722	3.91649e-06	114.64	0.888513	9.76101	0.000259451
hypothetical protein	TGGT1_204270	380	0.0848051	-0.209362	-0.23012	0.124781	0.0154917	0.142621	S	2	HMM: MSPFTGATKTRVASSSVKTLLLRLLPLLLLAGSPAWAK, NN: MSPFTGATKTRVASSSVKTLLLRLLPLLLLAGSPAWAK	1	-1.20702	-1.01275	-0.82478	-1.27972	-0.97074	-1.39799	-1.37077	-1.18898	-1.13635	-1.37405	-1.18735	-1.41724	-1.22787	-1.3706	-1.26194	-1.2808	-0.923941	-1.27428	-1.00228	-1.56663	-1.10989	-1.02508	-1.31925	-1.2552	-1.30229	-1.2868	-1.15967	-1.28445	6.46516	6.61184	0.987628	20.7159	0.00229528	48.872	0.979262	18.2477	0.000862294
[truncated: 11,194 more rows]
[truncated: 35 more columns]

## Sheet: A23187 DR
WT_IONO/WT_DMSO<-0.5; WT_IONO/WT_DMSO>0.5; quants available for WT_BIPPO/WT_DMSO
[truncated: 983 more rows]

## Sheet: BIPPO DR
WT_BIPPO/WT_DMSO <-0.5; WT_BIPPO/WT_DMSO>0.5; quants available for WT_IONO/WT_DMSO
[truncated: 748 more rows]

[truncated: 6 more sheets: A23187 DR_UP BIPPO DR_UP, A23187 ONLY DR_UP , BIPPO ONLY DR_UP, A23187 DR_DOWN BIPPO DR_DOWN, A23187 ONLY DR_DOWN, BIPPO ONLY DR_DOWN]
