# Supplementary material for: A positive feedback loop mediates crosstalk between calcium, cyclic nucleotide and lipid signalling in calcium-induced Toxoplasma gondii egress
Source: PLoS Pathog. 2022 Oct 20;18(10):e1010901. doi: 10.1371/journal.ppat.1010901 (PMC9624417; doi:10.1371/journal.ppat.1010901)
Supplement: S2 Data — Phosphopeptide quantifications and calculated logFCs for peptides that were (i) differentially regulated following A21387/BIPPO treatment and (ii) were detected during CDPK3 dependency analysis. Tabs include data subsets that were subjected to thresholding for differential regulation and CDPK3 dependency. Includes data from TMT sets 1 and 2. (XLSX) [file ppat.1010901.s010.xlsx]

## Sheet: DR_UP(A & B) CDPK3data
WT_IONO/WT_DMSO Log2FC>0.5; WT_BIPPO/WT_DMSO Log2FC>0.5, quants available for KO_IONO/WT_IONO & KO_BIPPO/WT_BIPPO
[Product Description]	Proteins	Positions within proteins	Log2FC	Log2FC	Log2FC	Log2FC	Log2FC		Amino acid	Charge	[SignalP Peptide]	[# TM Domains]	Intensity WT_MS2	Intensity KO_MS2	Localization prob WT_MS2	Score diff WT_MS2	PEP WT_MS2	Score WT_MS2	Localization prob KO_MS2	Score diff KO_MS2	PEP KO_MS2	Score KO_MS2	Delta score	Score for localization	Mass error [ppm]	Position in peptide	Sequence window	Phospho (STY) Probabilities	Phospho (STY) Score diffs	Number of Phospho (STY)	Protein group IDs
C	T	T	WT_IONO/WT_DMSO	WT_BIPPO/WT_DMSO	KO_IONO/WT_IONO	KO_BIPPO/WT_BIPPO	KO_IONO/KO_DMSO	KO_BIPPO/KO_DMSO	C	C	C	C	N	N	N	N	N	N	N	N	N	N	N	N	N	T	T	T	T	M	M
calcium-dependent protein kinase CDPK3	TGGT1_305860	31	0.611892	0.751828	-2.80538	-3.92831	0.123148	0.208641	S	3	N/A	0	7.66488	6.95751	0.998858	29.4371	1.28612e-48	142.79	0.880732	9.44269	0.000499137	51.827	128.91	88.976	-0.64829	4	AAGEKPDASLEKGGQSKGSAPSSGTGDSGKG	GGQS(0.999)KGS(0.001)APSSGTGDSGK	GGQS(29.44)KGS(-29.44)APS(-54.79)S(-58.62)GT(-65.85)GDS(-66.78)GK	1	5790
hypothetical protein;putative START-2 domain protein	TGGT1_252430	500	2.18155	1.37873	-2.64748	-2.14166	0.0303461	-0.432485	S	3	N/A	0	7.05162	7.10387	0.986144	18.523	0.0467121	53.968	0.954024	13.1702	0.0522926	51.346	6.8861	53.968	-0.13634	3	TTKIKQGLRNMSRKMSLSRRSSTGRRSGVKK	KMS(0.986)LS(0.014)R	KMS(18.52)LS(-18.52)R	1	4723
hypothetical protein	TGGT1_220900	486	1.32088	0.995112	-1.72925	-1.62929	0.59389	0.254103	S	3	N/A	0	7.25081	7.01845	1	69.8246	0.0286217	69.825	1	52.7161	0.04996	52.716	17.109	52.716	0.06311	3	PAGQQTRKSLKEKVKSLVKRRDIRAEDMERV	VKS(1)LVK	VKS(52.72)LVK	1	3908
hypothetical protein	TGGT1_211630	127	1.29845	1.33263	-0.700515	-1.62311	0.763317	0.40591	S	3	N/A	0	7.96188	7.57965	0.95981	14.0591	1.08738e-24	153.59	0.940131	13.2553	1.31504e-12	106.35	130.92	141.36	-0.07486	3	ASLEGEDRRQTTRSTSQRQTQGFNSTKPEEQ	S(0.002)T(0.038)S(0.96)QRQTQGFNSTKPEEQR	S(-25.85)T(-14.06)S(14.06)QRQT(-56.76)QGFNS(-72.79)T(-77.96)KPEEQR	1	3660
myosin C	TGGT1_255190	871	1.14478	0.696032	-0.816769	-1.59456	0.934881	0.129837	S	3	N/A	0	7.23762	7.36818	0.999712	35.4114	0.00879147	117.18	0.947147	12.5335	0.0329698	120.62	17.848	74.165	0.039598	5	RVEPERAPPTKVLSLSRARLSLSKELPRNYA	VLSLS(1)RAR	VLS(-35.41)LS(35.41)RAR	1	4788
leucine rich repeat-containing protein	TGGT1_220230A	215	0.933076	0.656425	-0.678856	-1.59456	0.934881	0.129837	S	2	HMM: MRPPLGTPLFFPSSAPSSPASVRAA, NN: MRPPLGTPLFFPSSAPSSPASVRAA	0	7.23762	7.36818	0.998437	28.0537	0.032634	117.18	0.947147	12.5335	0.0329698	120.62	17.848	117.18	0.24713	5	AECLPCLPHLRVLSLSRNRLTAVSIVKAAKA	VLS(0.002)LS(0.998)R	VLS(-28.05)LS(28.05)R	1	6173
P-type ATPase4, putative;putative P-type ATPase4	TGGT1_278660	79	1.07488	1.23392	-1.25161	-1.24678	0.57905	0.618758	S	4	N/A	8	8.04864	7.9884	0.62556	2.14378	8.30456e-33	143.92	0.844924	7.6208	2.76581e-32	164.35	132.94	164.35	0.27485	3	GESPRRDSHHLRRFSSKRESTVGGSGTGHSQ	FS(0.147)S(0.845)KRES(0.869)T(0.128)VGGS(0.008)GT(0.003)GHSQLGK	FS(-7.62)S(7.62)KRES(8.55)T(-8.55)VGGS(-21.08)GT(-25.16)GHS(-50.29)QLGK	2	5352
AN1 family Zinc finger domain-containing protein	TGGT1_205460	153	1.02229	0.59651	-0.895745	-1.10911	0.250692	-0.193539	S	3	N/A	0	7.02078	7.27793	1	56.4044	0.0222894	56.404	1	47.3018	0.0351591	47.302	29.15	47.302	-0.011644	3	QRVQQARREKQQRARSFHLFKLHSSVSSSGG	ARS(1)FHLFK	ARS(47.3)FHLFK	1	3523
Na+/H+ exchanger NHE1	TGGT1_259200B	943	0.984685	0.835165	-0.91796	-1.07625	0.498259	0.170953	S	3	N/A	0	7.86822	7.79464	0.964972	14.5392	1.53084e-12	107.3	0.941141	12.0823	2.98581e-25	129.3	110.19	57.845	0.1707	14	ERSKSTDFDAFNRNPSGTGAKGGRDTRSEGA	S(0.19)KS(0.619)T(0.192)DFDAFNRNPS(0.965)GT(0.035)GAK	S(-5.12)KS(5.12)T(-5.12)DFDAFNRNPS(14.54)GT(-14.54)GAK	2	4882
P-type ATPase4, putative;putative P-type ATPase4	TGGT1_278660	83	0.838854	0.993421	-1.20694	-1.02372	0.489598	0.445345	S	3	N/A	8	8.17895	8.01187	0.967942	14.8089	8.30456e-33	178.22	0.926684	11.1934	2.76581e-32	164.35	148.91	178.22	-0.038886	3	RRDSHHLRRFSSKRESTVGGSGTGHSQLGKS	RES(0.968)T(0.032)VGGSGTGHSQLGK	RES(14.81)T(-14.81)VGGS(-44.3)GT(-44.3)GHS(-71.36)QLGK	1;2	5352
hypothetical protein;putative transmembrane protein	TGGT1_231220	396	0.613941	0.52742	-0.753935	-0.939363	0.476261	0.0697312	T	3	HMM: MSGEDPVSELLTRPRDWPYQVYNCFTLVLSCTVLLFVLAI, NN: MSGEDPVSELLTRPRDWPYQVYNCFTLVLSCTVLLFVLAI	5	7.72199	7.54995	0.841882	10.3708	0.023187	47.548	0.879135	10.7397	0.00113583	80.545	67.568	80.545	-0.11308	4	RFAMPARYQLAKRSETSETEKPGKKGEKREA	RS(0.031)ET(0.879)S(0.074)ET(0.016)EKPGK	RS(-14.52)ET(10.74)S(-10.74)ET(-17.48)EKPGK	1	4218
P-type ATPase4, putative;putative P-type ATPase4	TGGT1_278660	78	0.53846	0.567914	-0.82172	-0.860344	0.404621	0.457735	S	4	N/A	8	7.30341	7.55116	0.542655	0.524305	3.51567e-05	63.095	0.557113	0	5.32287e-05	60.95	43.44	46.847	0.22523	2	DGESPRRDSHHLRRFSSKRESTVGGSGTGHS	FS(0.557)S(0.557)KRES(0.833)T(0.036)VGGS(0.007)GT(0.007)GHS(0.004)QLGK	FS(0)S(0)KRES(5.2)T(-14.58)VGGS(-23.38)GT(-23.38)GHS(-26.29)QLGK	2	5352
Ras-related protein Rab11	TGGT1_289680	207	0.81015	0.603667	-0.796141	-0.854769	0.149764	-0.009235	S	4	N/A	0	7.25909	7.23676	0.751896	4.81613	2.21589e-16	195.6	0.879795	8.64458	3.32578e-11	192.78	163.45	51.591	-0.53775	10	PGRGQKIHLDEERTDSQIRQSRRGCCSA___	IHLDEERT(0.12)DS(0.88)QIR	IHLDEERT(-8.64)DS(8.64)QIR	1	5538
CRAL/TRIO domain-containing protein	TGGT1_254390	489	1.48487	0.960255	-1.17817	-0.845904	0.61012	0.276226	S	3	N/A	0	6.64091	7.425	0.994596	22.6494	0.0255091	47.991	0.676189	3.19777	0.00128229	89.44	47.751	47.991	-0.35307	3	TIKAYKSMVSLRKKPSVFSLLRRQGCSLAPA	KPS(0.995)VFS(0.005)LLR	KPS(22.65)VFS(-22.65)LLR	1	4769
hypothetical protein	TGGT1_211630	60	1.44442	1.24352	-0.914548	-0.815623	0.68288	0.463177	S	3	N/A	0	8.2086	8.11167	1	138.991	3.7129e-05	138.99	1	127.831	0.000103781	127.83	110.71	127.83	-0.06001	3	AKHEALQKLKTSRALSVHEERRRLHIMKTRH	ALS(1)VHEERR	ALS(127.83)VHEERR	1	3660
vacuolar (h+)-atpase g subunit protein	TGGT1_228200	73	1.32204	1.13311	-0.609916	-0.757061	0.525767	0.48515	S	3	N/A	0	7.99781	8.03691	0.973511	16.9044	0.0133571	64.266	0.94494	12.9567	0.00464838	82.954	64.847	64.266	0.37568	3	HGPEDEPKKRHSRASSKLFSRITSKVSRSVS	AS(0.02)S(0.974)KLFS(0.007)R	AS(-16.9)S(16.9)KLFS(-21.67)R	1	4129
myosin A	TGGT1_235470	21	0.760058	0.837252	-0.334193	-0.730149	0.869103	0.313886	S	2	N/A	0	9.76704	9.76948	0.99709	25.3964	8.66642e-102	271.3	0.983354	18.0906	3.90497e-101	265.23	257.11	217.89	-0.17511	3	TSEELKTATALKKRSSDVHAVDHSGNVYKGF	RS(0.003)S(0.997)DVHAVDHSGNVYK	RS(-25.4)S(25.4)DVHAVDHS(-44.89)GNVY(-105.21)K	1	4335
myosin A	TGGT1_235470	20	0.756033	0.830443	-0.323122	-0.728088	0.909496	0.340393	S	5	N/A	0	7.36931	7.5891	0.723804	4.18482	2.06231e-84	258.13	0.807493	6.23337	3.90497e-101	265.23	241.17	150.14	-0.098864	3	TTSEELKTATALKKRSSDVHAVDHSGNVYKG	KRS(0.807)S(0.192)DVHAVDHSGNVYK	KRS(6.23)S(-6.23)DVHAVDHS(-34.51)GNVY(-94.6)K	1	4335
hypothetical protein;putative transporter	TGGT1_240810	12	1.23819	0.757664	-1.13125	-0.702274	0.515021	0.225344	S	4	N/A	10	7.31033	7.67255	0.999989	49.9428	1.24411e-41	174.1	1	71.3195	4.27683e-35	136.48	161.72	136.48	-0.76714	3	____MASSDSNAKLASQRLHSCAGGEESSGQ	LAS(1)QRLHS(1)CAGGEESSGQCLEK	LAS(71.32)QRLHS(42.33)CAGGEES(-42.33)S(-53.26)GQCLEK	1;2	4462
AMP-binding enzyme domain-containing protein	TGGT1_247760	175	0.78616	0.814627	-0.588099	-0.696935	0.0605798	-0.0264497	S	4	N/A	0	7.75893	7.30713	0.553857	4.38267	2.1443e-37	117.29	0.685038	4.79894	2.26672e-08	59.352	112.89	59.352	-0.19322	22	TPATSPSKDCTSGLQSTPSAPSFGESCRKSC	LATGGTT(0.001)PAT(0.013)S(0.012)PS(0.029)KDCT(0.065)S(0.14)GLQS(0.685)T(0.69)PS(0.326)APS(0.034)FGES(0.002)CRK	LAT(-49.62)GGT(-40.15)T(-36.4)PAT(-23.29)S(-23.29)PS(-18.92)KDCT(-14.4)S(-9.73)GLQS(4.8)T(4.93)PS(-4.8)APS(-15.27)FGES(-27.5)CRK	1;2	4621
SFT2 family protein	TGGT1_318570	54	1.15794	1.11776	-0.478685	-0.642937	0.583459	0.763569	S	2	N/A	4	7.64547	7.57032	0.802932	6.65395	2.13455e-10	175.16	0.652392	6.24773	9.79781e-12	119.48	127.48	143.28	0.10126	3	PSNPAAECAPPRKSGSSSLQNSIFGKMFDTK	S(0.003)GS(0.803)S(0.173)S(0.02)LQNSIFGK	S(-23.81)GS(6.65)S(-6.65)S(-15.99)LQNS(-51.32)IFGK	1	6095
hypothetical protein;putative transporter	TGGT1_240810	17	0.783122	0.855842	-0.610298	-0.586761	0.520447	0.473884	S	3	N/A	10	8.84119	8.8506	1	69.4671	1.24411e-41	219.96	0.999998	56.9427	6.65434e-74	246.9	223.39	112.58	-0.42701	3	ASSDSNAKLASQRLHSCAGGEESSGQCLEKQ	LHS(1)CAGGEESSGQCLEK	LHS(69.47)CAGGEES(-69.47)S(-81.26)GQCLEK	1;2	4462
PUB domain-containing protein	TGGT1_271380	205	1.40702	1.45906	-0.458491	-0.546317	1.03693	0.963534	T	3	N/A	0	7.45222	7.95149	0.995514	23.4804	1.9195e-23	146.6	0.981156	16.9633	2.06688e-23	173.89	162.49	146.6	-0.076524	10	AARSPRFVFPAFLSRTQTLPSSAKKSEKKRD	FVFPAFLS(0.004)RT(0.996)QT(0.993)LPS(0.006)S(0.001)AK	FVFPAFLS(-23.48)RT(23.48)QT(22.53)LPS(-22.53)S(-29.22)AK	2	5226
hypothetical protein	TGGT1_211630	44	0.734298	0.706508	-0.515133	-0.513492	0.607628	0.675687	T	4	N/A	0	7.04395	7.46383	1	122.009	1.71057e-06	122.01	1	48.5269	4.7893e-05	163.91	140.61	48.527	0.45302	4	EIMAQRRAASLRRIETAKHEALQKLKTSRAL	RIET(1)AKHEALQK	RIET(48.53)AKHEALQK	1	3660
hypothetical protein	TGGT1_242570	105	0.7629	0.530106	-0.49565	-0.49601	0.35914	-0.153511	S	3	N/A	0	6.88049	6.76759	1	58.1721	0.0127948	58.172	1	110.977	0.000894893	110.98	88.336	110.98	-0.15631	1	LAGKQNEEDAASRRRSLRQNIIMKLNSRKIS	S(1)LRQNIIMK	S(110.98)LRQNIIMK	1	4489
sarcalumenin/eps15 family protein	TGGT1_231210	564	0.892105	0.953839	0.406864	-0.471423	0.375556	0.196566	S	3	N/A	0	6.98168	7.28963	0.993745	22.0105	0.000675072	82.716	0.996777	24.9031	1.42265e-05	102.65	69.384	102.65	-0.2199	9	DAPVDERMQGAFRFDSISRCTTGGAGTLGNW	MQGAFRFDS(0.997)IS(0.003)R	MQGAFRFDS(24.9)IS(-24.9)R	1	4217
hypothetical protein;putative transporter	TGGT1_248420	14	0.776174	0.626124	-0.694969	-0.462605	0.431865	0.381145	S	4	N/A	10	7.83083	7.97067	0.997292	25.9916	6.27801e-63	231.25	0.99303	21.6622	5.85323e-32	171.72	207.6	124.62	-0.29476	11	__MERTCTTDLSTSGSKVEERNPQRGRGGVR	T(0.007)CT(0.938)T(0.055)DLSTS(0.003)GS(0.997)KVEERNPQR	T(-21.29)CT(12.35)T(-12.35)DLS(-46.68)T(-38.3)S(-25.99)GS(25.99)KVEERNPQR	1;2	4631
COPI associated protein;hypothetical protein	TGGT1_267300	82	0.790137	0.612233	-0.273702	-0.459812	0.625015	0.478522	S	3	N/A	4	7.38605	7.53772	1	71.297	1.06296e-08	99.838	0.892507	9.19233	0.000193959	73.153	87.496	71.297	0.24983	7	CAALEGTMRIGSQVGSALLQEGGKLLERTNL	IGS(1)QVGS(1)ALLQEGGKLLER	IGS(71.3)QVGS(71.3)ALLQEGGKLLER	1;2	5109
TLD protein	TGGT1_262390	1136	0.750678	0.662988	-0.0193389	-0.447028	0.160853	0.274996	S	3	N/A	0	7.18758	7.47753	0.968306	15.4157	1.34379e-09	73.128	0.75897	6.8224	7.6424e-10	78.531	73.14	73.128	0.15233	7	ASRPHPQLRSSSSIVSDGDGEKALSPSLYQF	S(0.019)S(0.021)S(0.219)S(0.771)IVS(0.968)DGDGEKALSPS(0.001)LY(0.001)QFLVMQSR	S(-17.41)S(-17.02)S(-5.87)S(5.87)IVS(15.42)DGDGEKALS(-35.47)PS(-32.53)LY(-33.62)QFLVMQS(-58.82)R	1;2	4967
PSP protein	TGGT1_314740	91	0.784225	0.703902	-0.146446	-0.416599	0.459706	0.0972701	S	3	N/A	0	7.31481	7.82234	0.881304	9.36544	0.00808688	63.164	0.989425	19.859	0.00124636	98.407	76.495	98.407	-0.32598	3	QSAVEAEREQLRKCVSLKSSGRQLLGAPQPM	CVS(0.989)LKS(0.01)SGR	CVS(19.86)LKS(-19.86)S(-34.46)GR	1	6029
PUB domain-containing protein	TGGT1_271380	207	1.40702	1.45906	-0.458491	-0.415166	0.824272	0.848718	T	3	N/A	0	7.45222	7.684	0.993251	22.5258	1.9195e-23	146.6	0.986325	20.0204	2.06688e-23	173.89	162.49	146.6	-0.076524	12	RSPRFVFPAFLSRTQTLPSSAKKSEKKRDSK	FVFPAFLS(0.004)RT(0.996)QT(0.993)LPS(0.006)S(0.001)AK	FVFPAFLS(-23.48)RT(23.48)QT(22.53)LPS(-22.53)S(-29.22)AK	1;2	5226
trafficking protein mon1 subfamily protein	TGGT1_291120	610	0.704104	0.699273	0.179212	-0.405688	0.355353	0.123176	S	3	N/A	0	7.09114	7.19725	0.999899	40.1681	1.52372e-11	111.77	0.966079	17.5558	0.000500361	60.764	76.841	111.77	0.19591	11	MVAMRVQPGAFTSQNSLAKKKMHQDDSDPAW	VQPGAFTSQNS(1)LAKK	VQPGAFT(-52.79)S(-40.17)QNS(40.17)LAKK	1	5582
hypothetical protein;putative transmembrane protein	TGGT1_232120	637	0.72366	0.533197	-0.50576	-0.397955	0.412368	0.524645	S	3	N/A	10	7.04336	7.11833	0.825834	7.84422	3.6992e-05	55.35	0.907837	11.2818	0.000915677	40.864	53.138	40.864	-0.53827	11	RGGPKGAFSTPLHALSLNPPLVVPLLSPLEQ	GAFS(0.028)T(0.075)PLHALS(0.908)LNPPLVVPLLS(0.988)PLEQR	GAFS(-15.74)T(-11.28)PLHALS(11.28)LNPPLVVPLLS(20.94)PLEQR	2	4238
serine esterase (DUF676) protein	TGGT1_271800	79	1.23483	0.689866	-0.39373	-0.396682	0.471365	0.0330185	S	3	N/A	0	7.10367	7.27974	0.999926	41.3595	1.25348e-17	143.47	0.985365	18.4198	3.13704e-18	126.04	129.37	131.82	0.061191	11	ERDGRKFPSSLTDLFSLELPSRSTTFLAPAL	KFPSSLTDLFS(1)LELPSR	KFPS(-78.79)S(-67.3)LT(-41.36)DLFS(41.36)LELPS(-61.37)R	1	5231
transporter, major facilitator family protein	TGGT1_253700	1288	1.27702	0.82631	-1.07569	-0.390787	0.155719	0.0517528	S	4	N/A	11	7.71277	7.57887	0.741017	4.56558	2.9004e-24	183.35	0.5	0	8.20549e-06	83.602	177.12	183.35	0.12197	4	RLRIKPAYISYREKSSIKNEIEVGGVHEEE_	EKS(0.259)S(0.741)IKNEIEVGGVHEEE	EKS(-4.57)S(4.57)IKNEIEVGGVHEEE	1	4746
hypothetical protein	TGGT1_220900	172	0.638716	0.576546	-0.439517	-0.390561	0.405865	0.271468	T	3	N/A	0	7.66851	7.77754	0.998159	27.3422	2.63006e-06	135.08	0.999993	51.4798	2.65765e-12	120.9	105.16	107.65	0.64353	9	RRLSLSRDRSVERGLTANEEGTAGVKGLGSE	DRS(1)VERGLT(1)ANEEGTAGVK	DRS(74.46)VERGLT(51.48)ANEEGT(-51.48)AGVK	1;2	3908
glideosome-associated protein with multiple-membrane spans GAPM2B	TGGT1_206690	351	1.08913	0.791518	-0.214087	-0.368956	0.346823	0.417509	T	3	N/A	5	6.70345	7.56947	1	52.1617	0.00107576	52.162	1	64.9914	1.13713e-16	130.01	114.74	52.162	-0.64541	3	QATMGTAAYGSGRCLTGEFRVEEMPSMQRSA	CLT(1)GEFRVEEMPS(1)MQR	CLT(52.16)GEFRVEEMPS(52.16)MQR	1;2	3552
3'5'-cyclic nucleotide phosphodiesterase domain-containing protein	TGGT1_202540	661	0.713392	0.645745	-0.491267	-0.364277	0.241203	0.336183	S	2	N/A	4	7.03759	7.00471	0.852905	7.63303	0.00359425	102.4	0.992034	20.9527	0.00400831	88.338	62.776	88.338	0.40451	3	DGGSASPSTHLSRSGSGDVILRRFPLKFVDR	S(0.008)GS(0.992)GDVILR	S(-20.95)GS(20.95)GDVILR	1	3428
phosphatidylinositol 3- and 4-kinase	TGGT1_276170	788	0.950538	0.796825	0.0447814	-0.351685	0.354876	0.4255	T	3	N/A	0	7.80644	7.59391	0.919536	14.362	3.86547e-56	141.07	0.740787	8.208	2.48273e-84	179.55	163.07	141.07	0.12978	11	NWYQRGASGSDETKQTLDAPELANAAIPEEA	GAS(0.022)GS(0.025)DET(0.034)KQT(0.92)LDAPELANAAIPEEAAVGESR	GAS(-16.27)GS(-15.64)DET(-14.36)KQT(14.36)LDAPELANAAIPEEAAVGES(-98.6)R	1	5313
hypothetical protein	TGGT1_283550	1346	0.548874	0.624566	-0.0788889	-0.350017	0.61695	0.565208	S	2	N/A	0	7.04258	7.28722	0.999803	37.0628	0.0343326	73.248	0.999889	39.5528	0.00962733	75.738	10.784	75.738	-0.023749	1	PLCVFPLVLGLAKVKSLGYLLRRRIREKLRH	S(1)LGYLLR	S(39.55)LGY(-39.55)LLR	1	5416
hypothetical protein	TGGT1_242570	130	0.66405	0.705843	-0.211899	-0.344535	0.779257	0.58214	S	3	N/A	0	7.41794	7.26321	0.71429	6.98044	5.13817e-06	83.879	0.935776	15.9535	3.74056e-05	60.797	72.951	60.797	-0.64447	4	NSRKISLRTFRRSSGSGETIPSSQDPESPRQ	S(0.022)S(0.024)GS(0.936)GET(0.019)IPS(0.006)S(0.006)QDPES(0.954)PRQT(0.032)K	S(-16.46)S(-15.95)GS(15.95)GET(-17.87)IPS(-22.73)S(-23.22)QDPES(14.92)PRQT(-14.92)K	1;2	4489
hypothetical protein	TGGT1_220900	82	0.926067	0.685788	-0.438557	-0.322993	0.689566	0.431942	T	3	N/A	0	7.61863	7.15558	1	55.6624	3.94202e-23	136.49	1	76.294	8.70775e-16	135.91	126.05	76.294	-0.33163	2	AGSRRPSFLSLKKKRTEQGNEADNAEEPRQS	RT(1)EQGNEADNAEEPRQS(1)R	RT(76.29)EQGNEADNAEEPRQS(76.29)R	1;2	3908
3'5'-cyclic nucleotide phosphodiesterase domain-containing protein	TGGT1_241880	215	0.733058	0.747128	-0.283514	-0.312089	0.278227	0.232866	S	4	N/A	7	7.04135	6.95458	0.943844	12.2551	1.21085e-06	87.319	0.939734	11.9293	1.23202e-05	79.69	74.871	87.319	0.18369	15	RLQSVAVREEPERLVSTKVRDVCTRSSPHES	LQSVAVREEPERLVS(0.944)T(0.056)K	LQS(-77.75)VAVREEPERLVS(12.26)T(-12.26)K	1	4479
RNA pseudouridine synthase superfamily protein	TGGT1_312370	695	0.727543	0.591312	-0.311579	-0.307214	0.443802	0.445381	S	3	HMM: MTPRFFPLLCSLFLLPLLSPHCRRHSWSTGSLCPAGEAS, NN: MTPRFFPLLCSLFLLPLLSPHCRRH	0	7.4552	6.95638	0.999802	37.0226	2.19827e-11	144.75	0.999724	35.5841	1.53821e-12	122.16	124.16	144.75	0.3261	3	EVPEKHEYPLYSKRFSQGLSQAAASVGKCQT	RFS(1)QGLSQAAASVGK	RFS(37.02)QGLS(-37.02)QAAAS(-95.71)VGK	1	5955
hypothetical protein	TGGT1_310930	73	1.01325	0.756035	0.0009395	-0.295089	0.593155	-0.018429	S	4	N/A	0	7.40591	7.32545	0.999851	38.2568	0.00177894	63.29	0.999909	40.402	0.00261038	59.673	45.217	59.673	-0.082401	4	DPGKRGAGNRPRNLPSKGEKPSRSAHKSGST	NLPS(1)KGEKPSR	NLPS(40.4)KGEKPS(-40.4)R	1	5901
hypothetical protein	TGGT1_287170	174	0.750155	0.655578	-0.41086	-0.294373	0.237417	0.410807	S	2	N/A	0	7.4263	7.43611	1	48.8224	0.00129464	89.533	0.999918	40.8432	0.00131174	89.356	59.766	48.822	0.17313	3	WERPSASPIRLSRAASMRSDGRRGQQPPSRQ	AAS(1)MRS(1)DGR	AAS(48.82)MRS(48.82)DGR	1;2	5478
putative GTPase activating protein for adp ribosylation factor	TGGT1_273070	409	0.534381	0.687658	-0.340466	-0.276962	0.305028	0.628039	S	3	HMM: MQASFSASAAAQQAPPNASSH, NN: MQASFSASAAAQQAPPNASSH	0	7.30758	7.27921	0.85421	8.03502	4.83648e-06	89.186	0.514641	3.27122	8.08689e-06	87.485	82.75	89.186	0.15862	6	APSDPANSNRFSNAKSISSEQFFGTSGNTRG	FSNAKS(0.854)IS(0.134)S(0.011)EQFFGTSGNTR	FS(-37.04)NAKS(8.04)IS(-8.04)S(-18.78)EQFFGT(-50.62)S(-59.12)GNT(-68.98)R	1	5257
Mak16 protein	TGGT1_249950	265	0.61535	0.681507	0.387605	-0.268025	0.123022	0.134815	S	3	N/A	0	6.8084	6.95352	0.900558	9.59562	0.00140563	67.299	0.934106	11.5586	0.00146269	66.913	57.644	66.913	1.0715	3	DEEFAEPAHKAPRRGSTATSVHGSRRAEQRN	RGS(0.934)T(0.065)ATSVHGSR	RGS(11.56)T(-11.56)AT(-33.28)S(-36.46)VHGS(-60.01)R	1	4670
DnaJ domain-containing protein	TGGT1_313310	106	1.32133	0.790045	0.0810417	-0.267582	0.380947	0.0875233	S	2	N/A	0	7.41561	8.48495	0.860615	9.02722	0.000356069	73.574	0.802452	7.21462	1.15491e-12	109.83	99.278	73.574	-0.69055	6	KHSSSAAPSRSSSSSSTGGIAGFFDGLFRWG	S(0.013)S(0.015)S(0.308)S(0.309)S(0.444)S(0.861)T(0.051)GGIAGFFDGLFR	S(-15.3)S(-14.76)S(-1.27)S(-1.27)S(1.27)S(9.03)T(-12.54)GGIAGFFDGLFR	1;2	5984
hypothetical protein	TGGT1_283510	79	1.0475	0.907227	-0.0148433	-0.256182	0.858686	0.505502	S	2	N/A	0	7.80996	8.03056	0.966613	14.643	0.0151077	79.128	0.968952	14.95	0.0234437	81.099	22.046	73.196	0.53609	4	LPQKSERSPETRSQTSLNRLRSGGQFPPTRT	SQT(0.031)S(0.969)LNR	S(-42.63)QT(-14.95)S(14.95)LNR	1	5413
DnaJ domain-containing protein	TGGT1_203380	603	0.740125	0.527174	-0.503515	-0.253043	0.333285	0.559122	S	3	N/A	0	7.25674	7.59947	0.999233	31.1477	1.24139e-11	113.51	0.996047	24.0138	1.36391e-10	167.63	153.54	113.51	-0.041888	4	KTKEMSEGASLKAMGSKISQVAFDQFRVHNQ	AMGS(0.999)KIS(0.001)QVAFDQFR	AMGS(31.15)KIS(-31.15)QVAFDQFR	1	3465
hypothetical protein	TGGT1_289615	49	0.678456	0.722658	-0.226076	-0.250805	0.466107	0.3318	S	3	N/A	0	7.13312	7.33582	1	40.9413	0.00687213	59.709	1	83.087	0.00055712	83.087	67.925	83.087	-0.078252	1	CGSNASPARRPSRRRSKGSIKGVGKGLSFRP	S(1)KGS(1)IKGVGK	S(83.09)KGS(83.09)IKGVGK	2	5535
hypothetical protein	TGGT1_289615	52	0.678456	0.722658	-0.226076	-0.250805	0.466107	0.3318	S	3	N/A	0	7.13312	7.33582	1	40.9413	0.00687213	59.709	1	83.087	0.00055712	83.087	67.925	83.087	-0.078252	4	NASPARRPSRRRSKGSIKGVGKGLSFRPSGT	S(1)KGS(1)IKGVGK	S(83.09)KGS(83.09)IKGVGK	2	5535
GYF domain-containing protein	TGGT1_204160	989	0.835437	0.522437	-0.307312	-0.249335	0.0739903	0.19778	S	2	N/A	0	6.8886	7.21922	0.710709	5.4714	1.3144e-05	89.297	0.690992	5.2263	1.8534e-12	108.94	98.94	89.297	0.060722	14	GRLSGSSFFQSLQSASSSSLFRAPQIAAPGA	LSGSSFFQSLQS(0.012)AS(0.711)S(0.202)S(0.058)S(0.017)LFR	LS(-80)GS(-71.54)S(-68.03)FFQS(-44.16)LQS(-17.6)AS(5.47)S(-5.47)S(-10.87)S(-16.19)LFR	1	3498
NAD dependent epimerase/dehydratase family protein	TGGT1_246080	9	1.19021	1.24657	0.0412023	-0.246841	0.218416	0.391084	S	3	N/A	0	7.48246	8.17038	0.99996	43.9695	2.91523e-11	148.97	0.999971	45.418	6.21448e-10	109.87	129.3	109.87	0.14925	3	_______MAALVKAASNLFSPAKPLFRDGSD	AAS(1)NLFSPAKPLFR	AAS(45.42)NLFS(-45.42)PAKPLFR	1	4569
hypothetical protein	TGGT1_315280	46	0.667187	0.59383	-0.176216	-0.245732	-0.161665	-0.129351	S	2	N/A	0	7.45868	7.819	0.986216	18.3979	8.34067e-06	113.98	0.984104	17.9175	1.98923e-09	191.63	132.34	113.98	-0.37024	10	AASSPRSLLSFGLPSSPRQAPPFSFAEEAAP	S(0.008)LLS(0.956)FGLPS(0.05)S(0.986)PR	S(-20.98)LLS(14.15)FGLPS(-14.15)S(18.4)PR	1;2	6042
Wee kinase	TGGT1_273690	39	0.758706	0.54748	-0.128686	-0.24152	0.744704	0.44621	S	2	N/A	0	7.10023	7.28051	0.790844	5.77642	4.57661e-06	87.654	0.860128	7.89423	3.57339e-18	121.44	101.16	121.44	-0.35167	7	VPETCEGARLSEPMSSFEVLPESETRQCQLG	LSEPMS(0.14)S(0.86)FEVLPESETR	LS(-69.12)EPMS(-7.89)S(7.89)FEVLPES(-37)ET(-46.69)R	1	5274
hypothetical protein	TGGT1_283510	58	0.908759	0.779553	-0.0380283	-0.236555	0.501009	0.521249	S	3	N/A	0	8.28375	8.00441	0.890697	9.22188	4.45182e-17	139.46	0.828204	6.33992	4.84138e-09	95.209	88.505	49.28	-0.46714	8	APAAQCHRSQPSRQTSRVAASLPQKSERSPE	SQPS(0.003)RQT(0.107)S(0.891)R	S(-42.64)QPS(-25.17)RQT(-9.22)S(9.22)R	1;2	5413
hypothetical protein	TGGT1_220900	659	0.976403	0.806646	-0.0601223	-0.229487	0.776746	0.566808	S	3	N/A	0	7.55783	7.68641	0.989339	20.6884	0.00775461	64.121	0.990345	20.6884	0.0026018	71.176	45.282	62.088	-0.13538	6	ETEEERRRWKEALRYSCSKMRPQEKVFMQQP	EALRY(0.008)S(0.99)CS(0.001)K	EALRY(-20.69)S(20.69)CS(-29.16)K	1	3908
hypothetical protein;putative guanylate-binding protein	TGGT1_310220	287	1.40858	1.60035	-0.443585	-0.222635	0.423343	0.800876	S	3	HMM: MHPPVSARPVSRAPELFASALGPAQRVESS, NN: MHPPVSARPVSRAPELFASALGPAQRVESS	0	7.10792	7.24396	0.88986	10.4994	0.000485407	58.891	0.978353	17.7239	0.000327051	65.022	55.987	59.339	0.27509	9	ALSDGIRYASAYLGKSFSGTGRDAIRGDSQA	YAS(1)AYLGKS(0.978)FS(0.017)GT(0.005)GR	Y(-45.23)AS(41.02)AY(-41.52)LGKS(17.72)FS(-17.72)GT(-22.89)GR	1;2;3	5884
dynamin-related protein DRPB	TGGT1_321620	828	0.864145	0.698435	-0.0490803	-0.219736	0.490574	0.4149	S	3	N/A	0	7.72612	7.69936	0.841997	7.62851	1.13413e-129	273.64	0.617653	4.72614	1.61822e-08	147.7	243.57	273.64	-0.11963	5	VAAGSLPDKARALSSSGVFDSKGASASAAKH	ALS(0.013)S(0.145)S(0.842)GVFDSKGASASAAK	ALS(-18.24)S(-7.63)S(7.63)GVFDS(-56.54)KGAS(-104.89)AS(-125.12)AAK	1	6152
signal recognition particle SRP54 protein	TGGT1_313100	554	0.828986	0.521477	-0.155926	-0.219136	0.441069	0.319164	S	2	N/A	0	6.7161	7.05296	1	44.788	0.00867988	44.788	1	42.6394	0.0129475	42.639	39.577	42.639	-0.21454	4	MGGAGNMVNLLRELQSNEGMEGMQEMMKQMG	ELQS(1)NEGMEGMQEMMK	ELQS(42.64)NEGMEGMQEMMK	1	5977
hypothetical protein	TGGT1_254870	373	0.72822	0.72	-0.221913	-0.217197	0.537541	0.487248	S	3	N/A	0	7.62027	7.89388	0.97324	16.7601	6.63368e-06	77.522	0.978829	18.1084	3.30766e-24	137.52	127.15	137.52	-0.14128	13	RRRIAALKQSISSQDSLLESPKSGMDEAFRR	IAALKQSIS(0.002)S(0.005)QDS(0.979)LLES(0.015)PK	IAALKQS(-47.05)IS(-28.11)S(-23.37)QDS(18.11)LLES(-18.11)PK	1;2;3	4783
hypothetical protein;RAVE 1 carboxy-terminal protein	TGGT1_230000	6167	0.7484	0.784066	-0.170725	-0.215834	0.693876	0.713456	S	3	N/A	0	6.87435	7.2529	1	53.5645	0.00274712	53.565	1	41.1075	0.0145624	41.107	41.971	41.107	-0.013732	3	LQLRHGGSQFLSRRNSQRDGGLGAGKGRTQG	RNS(1)QRDGGLGAGK	RNS(41.11)QRDGGLGAGK	1	4182
DnaJ domain-containing protein	TGGT1_313310	103	0.986348	0.881468	-0.399868	-0.212261	0.902389	1.46247	S	2	N/A	0	6.56992	7.08217	0.656345	7.26231	0.00634565	41.911	0.66702	7.09454	0.000123346	81.144	73.862	81.144	-0.030415	3	RKKKHSSSAAPSRSSSSSSTGGIAGFFDGLF	S(0.023)S(0.023)S(0.667)S(0.13)S(0.053)S(0.022)T(0.083)GGIAGFFDGLFR	S(-14.68)S(-14.68)S(7.09)S(-7.09)S(-11.02)S(-14.89)T(-9.06)GGIAGFFDGLFR	1	5984
hypothetical protein	TGGT1_230190	22	0.891402	0.793262	-0.146782	-0.210605	0.444367	0.526081	S	3	N/A	0	7.39473	7.43303	0.999999	60.9382	7.99949e-11	111.77	0.999813	38.997	1.50077e-05	87.157	92.525	111.77	0.076905	3	SKSTLRTVGTLFRGLSRKENTSEGTQRVTVP	GLS(1)RKENTSEGTQR	GLS(60.94)RKENT(-62.23)S(-60.94)EGT(-83.14)QR	1	4188
ribosomal protein RPS28	TGGT1_209290	68	0.761505	0.590694	-0.24356	-0.20727	0.629161	0.438494	S	2	HMM: MPFGALFPVSSRFSHTFAPRICVFSFLSHSPSSRLVWGC, NN: MPFGALFPVSSRFSHTFAP	0	7.91835	8.12701	0.965729	14.4992	0.000195283	85.536	0.995565	23.5119	1.92436e-05	123.28	88.521	63.989	-0.13043	3	QPKLAKVEKVLGRTGSRGGVLQVRVTFMADE	T(0.004)GS(0.996)RGGVLQVR	T(-23.51)GS(23.51)RGGVLQVR	1	3612
guanylyl cyclase	TGGT1_254370	62	0.755278	0.626005	-0.272483	-0.200253	0.646113	0.653692	S	2	N/A	19	7.05964	7.43794	1	78.3416	0.0190705	78.342	1	85.8127	0.00198934	85.813	44.413	85.813	0.61834	3	EKGRNPKHQATQKQMSFLQGKHQQRVGNVVS	QMS(1)FLQGK	QMS(85.81)FLQGK	1	4768
hypothetical protein	TGGT1_265260	142	0.542448	0.800107	-0.0719865	-0.198119	0.389736	0.346977	T	4	N/A	0	7.27021	7.42745	0.986398	19.3697	1.80246e-18	114.2	0.937372	11.8714	0.000275971	52.721	93.706	114.2	-0.25478	14	SRSVDSDSPTWQLARTESNLERPRGSSTPEP	SVDSDS(0.002)PT(0.012)WQLART(0.986)ES(0.999)NLERPR	S(-66.04)VDS(-34.19)DS(-27.31)PT(-19.37)WQLART(19.37)ES(32.3)NLERPR	2	5064
ARF1-directed GTPase-activating protein, putative;putative ARF1-directed GTPase-activating protein	TGGT1_225310	166	0.717552	0.708991	-0.219658	-0.197882	0.479618	0.660368	S	2	N/A	0	8.27471	8.55204	0.948038	12.6527	1.01271e-11	102.46	0.966735	14.6392	8.00567e-25	128.29	111.7	128.29	-0.069563	3	LVGPTRTTSFGSRSGSGINPVPPPTSASFTE	S(0.033)GS(0.967)GINPVPPPTSASFTER	S(-14.64)GS(14.64)GINPVPPPT(-45.84)S(-51.7)AS(-49.34)FT(-54.15)ER	1	4040
hypothetical protein;putative transmembrane protein	TGGT1_242260	1003	1.15009	0.817693	-0.0982867	-0.19726	0.641443	0.499345	S	3	N/A	0;1	7.39254	7.37249	0.99981	37.2056	0.011813	59.198	0.999697	35.1819	0.0137488	57.175	46.098	59.198	0.33837	3	RATAEREVVNLSRFYSGDKAAKGRCDDVLSS	FYS(1)GDKAAK	FY(-37.21)S(37.21)GDKAAK	1	6181
heat shock protein 40, putative;putative heat shock protein 40	TGGT1_265310	128	0.77844	0.68137	-0.192011	-0.196647	0.452477	0.453953	S	3	N/A	0	7.84033	8.01132	0.924951	11.1225	1.09439e-54	169.84	0.988589	19.4953	2.83047e-61	198.18	186.38	198.18	-0.5958	14	DRMFFGGDDDFGPFGSVGMGSHSNFPFRMHH	MFFGGDDDFGPFGS(0.989)VGMGS(0.011)HSNFPFR	MFFGGDDDFGPFGS(19.5)VGMGS(-19.5)HS(-35.09)NFPFR	1;2	5067
transporter, small conductance mechanosensitive ion channel (MscS) family protein	TGGT1_234410	1983	0.506888	0.564924	-0.245972	-0.190235	0.411614	0.27383	S	3	N/A	10;8	7.2072	7.14755	1	56.5691	0.0149415	56.569	1	45.6139	0.030943	45.614	41.425	45.614	0.26099	1	APREHLPAARLGLQRSRESLREGKTFLRATT	S(1)RES(1)LREGK	S(45.61)RES(45.61)LREGK	2	4311
hypothetical protein;putative transmembrane protein	TGGT1_241000	231	0.717574	0.74752	0.0334409	-0.188227	0.0848982	0.0811476	T	3	N/A	4	8.46096	8.57359	1	71.7019	6.84081e-46	187.41	1	119.235	1.19167e-43	144.06	172.84	137.65	-0.57582	22	EEDALSAQFPSFAEDTPR_____________	RTAEEIEEDALS(1)AQFPS(1)FAEDT(1)PR	RT(-69.94)AEEIEEDALS(69.94)AQFPS(94.19)FAEDT(119.23)PR	1;2;3	4471
hypothetical protein	TGGT1_258470	112	1.00849	0.895695	-0.0261008	-0.185295	0.730072	0.751435	S	3	N/A	0	8.12866	8.54233	1	66.8221	9.29401e-33	172.5	0.999995	53.2017	3.70076e-32	197.1	172.69	167.98	-0.53597	4	KEATPQSVSFLRKLSSYLQDIPLGFFQSRAE	KLS(1)S(1)YLQDIPLGFFQSR	KLS(57.65)S(66.82)Y(-57.65)LQDIPLGFFQS(-114.08)R	1;2;3	4862
autophagy-related protein 3 atg3, putative;putative autophagy-related protein 3 atg3	TGGT1_236110	80	0.608229	0.528608	-0.112764	-0.183578	0.60765	0.570467	S	2	N/A	0	6.78014	7.17658	0.930498	11.6451	2.07186e-09	72.99	0.595128	1.7759	1.9696e-06	91.238	75.724	72.99	0.53468	5	NVTHRLADMGRNLVASFTSAPTASSFISKGM	NLVAS(0.93)FT(0.064)S(0.006)APTASSFISK	NLVAS(11.65)FT(-11.65)S(-22.13)APT(-41.58)AS(-45.72)S(-50.56)FIS(-63.08)K	1	4351
hypothetical protein	TGGT1_315280	40	0.667187	0.59383	-0.176216	-0.182383	0.358993	0.308306	S	2	N/A	0	7.45868	6.91855	0.956046	14.1453	8.34067e-06	113.98	0.80788	8.4045	2.7728e-05	107.35	86.213	113.98	-0.37024	4	AGSPSAAASSPRSLLSFGLPSSPRQAPPFSF	S(0.008)LLS(0.956)FGLPS(0.05)S(0.986)PR	S(-20.98)LLS(14.15)FGLPS(-14.15)S(18.4)PR	1;2	6042
hypothetical protein;putative guanylate-binding protein	TGGT1_310220	180	0.584248	0.737188	-0.183658	-0.176983	0.528327	0.703617	S	3	HMM: MHPPVSARPVSRAPELFASALGPAQRVESS, NN: MHPPVSARPVSRAPELFASALGPAQRVESS	0	7.18901	7.47622	0.999992	53.2635	6.36908e-15	110.75	0.999977	47.6559	1.18994e-12	105.46	94.423	110.75	0.16917	7	LDMARNGYRTVDPWASYDARQDENGAKSAIF	TVDPWAS(1)YDARQDENGAK	T(-53.26)VDPWAS(53.26)Y(-54.63)DARQDENGAK	1	5884
hypothetical protein	TGGT1_233220	1261	1.09742	1.0495	-0.147954	-0.174175	0.644816	0.38124	S	2	HMM: MEQSAGVRRFFSNLSFIGTTVALLLLASAGLPISASAE, NN: MEQSAGVRRFFSNLSFIGTTVALLLLASAGLPISASAE	2	7.89547	8.00945	0.953655	13.1345	3.04306e-06	93.495	0.999879	39.192	6.57571e-11	165.37	135.82	165.37	-0.080673	3	RRSSRERASVQTRSDSGVHPGGATGMRRPVD	SDS(1)GVHPGGATGMR	S(-39.19)DS(39.19)GVHPGGAT(-63.07)GMR	1	4283
hypothetical protein;putative collagen alpha-1(III) chain, related protein	TGGT1_313270	1391	1.37442	1.1193	-0.0440547	-0.173458	0.204678	0.200542	S	3	N/A	0	6.96146	7.32317	0.746827	5.74272	2.59266e-08	97.776	0.920001	13.6178	3.69434e-24	138.66	123.15	138.66	-0.044234	9	FVKDLHKNATLWQLSSASFPSGVPRKLGANN	NATLWQLS(0.04)S(0.92)AS(0.04)FPSGVPRK	NAT(-95.31)LWQLS(-13.62)S(13.62)AS(-13.62)FPS(-49.79)GVPRK	1	5980
hypothetical protein	TGGT1_262130	148	1.18205	0.797989	0.115867	-0.172545	0.561471	0.359835	S	3	N/A	0	7.3273	7.3558	1	146.254	1.27311e-23	146.25	1	75.5393	9.18926e-05	75.539	125.31	75.539	0.22246	11	FFTDRLAGEDAVKLDSFALAALRNGGSEELW	LAGEDAVKLDS(1)FALAALR	LAGEDAVKLDS(75.54)FALAALR	1	4964
glycerol-3-phosphate-acyltransferase	TGGT1_256980	278	1.03213	0.657145	-0.0139747	-0.171383	0.474875	0.273002	S	2	HMM: MYFLVRWLCIGIVRSF, NN: MYFLVRWLCIGIVRSF	4	7.82874	8.28488	0.791695	5.80656	1.37237e-05	81.441	0.945895	12.4521	1.55149e-42	148.9	128.73	64.701	0.8595	3	HPSLRTEMPLFSKSASAPLGMQNPPVLSILG	S(0.054)AS(0.946)APLGMQNPPVLSILGNSTR	S(-12.45)AS(12.45)APLGMQNPPVLS(-35.64)ILGNS(-45.01)T(-44.23)R	1	4820
Beige/BEACH domain-containing protein	TGGT1_263000	228	1.14605	0.997131	-0.18068	-0.166087	1.42575	1.51674	S	2	N/A	0	7.9296	8.17595	0.682347	3.90697	3.7611e-26	125.15	0.587742	2.46341	1.12909e-45	194.81	177.85	125.15	-0.14439	7	AASGNTPGRSLSNLSSGALTSSLFSSGASTV	S(0.001)LS(0.011)NLS(0.278)S(0.682)GALT(0.026)S(0.002)SLFSSGASTVR	S(-30.26)LS(-17.96)NLS(-3.91)S(3.91)GALT(-14.15)S(-25.18)S(-34.56)LFS(-59.24)S(-63.61)GAS(-76.32)T(-74.92)VR	1	4988
dynamitin;hypothetical protein	TGGT1_246740	131	1.07914	0.764372	-0.395458	-0.153085	0.668193	0.634699	S	4	N/A	0	7.38466	7.38956	1	104.705	5.34448e-17	114.46	1	122.014	3.59196e-17	138.82	121.67	138.82	0.51115	13	TYKTTQFNQGFAKQPSMHARKTRALRDRDFS	TTQFNQGFAKQPS(1)MHAR	T(-122.01)T(-122.01)QFNQGFAKQPS(122.01)MHAR	1	4588
MA3 domain-containing protein	TGGT1_286750	12	1.24142	1.28749	-0.168611	-0.151193	0.701367	0.779233	S	3	N/A	0	7.02955	7.42395	1	114.013	4.42711e-07	114.01	1	46.2485	6.42119e-12	122.49	111.93	46.249	0.042664	2	____MASNKALGKKMSLLEEELRGPVKVMDT	MS(1)LLEEELRGPVK	MS(46.25)LLEEELRGPVK	1	5474
dynein heavy chain family protein	TGGT1_261022	2804	0.789809	0.781156	-0.13335	-0.148514	0.61801	0.710247	S	3	N/A	0	6.80342	7.28607	1	63.3973	0.0229456	63.397	1	60.1024	0.0279344	60.102	15.306	60.102	-0.12644	3	VLAPVVGRQTIKRGRSLNIKLGDKEIPYNSN	GRS(1)LNIK	GRS(60.1)LNIK	1	4927
HECT-domain (ubiquitin-transferase) domain-containing protein	TGGT1_209000	11538	0.946833	0.765273	0.213047	-0.146837	0.95307	0.600793	S	2	HMM: MRPRLPSSSPFSASSSLSHSS, NN: MRPRLPSSSPFSASSSLSHSSPLSPSSLR	0	6.53665	NaN	0.991942	20.9647	0.0184346	61.48	0.99989	39.6726	0.00331781	108.35	72.825	108.35	0.31076	3	SRNQEGRASGVFRSLSSGVLTRGRADLASLL	SLS(1)S(1)GVLTR	S(-39.67)LS(39.67)S(44.4)GVLT(-44.4)R	2	3601
HECT-domain (ubiquitin-transferase) domain-containing protein	TGGT1_209000	11539	0.946833	0.765273	0.213047	-0.146837	0.95307	0.600793	S	2	HMM: MRPRLPSSSPFSASSSLSHSS, NN: MRPRLPSSSPFSASSSLSHSSPLSPSSLR	0	6.53665	NaN	0.997208	25.8862	0.0184346	61.48	0.999959	44.4045	0.00331781	108.35	72.825	108.35	0.31076	4	RNQEGRASGVFRSLSSGVLTRGRADLASLLF	SLS(1)S(1)GVLTR	S(-39.67)LS(39.67)S(44.4)GVLT(-44.4)R	2	3601
membrane occupation and recognition nexus protein MORN2	TGGT1_292120	436	0.673658	0.557074	-0.444389	-0.142232	0.263734	0.151769	S	2	N/A	0	8.27021	8.22655	0.747406	4.72152	1.04158e-16	137.72	0.917954	11.5647	1.29115e-17	157.01	128.73	107.56	-0.42315	13	GSRASLNGAQLSSQGSGSGRTLHPGNSGNAE	ASLNGAQLS(0.002)S(0.016)QGS(0.918)GS(0.064)GR	AS(-82.83)LNGAQLS(-27.56)S(-17.48)QGS(11.56)GS(-11.56)GR	1	5603
hypothetical protein;snare region anchored in the vesicle membrane carboxy-terminal protein	TGGT1_311320	114	0.641449	0.630279	0.326422	-0.139235	0.921987	0.91094	S	2	N/A	0	7.14622	7.31148	0.987403	18.9426	0.000142895	139.78	0.985861	18.4599	0.000108489	140.61	95.099	139.78	0.36145	3	SKSRQNTLEKLKKGSSQLEESLRLAAEAEGV	GS(0.013)S(0.987)QLEESLR	GS(-18.94)S(18.94)QLEES(-60.63)LR	1	5917
histone lysine methyltransferase, SET, putative;putative histone lysine methyltransferase, SET	TGGT1_294610	845	0.923594	0.968477	-0.196798	-0.135483	0.580457	0.822357	S	2	N/A	0	8.32325	8.40262	0.781362	8.59017	2.21527e-26	193.47	0.779705	8.554	5.75732e-26	188.34	172.73	193.47	-0.41822	10	GGKNAKISTMFLSLTSSETMASARNDALTGC	ISTMFLSLT(0.108)S(0.781)S(0.108)ET(0.002)MASAR	IS(-97.47)T(-74.71)MFLS(-38.3)LT(-8.59)S(8.59)S(-8.59)ET(-25.3)MAS(-48.28)AR	1;2	5650
DUF803 domain-containing protein	TGGT1_312622	684	1.43041	1.06088	-0.212098	-0.135201	1.10786	0.725153	S	2	N/A	10	8.24839	7.82957	1	91.0686	0.008946	91.069	1	95.8152	0.00736726	95.815	16.103	95.815	0.063728	3	ARAESLGSSPFSRHLSAAGRQTETHSSKFSS	HLS(1)AAGR	HLS(95.82)AAGR	1	5965
helicase	TGGT1_216950	216	0.878831	0.664455	-0.147711	-0.132752	0.472893	0.363983	S	3	N/A	0	7.21864	7.084	0.935192	12.7877	1.74841e-06	102.29	0.942214	12.1829	3.45135e-05	133.25	102.52	71.685	0.50811	3	AGPSEDSRKRLRRTASSGVAPASEKQRFAGE	T(0.001)AS(0.942)S(0.057)GVAPASEKQR	T(-30.89)AS(12.18)S(-12.18)GVAPAS(-46.84)EKQR	1	3818
TLD protein	TGGT1_262390	899	0.698515	0.597251	-0.23757	-0.130803	0.600021	0.525412	S	2	N/A	0	7.10305	7.32966	0.96225	16.2672	0.00126283	88.155	0.899668	9.80484	0.00129099	95.477	68.046	88.155	0.44996	7	SGSQAPAPRTASFALSPLRLLSRGASGFVDF	T(0.015)AS(0.023)FALS(0.962)PLR	T(-18.07)AS(-16.27)FALS(16.27)PLR	1	4967
hypothetical protein;putative transmembrane protein	TGGT1_237290	1805	0.646035	0.524985	-0.18484	-0.128367	0.518357	0.597513	S	3	N/A	0	7.64526	7.8493	0.995234	23.1981	3.75632e-55	208.26	0.995151	23.1225	4.32393e-55	211.16	184.44	208.26	-0.17105	19	EDRVALSPFQLLQQNSLSRALFAPGGAASHE	TDGEDRVALSPFQLLQQNS(0.995)LS(0.005)R	T(-168.05)DGEDRVALS(-74.23)PFQLLQQNS(23.2)LS(-23.2)R	1	4383
hypothetical protein	TGGT1_316650	1128	1.10023	0.778258	-0.551548	-0.126947	0.661749	0.602119	S	3	N/A	0	7.29667	7.51782	1	62.3383	0.00880952	62.338	1	54.8227	0.0159987	54.823	30.844	54.823	0.02825	3	GEAAASSPLARARAVSLKGLARWGSSGGSLA	AVS(1)LKGLAR	AVS(54.82)LKGLAR	1	6074
WD domain, G-beta repeat-containing protein	TGGT1_273800	507	1.28108	0.72486	-0.0260133	-0.126037	0.394494	0.852203	S	3	N/A	0	7.15192	7.97424	0.711622	3.93479	8.97222e-10	68.58	0.929513	11.2015	4.66572e-87	192.91	185.32	192.91	-0.35618	13	QSKSLSPTEQVLRGESFSFLAFPQASAEDFV	SLSPTEQVLRGES(0.93)FS(0.07)FLAFPQASAEDFVPPFPR	S(-89.15)LS(-75.76)PT(-63.92)EQVLRGES(11.2)FS(-11.2)FLAFPQAS(-60.96)AEDFVPPFPR	1;2	5276
CPSF A subunit region protein	TGGT1_267710	645	0.912331	0.707377	-0.0844103	-0.125943	0.320216	0.310482	S	2	N/A	0	7.52259	6.96901	1	93.4769	0.00796184	93.477	1	59.0403	0.0294452	64.688	47.444	59.04	0.30421	3	ILDVGRSVEGLQRLFSENAARRLEADAHLSL	LFS(1)ENAAR	LFS(59.04)ENAAR	1	5125
flavodoxin domain-containing protein	TGGT1_219630	338	0.588207	0.672473	-0.173346	-0.123348	0.540068	0.781311	S	3	HMM: MSGFFSETPGRLLLLSGVALGTAAAL, NN: MSGFFSETPGRLLLLSGVALGTAAA	1	6.97176	8.27637	0.843628	7.46594	5.79372e-55	172.11	0.991979	20.9241	1.30276e-196	295.2	282.11	181.87	-0.08759	3	ESLEQETREDLSRFSSAASLANAQHTAQSVT	FS(0.008)S(0.992)AAS(1)LANAQHTAQSVTAAVERLEK	FS(-20.92)S(20.92)AAS(47.62)LANAQHT(-47.62)AQS(-59.95)VT(-83.48)AAVERLEK	1;2	3877
peptidyl-prolyl cis-trans isomerase, FKBP-type domain-containing protein	TGGT1_285850	220	0.659998	0.777635	-0.0726277	-0.120357	0.193923	0.289773	S	4	HMM: MALWGPVISLSSSSAA, NN: MALWGPVISLSSSSAAV	0	8.01072	7.96977	0.746755	4.93507	7.32526e-87	189.9	0.818687	6.68388	1.35372e-111	227.37	217.64	227.37	0.72553	23	DPIASLPSLADQLSSSPREEETPVSKQKKLA	FLVPTLSDPIASLPSLADQLS(0.005)S(0.176)S(0.819)PREEETPVSK	FLVPT(-134.99)LS(-121.62)DPIAS(-66.79)LPS(-52.46)LADQLS(-21.78)S(-6.68)S(6.68)PREEET(-36.59)PVS(-47.75)K	1;2	5452
hypothetical protein	TGGT1_316340	109	1.22578	1.24367	-0.0329997	-0.117187	0.901173	1.099	S	3	N/A	0	8.08525	8.30023	1	70.8373	1.90086e-07	96.604	1	119.8	6.74446e-13	121.21	102.63	119.8	0.10597	4	QATTTMFGLPSRFFESKEGFRVWGAEKLTDP	FFES(1)KEGFRVWGAEK	FFES(119.8)KEGFRVWGAEK	1	6219
heat shock protein 40, putative;putative heat shock protein 40	TGGT1_265310	146	0.981353	0.67295	-0.558863	-0.114831	0.445813	0.30784	S	4	N/A	0	7.60592	8.00911	0.999454	32.6239	8.63969e-05	169.54	0.999991	50.854	2.54838e-08	147.31	144.8	95.195	-0.54922	6	MGSHSNFPFRMHHAGSGSFGSRAPSKPKTYE	MHHAGS(1)GS(1)FGSRAPSKPK	MHHAGS(50.85)GS(34.46)FGS(-34.46)RAPS(-51.85)KPK	1;2	5067
histone lysine methyltransferase, SET, putative;putative histone lysine methyltransferase, SET	TGGT1_294610	844	1.43022	1.33718	-0.0341833	-0.113914	0.565072	0.805055	T	2	N/A	0	6.78865	7.88045	0.857307	10.5781	0.00232359	50.271	0.86938	10.2173	9.7228e-23	143.33	125.64	88.976	-0.55494	9	KGGKNAKISTMFLSLTSSETMASARNDALTG	IST(0.001)MFLS(0.152)LT(0.869)S(0.761)S(0.175)ET(0.04)MAS(0.001)AR	IS(-40.75)T(-29.43)MFLS(-9.55)LT(10.22)S(7.5)S(-7.5)ET(-14.75)MAS(-31.74)AR	1;2	5650
microtubule-associated protein RP/EB family, putative;putative microtubule-associated protein RP/EB family	TGGT1_227650	217	0.602069	0.515809	-0.174688	-0.112152	0.440482	0.484348	S	2	N/A	0	7.53404	7.55672	0.998748	29.1032	0.000476853	136.38	0.962833	14.1987	0.00309716	165.35	104.75	132.56	0.21008	3	QQGEKRRMTSASRLSSMQSSVKGRGSPYGEG	LS(0.001)S(0.999)MQSSVK	LS(-29.1)S(29.1)MQS(-46.64)S(-55.18)VK	1	4110
heat shock protein 40, putative;putative heat shock protein 40	TGGT1_265310	133	0.825696	0.63299	-0.123401	-0.111215	0.422606	0.390379	S	3	N/A	0	7.75804	8.15809	0.968418	15.7929	1.92206e-48	141.38	0.916761	10.0411	1.65418e-28	124.03	131.3	141.38	-0.02136	19	GGDDDFGPFGSVGMGSHSNFPFRMHHAGSGS	MFFGGDDDFGPFGS(0.006)VGMGS(0.968)HS(0.026)NFPFR	MFFGGDDDFGPFGS(-22.03)VGMGS(15.79)HS(-15.79)NFPFR	1;2	5067
hypothetical protein;putative transmembrane protein	TGGT1_241000	226	0.563103	0.60717	-0.0470175	-0.107666	0.546746	0.457023	S	3	N/A	4	8.8952	8.99197	0.999928	42.0196	6.84081e-46	187.41	1	94.1882	6.08108e-51	202.87	183.48	137.65	-0.57582	17	TAEEIEEDALSAQFPSFAEDTPR________	RTAEEIEEDALS(1)AQFPS(1)FAEDT(1)PR	RT(-69.94)AEEIEEDALS(69.94)AQFPS(94.19)FAEDT(119.23)PR	1;2;3	4471
adaptin n terminal region domain-containing protein	TGGT1_313670	621	0.917015	0.831564	-0.022779	-0.106413	0.925595	0.881082	S	2	N/A	0	8.38837	9.04801	0.717181	4.66338	2.75332e-31	212.47	0.985104	20.2648	5.79004e-61	242.94	204.74	242.94	0.1654	7	CDAKLSSRRSLSSLGSGSFASLLSGRSGSAE	SLS(0.001)S(0.005)LGS(0.985)GS(0.009)FASLLSGR	S(-43.19)LS(-32.29)S(-22.95)LGS(20.26)GS(-20.26)FAS(-54.05)LLS(-85.21)GR	1;2	6002
ARM repeats containing protein	TGGT1_261440	27	0.988421	0.791642	-0.625521	-0.0935507	0.32829	0.477338	S	3	N/A	0	8.66744	8.74923	1	79.0591	1.79449e-11	151.04	1	175.355	5.00523e-19	200.9	180.54	200.9	-0.0039518	12	AYKRKAQENEYGNRGSFRHMLSFGAVGDDVV	KAQENEYGNRGS(1)FR	KAQENEY(-175.35)GNRGS(175.35)FR	1	4936
hypothetical protein	TGGT1_295650	187	0.533002	0.535755	-0.170347	-0.0932985	0.144204	0.451857	S	3	N/A	0	6.62054	7.20069	0.772531	5.30993	0.0015997	68.972	0.995369	23.3234	0.000167243	89.507	73.369	77.192	-0.2649	3	RQPPSPGFLPPGRAASFLPASLHNKLDKPDV	AAS(0.995)FLPAS(0.005)LHNK	AAS(23.32)FLPAS(-23.32)LHNK	1	5685
hypothetical protein;putative CLEC16A	TGGT1_313590A	996	0.657043	0.824263	-0.0884289	-0.0923085	0.655009	0.833256	S	3	N/A	0	6.94538	7.12882	0.951858	14.1277	4.59938e-09	92.886	0.964141	15.3836	9.06182e-19	121.5	107.35	121.5	0.006886	3	AEHEEFEGSTLSRSASASRPPLFASFSFERG	S(0.028)AS(0.964)AS(0.008)RPPLFAS(0.017)FS(0.983)FER	S(-15.38)AS(15.38)AS(-20.88)RPPLFAS(-17.66)FS(17.66)FER	2	5997;6218
hypothetical protein;putative CLEC16A	TGGT1_313590A	1007	0.657043	0.824263	-0.0884289	-0.0923085	0.655009	0.833256	S	3	N/A	0	6.94538	7.12882	0.978766	16.676	4.59938e-09	92.886	0.983085	17.6641	9.06182e-19	121.5	107.35	121.5	0.006886	14	SRSASASRPPLFASFSFERGGRSPAERASKE	S(0.028)AS(0.964)AS(0.008)RPPLFAS(0.017)FS(0.983)FER	S(-15.38)AS(15.38)AS(-20.88)RPPLFAS(-17.66)FS(17.66)FER	2	5997;6218
phosphatidylinositol 3- and 4-kinase	TGGT1_276170	734	0.562407	0.725094	-0.034502	-0.0903944	0.644468	0.603506	S	2	N/A	0	7.49678	7.75155	0.716888	5.83746	1.12907e-24	184.68	0.858744	10.5627	6.3963e-12	102.97	164.44	102.97	-0.24994	3	SGRSESGEALCARSFSGSSAESFELEAVGQG	S(0.023)FS(0.859)GS(0.043)S(0.075)AES(1)FELEAVGQGR	S(-15.78)FS(10.56)GS(-12.99)S(-10.56)AES(44.16)FELEAVGQGR	1;2	5313
amine-terminal region of chorein, A TM vesicle-mediated sorter;hypothetical protein	TGGT1_232080	3109	0.947913	0.73333	-0.170243	-0.0900955	0.634535	0.453815	S	2	N/A	2	7.61291	7.73234	0.873596	8.3955	3.12337e-11	123.02	0.978583	16.5983	6.46221e-11	126.63	107.81	117.18	-0.0055743	7	VSVPPPRGRLLDPLLSSGEYDVKAGLSANGP	LLDPLLS(0.979)S(0.021)GEYDVK	LLDPLLS(16.6)S(-16.6)GEY(-80.23)DVK	1	4237
hypothetical protein;Utp14	TGGT1_205500	566	0.594932	0.539995	-0.0810812	-0.0893317	0.38775	0.466573	S	4	N/A	0	8.08225	8.07918	0.930974	13.577	4.24528e-55	160.25	0.939679	12.2571	3.19399e-61	197.31	179.2	197.31	-0.16023	3	EEQSAGDKARLLRTLSRETADLQEALPDKGL	T(0.056)LS(0.94)RET(0.004)ADLQEALPDKGLLALPFMR	T(-12.26)LS(12.26)RET(-23.26)ADLQEALPDKGLLALPFMR	1	3526
transporter, major facilitator family protein	TGGT1_226020	549	0.710871	0.63816	-0.20485	-0.0889119	0.497482	0.594759	S	3	N/A	12	6.80153	6.88249	0.999838	37.9009	0.000443781	63.355	1	119.222	9.69204e-12	170.9	155.06	170.9	0.19375	4	PLPPYDNVPINRRMESADAGDQQNMSRGSSF	RMES(1)ADAGDQQNMSR	RMES(119.22)ADAGDQQNMS(-119.22)R	1	4058
hypothetical protein;putative serine-rich adhesin for platelets family protein	TGGT1_205320	432	0.980963	0.863321	-0.300429	-0.0877482	0.508604	0.308611	T	4	N/A	0	8.04348	8.37177	0.821768	8.40305	1.03683e-32	183.49	0.773817	6.46779	5.00369e-35	190.92	166.33	183.49	-0.023233	10	DRKDGRTVFESQKSLTSTADFRAGEKLADRK	TVFES(0.014)QKS(0.119)LT(0.822)S(0.041)T(0.004)ADFRAGEK	T(-33.54)VFES(-17.83)QKS(-8.4)LT(8.4)S(-12.98)T(-22.83)ADFRAGEK	1;2	3518
HCNGP family protein	TGGT1_217440	59	0.9888	0.808785	-0.0837002	-0.0866803	0.427025	0.549665	S	2	N/A	0	7.35395	7.24112	0.618516	2.86623	0.00038014	130.56	0.949722	13.1844	0.000421442	134.2	107.49	131.42	0.024305	3	GGLTPPPAAAARRSVSSLLSARGLLENSEPR	S(0.005)VS(0.95)S(0.046)LLSAR	S(-23.1)VS(13.18)S(-13.18)LLS(-49.16)AR	1	3827
hypothetical protein;putative vacuolar protein sorting-associated protein	TGGT1_210700	3972	0.815388	0.725802	-0.218368	-0.0852018	0.406037	0.516424	S	3	N/A	0	7.13175	7.08454	0.999491	34.279	0.000145939	55.588	0.999488	34.7333	0.000230655	52.926	40.147	55.588	-0.4914	3	ESRSHGSRVLTHRVGSRAEGGDRQGDNAFSS	VGS(0.999)RAEGGDRQGDNAFSSK	VGS(34.28)RAEGGDRQGDNAFS(-34.28)S(-38.66)K	1	3638
peptidyl-prolyl cis-trans isomerase, FKBP-type domain-containing protein	TGGT1_285850	209	1.40777	1.5495	-0.0667031	-0.0819885	0.74974	1.04576	S	3	HMM: MALWGPVISLSSSSAA, NN: MALWGPVISLSSSSAAV	0	7.98609	7.76583	0.806854	7.42484	3.09107e-25	105.94	0.894825	9.77108	1.63065e-21	94.45	100.49	94.45	-0.068766	12	GNPRFLVPTLSDPIASLPSLADQLSSSPREE	FLVPT(0.001)LS(0.01)DPIAS(0.895)LPS(0.094)LADQLS(0.021)S(0.243)S(0.736)PREEET(0.001)PVSK	FLVPT(-31.9)LS(-19.61)DPIAS(9.77)LPS(-9.77)LADQLS(-15.77)S(-4.81)S(4.81)PREEET(-31.07)PVS(-40.66)K	2	5452
P-type ATPase4, putative;putative P-type ATPase4	TGGT1_278660	103	0.772607	0.874521	-0.137608	-0.0816862	0.676987	0.702843	S	4	N/A	8	7.26102	7.36095	0.999882	39.2938	2.49304e-12	182.82	0.996723	22.215	2.52629e-12	182.76	170.15	168.08	-0.26469	6	SGTGHSQLGKSISSVSQMHRDEHARLLPASS	SISSVS(1)QMHRDEHAR	S(-84.85)IS(-62.58)S(-39.29)VS(39.29)QMHRDEHAR	1;2	5352
COPI associated protein;hypothetical protein	TGGT1_267300	78	0.770864	0.6844	-0.182744	-0.0814188	0.6179	0.653997	S	3	N/A	4	8.10216	8.26848	1	71.297	1.47185e-32	205.12	0.975935	16.0804	2.98769e-24	136.71	180.33	71.297	0.24983	3	AQFTCAALEGTMRIGSQVGSALLQEGGKLLE	IGS(1)QVGS(1)ALLQEGGKLLER	IGS(71.3)QVGS(71.3)ALLQEGGKLLER	1;2	5109
hypothetical protein;putative transmembrane protein	TGGT1_207920	328	1.0312	0.988479	-0.199601	-0.0808635	0.812122	0.604262	S	4	N/A	3	7.5058	7.56276	0.740108	5.77784	1.26252e-12	102.66	0.888941	9.05438	1.57544e-23	141.7	124.27	141.7	-0.98877	8	SGSPRCTRVHIVSQSSRRDNEETQERSRGDL	VHIVSQS(0.111)S(0.889)RRDNEETQER	VHIVS(-32.74)QS(-9.05)S(9.05)RRDNEET(-41.17)QER	1	3573
hypothetical protein;putative glyoxalase	TGGT1_205130	4364	0.73915	0.65692	-0.177116	-0.0780087	-0.0785015	-0.0112272	S	3	N/A	0	7.96829	7.90138	0.999987	49.0335	0.00172278	61.958	0.999994	52.0792	0.00147352	76.843	35.139	62.94	0.35355	1	QSIACLEGGALNRSRSGSLPRVPVFSRSSSS	S(1)GS(1)LPRVPVFSR	S(52.08)GS(49.24)LPRVPVFS(-49.24)R	1;2	3512
hypothetical protein	TGGT1_265420	171	1.61166	1.30593	0.064698	-0.077858	1.20419	1.02487	T	3	N/A	0	8.24866	8.33339	0.509516	7.01707	6.63789e-37	120.44	0.816797	11.0347	1.88579e-56	141.23	133.8	141.23	0.19442	10	TAFLSKLSSAEGPFLTAPSSSTGAVLTPNTG	LS(0.014)S(0.064)AEGPFLT(0.817)APS(0.026)S(0.026)S(0.026)T(0.026)GAVLTPNTGDSKPVDGK	LS(-17.6)S(-11.03)AEGPFLT(11.03)APS(-14.94)S(-14.94)S(-14.94)T(-14.94)GAVLT(-45.57)PNT(-69)GDS(-79.69)KPVDGK	1	5070
hypothetical protein;patched family protein	TGGT1_227350	1346	1.16259	0.924735	-0.327567	-0.077465	0.451832	0.387425	S	2	N/A	13	6.75278	6.99312	0.990067	22.4821	0.000123829	65.808	0.831705	7.03941	0.000108541	64.249	59.161	65.808	0.73414	9	RASLVARMSLPLQLPSAALPTSFPAFVRNEA	MS(0.001)LPLQLPS(0.99)AALPT(0.006)S(0.004)FPAFVR	MS(-31.77)LPLQLPS(22.48)AALPT(-22.48)S(-24.29)FPAFVR	1	4101
hypothetical protein	TGGT1_258470	69	0.596301	0.589657	-3.66667e-05	-0.077158	0.590599	0.587592	S	4	N/A	0	7.81546	7.93331	1	64.2487	8.49308e-46	190.93	0.999996	54.5583	1.62748e-43	182.64	178.32	190.93	0.29052	22	AESVETEEELKERQESRRMPASRRSSPLSRT	QLSVAFAESVETEEELKERQES(1)R	QLS(-161.04)VAFAES(-86.33)VET(-64.25)EEELKERQES(64.25)R	1;2	4862
histone lysine methyltransferase, SET, putative;putative histone lysine methyltransferase, SET	TGGT1_294610	127	0.705566	0.642999	-0.363265	-0.0756523	0.374207	0.564767	S	2	N/A	0	8.23449	8.2639	1	50.3537	0.00506736	99.283	1	106.618	0.00411283	106.62	75.404	106.62	0.17384	3	SRHASNASAIPVRQASLKQPRGTSRNVAQRS	QAS(1)LKQPR	QAS(106.62)LKQPR	1	5650
hypothetical protein	TGGT1_293360	9	0.569046	0.524775	-0.225045	-0.0748948	0.324862	0.389095	S	3	N/A	0	7.59217	7.91576	0.999461	32.6927	2.22297e-11	133.92	0.999684	35.0015	1.01817e-09	149.52	116.77	149.52	0.064444	9	_______MQSLIARNSFDSRLTEGEVGGKAS	MQSLIARNS(1)FDSR	MQS(-83.57)LIARNS(35)FDS(-35)R	1;2	5620
hypothetical protein;putative proteophosphoglycan ppg4, related protein	TGGT1_221400	1639	0.752753	0.71997	-0.270818	-0.0730564	0.611997	0.546233	S	3	N/A	0	6.9156	7.17534	0.987354	19.4825	4.01689e-05	92.38	0.678547	3.22743	0.0013619	70.167	64.098	92.38	0.33452	7	ETASEVKDRSLSRPASIQESRVCHEETSSLL	SLS(0.011)RPAS(0.987)IQES(0.001)R	S(-35.09)LS(-19.48)RPAS(19.48)IQES(-29.09)R	1;2	3923
hypothetical protein;putative proteophosphoglycan ppg4, related protein	TGGT1_221400	1635	0.699679	0.664329	-0.0174192	-0.0730564	0.611997	0.546233	S	2	N/A	0	7.17898	7.17534	0.906125	11.9688	0.0200436	42.708	0.953378	12.9693	0.0013619	70.167	45.322	70.167	0.041296	3	QPNEETASEVKDRSLSRPASIQESRVCHEET	S(0.048)LS(0.953)RPAS(0.679)IQES(0.32)R	S(-12.97)LS(12.97)RPAS(3.23)IQES(-3.23)R	2	3923
hypothetical protein	TGGT1_316340	81	1.61519	1.75367	-0.106726	-0.0727173	0.583185	0.729832	T	3	N/A	0	8.89228	8.43743	0.495487	0	1.10995e-52	147.17	0.725994	0	2.52155e-71	187.21	176.01	63.291	-0.14635	19	NSGVVSFGESAAGSGTFDSEELQNYLKRQAT	LAPNS(0.02)GVVS(0.739)FGES(0.726)AAGS(0.726)GT(0.726)FDS(0.063)EELQNYLK	LAPNS(-18.64)GVVS(0)FGES(0)AAGS(0)GT(0)FDS(-12.25)EELQNY(-42.03)LK	1;2;3	6219
helicase associated domain (ha2) protein	TGGT1_260200	7	1.101	0.764463	0.00391897	-0.0703572	0.724731	0.717448	S	3	N/A	0	7.40531	7.23368	1	128.381	3.12944e-18	128.38	1	126.322	3.25442e-18	126.32	104.31	126.32	-0.0034951	5	_________MRKPALSFIDDEEEELEERSFF	KPALS(1)FIDDEEEELEER	KPALS(126.32)FIDDEEEELEER	1	4908
hypothetical protein	TGGT1_316340	79	1.24325	1.2527	0.240285	-0.0668242	1.03549	1.34724	S	3	N/A	0	9.01507	8.92288	0.89914	10.1693	5.49294e-134	251.08	0.942205	12.226	2.90273e-52	141.21	244.96	99.53	-0.23992	17	APNSGVVSFGESAAGSGTFDSEELQNYLKRQ	LAPNS(0.006)GVVS(0.994)FGES(0.999)AAGS(0.942)GT(0.057)FDS(0.001)EELQNYLKR	LAPNS(-22.75)GVVS(22.75)FGES(33.17)AAGS(12.23)GT(-12.23)FDS(-28.87)EELQNY(-84.81)LKR	2;3	6219
hypothetical protein	TGGT1_316340	71	1.1248	1.13726	0.275316	-0.0668242	1.03549	1.34724	S	3	N/A	0	8.44166	8.92288	0.999778	37.0508	5.49294e-134	251.08	0.994156	22.751	2.90273e-52	141.21	244.96	251.08	0.28717	9	TDDLSGKLAPNSGVVSFGESAAGSGTFDSEE	LAPNSGVVS(1)FGESAAGS(0.723)GT(0.276)FDSEELQNYLKR	LAPNS(-37.05)GVVS(37.05)FGES(-47.57)AAGS(4.18)GT(-4.18)FDS(-35.08)EELQNY(-202.44)LKR	2;3	6219
protein phosphatase 2a regulatory b subunit (b56 family) protein	TGGT1_246510	14	0.587328	0.70412	0.133583	-0.0597832	0.622456	0.574586	S	3	N/A	0	7.16832	7.31416	0.80739	6.22966	0.00252859	55.546	0.844202	7.33911	0.000201397	84.759	72.267	84.759	0.55768	3	__MMKLFHSMRKRIHSSDKLQASRQSSTGSA	IHS(0.844)S(0.156)DKLQASR	IHS(7.34)S(-7.34)DKLQAS(-49.31)R	1	4581
hypothetical protein;RNA recognition motif protein	TGGT1_239410	1594	0.843086	0.558957	-0.179377	-0.0590377	0.459642	0.523463	S	3	N/A	0	7.07044	7.09033	0.834283	7.02132	0.000198672	56.681	0.999511	33.129	9.45189e-06	85.224	76.598	85.224	-0.021923	11	GRVPREGPTDPARFDSFLGLYGRGDAGRDAR	EGPTDPARFDS(1)FLGLYGR	EGPT(-33.13)DPARFDS(33.13)FLGLY(-55.25)GR	1	4418
hypothetical protein;putative guanylate-binding protein	TGGT1_310220	274	1.63784	1.37872	-0.889199	-0.0582338	1.06402	1.36123	S	3	HMM: MHPPVSARPVSRAPELFASALGPAQRVESS, NN: MHPPVSARPVSRAPELFASALGPAQRVESS	0	7.61299	7.58708	1	76.5239	3.57091e-17	129.02	1	85.6552	2.01771e-16	134.87	119.85	134.87	0.13713	4	EAARSGGPTWGRLALSDGIRYASAYLGKSFS	LALS(1)DGIRYAS(1)AYLGK	LALS(85.66)DGIRY(-74.81)AS(74.81)AY(-82.06)LGK	1;2;3	5884
tetratricopeptide repeat-containing protein	TGGT1_262700	411	0.916011	0.63436	0.117359	-0.0578055	0.52986	0.53487	S	2	N/A	0	7.57805	7.65257	0.999826	37.8619	1.71719e-08	99.423	0.987873	19.2015	1.88821e-05	84.576	79.754	99.423	-0.18257	3	MSGGQKAVQPPTRGLSLPLPALPASAAASLV	GLS(1)LPLPALPASAAASLVTVR	GLS(37.86)LPLPALPAS(-37.86)AAAS(-54.07)LVT(-51.86)VR	1	4979
dynamin-related protein DRPB	TGGT1_321620	751	0.695721	0.661295	-0.0842563	-0.0574363	0.376034	0.693874	S	2	N/A	0	8.89895	9.20189	0.995965	23.9241	7.14806e-89	259.96	0.936739	11.7335	2.83194e-60	177.08	233.12	259.96	0.18354	10	RDAGTRALPNLQSFSSFGSGEGRGQPIAGGM	ALPNLQSFS(0.004)S(0.996)FGSGEGR	ALPNLQS(-74.99)FS(-23.92)S(23.92)FGS(-77.32)GEGR	1;2	6152
ribosomal protein RPL24	TGME49_244320	271	1.45994	0.975002	-0.551179	-0.0570032	0.359152	-0.0957977	S	3	N/A	0	7.50725	7.69309	1	108.634	3.20404e-07	108.63	1	89.6238	1.21537e-05	92.952	91.404	89.624	0.037002	8	KEKSKKSKAAGVRPQSGPAQKVQIPKQQKQA	AAGVRPQS(1)GPAQK	AAGVRPQS(89.62)GPAQK	1	6183
hypothetical protein;putative serine-rich adhesin for platelets family protein	TGGT1_205320	661	0.682117	0.7511	0.119973	-0.0568755	0.455308	0.509024	S	3	N/A	0	8.13319	8.30188	0.588797	3.6389	3.59389e-39	136.2	0.540294	3.03253	1.94447e-51	148.82	128.06	136.2	-0.009222	2	SVKTVFESQPLQSRASFKYDTSPETVGTGPT	AS(0.589)FKYDT(0.255)S(0.06)PET(0.031)VGT(0.064)GPT(0.001)VFESQPTLTR	AS(3.64)FKY(-61.8)DT(-3.64)S(-9.89)PET(-12.78)VGT(-9.61)GPT(-30.1)VFES(-49.25)QPT(-84.31)LT(-91.83)R	1	3518
hypothetical protein;putative transmembrane protein	TGGT1_307860	3715	0.812538	0.779185	-0.0713183	-0.0496898	0.615695	0.597091	S	2	N/A	7	7.1506	6.72116	0.921278	11.2281	0.00025184	61.417	0.904058	11.8268	0.0014289	49.765	53.39	61.417	0.89554	3	GGGREEMLAAVERSFSQEAGTDLPSTGADVG	S(0.069)FS(0.921)QEAGT(0.007)DLPS(0.002)T(0.001)GADVGTR	S(-11.23)FS(11.23)QEAGT(-21.24)DLPS(-27.24)T(-32.25)GADVGT(-40.82)R	1	5829
ARF1-directed GTPase-activating protein, putative;putative ARF1-directed GTPase-activating protein	TGGT1_225310	200	0.730421	0.788048	-0.0445512	-0.047633	0.696114	0.781327	T	3	N/A	0	8.28977	8.53452	0.825703	6.90921	7.95826e-76	220.94	0.987451	20.1242	5.22359e-59	193.97	207.34	125.79	-0.23115	11	QMASRSGSNVGKDFGTVADSGASQAQSDQNG	S(0.002)GS(0.01)NVGKDFGT(0.987)VADS(0.001)GASQAQSDQNGR	S(-26.43)GS(-20.12)NVGKDFGT(20.12)VADS(-31.6)GAS(-46.43)QAQS(-60.59)DQNGR	1	4040
lipoprotein, putative;putative lipoprotein	TGME49_264420	1624	0.890254	0.883391	-0.140415	-0.0451488	0.979174	0.641486	S	3	N/A	0	7.30419	7.52912	1	51.1346	0.0209901	51.135	0.99975	36.0144	3.48964e-19	118.9	110.29	51.135	-0.044741	4	GLKKFASKGGVKQLPSKDGFKTQASNEVIKK	QLPS(1)KDGFK	QLPS(51.13)KDGFK	1;2	6198;6234
TLD protein	TGGT1_209450	186	1.45013	1.06382	-0.163097	-0.04208	0.806761	0.55749	S	3	N/A	0	7.7637	7.89749	1	80.6373	0.000609436	138.2	0.999998	56.7167	0.000650023	143.31	109.42	138.2	-0.086838	4	SKVLEEQCKRLRHQQSGNWSSRHNIDRGATA	HQQS(1)GNWSSR	HQQS(80.64)GNWS(-80.64)S(-94.41)R	1	3614
eukaryotic initiation factor-2B, epsilon subunit, putative;putative eukaryotic initiation factor-2B, epsilon subunit	TGGT1_272640	94	0.724066	0.536696	-0.270145	-0.0415785	0.263169	0.582561	S	3	N/A	0	7.23676	7.29177	1	82.0687	0.00199703	82.069	1	74.9873	0.00404403	74.987	45.652	74.987	-0.53455	3	FTPDQTKAASVSRKASACVPERLSTLSSASL	KAS(1)ACVPER	KAS(74.99)ACVPER	1	5248
hypothetical protein;putative guanylate-binding protein	TGGT1_310220	91	0.858838	0.779355	0.0785475	-0.0389054	0.853512	0.907715	S	4	HMM: MHPPVSARPVSRAPELFASALGPAQRVESS, NN: MHPPVSARPVSRAPELFASALGPAQRVESS	0	7.04782	7.04044	0.755818	7.54535	0.00153708	62.357	0.976881	17.0143	0.000914709	68.044	37.561	68.044	-0.51763	7	EPKAQKPIRSGSKNFSDPSRRLRNPLEKTEA	S(0.019)GS(0.003)KNFS(0.977)DPS(0.001)RR	S(-17.01)GS(-25.1)KNFS(17.01)DPS(-31.63)RR	1	5884
lipoprotein, putative;putative lipoprotein	TGME49_264420	1633	0.915973	1.13582	0.178628	-0.0387157	0.765753	0.679569	S	2	N/A	0	7.63183	7.80577	0.999886	39.436	0.000256684	111.83	0.999864	38.6531	3.48964e-19	118.9	110.29	69.92	0.84622	4	GVKQLPSKDGFKTQASNEVIKKLASREGVKR	TQAS(1)NEVIKK	T(-39.44)QAS(39.44)NEVIKK	1;2	6198;6234
hypothetical protein;lecithin retinol acyltransferase	TGGT1_229380	62	1.53767	1.23146	-0.11784	-0.0359095	0.941106	0.90729	S	2	N/A	1	6.74646	7.09461	0.860975	9.08032	0.000545893	57.227	0.88001	9.6328	4.13583e-23	177.08	149.36	177.08	0.36218	4	QTDSGQRDSPRRTVSSFSFVSLASAVSSLRN	TVS(0.024)S(0.88)FS(0.096)FVSLASAVSSLR	T(-51.06)VS(-15.61)S(9.63)FS(-9.63)FVS(-43.24)LAS(-84.17)AVS(-106.63)S(-105.23)LR	1	4163
exonuclease	TGGT1_237020	1088	0.965152	0.524198	-0.323432	-0.0352006	0.240481	0.12677	S	3	N/A	0	7.25498	7.34945	0.804495	6.14367	0.000411378	73.245	0.970734	15.2074	8.68368e-06	103.92	88.336	73.252	0.15041	3	RLQQKLRTNCVVRRHSETLQHLDGRWGVNNV	RHS(0.971)ET(0.029)LQHLDGR	RHS(15.21)ET(-15.21)LQHLDGR	1	4373
cyclic nucleotide-binding domain-containing protein	TGGT1_295850	302	1.34541	1.44113	0.0819033	-0.0349028	0.434924	0.729637	S	3	N/A	0	7.48034	7.75471	1	92.2389	0.00343143	92.838	1	43.0002	0.00970463	78.113	47.974	43	0.34982	3	RGESAASLESLFRGRSLQQKKKRWWAGLASS	GRS(1)LQQK	GRS(43)LQQK	1	5690
histidine acid phosphatase superfamily protein	TGGT1_304650	1650	0.66126	0.53593	0.13823	-0.0337886	0.405365	0.434021	T	2	N/A	0	6.86847	6.85843	0.907763	9.93207	8.17762e-07	129.38	0.666934	3.01589	5.37801e-07	149.22	127.67	129.38	0.52841	7	LKNLSDEERFLQSLSTNELFLKNEGARTTRE	FLQSLS(0.092)T(0.908)NELFLK	FLQS(-44.87)LS(-9.93)T(9.93)NELFLK	1	5754
hypothetical protein;putative zinc finger protein	TGGT1_210300	893	0.513785	0.525118	0.11442	-0.0322214	0.275517	-0.0759464	S	2	N/A	0	7.05246	7.17415	0.650848	4.53732	6.97363e-05	77.969	0.931263	11.3398	0.000373006	67.312	63.886	67.312	-0.46388	3	VRGDTRALAGCARTDSAESVGDKPVASRDSH	T(0.069)DS(0.931)AES(0.999)VGDKPVAS(0.001)R	T(-11.34)DS(11.34)AES(31.32)VGDKPVAS(-31.32)R	1;2	3632
hypothetical protein	TGGT1_279320	4792	0.625159	0.615665	0.124997	-0.0320885	0.431376	0.329032	S	2	N/A	0	7.69602	7.86398	0.974191	17.9795	3.75015e-08	155.37	0.789494	8.75115	2.16478e-07	129.29	104.54	155.37	0.39169	3	TSRNSGYPGPLSRTTSGGALGPSTHRRPTFS	T(0.01)T(0.016)S(0.974)GGALGPSTHR	T(-19.76)T(-17.98)S(17.98)GGALGPS(-74.25)T(-79.06)HR	1	5368
hypothetical protein;trafficking particle complex subunit 10	TGGT1_227610	3574	0.78735	0.748147	-0.15729	-0.0306022	0.337966	0.441053	S	2	N/A	0	7.10151	7.53518	0.95529	13.7173	0.00638648	61.265	0.988469	20.2217	0.00159339	74.349	53.825	59.227	0.72946	6	DPSALPQLRRSDTPGSPKTKQASEMSSSASC	SDT(0.002)PGS(0.988)PKT(0.009)K	S(-38.64)DT(-26.93)PGS(20.22)PKT(-20.22)K	1;2	4108
hypothetical protein	TGGT1_254870	377	0.618627	0.734587	0.0640583	-0.0297278	-0.316633	-0.154174	S	4	N/A	0	6.99577	7.68917	0.9355	11.6468	6.63368e-06	77.522	0.964608	14.3558	1.90307e-63	221.31	191.64	221.31	0.16076	12	AALKQSISSQDSLLESPKSGMDEAFRRRLNG	QSISSQDSLLES(0.965)PKS(0.035)GMDEAFRR	QS(-137.21)IS(-114.03)S(-95.9)QDS(-49.37)LLES(14.36)PKS(-14.36)GMDEAFRR	1;2	4783
lipoprotein, putative;putative lipoprotein	TGME49_264420	1711	0.870351	0.625915	0.118665	-0.0289088	0.220912	0.273796	S	4	N/A	0	7.7236	7.00441	0.999767	36.327	4.10768e-06	111.64	0.995772	23.7198	0.0027191	66.056	89.757	111.64	-0.066528	4	SKDGIKKLESSKRANSLTLKETVKKLPSKEG;SQDGIKKLESSKRANSLTLKETVKKLPSKEG	RANS(1)LTLKETVK	RANS(36.33)LT(-36.33)LKET(-67.2)VK	1	6198;6234
aminotransferase, class V superfamily protein	TGGT1_300120	588	0.814824	0.680524	-0.0549898	-0.0286985	0.704215	0.958691	S	4	HMM: MPAGPPASVLASGCLCLSARELQRAGCF, NN: MPAGPPASVLASGCLCLSARELQRAGCF;HMM: MPAGPPGSVLASGCLCLSARELQRAGCF, NN: MPAGPPGSVLASGCLCLSARELQRAGCF	0	7.4934	7.85549	0.879233	9.41559	2.39439e-06	88.774	0.936446	11.9928	8.04569e-34	130.14	120.81	130.14	-0.32743	15	RTPHGEGDKPFSWLPSLTSTFRMGSSCERKR	TPHGEGDKPFSWLPS(0.936)LT(0.059)S(0.004)TFR	T(-96.18)PHGEGDKPFS(-45.83)WLPS(11.99)LT(-11.99)S(-23.65)T(-34.93)FR	1	5733
Ser/Thr phosphatase family protein	TGGT1_269460	655	1.56703	1.44289	-0.159234	-0.0279578	0.82041	0.771757	S	2	N/A	0	7.25809	7.31532	0.948518	12.6751	3.40321e-12	106.62	0.947585	12.5716	1.93568e-23	162.72	149.01	106.62	0.26568	15	RALGNITASVVLEQLSFTARSLMHVVSVAPG	ALGNIT(0.026)AS(0.974)VVLEQLS(0.949)FT(0.051)AR	ALGNIT(-15.72)AS(15.72)VVLEQLS(12.68)FT(-12.68)AR	1;2	5170
hypothetical protein;SacI-like domain protein	TGGT1_259870	570	1.36185	1.22878	-0.204466	-0.0240358	1.09818	1.19375	S	2	N/A	0	7.57004	7.70104	0.936416	11.7351	1.8741e-07	92.589	0.955769	13.4112	1.5734e-09	101.16	88.344	101.16	-0.65306	3	NSFDSEGRGPASRASSGEFDPSDAACALSLF	AS(0.044)S(0.956)GEFDPS(0.001)DAACALSLFR	AS(-13.41)S(13.41)GEFDPS(-31.63)DAACALS(-63.69)LFR	1	4897
hypothetical protein	TGGT1_313480	6	1.05637	1.19331	-0.166621	-0.0235145	0.42807	0.69715	S	2	N/A	0	7.50866	7.96646	0.96461	14.3548	0.000545256	75.764	0.986348	19.9951	0.000352726	83.169	65.968	76.172	-0.080373	3	__________MKKFTSFGGGSGSRKKEAAAN	FT(0.01)S(0.986)FGGGS(0.001)GS(0.003)R	FT(-20)S(20)FGGGS(-31.28)GS(-25.11)R	1	5995
hypothetical protein	TGGT1_293360	42	0.544073	0.568405	-0.0514133	-0.0218492	0.417587	0.431567	S	2	N/A	0	7.33939	7.53265	0.999882	39.9284	9.57476e-13	105.95	0.999845	38.4459	8.58528e-77	224.06	216.03	105.95	-0.17509	3	TSMDCFENQNFYRMPSKATSPERAGPAYMDF	MPS(1)KATSPER	MPS(39.93)KAT(-39.93)S(-47.91)PER	1	5620
aminotransferase, class V superfamily protein	TGGT1_300120	647	0.791055	0.593695	-0.164175	-0.0194644	0.594329	0.390055	S	2	HMM: MPAGPPASVLASGCLCLSARELQRAGCF, NN: MPAGPPASVLASGCLCLSARELQRAGCF;HMM: MPAGPPGSVLASGCLCLSARELQRAGCF, NN: MPAGPPGSVLASGCLCLSARELQRAGCF	0	6.89165	7.05652	0.921511	11.3648	0.0241041	40.968	0.942452	12.1614	0.00865609	48.288	35.657	48.288	0.25846	4	LPPALASDASHRASGSFAGEWGSFSDRQGAA	AS(0.057)GS(0.942)FAGEWGSFSDR	AS(-12.16)GS(12.16)FAGEWGS(-37.64)FS(-40.16)DR	1	5733
hypothetical protein	TGGT1_232080	2572	0.636036	0.605367	-0.0221869	-0.0184475	0.828384	0.705317	S	3	N/A	2	7.01055	7.28697	0.99992	41.8774	4.33496e-07	104.94	0.994648	22.6944	9.10636e-08	125.33	94.012	104.94	-0.43421	4	SGGLLRGSSRLRTLPSDGTGEMRDRGLKRPT	TLPS(1)DGTGEMRDR	T(-48.17)LPS(41.88)DGT(-41.88)GEMRDR	1	4237
ARF1-directed GTPase-activating protein, putative;putative ARF1-directed GTPase-activating protein	TGGT1_225310	192	0.721109	0.83547	0.00440083	-0.017166	0.615157	0.593873	S	3	N/A	0	7.84414	7.34424	0.786781	5.76572	1.23383e-68	211.15	0.789686	6.05094	3.08034e-23	119.58	201.92	119.58	0.69042	3	ASFTERMQQMASRSGSNVGKDFGTVADSGAS	S(0.196)GS(0.79)NVGKDFGT(0.014)VADSGASQAQSDQNGR	S(-6.05)GS(6.05)NVGKDFGT(-17.49)VADS(-36.1)GAS(-55.03)QAQS(-68.69)DQNGR	1	4040
CCDC25 protein	TGGT1_228300	204	0.848475	0.692792	0.00996033	-0.0156372	0.613384	0.650237	T	3	N/A	0	7.97083	8.15634	0.988716	21.4645	2.72941e-07	84.689	0.988753	22.1357	2.19511e-08	91.166	85.816	91.166	-0.15499	13	QLRCYASLQAVEPEFTDKGDGTIESCRAIEE	CYAS(0.005)LQAVEPEFT(0.989)DKGDGT(0.006)IESCR	CY(-56.69)AS(-22.93)LQAVEPEFT(22.14)DKGDGT(-22.14)IES(-37.81)CR	1	4134
hypothetical protein	TGGT1_267280	332	0.777654	0.624881	0.155265	-0.0153917	0.586999	0.561099	S	3	N/A	0	6.99043	7.28791	0.913964	13.3812	0.000819595	71.354	0.689012	6.49707	0.00570165	51.495	61.282	71.354	0.16272	3	SRQKRKNHRDSLRSSSQIDSEKETKHKEGRN	S(0.042)S(0.042)S(0.914)QIDS(0.002)EKETK	S(-13.38)S(-13.38)S(13.38)QIDS(-26.43)EKET(-43.59)K	1	5108
hypothetical protein	TGGT1_258470	111	1.49694	1.25074	-0.0180102	-0.0150483	0.992749	0.994863	S	3	N/A	0	7.9729	8.21397	0.999998	57.6544	9.29401e-33	167.98	0.999997	54.9512	2.34602e-32	163.7	148.25	167.98	-0.53597	3	EKEATPQSVSFLRKLSSYLQDIPLGFFQSRA	KLS(1)S(1)YLQDIPLGFFQSR	KLS(57.65)S(66.82)Y(-57.65)LQDIPLGFFQS(-114.08)R	2;3	4862
phosphatidylinositol 3- and 4-kinase	TGGT1_276170	785	0.991735	0.839108	0.12298	-0.0138761	0.542444	0.515158	T	3	N/A	0	8.16247	8.27397	0.569467	2.30142	2.1241e-84	180.66	0.552796	2.29198	1.87254e-84	181.44	164.03	180.66	0.10439	8	STYNWYQRGASGSDETKQTLDAPELANAAIP	GAS(0.014)GS(0.081)DET(0.569)KQT(0.335)LDAPELANAAIPEEAAVGESR	GAS(-16.03)GS(-8.46)DET(2.3)KQT(-2.3)LDAPELANAAIPEEAAVGES(-116.66)R	1	5313
NUC153 domain-containing protein	TGGT1_271100	925	1.58412	1.34667	0.093158	-0.0128053	1.11054	0.904564	T	2	N/A	0	8.10877	8.34947	0.931496	11.3346	4.83039e-18	120.7	0.999096	30.4355	4.19876e-17	130.72	114.54	130.72	-0.47192	12	RFSRLFSNPEFAIDPTNPNFKKTAATDELLR	LFS(0.001)NPEFAIDPT(0.999)NPNFK	LFS(-30.44)NPEFAIDPT(30.44)NPNFK	1	5219
amine-terminal region of chorein, A TM vesicle-mediated sorter;hypothetical protein	TGGT1_291180	2560	1.05076	0.822488	-0.0711033	-0.0119435	0.814235	0.701262	S	2	N/A	0	7.56368	7.52353	1	45.8195	3.10438e-11	150.23	1	81.7352	5.94788e-24	131.9	130.1	81.735	-0.17672	13	IARLDVLPPPLLPALSGRQREQTGIRSDSVA	LDVLPPPLLPALS(1)GR	LDVLPPPLLPALS(81.74)GR	1	5584
hypothetical protein;putative transmembrane protein	TGGT1_301130	110	0.9208	1.03932	-0.0285218	-0.0109363	0.645644	0.756514	T	3	HMM: MPCCATCCLLLSGFAIVFLLVFGA, NN: MPCCATCCLLLSGFAIVFLLVFGALMAN	2	7.1271	8.56934	0.896525	10.2097	2.77466e-136	280.21	0.905072	10.5066	3.67784e-101	256.9	251.05	256.9	0.22517	14	RREFDTDAAPAFSSQTSQKLVKGRSASRTLA	EFDTDAAPAFSS(0.014)QT(0.905)S(0.081)QKLVK	EFDT(-111.07)DAAPAFS(-38.46)S(-18.03)QT(10.51)S(-10.51)QKLVK	1	5740
transporter, major facilitator family protein	TGGT1_226020	14	1.43518	1.07133	-0.668504	-0.00627033	0.626781	0.6445	S	2	N/A	12	7.93805	7.92471	1	69.7206	0.0127676	69.721	1	86.276	0.00946816	86.276	36.146	86.276	0.19737	3	__MVNMSLQKEGRQRSLRDQRRSTEETTDEF	QRS(1)LRDQR	QRS(86.28)LRDQR	1	4058
FHA domain-containing protein	TGGT1_267600	413	0.782503	0.50246	0.0452569	-0.00456482	0.6644	0.47258	S	4	N/A	0	7.40939	7.60831	0.927255	13.6119	1.62605e-24	133.84	0.91299	12.8466	2.79321e-12	103.31	112.17	133.84	-0.029911	10	LLGEEKCLSSFVPATSKTFEHPTQRSLHTGT	CLSSFVPAT(0.032)S(0.927)KT(0.04)FEHPTQR	CLS(-52.7)S(-44.97)FVPAT(-14.57)S(13.61)KT(-13.61)FEHPT(-58.78)QR	1	5119
Na+/H+ exchanger NHE1	TGGT1_259200B	172	0.928286	0.76007	0.110413	-0.0032867	0.799828	0.581838	S	2	N/A	0	7.39069	7.4834	0.646812	2.62782	2.57268e-05	99.161	0.975194	15.9584	0.000197466	115.12	66.696	115.12	0.011556	6	PASSGLGLPRDSGFGSGSLGRGLSRSAGEKS	DSGFGS(0.975)GS(0.025)LGR	DS(-41.19)GFGS(15.96)GS(-15.96)LGR	1	4882
condensin complex subunit 1;hypothetical protein	TGGT1_255240	20	0.640217	0.62024	-0.030857	-0.000798167	0.547951	0.697777	S	2	N/A	0	7.67044	7.75762	0.793293	5.90673	0.00112991	127.51	0.75025	9.54822	0.0012199	130.09	95.989	127.51	0.2491	3	ELPGTLETAGLERSSSSQLLRSDSGQPRLCV	SS(0.003)S(0.793)S(0.204)QLLR	S(-38.94)S(-24.2)S(5.91)S(-5.91)QLLR	1;2	4791
hypothetical protein	TGGT1_254870	125	1.21655	1.23635	-0.045735	-0.0003895	0.848367	0.95733	T	3	N/A	0	7.90712	7.90769	0.994166	22.3152	6.07835e-43	142.72	0.976541	16.3718	2.15122e-45	189.12	168.92	88.561	0.3158	3	KTAEAESEASISKSDTGKVPEAMKQMRVQLF	S(0.006)DT(0.994)GKVPEAMK	S(-22.32)DT(22.32)GKVPEAMK	1	4783
hypothetical protein;transcription factor/nuclear export subunit 2	TGGT1_270930	2407	0.752454	0.684989	0.136936	-0.000159833	0.46743	0.0568497	S	2	HMM: MRPAASAPALPPDALSPAFLSPPTFSKLNRVFTAPAFLAAPPTDGA, NN: MRPAASAPALPPDALSPAFLSPPTFSKLNRVFTAPAFLAAP;HMM: MRPAASAPALPPDALSPAFLSPPTFSKLNRVFTAPAILAAPPTDGA, NN: MRPAASAPALPPDALSPAFLSPPTFSKLNRVFTAPAILAAP	0	7.45862	7.79332	0.970199	15.2253	6.70498e-06	84.509	0.915688	10.3606	6.32569e-33	146.17	115.93	46.399	-1.2034	3	SRPNPRVPEPLKKAASASAGKAPDTETGVSS	AAS(0.97)AS(0.029)AGKAPDTETGVSSAGR	AAS(15.23)AS(-15.23)AGKAPDT(-33.03)ET(-39.3)GVS(-43.47)S(-44.88)AGR	1	5213
hypothetical protein;putative nuclear movement domain protein	TGGT1_257310	347	0.954201	0.598691	-0.140397	0.00129367	0.788635	0.302169	S	3	N/A	0	7.11747	6.92248	1	88.2818	0.000171627	88.282	1	47.7736	0.0112112	47.774	73.491	47.774	-0.16922	3	TAWEKAHQMFLEKLKSEPRELMEV_______	LKS(1)EPRELMEV	LKS(47.77)EPRELMEV	1	4827
PIK3R4 kinase-related protein	TGGT1_218550	767	1.67301	1.50091	-0.211252	0.00137117	0.607224	0.625667	S	3	N/A	0	7.33502	7.51495	0.932696	11.4325	1.26772e-10	144.17	0.637163	2.45605	2.90452e-11	128.72	126.96	144.17	0.16694	5	ERALQLRYQARKAQSSEEVASTAPKIVGSSA	KAQS(0.067)S(0.933)EEVASTAPK	KAQS(-11.43)S(11.43)EEVAS(-35.98)T(-52.77)APK	1	3849
CRAL/TRIO domain protein;hypothetical protein	TGGT1_213790	566	1.25868	1.05997	-0.713968	0.0024897	0.623454	0.583161	S	3	N/A	2	7.39945	7.27598	1	86.1144	0.00160594	86.114	1	98.1563	0.00122593	98.156	67.764	98.156	0.42593	3	FAAPVVSAETVHRVASRGDKERTGERTERGE	VAS(1)RGDKER	VAS(98.16)RGDKER	1	3709
amine-terminal region of chorein, A TM vesicle-mediated sorter;hypothetical protein	TGGT1_306020	7196	1.05167	1.25188	-0.174012	0.0030825	0.844003	0.942953	S	3	N/A	0	7.03778	7.12966	0.993513	21.851	0.0148916	55.721	0.963685	14.2385	0.00307441	78.342	30.493	55.721	0.51532	3	AHRLTRRSTDFLRAGSGGSIRKTASSEEKRH	AGS(0.994)GGS(0.006)IRK	AGS(21.85)GGS(-21.85)IRK	1	5797
diphthamide biosynthesis protein 2;hypothetical protein	TGGT1_219460	17	0.603234	0.621674	0.331806	0.00469757	0.760668	0.562538	S	2	HMM: MAREASASPALGALLLSGGSVETL, NN: MAREASASPALGALLLSGGSVETL	0	7.96852	7.95159	0.612417	2.05768	6.88037e-43	152.23	0.681804	3.37932	1.10394e-12	105.24	133.85	105.24	0.019409	14	AREASASPALGALLLSGGSVETLLRRKSLGG	EASASPALGALLLS(0.682)GGS(0.313)VET(0.005)LLR	EAS(-57.12)AS(-45.61)PALGALLLS(3.38)GGS(-3.38)VET(-21.31)LLR	1	3872
hypothetical protein	TGGT1_209600	78	1.40518	0.797477	0.0363553	0.00935517	0.823893	0.279199	S	2	N/A	0	9.52795	9.57454	0.999993	51.5756	2.09449e-96	263.32	0.999998	58.0101	2.36308e-195	305.67	262.76	265.89	0.5201	8	AVATTMAKNTLETGDSLRLLSFDELFKSSEV	NTLETGDS(1)LRLLSFDELFK	NT(-112.24)LET(-58.01)GDS(58.01)LRLLS(-63.48)FDELFK	1;2	3617
helicase associated domain (ha2) protein	TGGT1_318440	1456	1.07732	0.919493	0.192035	0.0126462	0.390477	0.212457	S	3	N/A	0	7.55933	8.17435	0.985773	18.4086	6.44458e-30	112.47	0.620671	2.20112	3.10611e-09	67.71	105.16	112.47	-0.32838	26	TPQAAEETLRGPGGMSGPLGGRGVSGTSGRF	VSLALPEIVETPQAAEET(0.014)LRGPGGMS(0.986)GPLGGR	VS(-90.61)LALPEIVET(-52.25)PQAAEET(-18.41)LRGPGGMS(18.41)GPLGGR	1	6089
trehalose-phosphatase	TGGT1_297720	1162	1.02035	0.654102	-0.328069	0.0149617	0.600365	0.447328	S	3	N/A	0	7.33588	7.16664	0.951555	13.0083	4.32678e-09	103.45	0.992569	21.3545	1.90936e-10	137.73	106.64	50.957	0.76369	4	GSLAGNAAVQLRKGDSAASNFASLWRSPLGS	KGDS(0.993)AAS(0.007)NFASLWR	KGDS(21.35)AAS(-21.35)NFAS(-37.8)LWR	1	5712
hypothetical protein	TGGT1_250820	1107	0.667259	0.551179	-0.00978883	0.0160548	1.37023	1.50235	S	3	N/A	0	8.44892	9.08221	0.995742	26.0045	3.20421e-33	154.48	0.988415	20.1487	5.22576e-33	159.89	148.91	140.69	0.2453	10	VGEKSRLNPVIQTSLSKELLYETTSPRTRET	LNPVIQT(0.001)S(0.003)LS(0.996)KELLYET(0.015)T(0.07)S(0.915)PR	LNPVIQT(-30.27)S(-26)LS(26)KELLY(-62.24)ET(-18.22)T(-11.15)S(11.15)PR	1;2	4688
cell-cycle-associated protein kinase SRPK, putative;putative cell-cycle-associated protein kinase SRPK	TGGT1_253440	1607	0.749135	0.635941	-0.158505	0.0172625	0.545092	0.643728	S	2	HMM: MVLQRNRRRQRKKKAPGGGGAPAGVVAAVATAG, NN: MVLQRNRRRQRKKKAPGGGGAPAGVVAA	0	7.22479	7.38113	0.939329	12.0716	1.0906e-12	78.708	0.932016	11.414	8.94908e-20	86.748	74.369	78.708	-0.22557	13	EQRAVSNCFPYAGMGSGPTPGAQVKSGAGGD	AVSNCFPY(0.002)AGMGS(0.939)GPT(0.058)PGAQVK	AVS(-51.76)NCFPY(-25.99)AGMGS(12.07)GPT(-12.07)PGAQVK	1	4736
hypothetical protein	TGGT1_225560	868	1.02023	0.916072	-0.148885	0.0203137	0.861471	0.796188	S	3	N/A	0	7.68364	7.90898	0.997175	25.4778	4.67619e-83	237.19	0.995413	23.365	1.1714e-62	216.48	214.95	237.19	-0.28387	13	GIRGMSLLEELLRTGSDMNLPQIQKRRASEP	GMSLLEELLRT(0.003)GS(0.997)DMNLPQIQK	GMS(-111.8)LLEELLRT(-25.48)GS(25.48)DMNLPQIQK	1	4049
guanylyl cyclase	TGGT1_254370	1805	1.262	1.33048	-0.105571	0.0208515	1.08703	1.11029	S	2	N/A	19	7.66044	7.57235	0.727811	4.35556	0.00806386	81.547	0.700678	3.76727	0.00766289	84.522	33.556	81.547	0.4891	5	AKGSGGPPVRRSVSGSDPRLQPSRSVSLPRT	S(0.005)VS(0.267)GS(0.728)DPR	S(-21.44)VS(-4.36)GS(4.36)DPR	1	4768
hypothetical protein;putative vacuolar protein sorting-associated protein	TGGT1_210700	2319	1.03482	0.812193	-0.484078	0.0210516	1.10193	1.03445	S	3	N/A	0	6.98567	7.04163	0.722993	7.99847	6.14294e-05	77.08	0.913015	10.7401	0.00019152	66.777	66.602	66.777	-0.11408	3	TAVPDSPPSPPSRLSSASSVSKPQAAGLRQR	LS(0.077)S(0.913)AS(0.007)S(0.003)VSKPQAAGLR	LS(-10.74)S(10.74)AS(-20.96)S(-25.52)VS(-39.44)KPQAAGLR	1	3638
hypothetical protein	TGGT1_212090	301	0.702608	0.666595	-0.0346333	0.0220265	0.229649	0.419816	T	3	N/A	0	7.19934	7.32958	0.997732	26.434	0.00283135	97.813	0.950234	12.809	0.00213578	76.228	66.139	97.813	-0.1081	3	DDDATTKQPQLRKAETAHYPFRSLPTSPAAL	AET(0.998)AHY(0.002)PFR	AET(26.43)AHY(-26.43)PFR	1	3668
hypothetical protein;putative transmembrane protein	TGGT1_216060	37	1.11545	1.38597	-0.0545598	0.0229924	0.802301	0.789822	S	2	N/A	1	7.02144	6.83159	0.565726	4.64786	0.0221777	44.925	0.84981	9.27921	1.0873e-06	166.62	121.65	120.92	-0.25888	3	SGNASGSLPNYSRKSSSSADGTQQKLNSSRG	KS(0.1)S(0.85)S(0.041)S(0.009)ADGTQQK	KS(-9.28)S(9.28)S(-13.19)S(-19.72)ADGT(-50.03)QQK	1	3785
WD domain, G-beta repeat-containing protein	TGGT1_263360	1382	0.700294	0.70379	-0.147464	0.0241363	0.279264	0.434967	S	4	N/A	0	6.99984	7.06077	1	61.8704	0.000387314	61.87	1	57.3663	0.00062016	57.366	46.709	57.366	-0.11201	9	RPFNVGKGELVDRQGSHLAALKAMCLPKYGR	GELVDRQGS(1)HLAALK	GELVDRQGS(57.37)HLAALK	1	5002
inorganic anion transporter, sulfate permease (SulP) family protein	TGGT1_287230	45	0.626684	0.583804	-0.420338	0.0256168	0.457888	0.515132	S	2	N/A	11	6.68616	7.29449	0.802866	6.09881	0.00386678	75.819	0.977568	16.3929	0.0207517	51.286	34.42	48.115	0.15323	3	AEIGDRRSRGPTRSASRGVPLRSFPPARAHV	S(0.022)AS(0.978)RGVPLR	S(-16.39)AS(16.39)RGVPLR	1	5480
hypothetical protein	TGGT1_214990	2023	0.606083	0.61566	0.156428	0.0258306	0.17133	0.0957306	S	2	N/A	0	7.64498	7.15594	0.966933	14.6745	0.00041577	155.81	0.993073	21.6063	0.00164293	62.011	110.53	62.011	3.1802	3	GDSRANAWPAMSRSASGEVGAASRSRASSVL	S(0.007)AS(0.993)GEVGAASR	S(-21.61)AS(21.61)GEVGAAS(-41.73)R	1	3755
amine-terminal region of chorein, A TM vesicle-mediated sorter;hypothetical protein	TGGT1_291180	2246	0.920004	1.01917	-0.0420853	0.0262798	0.77487	1.01189	S	3	N/A	0	8.04933	8.34416	1	82.1298	2.23776e-16	146.13	1	83.5899	8.91022e-17	152	127.05	152	0.80074	14	TREAAASFGDQHRLPSGKLSSVGSSGALFVA	EAAASFGDQHRLPS(1)GK	EAAAS(-83.59)FGDQHRLPS(83.59)GK	1;2	5584
SFT2 family protein	TGGT1_318570	101	1.03811	0.871129	-0.150931	0.0309845	0.874519	0.812844	S	4	N/A	4	7.08892	7.57266	0.991938	20.9006	6.64495e-49	147.35	0.999995	52.8113	2.0714e-48	143.96	130.39	143.96	-0.033619	11	SFGDKSWNPLKPPRGSMDNVAAALAQATGRS	SWNPLKPPRGS(1)MDNVAAALAQATGR	S(-52.81)WNPLKPPRGS(52.81)MDNVAAALAQAT(-68.37)GR	1	6095
ARF1-directed GTPase-activating protein, putative;putative ARF1-directed GTPase-activating protein	TGGT1_225310	159	1.10724	1.13431	-0.270648	0.0313595	1.04844	1.2006	S	2	N/A	0	8.48203	8.65974	0.999648	36.3014	0.00243869	136.39	0.999876	39.6146	1.01408e-05	132.76	69.935	132.76	0.17442	3	GKQPEASLVGPTRTTSFGSRSGSGINPVPPP	TTS(1)FGSR	T(-50.01)T(-39.61)S(39.61)FGS(-53.7)R	1;2	4040
hyaluronan/mRNA-binding family protein;hypothetical protein	TGGT1_321680	323	1.00956	0.541378	-0.514228	0.0337753	0.35407	0.22393	S	3	N/A	0	6.51905	6.39726	1	71.4507	0.00992859	71.451	1	61.7795	0.01526	61.78	56.771	61.78	0.021754	6	FEYIHNGGGRVNLFPSRRRGRGGAGPTGSRE	VNLFPS(1)RR	VNLFPS(61.78)RR	1	6154
hypothetical protein	TGGT1_212210	201	1.36106	1.2483	0.229909	0.035018	0.807876	0.781872	S	2	N/A	0	8.71184	8.43366	0.879264	8.7601	2.05037e-26	193.71	0.865702	8.20099	3.79725e-31	204.77	189.88	193.71	0.40313	4	PAGMEGVSALFKTGSSENNEVLPSFQDAEKA	T(0.003)GS(0.117)S(0.879)ENNEVLPS(0.001)FQDAEK	T(-24.52)GS(-8.76)S(8.76)ENNEVLPS(-31.31)FQDAEK	1	3674
elongation factor 1-alpha (EF-1-ALPHA), putative;putative elongation factor 1-alpha (EF-1-ALPHA)	TGGT1_294800B;TGGT1_286420B	298;238	0.932494	0.715624	0.198857	0.0371445	0.423524	-0.0705015	S	3	N/A	0	8.22295	8.40921	0.996097	24.0687	0.000101459	100.43	0.999299	31.5426	0.000119083	101.42	68.854	101.42	0.2729	7	VGVIKSVEKKEPGAGSKVTKSAVKAAKK___	KEPGAGS(0.999)KVT(0.001)K	KEPGAGS(31.54)KVT(-31.54)K	1	6206
hypothetical protein;putative guanylate-binding protein	TGGT1_310220	281	1.20144	1.25598	-0.451388	0.0379383	0.635908	1.07128	S	3	HMM: MHPPVSARPVSRAPELFASALGPAQRVESS, NN: MHPPVSARPVSRAPELFASALGPAQRVESS	0	7.54458	7.60589	0.999996	54.2923	3.57091e-17	129.02	1	74.8088	2.01771e-16	134.87	119.85	134.87	0.13713	11	PTWGRLALSDGIRYASAYLGKSFSGTGRDAI	LALS(1)DGIRYAS(1)AYLGK	LALS(85.66)DGIRY(-74.81)AS(74.81)AY(-82.06)LGK	1;2;3	5884
protein kinase (incomplete catalytic triad)	TGGT1_240410	1133	0.531693	0.74311	0.169496	0.0382387	0.382801	0.644799	S	2	N/A	0	7.28126	7.51388	0.83821	7.98545	9.68925e-08	92.932	0.8641	8.0787	3.13913e-08	98.543	63.41	98.543	-0.17605	3	CKKPVSTGSPPVRLSSLCFLPFSSVSLSPSK	LS(0.134)S(0.864)LCFLPFS(0.001)S(0.001)VSLSPSK	LS(-8.08)S(8.08)LCFLPFS(-31.73)S(-31.73)VS(-35.73)LS(-46.95)PS(-57.69)K	1	4449
membrane protein FtsH1	TGGT1_259260	227	0.732112	0.680505	0.0570983	0.0388735	0.482268	0.448268	S	3	N/A	1	8.0149	8.16557	1	80.5075	2.18236e-43	167.97	1	74.8534	1.10669e-19	111.89	152.22	74.853	0.10181	3	SSHVSNESHSFQRIRSNPVLPEKTQGDAPTY	IRS(1)NPVLPEK	IRS(74.85)NPVLPEK	1	4886
ubiquitin-specific protease USP4	TGGT1_263420	865	0.544487	0.805964	0.157724	0.0391097	0.674659	0.919905	S	2	N/A	0	8.04277	8.22482	0.839974	8.20737	2.88098e-05	132.02	0.813606	7.17283	0.000118531	172.42	138.54	132.02	0.040046	1	PQGQSLINHAVGFIRSFSGQSDLAETRQVKL	S(0.84)FS(0.033)GQS(0.127)DLAETR	S(8.21)FS(-14.05)GQS(-8.21)DLAET(-42.76)R	1	5003
TLD protein	TGGT1_262390	905	1.23824	1.27192	-0.0866538	0.0394733	0.522075	0.930259	S	2	N/A	0	7.45478	8.04805	0.999993	51.4412	1.73593e-12	123.6	0.999997	55.4026	2.30427e-11	110.98	99.572	110.98	0.4638	3	APRTASFALSPLRLLSRGASGFVDFWSKWKG	LLS(1)RGAS(1)GFVDFWSK	LLS(55.4)RGAS(48.15)GFVDFWS(-48.15)K	1;2	4967
FAD binding domain-containing protein	TGGT1_220360	1253	1.4917	1.62565	0.0929012	0.0406328	1.02724	1.4889	S	2	N/A	0	8.09093	8.38798	0.984362	17.9897	9.48814e-67	241.77	0.987652	19.1768	3.59884e-171	295.86	267.25	295.86	0.085089	7	LDSSGEGSRFSGSLGSFSEGVLGQLDDRRRD	FSGSLGS(0.988)FS(0.012)EGVLGQLDDR	FS(-75.13)GS(-33.82)LGS(19.18)FS(-19.18)EGVLGQLDDR	1	3897
esterase/lipase/thioesterase domain-containing protein	TGGT1_249350	171	0.540738	0.590835	0.192712	0.0438995	0.0157117	0.159765	S	3	N/A	0	6.73171	7.12199	0.961635	16.055	0.000610515	51.301	0.941954	12.9938	2.8516e-05	76.668	68.454	51.301	-0.10121	6	GDSSEQNSLRHTHSLSPVSQPHSSSSREGVT	HT(0.084)HS(0.921)LS(0.962)PVS(0.031)QPHSSSS(0.001)R	HT(-11.66)HS(11.66)LS(16.05)PVS(-17.43)QPHS(-36.49)S(-36.73)S(-36.73)S(-36.11)R	1;2	4654
hypothetical protein;trafficking particle complex subunit 10	TGGT1_227610	3571	0.78735	0.748147	-0.15729	0.0453658	0.79607	0.957296	T	3	N/A	0	7.10151	7.47799	0.854312	7.70026	0.00638648	61.265	0.953014	13.222	0.00159339	74.349	53.825	74.349	0.037012	4	MPGDPSALPQLRRSDTPGSPKTKQASEMSSS	RS(0.049)DT(0.953)PGS(0.978)PKT(0.02)K	RS(-13.22)DT(13.22)PGS(17.2)PKT(-17.2)K	2	4108
hypothetical protein	TGGT1_310170	352	1.19426	0.915507	-0.0950893	0.0461305	1.49295	1.38085	S	3	N/A	0	7.18605	8.36273	0.992293	21.3216	7.23536e-55	176.87	0.999139	30.85	2.67988e-67	213.41	192.35	213.41	0.11639	19	APLADENELLPLRAFSQTATGKLVLDQRPET	VSPAPLADENELLPLRAFS(0.999)QT(0.001)ATGK	VS(-97.52)PAPLADENELLPLRAFS(30.85)QT(-30.85)AT(-44.02)GK	1	5881
hypothetical protein;putative eIF4-gamma/eIF5/eIF2b-epsilon carboxy-terminal domain protein	TGGT1_315270	118	1.53909	1.2124	-0.138074	0.0464353	0.728912	0.63337	S	3	N/A	0	8.12548	8.26477	1	76.83	1.99206e-10	156.64	1	67.53	3.06121e-11	129.05	127.32	156.64	0.27981	6	VELPDEPWRRSAPLPSRDQEGGERIGRGRGV	SAPLPS(1)RDQEGGER	S(-76.83)APLPS(76.83)RDQEGGER	1	6041
TLD protein	TGGT1_237280	1527	1.18486	1.23667	0.106665	0.0469705	0.609068	0.830005	S	2	N/A	0	7.31802	7.35721	1	104.244	0.00118714	104.24	1	88.1551	0.00279376	88.155	82.695	88.155	-0.12873	3	EGPSDMLSRGFIRAFSQKGGDRGASWGREKR	AFS(1)QKGGDR	AFS(88.16)QKGGDR	1	4382
hypothetical protein;sulfite exporter TauE/SafE protein	TGGT1_246178	49	1.34649	1.10277	-0.122543	0.0472899	0.3608	0.21213	S	3	N/A	6	7.22266	7.55532	0.993885	22.114	0.000563948	128.51	0.930303	14.2644	0.000893861	74.562	86.303	128.51	-0.020131	4	RLLAERAAVLSREHHSLSTRDREEETSSLLA	EHHS(0.994)LS(0.006)TR	EHHS(22.11)LS(-22.11)T(-51.66)R	1;2	4575
alpha and gamma adaptin-binding protein p34;hypothetical protein	TGGT1_309050	21	1.01139	0.696542	0.0624788	0.0490933	0.853597	0.532693	S	2	N/A	0	7.86747	7.72799	0.833896	7.9503	7.98402e-05	115.68	0.992049	23.9715	0.000416415	141.99	94.221	88.075	0.56718	4	SAEVAHDMSPLRSSPSGENALQRSAPLSSLS	S(0.004)S(0.004)PS(0.992)GENALQR	S(-23.97)S(-23.97)PS(23.97)GENALQR	1	5843
TLD protein	TGGT1_237280	1247	0.676192	0.678152	0.197993	0.0497792	0.480961	0.586545	S	3	N/A	0	6.71718	7.10391	1	75.7641	0.000696604	75.764	1	49.1875	0.00999302	49.188	54.704	49.188	0.27266	3	GGKQAGPAWLLSKGKSLEGGWLLKSNSSQTE	GKS(1)LEGGWLLK	GKS(49.19)LEGGWLLK	1	4382
calcium dependent protein kinase CDPK7	TGGT1_228750	754	2.00663	1.78252	-0.361202	0.0500995	1.25236	1.21913	S	2	N/A	0	7.19943	7.95234	0.978183	19.5271	0.000889545	87.573	0.997319	28.7823	0.000447936	112.95	72.787	112.95	-0.13688	3	EEVWGLQGNALYRSTSVQNRPSRLTAAGLQG	ST(0.001)S(0.997)VQNRPS(0.001)R	S(-42.12)T(-28.85)S(28.78)VQNRPS(-28.78)R	1	4145
apicomplexan specific, related protein;hypothetical protein	TGGT1_223790	630	0.971533	0.87058	-0.0477483	0.0504762	0.637057	0.710466	S	2	N/A	0	7.03145	7.2968	0.701006	3.84043	0.000372802	73.11	0.992888	22.6966	8.95293e-13	109.68	98.575	109.68	0.24467	9	DASASGRLAVVPAFASVSSSAVSGLRDLRVV	LAVVPAFAS(0.993)VS(0.008)S(0.047)S(0.934)AVS(0.018)GLR	LAVVPAFAS(22.7)VS(-22.7)S(-13.18)S(13.18)AVS(-17.12)GLR	2	3988
fructose-bisphospatase I	TGGT1_205380	95	1.01893	0.617703	0.032522	0.0528267	0.60663	0.244118	T	2	N/A	0	7.38532	7.81545	0.768661	5.52868	4.66542e-64	152.23	0.924163	11.5893	1.86313e-51	141.44	127.15	100.53	0.72819	3	QGSFGLDDGAVKKQTTSEDIGGLASVANKRF	QT(0.064)T(0.924)S(0.012)EDIGGLASVANK	QT(-11.59)T(11.59)S(-18.96)EDIGGLAS(-63.13)VANK	1	3520
hypothetical protein	TGGT1_214990	2021	0.814434	0.803093	0.157621	0.0542799	0.609263	0.635619	S	2	N/A	0	7.5731	7.5125	0.499997	0	0.000454095	155.81	0.874938	8.45027	0.00083434	138.19	110.53	138.19	-0.11184	1	AEGDSRANAWPAMSRSASGEVGAASRSRASS	S(0.875)AS(0.125)GEVGAASR	S(8.45)AS(-8.45)GEVGAAS(-42.42)R	1	3755
hook protein;hypothetical protein	TGGT1_289100	189	0.982669	1.29797	0.253111	0.0550347	0.341283	0.568619	S	2	N/A	0	7.35495	8.17632	0.744138	7.64679	5.63367e-12	133.16	0.748995	7.75827	4.58779e-12	118.64	111.76	90.348	0.11727	3	REASIADDLGLGRSSSAVGGHLAPVLQKVQD	S(0.126)S(0.126)S(0.749)AVGGHLAPVLQK	S(-7.76)S(-7.76)S(7.76)AVGGHLAPVLQK	1	5516
hypothetical protein	TGGT1_271430	211	0.729199	0.587875	-0.00148833	0.0574113	0.556505	0.668471	S	2	N/A	0	6.73533	8.06662	0.994011	23.2668	8.46348e-16	176.68	0.981612	18.3574	6.60958e-16	177.07	157.97	57.484	0.53967	5	ENKDFSEETRRSLSLSLGSIDTLQGGRALPP	S(0.052)LS(0.948)LS(0.994)LGS(0.005)IDT(0.001)LQGGR	S(-12.64)LS(12.64)LS(23.27)LGS(-23.27)IDT(-30.35)LQGGR	1;2	5228
origin recognition complex subunit 2 protein	TGGT1_245570	423	0.82729	0.689427	-0.0874397	0.0578395	0.709892	0.768305	S	3	N/A	0	7.48096	7.33001	0.984347	18.0401	1.58879e-42	161.68	0.997471	26.3976	4.12231e-43	154.69	148.66	154.69	0.061009	3	PDTATAQKADCTRLMSFDYLSCPLMSSLSDE	LMS(0.997)FDYLS(0.002)CPLMSSLSDEKLPR	LMS(26.4)FDY(-36.15)LS(-26.4)CPLMS(-72.81)S(-78.51)LS(-89.66)DEKLPR	1	4560
hypothetical protein	TGGT1_205320	643	0.714097	1.10102	0.0604675	0.0590355	0.523849	0.549189	S	3	N/A	0	8.32309	8.57961	0.862058	10.9378	0.000730857	116.82	0.904785	11.31	2.75291e-35	192.55	165.81	121.02	0.0036313	4	SAASVRYGMELRKTNSSASVKTVFESQPLQS	KT(0.032)NS(0.905)S(0.138)AS(0.723)VKT(0.197)VFES(0.005)QPLQSR	KT(-14.59)NS(11.31)S(-9.47)AS(5.68)VKT(-5.68)VFES(-21.63)QPLQS(-56.44)R	1;2	3518
hypothetical protein	TGGT1_211630	82	0.784653	0.80745	-0.00948433	0.0594043	0.917332	1.06422	S	2	N/A	0	7.87027	8.1322	1	83.2438	6.11474e-48	229.93	1	73.468	4.31507e-48	231.38	206.59	229.93	0.077138	6	RLHIMKTRHKLGGGYSGVDFLAGDSRLDERV	LGGGYS(1)GVDFLAGDSR	LGGGY(-113.35)S(83.24)GVDFLAGDS(-83.24)R	1;2	3660
ARF1-directed GTPase-activating protein, putative;putative ARF1-directed GTPase-activating protein	TGGT1_225310	351	0.888708	0.625205	-0.100829	0.0609245	0.838097	0.632995	S	3	N/A	0	7.40678	8.41779	0.908291	10.1177	1.03812e-26	127.92	0.788722	5.73716	4.59031e-95	242.9	234.58	127.92	0.2036	1	PVATGKDENEVKSQRSRESGVLEGINTGFQT	S(0.908)RES(0.088)GVLEGINT(0.003)GFQTFVAGAK	S(10.12)RES(-10.12)GVLEGINT(-24.39)GFQT(-81.26)FVAGAK	1	4040
kelch repeat-containing protein	TGGT1_272030B	249	1.05403	0.801162	0.0332943	0.0612137	1.00796	0.797134	S	3	N/A	0	6.68769	6.96774	0.99908	30.3565	2.03361e-39	229.17	0.999992	50.8388	9.3753e-30	222.56	190.77	148.19	-0.81584	6	GRSVPFSTTRIRTLLSDDCLEANRMSRQELR	IRTLLS(1)DDCLEANR	IRT(-50.84)LLS(50.84)DDCLEANR	1	6200
cell-cycle-assocaited protein kinase ERK7, putative;putative cell-cycle-assocaited protein kinase ERK7	TGGT1_233010	667	0.69729	0.77453	-0.33382	0.0625015	0.596276	0.607291	S	2	N/A	0	7.79154	8.22081	0.97764	16.4767	8.70082e-07	109.1	0.992618	24.1606	1.19379e-07	183.31	153.11	78.441	-0.235	3	AKTDTHTHVGVSRAVSGTPQWTDIERHHSHA	AVS(0.993)GT(0.004)PQWT(0.004)DIER	AVS(24.16)GT(-24.44)PQWT(-24.16)DIER	1;2	4273
hypothetical protein;putative transmembrane protein	TGGT1_227380	147	0.531391	0.658698	0.0831588	0.0637884	0.353973	0.424703	S	2	N/A	5	6.74796	7.04025	0.684708	4.30963	0.0100777	43.696	0.885748	9.0702	1.13882e-15	116.98	94.925	116.98	-0.18343	3	EKRVVASLPSLARSESVVTADSTGEASCRRL	S(0.004)ES(0.886)VVT(0.11)ADS(0.001)TGEASCR	S(-23.76)ES(9.07)VVT(-9.07)ADS(-31.48)T(-37.1)GEAS(-54.77)CR	1	4103
eukaryotic initiation factor-2B, epsilon subunit, putative;putative eukaryotic initiation factor-2B, epsilon subunit	TGGT1_272640	42	0.908504	0.793671	-0.273794	0.0640233	0.566976	0.704503	S	2	N/A	0	7.70209	7.98308	0.9868	18.7364	0.00718937	129.29	0.998902	29.5888	0.00302981	129.29	60.339	129.29	0.24625	3	RMRRVTSAPAPSRASSFVARALSAFSLGSPG	AS(0.001)S(0.999)FVAR	AS(-29.59)S(29.59)FVAR	1	5248
hypothetical protein;putative transmembrane protein	TGGT1_210380	208	0.772101	0.638034	-0.0311816	0.0650639	0.4963	0.564343	S	4	N/A	6	7.25273	7.42266	1	79.9673	4.83969e-12	116.6	1	96.3975	2.05418e-11	142.94	113.34	142.94	0.06781	13	ERRTAGETNFYVREPSRREVYGRQTRRHSGA	TAGETNFYVREPS(1)RR	T(-133.88)AGET(-96.4)NFY(-97.73)VREPS(96.4)RR	1	3635
hypothetical protein;putative transmembrane protein	TGGT1_305250	39	0.535919	0.560453	0.00564167	0.069207	0.598602	0.571818	S	2	N/A	6	7.88983	8.10075	0.978883	17.2394	3.23434e-17	142.76	0.99856	29.471	8.6196e-44	228.32	193.89	228.32	0.028487	3	EAEILSPLILPSRATSLGGPTDEEPDEKSVP	ATS(0.999)LGGPT(0.001)DEEPDEK	AT(-35.05)S(29.47)LGGPT(-29.47)DEEPDEK	1;2	5770
AMP deaminase	TGGT1_234280	132	0.712697	0.657597	0.0766579	0.0692528	0.244765	0.201749	S	3	N/A	0	7.0278	7.26888	1	73.8866	0.0121321	73.887	1	82.0082	0.00663094	82.008	63.336	82.008	0.074838	4	DEEQVGWSYMFKQLLSLNHKDAGTVTYMEKL	QLLS(1)LNHK	QLLS(82.01)LNHK	1	4307
lipoprotein, putative;putative lipoprotein	TGME49_264420	1750	1.80329	1.75013	0.0458325	0.0702217	0.813766	0.901557	S	2	N/A	0	7.62784	7.7236	1	76.3258	0.00371798	76.326	1	61.1103	0.016458	61.11	51.63	61.11	0.30725	4	GLKKLPSKEGVKNLPSKVGLKTQPSREGIKK	NLPS(1)KVGLK	NLPS(61.11)KVGLK	1	6198;6234
hypothetical protein	TGGT1_258470	50	0.641651	0.515714	0.0284379	0.0705968	0.729547	0.750506	S	4	N/A	0	7.36286	7.59273	1	64.818	3.17913e-13	106.37	1	78.6422	9.96008e-43	174.93	162.46	105.05	-0.54468	3	SVPLSPKRVAHPRQLSVAFAESVETEEELKE	QLS(1)VAFAESVET(0.17)EEELKERQES(0.83)R	QLS(78.64)VAFAES(-39.17)VET(-6.9)EEELKERQES(6.9)R	1;2	4862
alveolin domain containing intermediate filament IMC7	TGGT1_222220	49	0.659688	0.897202	0.176952	0.071815	0.383589	0.885775	S	4	N/A	0	8.6162	8.7133	0.968951	15.7187	0.000274981	117.79	0.993739	22.8032	0.000554374	114.72	100.13	77.062	-0.11807	3	TANEESAAPTLKRLVSKTTHIKTVTESLSRK	LVS(0.994)KT(0.005)T(0.001)HIK	LVS(22.8)KT(-22.8)T(-29.76)HIK	1	3955
signal peptidase	TGGT1_214090	1453	0.781857	0.688841	-0.0791615	0.0722535	0.380828	0.370299	S	3	N/A	0	8.14919	7.60668	0.999999	62.7684	2.12351e-05	116.86	0.999999	58.8106	3.14623e-05	115.1	83.715	116.86	-0.1725	3	RRLSIKEEKELFRCRSADHGPTPKGFCSGDV	CRS(1)ADHGPTPK	CRS(62.77)ADHGPT(-62.77)PK	1	3716
alveolin domain containing intermediate filament IMC7	TGGT1_222220	66	0.540868	0.588596	0.0448807	0.0727687	0.443962	0.689539	T	4	N/A	0	7.29783	7.72257	0.999988	48.8825	1.32148e-24	136.49	0.999223	33.7617	1.01157e-11	106.39	114.23	78.501	-0.44731	11	TTHIKTVTESLSRKQTKEITTNTLHMGWKET	TVT(0.01)ES(0.188)LS(0.802)RKQT(1)K	T(-37.24)VT(-19.25)ES(-6.29)LS(6.29)RKQT(48.88)K	1;2	3955
hypothetical protein	TGGT1_233380	71	0.765519	0.765882	-0.172204	0.0736893	0.888535	1.01059	S	2	N/A	0	7.40441	7.45902	0.981275	17.1937	1.69034e-12	105.17	0.964139	14.2952	2.2922e-09	100.81	94.313	85.081	0.28481	3	GPPRSFIPLLSNRLSSLQADVIRVTDTSGPC	LS(0.019)S(0.981)LQADVIR	LS(-17.19)S(17.19)LQADVIR	1;2	4287
hypothetical protein;putative KH domain protein	TGGT1_280370	183	0.961432	1.09825	-0.00107672	0.075261	0.483335	0.795031	S	3	N/A	0	7.30114	7.55787	0.569698	4.90364	1.82774e-07	59.37	0.961651	17.1541	5.80321e-37	122.3	118.43	122.3	-0.13272	22	TAPTPSPLVQSQKQPSFAPSSSAVTKDCSGV	SSPVASTAPTPSPLVQSQKQPS(0.962)FAPS(0.014)S(0.019)S(0.005)AVT(0.001)K	S(-102.35)S(-102.35)PVAS(-86.36)T(-81.61)APT(-63.25)PS(-51.18)PLVQS(-38.96)QKQPS(17.15)FAPS(-18.36)S(-17.15)S(-22.73)AVT(-32.55)K	1	5376
cytochrome b5-like heme/steroid-binding domain protein;hypothetical protein	TGGT1_254090	678	1.05286	0.85201	0.22192	0.0773117	0.56209	0.406036	S	2	N/A	0	7.20445	7.30974	0.980932	17.1853	0.000339643	143.43	0.991503	23.6498	1.37797e-05	120.92	102.34	120.92	0.29792	4	CGVPQTLPEMLRSAASQDISESRHASCEGEA	S(0.004)AAS(0.992)QDIS(0.004)ESR	S(-23.72)AAS(23.65)QDIS(-23.65)ES(-50.03)R	1	4760
Na+/H+ exchanger NHE3	TGGT1_305180	1162	0.855492	0.690235	-0.279312	0.0778386	0.625275	0.551178	S	3	N/A	10	7.39914	7.54942	1	88.5614	4.52602e-06	147.7	1	103.791	1.31396e-05	103.79	109.7	103.79	0.11983	6	RSSSSLEGGRVGRLDSDVELIRTSSQSTADF	VGRLDS(1)DVELIR	VGRLDS(103.79)DVELIR	1	5767
phospholipid-translocating P-type ATPase, flippase subfamily protein	TGGT1_216380	712	0.744713	0.744607	-0.154858	0.0778505	0.816527	0.796061	S	3	N/A	7	7.26017	6.9329	1	65.8954	0.00713904	65.895	1	69.0301	0.00605142	69.03	38.141	69.03	-0.045378	3	AAGKQMMRNFRVKLKSGDLEARGRSERTKAR	LKS(1)GDLEAR	LKS(69.03)GDLEAR	1	3797
dynamin-related protein DRPB	TGGT1_321620	750	1.37997	0.827466	0.166038	0.0801862	0.371794	0.215077	S	4	N/A	0	8.20664	8.03794	0.522417	0	8.53699e-26	102.98	0.677092	4.66824	1.53436e-38	108.96	94.167	58.95	-0.34472	9	QRDAGTRALPNLQSFSSFGSGEGRGQPIAGG	ALPNLQS(0.323)FS(0.677)S(0.677)FGS(0.323)GEGRGQPIAGGMQRPDAHSAYLGGSQR	ALPNLQS(-4.67)FS(4.67)S(4.67)FGS(-4.67)GEGRGQPIAGGMQRPDAHS(-46.55)AY(-51.48)LGGS(-55.04)QR	1;2	6152
B-block-binding subunit of tfiiic protein;hypothetical protein	TGGT1_228070	3679	1.03736	0.830499	0.061317	0.0819569	0.470588	0.344482	S	3	HMM: MREAELLAAAVDLLALEGERGA, NN: MREAELLAAAVDLLALEGERGATFPELLVLLSSAHPEFAT	0	6.65262	7.18665	1	45.6801	0.0653184	45.68	1	52.4819	0.0496806	52.482	6.8018	52.482	-0.089738	3	SSRRLGGSAQVCRQGSLRKVREKATDTELRA	QGS(1)LRK	QGS(52.48)LRK	1	4122
hypothetical protein	TGGT1_226680	662	0.719223	0.594073	-0.0956827	0.0825002	0.65425	0.690309	T	3	N/A	0	7.19019	7.41657	1	58.0983	3.98155e-13	110.6	1	69.92	1.61634e-16	119.37	104.19	69.92	-0.35046	3	ESSKGTPRAGISRGDTLDREAANRRRTQMLE	GDT(1)LDREAANR	GDT(69.92)LDREAANR	1	4080
HECT-domain (ubiquitin-transferase) domain-containing protein	TGGT1_291980	3842	0.619025	0.592151	-0.0269003	0.0843301	0.600148	0.549105	S	2	N/A	0	6.96168	7.06755	0.998129	27.2716	0.000237915	141.82	0.980976	17.1235	0.00162867	74.611	84.9	141.82	0.60816	3	VLAEAETTSQCERLSSREDENPRTLSKGPFD	LS(0.002)S(0.998)REDENPR	LS(-27.27)S(27.27)REDENPR	1	5598
ubiquitin carboxyl-terminal hydrolase	TGGT1_221610	5	0.997627	0.631197	0.011764	0.0868665	0.79594	0.472026	S	4	N/A	0	7.60121	7.52265	1	92.4703	3.21291e-16	140.2	1	92.0053	1.95155e-17	124.31	128.3	124.31	0.22861	1	___________MSRRSKEFIAENKQENTETR	S(1)KEFIAENKQENTETR	S(92.01)KEFIAENKQENT(-92.01)ET(-103.45)R	1	3933
hypothetical protein	TGGT1_243460	460	1.36999	0.964441	-0.721854	0.0871548	0.304992	0.694919	S	3	N/A	0	6.7897	6.96114	0.864005	8.02994	6.31642e-05	120.53	0.997016	25.2395	2.8147e-08	133.32	94.017	97.542	0.6346	6	RCDGDSERSRLLSLASALGKAEGQFVGDRVS	LLS(0.003)LAS(0.997)ALGKAEGQFVGDR	LLS(-25.24)LAS(25.24)ALGKAEGQFVGDR	1	4509
glideosome-associated protein with multiple-membrane spans GAPM2B	TGGT1_206690	367	0.526763	0.546696	0.0255867	0.0915368	0.486097	0.581586	S	2	N/A	5	8.76498	8.56927	1	98.0483	0.00494651	99.136	1	75.6522	0.00671499	96.624	46.199	75.652	0.00015728	3	GEFRVEEMPSMQRSASVLGRQQTGGISESAA	S(1)AS(1)VLGR	S(75.65)AS(75.65)VLGR	1;2	3552
hypothetical protein	TGGT1_208400B	92	1.71667	1.52498	-0.188533	0.092557	0.845315	0.996662	S	3	N/A	0	6.80064	7.37284	0.997346	27.5163	0.000592162	73.834	0.988997	21.5892	3.37535e-05	94.487	76.414	73.834	0.075523	5	HESSQAFDEYRSSSASASFSGRKWRGEVKRE	SSS(0.002)AS(0.997)ASFSGRK	S(-39.4)S(-33.56)S(-27.52)AS(27.52)AS(-34.84)FS(-52.17)GRK	1	3585;6171
hypothetical protein	TGGT1_230400	1965	0.667318	0.642515	0.0296862	0.0942852	1.12738	1.32638	S	2	N/A	0	7.40622	8.12476	1	106.929	6.68686e-09	106.93	1	163.786	1.46102e-09	168.58	143.21	163.79	-0.91234	3	ENRGTSGFGPVERVGSEAGQDLMLMMKKYEM	VGS(1)EAGQDLMLMMK	VGS(163.79)EAGQDLMLMMK	1	4192
lipoprotein, putative;putative lipoprotein	TGME49_264420	1678	0.961327	1.09293	-0.179971	0.0950442	0.483603	0.84608	S	3	N/A	0	7.07339	7.35465	0.999999	58.9184	0.000896868	79.652	0.999999	61.8776	0.000616862	81.632	69.212	81.632	0.21283	4	GIRRLESKVAVKRLESKVAVTKLESKVGVKK;GLKSHASTGGIRRLESKVAVTKLESKVGVKK	RLES(1)KVAVTK	RLES(61.88)KVAVT(-61.88)K	1	6198;6234
NAD(+)/NADH kinase domain-containing protein	TGGT1_244700	1762	1.14719	1.06225	0.136645	0.0960535	1.05044	0.838659	S	2	N/A	0	7.3044	7.23223	0.994322	22.4331	0.00667829	103.42	0.999293	31.503	0.0254488	73.841	55.371	73.841	0.58278	3	CRSGNALLGVLARGGSEASLRSSFSSPPKQQ	GGS(0.999)EAS(0.001)LR	GGS(31.5)EAS(-31.5)LR	1	4551
NAC domain-containing protein	TGME49_257090	193	0.832523	0.502424	-0.001798	0.0965062	0.487712	0.330417	S	2	N/A	0	7.62939	8.1786	1	106.578	0.000129808	106.58	1	42.3169	0.000342067	103.23	84.257	42.317	0.036173	5	ILAARAKLRERFGQASQQLGGKGTARRKTKK	FGQAS(1)QQLGGK	FGQAS(42.32)QQLGGK	1	6193
hypothetical protein;putative proteophosphoglycan 5, related protein	TGGT1_257430	2212	1.139	0.864127	-0.0416072	0.0968073	0.969769	0.723966	S	4	N/A	0	6.9207	6.96188	0.942417	12.1395	2.97367e-05	139.21	0.983755	17.8218	6.5102e-05	159.14	129.93	87.083	0.1181	3	LSRRQSQMGISARSGSLLHHNESTRAAGRSP	S(0.016)GS(0.984)LLHHNESTR	S(-17.82)GS(17.82)LLHHNES(-73.49)T(-77.24)R	1	4832
hypothetical protein;kinase phosphorylation protein	TGGT1_319670	205	0.677603	0.53365	0.0292067	0.0989501	0.281101	-0.0711558	S	3	N/A	0	6.69801	6.98964	0.988192	19.2265	5.14491e-06	84.249	0.999956	43.537	2.17722e-38	218.25	201.89	218.25	0.18057	4	ARIKREGFCMERRQPSGDTVQHAAVQARRYE	RQPS(1)GDTVQHAAVQAR	RQPS(43.54)GDT(-43.54)VQHAAVQAR	1	6110
nmda receptor glutamate-binding chain	TGGT1_309560	23	0.806447	0.574747	-0.0404618	0.0992892	0.801446	0.600923	S	2	N/A	7	8.56671	8.70323	1	65.6849	1.69849e-75	197.3	0.999998	60.2463	9.69435e-65	151.46	170.78	169.98	0.22332	3	SIATGVGPTPVGRVPSYYDPEIGGAARTAQE	VPS(1)YYDPEIGGAAR	VPS(65.68)Y(-65.68)Y(-71.48)DPEIGGAAR	1	5859
hypothetical protein;putative KH domain protein	TGGT1_280370	293	1.8806	1.34802	-0.0698105	0.099488	1.36282	1.19402	S	3	N/A	0	8.33738	8.64136	0.902485	9.66369	5.93586e-68	245.23	0.999671	34.8067	3.8008e-33	171.48	188.94	134.03	-0.27134	11	GHAERLWNFSGRGSLSFDDLIAQVQKLLHSN	LWNFS(0.006)GRGS(0.994)LS(1)FDDLIAQVQK	LWNFS(-22.47)GRGS(22.47)LS(34.81)FDDLIAQVQK	1;2	5376
S1/P1nuclease	TGGT1_240280	413	1.37704	1.02879	-0.213305	0.0999392	0.939827	0.567474	S	2	HMM: MKRTRSTAAGLVLCLLCGSSLISCAQAF, NN: MKRTRSTAAGLVLCLLCGSSLISCAQAF	1	7.20126	7.35311	0.962611	14.4181	2.39224e-38	213.52	0.920608	10.8974	9.63023e-32	199.06	187.65	88.09	-0.14469	3	RFYSTPPAHALQRGGSSPTTKLPPTGAPAGG	GGS(0.963)S(0.035)PT(0.002)TKLPPTGAPAGGR	GGS(14.42)S(-14.42)PT(-26.13)T(-37.23)KLPPT(-42.47)GAPAGGR	1	4445
glideosome-associated protein with multiple-membrane spans GAPM2B	TGGT1_206690	365	0.574487	0.605917	0.139224	0.101719	0.641869	0.713444	S	2	N/A	5	8.51776	9.01034	1	98.0483	0.00494651	119.07	1	75.6522	0.000158599	134.66	43.864	75.652	0.00015728	1	LTGEFRVEEMPSMQRSASVLGRQQTGGISES	S(1)AS(1)VLGR	S(75.65)AS(75.65)VLGR	1;2	3552
P-type ATPase4, putative;putative P-type ATPase4	TGGT1_278660	101	0.625404	0.780245	-0.129605	0.101996	0.724302	0.770052	S	2	N/A	8	7.56745	7.22832	0.841159	7.36438	1.08659e-08	102.89	0.889973	9.61772	4.91268e-12	118.52	101.09	41.293	-0.23875	4	GGSGTGHSQLGKSISSVSQMHRDEHARLLPA	S(0.026)IS(0.165)S(0.89)VS(0.918)QMHRDEHAR	S(-16.51)IS(-9.62)S(9.62)VS(10.43)QMHRDEHAR	1;2	5352
hypothetical protein;putative transmembrane protein	TGGT1_285290	236	0.864177	0.926846	-0.129652	0.102139	0.712977	0.898663	S	3	HMM: MCICAPFKRLPLKCRASTLYFFPLFYCCFLVGSLAL, NN: MCICAPFKRLPLKCRASTLYFFPLFYCCFLVGSLAL	3	7.28051	7.54763	0.999096	30.4326	0.000155206	131.83	0.999611	34.0946	6.41512e-05	122.69	108.46	122.69	0.078669	4	EYGPEHRASFFRGSDSFRQCRESASREGSPR	GSDS(1)FRQCR	GS(-34.09)DS(34.09)FRQCR	1	5440
DEAD (Asp-Glu-Ala-Asp) box polypeptide DDX3X	TGGT1_226250	670	1.83491	1.25641	-0.286387	0.10223	0.799408	0.615604	S	2	N/A	0	7.62969	7.95653	1	79.1482	0.011634	79.148	1	52.4897	0.0581472	52.49	25.392	52.49	0.34332	4	MGGGWGGGRGGRGGGSFGGRQGGAGYGSMGG	GGGS(1)FGGR	GGGS(52.49)FGGR	1	4063
WD domain, G-beta repeat-containing protein	TGGT1_273800	517	1.28108	0.72486	-0.0260133	0.103207	1.27818	0.729607	S	3	N/A	0	7.15192	7.46823	0.999439	31.1188	8.97222e-10	68.58	0.999948	40.8911	2.70692e-30	110.92	104.4	110.92	1.105	23	VLRGESFSFLAFPQASAEDFVPPFPRLNTAP	SLSPTEQVLRGES(0.367)FS(0.633)FLAFPQAS(1)AEDFVPPFPR	S(-61.44)LS(-49.98)PT(-43.64)EQVLRGES(-2.37)FS(2.37)FLAFPQAS(40.89)AEDFVPPFPR	2	5276
WD domain, G-beta repeat-containing protein	TGGT1_273800	509	0.669356	0.827196	0.00382898	0.103207	1.27818	0.729607	S	3	N/A	0	7.82476	7.46823	0.866643	8.53258	4.12661e-83	160.86	0.633379	2.37451	2.70692e-30	110.92	154.57	160.86	0.16378	15	KSLSPTEQVLRGESFSFLAFPQASAEDFVPP	SLSPTEQVLRGES(0.122)FS(0.867)FLAFPQAS(0.012)AEDFVPPFPR	S(-75.23)LS(-63.25)PT(-57.36)EQVLRGES(-8.53)FS(8.53)FLAFPQAS(-18.64)AEDFVPPFPR	1;2	5276
myosin F	TGGT1_278870	1515	1.62561	1.27416	0.324257	0.105012	0.422888	0.0886917	S	2	N/A	0	7.30899	7.41184	0.980012	18.8962	0.00117624	133.79	0.971734	16.9705	0.0031026	80.834	89.697	133.79	0.29663	3	ASAVGGQENGVEKSSSGVSAHRQGGLSANFF	S(0.007)S(0.013)S(0.98)GVSAHR	S(-21.34)S(-18.9)S(18.9)GVS(-37.97)AHR	1	5361
hydrolase	TGGT1_261500	417	0.718405	0.525825	-0.27421	0.105318	0.823838	0.0411378	S	4	N/A	0	8.70521	7.70483	0.499955	0	1.13428e-45	131.27	0.999914	41.5732	9.04413e-84	181.44	173.1	181.44	0.0014901	16	GGPAVVAATTHAVDRSNSALGNLIATATGSK	GGPAVVAATTHAVDRS(1)NS(1)ALGNLIATATGSK	GGPAVVAAT(-47.91)T(-41.57)HAVDRS(41.57)NS(62.01)ALGNLIAT(-67.48)AT(-80.62)GS(-90.28)K	1;2	4942
small nuclease	TGGT1_310060	163	1.26126	1.17307	-0.17865	0.105758	0.568294	0.705453	S	2	N/A	0	8.35654	8.26745	0.992084	21.4296	1.34096e-05	129.15	0.990875	21.5834	2.13667e-06	134.02	102.56	71.531	0.34195	3	SAEMEGMMEAPARFKSVSSEDANRIAPIRTA	FKS(0.992)VS(0.007)S(0.001)EDANR	FKS(21.43)VS(-21.43)S(-31.05)EDANR	1;2	5877
AAA family protein	TGGT1_211690	936	0.986736	1.01463	-0.0851757	0.105777	0.747301	0.947751	S	3	HMM: MSPPTNCLAVQLPLSSPSSASSS, NN: MSPPTNCLAVQLPLSSPSSASSS	0	8.36964	8.49472	0.991558	25.4736	2.12362e-201	307.22	0.982919	19.0784	8.80224e-178	297.5	278.39	307.22	0.18538	3	LNELADAQAQLSRSSSSNRDDTPLGSSALQN	S(0.003)S(0.003)S(0.992)S(0.003)NRDDTPLGSSALQNTK	S(-25.47)S(-25.47)S(25.47)S(-25.47)NRDDT(-51.64)PLGS(-106.07)S(-121.51)ALQNT(-193.01)K	1	3663
CRAL/TRIO domain-containing protein	TGGT1_203390	164	0.639777	0.566946	-0.036047	0.105908	0.567886	0.678867	S	4	N/A	0	8.21748	8.35135	0.9887	19.7469	2.91645e-07	93.776	0.982616	19.3619	2.05712e-12	119.38	99.708	93.776	0.169	4	ERTKSSSWFSWKSAISFSSTAKEDEKKNMPQ	SAIS(0.989)FS(0.01)S(0.001)TAKEDEKK	S(-40.15)AIS(19.75)FS(-19.75)S(-32.5)T(-37.7)AKEDEKK	1	3466
hypothetical protein;putative transmembrane protein	TGGT1_268980	131	0.748439	0.663022	-0.0397492	0.106272	0.274281	0.179757	S	2	HMM: MTSLLWIEVFAGVGGCFLLFVIVTAV, NN: MTSLLWIEVFAGVGGCFLLFVIVTAV;N/A	1	6.78733	7.08214	0.806407	6.20593	1.41101e-11	127.62	0.907867	9.98028	1.13792e-06	94.125	92.697	94.125	0.15245	3	RFHGNSGSGRTSRMSSAEPSAGPSTTGRIRG	MS(0.091)S(0.908)AEPS(0.001)AGPSTTGR	MS(-9.98)S(9.98)AEPS(-30)AGPS(-49.46)T(-49.46)T(-52.94)GR	1	5157
phosphatidylinositol 3- and 4-kinase	TGGT1_296010	294	0.981375	0.744234	0.0535445	0.106311	0.684652	0.736732	S	3	N/A	0	6.96749	7.48229	0.98598	18.2853	2.20515e-43	147.8	0.827433	6.80786	4.55368e-05	58.98	140.07	147.8	0.17608	10	QPAAGKVLGFSERSMSNAEEIALGEASSKAG	VLGFS(0.055)ERS(0.959)MS(0.986)NAEEIALGEASSK	VLGFS(-13.59)ERS(13.59)MS(18.29)NAEEIALGEAS(-79.43)S(-85.23)K	1;2	5692
hypothetical protein	TGGT1_233380	66	0.869785	0.707879	-0.12705	0.107347	1.15368	1.33626	S	3	N/A	0	7.11501	7.3364	0.997277	25.1441	1.69034e-12	105.17	0.992505	19.9921	2.2922e-09	100.81	94.313	105.17	0.01464	7	AVTPTGPPRSFIPLLSNRLSSLQADVIRVTD	SFIPLLS(0.997)NRLS(0.138)S(0.865)LQADVIR	S(-41.28)FIPLLS(25.14)NRLS(-8.05)S(8.05)LQADVIR	2	4287
DUF367 domain-containing protein	TGGT1_204540	154	0.984641	1.03247	-0.0180603	0.108707	0.478219	0.617523	S	2	N/A	0	7.66217	7.78979	0.970931	15.653	0.00107524	91.961	0.99945	33.4221	0.00332507	85.813	58.086	85.813	-0.036798	3	DTSAPDEQDSYHRSISATSPKKRHMGDASFF	SIS(0.999)ATSPKK	S(-33.42)IS(33.42)AT(-40.38)S(-54.22)PKK	1	3507
hypothetical protein	TGGT1_271930	96	0.895508	0.583921	-0.110438	0.111282	0.883198	0.671592	S	2	N/A	0	8.56194	8.71577	0.998746	32.2326	0.000138534	102.5	0.999465	32.8383	1.03627e-05	162.13	118.71	162.13	0.061999	3	VAPEPVHTAMHQRSSSRAANSLYRGMSAILP	SS(0.001)S(0.999)RAANSLYR	S(-48.33)S(-32.84)S(32.84)RAANS(-81.84)LY(-144.53)R	1;2	5234
dynamin-related protein DRPB	TGGT1_321620	833	0.99349	1.153	0.367315	0.113649	0.552216	0.677333	S	3	N/A	0	7.58401	8.11106	0.999804	37.5118	1.03127e-31	198.55	0.999985	48.3609	1.31701e-55	230.55	202.52	202.46	0.060071	10	LPDKARALSSSGVFDSKGASASAAKHVFEKV	ALSSSGVFDS(1)KGASASAAK	ALS(-72.16)S(-72.16)S(-66.12)GVFDS(48.36)KGAS(-48.36)AS(-64.75)AAK	1;2	6152
hypothetical protein	TGGT1_239400	1081	0.788617	0.519887	-0.400267	0.114353	0.624238	0.915048	S	3	N/A	0	6.60317	6.903	0.943591	12.2516	0.000229239	86.548	0.499984	0	1.70033e-05	136.39	100.72	86.548	-0.1049	3	EGARRNLAASLVRRVSSEGSHQGVREQGDGS	RVS(0.944)S(0.056)EGSHQGVR	RVS(12.25)S(-12.25)EGS(-36.24)HQGVR	1	4417
AAA family protein	TGGT1_211690	1458	0.816607	0.819297	0.0224815	0.115372	0.652869	0.791953	S	1	HMM: MSPPTNCLAVQLPLSSPSSASSS, NN: MSPPTNCLAVQLPLSSPSSASSS	0	8.12054	8.25217	0.985885	21.297	0.00440702	121.85	0.998347	28.6265	0.00707019	128	54.747	103.55	0.47108	3	PSLQGGQGGNLPRSSSFASRQGSAGAHARAG	SS(0.001)S(0.998)FASR	S(-35.65)S(-28.63)S(28.63)FAS(-49.58)R	1	3663
zinc finger (CCCH type) motif-containing protein	TGGT1_218300	310	1.39113	0.977523	-0.320518	0.120612	0.636374	0.462157	S	2	N/A	0	7.96764	8.09139	0.999917	40.8053	0.00100091	108.68	0.999976	46.138	0.000988348	108.98	66.636	92.781	-0.16274	5	ANGSRPVFETRSRQDSLHAKSRSGSAGDAEL	SRQDS(1)LHAK	S(-46.14)RQDS(46.14)LHAK	1;2	3845
CMGC kinase, MAPK family (ERK) MAPK-1	TGGT1_312570	1039	0.776276	0.988229	0.341678	0.120982	0.472291	0.746271	S	2	N/A	0	7.34842	7.56617	0.99712	25.3929	0.0036092	102.46	0.999027	30.1162	0.00377294	105.81	49.906	105.81	0.036461	3	IEAGLAPDLAFFRGTSFGGRSTSCCVEGVSE	GT(0.001)S(0.999)FGGR	GT(-30.12)S(30.12)FGGR	1	5961
hypothetical protein	TGGT1_248740	82	1.43781	1.23583	-0.0436067	0.121026	0.84446	0.657251	S	3	N/A	0	8.51028	8.74586	0.999848	38.1736	0.00012488	142.47	0.999986	48.4345	7.82039e-05	153.11	113.17	124.6	0.36771	4	NIRSVSVAGVPRRQLSNSAAREATAVKSATP	RQLS(1)NSAAR	RQLS(48.43)NS(-48.43)AAR	1	4641
autophagy-related cysteine peptidase atg4, putative;putative autophagy-related cysteine peptidase atg4	TGGT1_206450	1644	1.16763	1.43854	0.116493	0.121791	0.55506	0.774827	S	3	N/A	0	7.2273	7.41219	0.773352	7.53107	0.000962241	97.439	0.998035	27.5964	4.34384e-05	111.63	76.025	107.09	-0.40264	3	PSGLASLPNAFSRTSSLQGTRPRQEAASGGA	TS(0.002)S(0.998)LQGTRPR	T(-44)S(-27.6)S(27.6)LQGT(-37.22)RPR	1	3544
hypothetical protein	TGGT1_271930	107	0.938756	0.84825	0.30144	0.12204	0.770763	0.782856	S	2	N/A	0	7.68577	8.08099	0.997183	25.492	5.33585e-05	81.48	0.999993	51.8111	1.96229e-32	131.33	119.31	131.33	-1.0311	3	QRSSSRAANSLYRGMSAILPMEDEVEETWAV	GMS(1)AILPMEDEVEETWAVMR	GMS(51.81)AILPMEDEVEET(-51.81)WAVMR	1	5234
PHD-finger domain-containing protein	TGGT1_224260	3875	0.637408	0.678658	-0.257678	0.122834	0.505467	0.485133	T	3	N/A	0	7.3439	7.52613	0.820779	7.39533	1.061e-25	122.6	0.519371	2.83644	3.87344e-26	122.6	99.302	122.6	0.072745	5	AAFFSSASSFRSFSFTSGNPPGSSSEPAAPP	S(0.001)FS(0.028)FT(0.821)S(0.15)GNPPGSSSEPAAPPRK	S(-28.51)FS(-14.61)FT(7.4)S(-7.4)GNPPGS(-38.16)S(-43.03)S(-47.85)EPAAPPRK	1	4006
hypothetical protein	TGGT1_271930	155	1.06389	0.891315	0.196062	0.12299	0.777765	0.671565	S	2	N/A	0	8.70012	9.06767	0.990868	20.3558	9.02381e-49	226.57	0.994263	23.0653	9.158e-17	161.55	208.3	142.43	0.17787	3	KLRRQHTKTEIRRWTSFLPETQQDTAFYGRN	WT(0.005)S(0.994)FLPET(0.001)QQDTAFYGR	WT(-23.07)S(23.07)FLPET(-30.86)QQDT(-49.06)AFY(-88.03)GR	1	5234
bromodomain-containing protein	TGGT1_263580	346	0.709687	0.565624	0.0446487	0.123092	0.574897	0.519733	S	3	N/A	0	7.57673	8.13596	0.992031	20.9509	1.99469e-27	188.26	0.994971	22.9632	5.32501e-80	247.58	226.3	212.05	0.33221	3	EALDGARAVGPGRTASGVHGEAVCVEEVPQR	T(0.005)AS(0.995)GVHGEAVCVEEVPQRK	T(-22.96)AS(22.96)GVHGEAVCVEEVPQRK	1	5012
kelch repeat-containing protein	TGME49_272030	516	1.10974	0.769105	0.0283733	0.127601	0.576216	0.16871	T	2	N/A	0	7.36644	7.53614	0.993514	21.9147	0.000112026	119.52	0.979811	16.8624	0.000456314	115.12	36.671	100.07	0.33975	1	ASTPEVLPPCPLRPRTSLGQQTGRRSVPHTL	T(0.994)S(0.006)LGQQTGRR	T(21.91)S(-21.91)LGQQT(-40.28)GRR	1	6200
DnaJ domain-containing protein	TGGT1_210430	1609	0.710616	0.694282	-0.168526	0.127614	0.719087	0.838164	S	2	N/A	0	6.94357	7.11939	0.988686	20.5648	0.0064213	68.171	0.880419	8.67206	0.000473693	95.428	72.89	68.171	0.75639	3	PPPLSKSPIPLLKIGSSNSEKNKGTREIKEP	IGS(0.989)S(0.009)NS(0.003)EKNK	IGS(20.56)S(-20.56)NS(-25.75)EKNK	1	3636
lipoprotein, putative;putative lipoprotein	TGGT1_264420	74	1.52867	1.2366	-0.0350562	0.127775	1.28808	1.32552	S	3	N/A	0	7.85532	8.07313	1	48.9809	0.0120791	67.08	1	55.3143	0.0187675	59.198	27.457	55.314	-0.15978	3	GIKKLESKEGLKKQISKAGVKKLESKEGLKK;GVKKLESKEGLKKQISKAGVKKLESKEGLKK	QIS(1)KAGVK	QIS(55.31)KAGVK	1	6198;6234
hypothetical protein	TGGT1_264430	638	1.04524	1.05614	-0.00511283	0.128829	0.739224	0.746319	S	5	N/A	0	7.79268	8.12284	1	73.4977	2.81792e-05	92.236	1	111.031	1.36191e-05	137.81	119.8	111.03	0.18476	3	TEDQLQQLLSLQRKDSGAKLPDHAKSGETPS	KDS(1)GAKLPDHAK	KDS(111.03)GAKLPDHAK	1	5034
putative kinesin heavy chain	TGGT1_273560	570	1.4307	1.00247	-0.180621	0.129465	0.74479	0.50693	S	3	N/A	0	8.13564	8.33228	0.962641	14.1111	9.48597e-63	218.16	0.975698	17.0291	2.49623e-42	172.95	203.78	105.9	0.23555	7	LAAARQNLRTIDKLNSGDIYSGDVSGVSLTK	T(0.005)IDKLNS(0.976)GDIY(0.021)S(0.971)GDVS(0.027)GVSLTK	T(-23.17)IDKLNS(17.03)GDIY(-17.03)S(15.54)GDVS(-15.54)GVS(-41.17)LT(-52.36)K	1;2	5269
amine-terminal region of chorein, A TM vesicle-mediated sorter;hypothetical protein	TGGT1_306020	3660	0.577943	0.504387	0.118616	0.132823	0.496593	0.426303	S	3	N/A	0	7.03391	6.9681	1	45.1581	0.0383433	45.158	1	57.5318	0.0208684	57.532	40.759	57.532	-0.25332	1	SRNPRDKFFGLFSSRSVDKAGFKTGARQSAR	S(1)VDKAGFK	S(57.53)VDKAGFK	1	5797
kelch repeat-containing protein	TGGT1_272030B	301	0.607572	0.508178	0.146548	0.135461	0.732854	0.717446	S	4	N/A	0	7.65389	7.73698	0.580324	5.05989	4.72914e-93	205.57	0.602837	5.62706	2.831e-104	216.01	205.76	196.02	-0.28235	3	ETPPALPKTRVFRSNSSSGVGGVAATAPSDG	S(0.165)NS(0.603)S(0.165)S(0.067)GVGGVAATAPSDGSDSHGACSSGEKGPSK	S(-5.63)NS(5.63)S(-5.63)S(-9.53)GVGGVAAT(-89.08)APS(-124.32)DGS(-144.8)DS(-154.5)HGACS(-172.81)S(-175.98)GEKGPS(-183.73)K	1	6200
hypothetical protein;putative guanylate-binding protein	TGGT1_310220	87	1.0211	1.0382	0.148351	0.136813	0.981069	1.02673	S	3	HMM: MHPPVSARPVSRAPELFASALGPAQRVESS, NN: MHPPVSARPVSRAPELFASALGPAQRVESS	0	7.49697	7.8851	0.64793	5.19993	0.0119098	43.861	0.986158	18.9955	0.000177955	87.974	54.827	87.974	-0.023771	3	LSGVEPKAQKPIRSGSKNFSDPSRRLRNPLE	S(0.012)GS(0.986)KNFS(0.001)DPSRR	S(-19)GS(19)KNFS(-28.61)DPS(-42.39)RR	1	5884
MIF4G domain-containing protein	TGGT1_254940	1202	1.17515	0.898773	0.205296	0.13987	0.688705	0.460005	S	4	N/A	0	7.32102	7.66673	0.999215	31.6942	4.76289e-15	110.23	0.99939	34.3089	9.63358e-28	127.4	117.09	112.95	0.23697	17	SSEGFTPPERSDSNASGKHNSQKNGEGRQRR	QSSEGFT(0.131)PPERS(0.178)DS(0.692)NAS(0.999)GKHNSQK	QS(-41.85)S(-36.53)EGFT(-7.25)PPERS(-5.91)DS(5.91)NAS(34.31)GKHNS(-38.67)QK	2	4785;6190
phosphoglycerate mutase family protein	TGGT1_258540	2529	1.07197	0.929098	-0.217502	0.140613	0.518935	0.550419	S	3	N/A	0	6.9531	7.05162	0.983758	18.0893	0.000100129	74.428	0.992438	21.2168	0.000790229	61.127	66.343	61.127	-0.48207	11	IGRSRTMSGTIGSQCSMKKTVGRRVYGSSLC	TMSGTIGS(0.007)QCS(0.992)MKK	T(-54.85)MS(-50.88)GT(-42.89)IGS(-21.22)QCS(21.22)MKK	1	4865
hypothetical protein	TGGT1_209600	83	0.967054	0.708261	0.0872562	0.141215	0.699251	0.67482	S	3	N/A	0	9.77097	9.93058	1	90.7282	3.07318e-67	240.96	1	90.5706	6.60717e-81	252.84	236.7	242.64	0.10918	13	MAKNTLETGDSLRLLSFDELFKSSEVKTIQK	NTLETGDS(1)LRLLS(1)FDELFK	NT(-93.6)LET(-39.31)GDS(39.31)LRLLS(90.57)FDELFK	1;2	3617
hypothetical protein;putative glyoxalase	TGGT1_205130	4634	0.837062	1.00761	0.168659	0.141273	0.822102	1.11053	S	3	N/A	0	7.33337	7.43011	0.954587	13.2264	0.00123035	97.734	0.992123	21.0022	0.00687262	66.663	69.11	66.663	0.34202	6	HLSEYAFARRDGVTRSFHRRTLSHLGLEDVP	DGVT(0.008)RS(0.992)FHR	DGVT(-21)RS(21)FHR	1	3512
dynein light intermediate chain;hypothetical protein	TGGT1_247600	87	1.0843	1.00664	0.0553085	0.143111	0.753884	1.01476	S	2	N/A	0	7.56757	7.98455	1	103.546	0.00642452	103.55	1	85.6757	0.0175762	85.676	35.323	85.676	0.2745	3	APEEKSASPSPQRGLSAAFKTAAAAQEKGDT	GLS(1)AAFK	GLS(85.68)AAFK	1	4616
esterase/lipase/thioesterase domain-containing protein	TGGT1_249350	169	0.53429	0.68296	0.219815	0.144986	0.135279	0.401616	S	4	N/A	0	6.73171	7.55693	0.921377	11.6563	7.30659e-05	73.346	0.933316	12.2305	9.78892e-09	93.804	80.168	93.804	-0.39672	4	FAGDSSEQNSLRHTHSLSPVSQPHSSSSREG	HT(0.011)HS(0.933)LS(0.056)PVSQPHSSSSR	HT(-19.36)HS(12.23)LS(-12.23)PVS(-45.56)QPHS(-82.41)S(-85.46)S(-85.13)S(-84.78)R	1;2	4654
hypothetical protein	TGGT1_208400B	94	1.44324	1.55188	-0.606008	0.145491	1.12265	1.59718	S	3	N/A	0	7.04509	7.19388	0.963277	14.2461	0.000376099	82.529	0.969639	16.1678	0.000846666	71.08	68.446	71.08	-0.40865	7	SSQAFDEYRSSSASASFSGRKWRGEVKREDV	SSSAS(0.007)AS(0.97)FS(0.023)GRK	S(-54.92)S(-52.15)S(-44.87)AS(-21.49)AS(16.17)FS(-16.17)GRK	1	3585;6171
hypothetical protein;SNF2 family amine-terminal domain protein	TGGT1_209730	416	1.08807	0.643563	0.186865	0.146738	0.458616	0.118513	S	2	N/A	0	6.96876	6.98366	0.5	0	4.38809e-06	118.2	0.975981	16.0889	4.04728e-05	102.64	95.624	102.64	0.36283	3	LLRHALGASSLCRSASGEEVNQEARESPDVL	S(0.024)AS(0.976)GEEVNQEAR	S(-16.09)AS(16.09)GEEVNQEAR	1	3619
RNA recognition motif-containing protein	TGGT1_318690	875	1.25491	1.02039	-0.192618	0.150787	0.804155	0.639022	S	2	N/A	0	7.63254	7.69126	0.999452	32.7282	6.3605e-14	189.56	0.997887	28.8713	7.62279e-11	168.42	133.05	189.56	0.20639	3	TSACDWERQQPQRSSSRNASDVAVASRQKPL	SS(0.001)S(0.999)RNASDVAVASR	S(-48.34)S(-32.73)S(32.73)RNAS(-64.57)DVAVAS(-134.84)R	1	6097
hypothetical protein	TGGT1_309250	959	0.937259	0.951216	-0.116824	0.151586	0.575332	0.672026	S	3	N/A	0	7.33963	7.3941	0.956358	13.609	5.37933e-05	91.355	0.95083	13.8793	3.6834e-05	93.424	80.632	91.355	0.52202	3	SSTSPESELLPSRQKSSSDFKGPVKGSRRGP	QKS(0.956)S(0.042)S(0.002)DFKGPVK	QKS(13.61)S(-13.61)S(-26.84)DFKGPVK	1	5855
ubiquitin carboxyl-terminal hydrolase family 2 protein	TGGT1_289330	1823	0.870643	0.852087	0.278457	0.151632	0.432458	0.520742	T	3	N/A	0	8.16929	8.31735	0.807523	6.2284	1.5052e-29	112.34	0.70418	6.08667	1.2679e-24	107.75	108.3	112.34	0.15478	17	VSGAGADLECADGDATADSEEDEDPWIHVPK	AVSGAGADLECADGDAT(0.808)ADS(0.192)EEDEDPWIHVPK	AVS(-44.52)GAGADLECADGDAT(6.23)ADS(-6.23)EEDEDPWIHVPK	1	5527
AIG2 family protein	TGGT1_240960	387	1.11321	0.684277	-0.26661	0.152462	0.660655	0.428342	S	4	N/A	0	7.33441	7.27453	0.999967	45.6119	9.32628e-12	102.98	0.99998	47.8672	1.69037e-16	118.32	106.92	118.32	-0.041715	14	PRFKPPDDCSTLRLPSAKGIFRTATGIGSLS	FKPPDDCSTLRLPS(1)AK	FKPPDDCS(-54.71)T(-47.87)LRLPS(47.87)AK	1	4469
hypothetical protein;putative transmembrane protein	TGGT1_234530	129	1.70914	1.07561	-0.169966	0.152475	0.830165	0.186005	S	2	N/A	2	7.43681	7.6343	0.87579	8.95461	9.98062e-16	116.04	0.890752	11.4874	3.64587e-16	157.88	133.83	82.635	0.047649	3	DAAPLSDNAWTGRTGSSGPGGRGNAADAKQM	T(0.063)GS(0.891)S(0.046)GPGGRGNAADAK	T(-11.49)GS(11.49)S(-12.87)GPGGRGNAADAK	1	4315
Vps54 family protein	TGGT1_295330	73	0.818135	0.811702	0.0843401	0.152542	0.820578	0.665321	S	2	N/A	0	6.65342	6.90407	1	81.5944	0.000368278	81.594	1	144.73	7.63363e-07	144.73	131.75	144.73	0.28665	3	PSSVFSFLTENSRFASLEDPVDFSPRRASAG	FAS(1)LEDPVDFS(1)PR	FAS(144.73)LEDPVDFS(144.73)PR	2	5675
Vps54 family protein	TGGT1_295330	81	0.818135	0.811702	0.0843401	0.152542	0.820578	0.665321	S	2	N/A	0	6.65342	6.90407	1	81.5944	0.000368278	81.594	1	144.73	7.63363e-07	144.73	131.75	144.73	0.28665	11	TENSRFASLEDPVDFSPRRASAGGTAKEISF	FAS(1)LEDPVDFS(1)PR	FAS(144.73)LEDPVDFS(144.73)PR	2	5675
RNA recognition motif 2 protein	TGGT1_313910	378	1.16762	1.10875	-0.0969605	0.15291	0.814922	0.992325	S	2	N/A	0	7.22484	7.23019	0.994905	23.7549	1.97787e-32	158.94	0.992019	23.117	2.37893e-32	144.27	135.07	56.121	0.27902	4	LRKLEQDLFNNRTLLSVTEDSAEGFRTPTTS	T(0.001)LLS(0.995)VT(0.004)EDSAEGFR	T(-31.27)LLS(23.75)VT(-23.75)EDS(-37.89)AEGFR	1;2	6012
hypothetical protein;putative guanylate-binding protein	TGGT1_310220	1014	1.24357	0.917298	-0.175135	0.154502	1.31353	0.793652	T	3	HMM: MHPPVSARPVSRAPELFASALGPAQRVESS, NN: MHPPVSARPVSRAPELFASALGPAQRVESS	0	7.33718	NaN	1	70.1773	5.50356e-05	115.38	0.999999	59.2065	0.000155747	88.561	64.578	115.38	0.16621	3	AAFASSFPCLGNRARTAEGVGESRSPGTRQG	ART(1)AEGVGESR	ART(70.18)AEGVGES(-70.18)R	1	5884
endonuclease IV APN	TGGT1_288680	253	1.40667	1.04609	0.12891	0.154827	0.667476	0.414787	S	3	HMM: MHLSSLILVLALASLCRPVISK, NN: MHLSSLILVLALASLCRPVISK	0	7.23573	7.16841	0.956139	13.3911	0.00276807	59.709	0.655063	2.78702	0.000594437	74.141	53.556	59.709	0.054885	3	TEETTSPISSVSRGVSGSGKPVVSKRIKTEP	GVS(0.956)GS(0.044)GKPVVSK	GVS(13.39)GS(-13.39)GKPVVS(-41.57)K	1	5502
hypothetical protein	TGME49_316340	104	1.17966	1.28722	0.347343	0.155581	0.591145	1.23222	S	4	N/A	0	7.34074	8.04825	0.999807	37.5023	2.47879e-18	123.65	0.999999	62.2763	1.75088e-23	190.8	178.91	138.49	-0.59265	12	NYLKRQATTTMFGLPSRFFESKEGFRVWGAE	RQATTTMFGLPS(1)RFFESK	RQAT(-84.88)T(-76.48)T(-67.81)MFGLPS(62.28)RFFES(-62.28)K	1;2	6219
phosphatidylinositol 3- and 4-kinase	TGGT1_276170	706	0.684648	0.588925	-0.063883	0.156051	0.558585	0.631755	S	2	N/A	0	8.44727	8.60547	0.84921	8.03167	1.70081e-16	153.95	0.875288	8.60553	1.52241e-17	186.15	150.53	169.52	-0.05921	3	LPSAAKTVEGISKASSSECLAKFKTEKASGR	AS(0.004)S(0.875)S(0.121)ECLAK	AS(-23.36)S(8.61)S(-8.61)ECLAK	1;2	5313
hypothetical protein	TGGT1_250820	1131	1.17936	1.00354	0.0508007	0.15683	0.814672	0.754235	S	4	N/A	0	7.81879	8.2994	1	88.427	8.14419e-06	109.55	1	95.0734	1.0096e-32	157.68	146.04	95.073	-0.28631	4	SPRTRETLDVAKRAASLRAEPDQKVAGLLEQ	RAAS(1)LRAEPDQK	RAAS(95.07)LRAEPDQK	1	4688
hypothetical protein	TGGT1_212210	209	1.13411	1.11132	0.183237	0.157702	1.28096	1.32248	S	2	N/A	0	7.6848	7.71551	0.988542	20.3073	5.29075e-24	128.45	0.691031	4.93758	3.2928e-24	122.16	118.71	128.45	0.10966	12	ALFKTGSSENNEVLPSFQDAEKAAPVRRSDT	TGS(0.002)S(0.009)ENNEVLPS(0.989)FQDAEK	T(-33.89)GS(-27.29)S(-20.31)ENNEVLPS(20.31)FQDAEK	1	3674
hypothetical protein;putative transmembrane protein	TGGT1_268780	2763	0.537544	0.52081	-0.0741949	0.158271	0.358941	0.291287	S	2	HMM: MRLGHRDTMTLLGLLHVLLFLFFAVVLVLPILLSL, NN: MRLGHRDTMTLLGLLHVLLFLFFAVVLVLPILLSL	1	6.64464	7.09576	0.999273	31.5568	0.000281351	94.717	0.999962	44.3746	0.000165445	107.46	79.288	107.46	0.064982	3	GDQLCVAKPEISRQLSDGRDSISRAGAATSA	QLS(1)DGRDSISR	QLS(44.37)DGRDS(-44.37)IS(-57.67)R	1	5150
GTPase activating protein for Arf protein	TGGT1_309220	488	1.06955	1.06566	0.236474	0.159232	1.23976	1.40845	S	2	N/A	0	7.74232	7.43101	0.999488	33.6076	2.27574e-23	161.47	0.99715	25.9434	1.88324e-24	185.41	173.6	119.41	0.60513	9	DVSSPPKKDVFSSLNSLDAFALAGKVQAKQK	KDVFSSLNS(0.999)LDAFALAGK	KDVFS(-41.14)S(-33.61)LNS(33.61)LDAFALAGK	1;2	5853
cell-cycle-control protein (translation regulation), putative;putative cell-cycle-control protein (translation regulation)	TGGT1_320430	443	0.977607	0.727689	-0.0128373	0.159377	0.742695	0.693891	S	2	N/A	0	7.33698	7.63903	1	85.6757	0.0175762	85.676	1	83.7828	0.0199441	83.783	18.984	83.783	0.40375	3	AGAESLTAQLSRRAFSAVVRQRDQEREQERE	AFS(1)AVVR	AFS(83.78)AVVR	1	6129
hypothetical protein;putative glyoxalase	TGGT1_205130	1412	0.871252	0.804508	-0.031662	0.160778	0.625073	0.644662	T	2	N/A	0	6.97568	7.17461	0.895407	9.18822	0.0113662	55.437	0.961524	13.9663	0.00214478	70.783	53.358	70.783	0.43236	4	APSEGAEPERLRRASTAGGATPGLREGLAFS	RAS(0.997)T(0.962)AGGAT(0.041)PGLR	RAS(25.78)T(13.97)AGGAT(-13.97)PGLR	2	3512
heat shock protein 101, putative;putative heat shock protein 101	TGGT1_257990	902	0.728427	0.691364	0.0166925	0.163707	0.733311	0.743023	S	3	N/A	0	7.89588	8.29137	0.987871	20.08	1.69139e-11	124.84	0.985581	18.5688	1.28331e-11	123.59	98.553	124.84	0.1493	3	ADMDDESLTPDSRTLSLGSRTDSYTNRSSAM	T(0.01)LS(0.988)LGS(0.002)RTDSYTNR	T(-20.08)LS(20.08)LGS(-26.27)RT(-41.44)DS(-45.45)Y(-94.54)T(-75.5)NR	1;2	4845
Ser/Thr phosphatase family protein	TGGT1_269460	847	1.2337	1.1806	0.0536124	0.164176	0.559435	1.04705	S	3	N/A	0	7.43361	7.15033	0.515708	0.972049	7.2814e-05	49.293	0.835096	4.57755	3.93691e-06	67.064	61.285	67.064	0.27823	3	ATANTVAPRETGKALSCVASSPLSPLADKDA	ALS(0.835)CVAS(0.537)S(0.572)PLS(0.057)PLADKDAELAAAFR	ALS(4.58)CVAS(-0.48)S(0.48)PLS(-10.42)PLADKDAELAAAFR	2	5170
Ser/Thr phosphatase family protein	TGGT1_269460	852	1.58439	1.53156	0.182237	0.164176	0.559435	1.04705	S	3	N/A	0	7.43361	7.15033	0.570495	0.626782	2.52506e-49	148.35	0.571574	0.484317	3.93691e-06	67.064	137.89	67.064	0.27823	8	VAPRETGKALSCVASSPLSPLADKDAELAAA	ALS(0.835)CVAS(0.537)S(0.572)PLS(0.057)PLADKDAELAAAFR	ALS(4.58)CVAS(-0.48)S(0.48)PLS(-10.42)PLADKDAELAAAFR	2	5170
hypothetical protein	TGGT1_268390	91	0.539649	0.65587	0.0410998	0.164388	0.740063	0.803004	S	2	N/A	0	6.89593	6.88847	0.883203	9.12181	0.023354	81.163	0.939811	12.3833	0.00975385	92.838	17.918	92.838	-0.13657	3	SSSDAGSPAAPSRALSLSSRAAAGRTALHLN	ALS(0.94)LS(0.054)S(0.006)R	ALS(12.38)LS(-12.38)S(-22.02)R	1	5141
hypothetical protein	TGGT1_240220	1160	0.95337	0.797221	0.284181	0.167988	0.642643	0.562144	S	4	N/A	0	7.55991	7.89689	1	74.9436	3.02984e-87	250.93	1	73.0513	1.20637e-178	300.84	287.25	300.84	0.4754	4	DVLSPRLLEHPRRADSEGQTEKQPEEAFPES	RADS(1)EGQTEKQPEEAFPESR	RADS(73.05)EGQT(-73.05)EKQPEEAFPES(-229.53)R	1	4443
sarco/endoplasmic reticulum Ca2+-ATPase	TGGT1_230420	1087	1.90375	1.96836	0.0226782	0.168586	0.779963	0.536495	S	3	N/A	7	8.32664	8.33592	0.999913	40.6199	0.000319764	134.66	0.999947	42.9547	1.88029e-05	97.235	91.49	97.235	-0.16435	9	KEAARRRQLSLSRSQSQLRKLQ_________	QLSLS(0.004)RS(0.996)QS(1)QLR	QLS(-39.71)LS(-23.96)RS(23.96)QS(42.95)QLR	1;2	4193
ribonuclease HI protein	TGGT1_220450	290	0.659137	0.635607	0.275088	0.16954	0.604233	0.77733	S	3	N/A	0	7.39974	7.75126	0.516761	3.01404	5.23885e-06	54.282	0.845175	7.41501	2.24033e-69	167.76	152.33	167.76	-0.0085657	25	SPSSSETGEGVERLPSGSLSRRRRKTRGPED	NEVSAAPGASPSSSETGEGVERLPS(0.845)GS(0.153)LS(0.002)R	NEVS(-149.9)AAPGAS(-105.92)PS(-85.36)S(-85.36)S(-85.36)ET(-69.37)GEGVERLPS(7.42)GS(-7.42)LS(-27.34)R	1	3901
glutamate/leucine/phenylalanine/valine dehydrogenase family protein	TGGT1_249390	156	0.989284	0.510414	0.443596	0.169587	0.452693	0.00833683	S	3	HMM: MVHVSASLPFSFFPRFFLSQPRGTRSF, NN: MVHVSASLPFSFFPRFFLSQPRGTRSF;HMM: MVHVSASLPFSFFPRLFLSQPRGTRSI, NN: MVHVSASLPFSFFPRLFLSQPRGTRSI	0	7.71834	7.98388	1	47.7121	0.000507928	103.2	1	68.8301	2.31016e-05	120.57	84.896	68.83	0.13261	1	TSGGSAGDLGAPVSRSLLGGRPVGKLGDSTL	S(1)LLGGRPVGK	S(68.83)LLGGRPVGK	1	4658
hypothetical protein;putative transmembrane protein	TGGT1_311230	3724	0.746173	0.863697	0.189706	0.171873	0.61011	0.698933	S	2	N/A	1	8.72094	8.7741	0.999983	47.8351	3.18222e-05	163.4	0.99998	47.0805	5.05774e-05	158.28	112.11	125.47	0.24584	3	DSTGERTSPSLRRGRSGDSGLSARQRTRGLG	GRS(1)GDSGLSAR	GRS(47.84)GDS(-47.84)GLS(-73.81)AR	1	5913
TLD protein	TGGT1_262390	909	1.23824	1.27192	-0.0866538	0.172613	0.803073	1.36932	S	3	N/A	0	7.45478	7.91007	0.999994	51.8804	1.73593e-12	123.6	0.999993	51.7106	2.30427e-11	110.98	99.572	56.081	0.35122	7	ASFALSPLRLLSRGASGFVDFWSKWKGPAGL	LLS(1)RGAS(1)GFVDFWSK	LLS(51.44)RGAS(51.88)GFVDFWS(-51.44)K	2	4967
hypothetical protein;putative transmembrane protein	TGGT1_209250	501	0.784236	0.536887	0.106243	0.175034	0.711749	0.563829	T	2	N/A	1	7.00894	7.26359	0.991629	22.7995	0.00245704	154.85	0.941428	12.7444	0.000274079	166.24	92.572	140.01	0.29353	3	GSEKLDRGGVWRRSSTAEGVAAKAIEKSKSS	S(0.003)S(0.005)T(0.992)AEGVAAK	S(-24.96)S(-22.8)T(22.8)AEGVAAK	1;2	3610
hypothetical protein;putative serine-rich adhesin for platelets family protein	TGGT1_205320	430	1.3071	1.27454	0.269667	0.175751	0.821093	0.867561	S	3	N/A	0	8.07368	8.32773	0.997858	27.5412	4.79956e-39	223.78	0.997833	27.6287	1.98557e-38	218.98	196.93	143.93	0.3845	8	LADRKDGRTVFESQKSLTSTADFRAGEKLAD	TVFESQKS(0.998)LT(0.002)STADFR	T(-82.65)VFES(-35.22)QKS(27.54)LT(-27.54)S(-40.95)T(-54.07)ADFR	1;2	3518
histidyl-tRNA synthetase	TGGT1_218810	161	1.01053	0.76096	0.0742204	0.176095	0.77184	0.56421	T	3	N/A	0	7.83713	7.5185	1	63.8187	2.78992e-07	126.26	1	89.8437	2.87304e-06	157.84	128.37	157.84	-0.10844	4	GKNEEKQEIKTKRADTLNGREESEA______	RADT(1)LNGREESEA	RADT(89.84)LNGREES(-89.84)EA	1	3859
ccr4-associated factor family protein	TGGT1_260240	543	0.711666	0.676283	-0.0857213	0.176489	0.471043	0.766113	S	3	N/A	0	7.34684	7.37701	0.985439	18.3042	0.000208412	83.869	0.999362	31.9472	0.000138359	100.11	70.581	100.11	-0.15061	3	LPLAGGTRESCGRSASFLGQERDRSQATQGL	S(0.001)AS(0.999)FLGQERDR	S(-31.95)AS(31.95)FLGQERDR	1	4910
HECT-domain (ubiquitin-transferase) domain-containing protein	TGGT1_291980	3841	0.96792	0.811941	-0.0407693	0.177639	0.605844	0.58834	S	3	N/A	0	7.28432	7.3461	0.613608	2.00863	0.000408457	93.091	0.631776	2.34452	0.00162867	74.611	29.672	69.864	0.074741	2	GVLAEAETTSQCERLSSREDENPRTLSKGPF	LS(0.632)S(0.368)REDENPR	LS(2.34)S(-2.34)REDENPR	1	5598
AP2 domain transcription factor AP2XI-2	TGGT1_310900	679	0.766559	0.555431	0.0134261	0.182291	0.378465	0.030126	S	4	N/A	0	7.31141	7.41586	0.993245	21.6766	3.67115e-11	138.97	0.963118	14.1801	4.37455e-10	106.57	126.69	138.97	0.058853	7	AREQTTCSRSPDRTESFDLAPHNKRRGRQVK	SPDRT(0.007)ES(0.993)FDLAPHNK	S(-54.08)PDRT(-21.68)ES(21.68)FDLAPHNK	1	5900
Coiled-coil domain containing 124 family protein	TGGT1_237260	136	0.608484	0.81109	0.315797	0.185089	0.329798	0.496154	T	2	N/A	0	8.05607	7.7607	1	135.634	0.00536117	135.63	1	115.825	0.00848419	115.82	25.756	115.82	-0.17953	3	DGDIQPNINHILRQQTLEAREAGIEFATATS	QQT(1)LEAR	QQT(115.82)LEAR	1	4381
hypothetical protein	TGGT1_212210	160	1.121	1.08212	0.157882	0.185634	0.707083	0.75833	T	3	N/A	0	7.65772	7.84144	0.967825	14.8146	2.17616e-62	233.15	0.920826	11.911	1.15558e-32	184.78	214.21	210.4	0.0066788	3	LTTSFDGVSELFRSLTQESSAVATEACAETQ	S(0.032)LT(0.968)QESSAVATEACAETQEK	S(-14.81)LT(14.81)QES(-36.15)S(-61.28)AVAT(-131.38)EACAET(-181.78)QEK	1;2	3674
hypothetical protein	TGGT1_235160	488	1.10673	0.947244	-0.0714213	0.186413	1.00267	1.03184	S	2	HMM: MSQDSSLNSMAGGAMFTGAVSAF, NN: MSQDSSLNSMAGGAMFTGAVSAFPSHAS	0	8.59296	8.79202	0.981155	17.1655	0.00320846	104.42	0.99613	24.1059	0.000269923	142.92	104.3	142.92	0.11345	3	KAAAPGAPPLLPRSYSGPIGRNRKQQVTEFV	S(0.004)YS(0.996)GPIGR	S(-24.11)Y(-75.46)S(24.11)GPIGR	1	4328
AP2 domain transcription factor AP2XII-8	TGGT1_250800	1117	0.741419	0.569996	0.142277	0.18676	0.801591	0.781765	S	4	N/A	0	7.09628	7.03084	1	77.1917	0.00719174	100.92	1	65.1792	0.00292004	79.036	67.78	65.179	-0.2799	4	FSALPPSLTSLRHGESFGEKRRTSGAEGAQA	HGES(1)FGEKRR	HGES(65.18)FGEKRR	1	4686
Myb family DNA-binding domain-containing protein	TGGT1_321450	3331	0.92273	0.820623	-0.305109	0.188343	0.437263	0.316273	S	3	N/A	0	7.13909	7.44184	0.991602	20.8684	0.0048189	63.185	0.775975	5.90442	0.0311926	40.941	43.942	63.185	-0.25464	3	GKPSPECLATLAKLASQSEKSDKKEEETGGG	LAS(0.992)QS(0.008)EKSDK	LAS(20.87)QS(-20.87)EKS(-35.51)DK	1	6146
hypothetical protein	TGGT1_283510	54	0.99046	0.819883	0.005865	0.190764	0.942216	0.803537	S	3	N/A	0	8.14214	8.31292	0.965137	16.6546	4.45182e-17	139.46	0.953986	11.2663	4.19672e-17	117.62	88.505	40.88	-0.24792	4	EMPVAPAAQCHRSQPSRQTSRVAASLPQKSE	S(0.022)QPS(0.965)RQT(0.372)S(0.64)R	S(-16.65)QPS(16.65)RQT(-2.43)S(2.43)R	2	5413
fructose-bisphospatase I	TGGT1_205380	6	0.584124	0.660593	0.264097	0.192518	0.646239	0.842613	S	3	N/A	0	8.31589	8.66954	0.972708	15.5206	4.86578e-06	127.3	0.961918	14.0473	1.58636e-06	122.46	109.09	127.3	0.14043	3	__________MERSDSVLRIPLTSKGSIFIP	S(0.027)DS(0.973)VLRIPLTSK	S(-15.52)DS(15.52)VLRIPLT(-52.44)S(-58.04)K	1	3520
ccr4-associated factor family protein	TGGT1_260240	283	0.930824	0.816355	0.105926	0.193576	0.637511	0.634611	S	2	N/A	0	8.03759	8.03719	0.989053	19.5616	4.98621e-07	155.95	0.851916	7.60356	5.15227e-05	136.99	33.775	155.95	0.35702	1	KRGGSNQHLPPVSSRSSDSLGRGARPGKTRA	S(0.989)S(0.011)DSLGR	S(19.56)S(-19.56)DS(-52.53)LGR	1	4910
RNA cap guanine-N2 methyltransferase	TGGT1_254950	1162	0.776908	0.776965	-0.124363	0.194809	0.388183	0.45668	S	2	N/A	0	7.52373	7.31404	0.9899	19.9145	9.69121e-11	115.32	0.995791	23.7421	1.94165e-05	85.497	91.796	80.541	-0.45337	4	ASKASSSESCVRRSGSELGNNASGERAVLRP	RS(0.004)GS(0.996)ELGNNASGER	RS(-23.74)GS(23.74)ELGNNAS(-56.26)GER	1	4786
hypothetical protein	TGGT1_240980	264	0.831133	0.505476	-0.054358	0.197966	0.633654	0.871597	S	2	N/A	0	7.20151	7.41221	1	99.927	5.87961e-32	168.26	1	123.097	5.02126e-32	166.29	159.92	123.1	-0.27665	6	KHEEQSPAGRLDTAASLLVGRAFDGDSSSAA	LDT(1)AAS(1)LLVGR	LDT(123.1)AAS(123.1)LLVGR	1;2	4470
eukaryotic translation initiation factor, putative;putative eukaryotic translation initiation factor	TGGT1_257350	614	0.975893	0.629972	-0.0101672	0.1992	0.669074	0.46814	S	3	N/A	0	7.91325	8.3591	0.998231	27.5144	7.7705e-156	286.05	0.99824	27.5371	6.38014e-156	287.14	253.3	287.14	-0.097721	4	EAMPRSLESRLRSLPSGELDPEAIEEMQQLK	S(0.002)LPS(0.998)GELDPEAIEEMQQLKR	S(-27.54)LPS(27.54)GELDPEAIEEMQQLKR	1	4829
casein kinase ii regulatory subunit protein	TGGT1_272400	8	1.32125	1.20698	-0.0293017	0.199591	0.658971	0.745985	S	3	N/A	0	7.80433	8.07401	0.999614	34.142	5.90209e-15	195.38	0.999853	38.9183	7.16711e-11	156.11	153.69	156.11	-0.51531	7	________MTLTSSASRGGAPGRSGAHFGSE	TLTSSAS(1)RGGAPGR	T(-93.41)LT(-69.03)S(-47.35)S(-38.92)AS(38.92)RGGAPGR	1	5242
trypsin domain-containing protein	TGGT1_277850	97	1.26377	0.646169	-0.341171	0.201076	0.603425	0.171485	S	3	N/A	0	7.41926	7.34484	0.926246	11.639	0.00487053	50.416	0.919347	10.7681	5.14886e-08	118.5	78.878	50.416	-0.68016	3	TSTQRTSSTLGVRQLSTSASASSARKRVRAS	QLS(0.926)T(0.064)S(0.009)AS(0.001)ASSARK	QLS(11.64)T(-11.64)S(-19.97)AS(-31.12)AS(-39.55)S(-39.55)ARK	1	5333
trehalose-phosphatase	TGGT1_297720	1021	1.67611	1.1235	0.127051	0.202358	0.734431	0.433438	S	2	N/A	0	7.72835	7.99564	0.999891	39.6089	4.15503e-05	122.46	0.999953	43.2603	0.000169202	112.44	83.464	93.348	-0.12411	4	EGSGAGSSGLYRHTQSKDRIPRRNSVSSDEN	HTQS(1)KDRIPR	HT(-43.26)QS(43.26)KDRIPR	1	5712
hydrolase	TGGT1_261500	419	1.05273	1.00654	0.0747567	0.203994	1.42338	1.54228	S	4	N/A	0	7.92514	8.30298	0.968103	16.7174	4.1765e-102	216.87	0.999999	62.0062	8.77284e-122	240.33	232.15	181.44	0.0014901	18	PAVVAATTHAVDRSNSALGNLIATATGSKGG	GGPAVVAATTHAVDRS(1)NS(1)ALGNLIATATGSK	GGPAVVAAT(-47.91)T(-41.57)HAVDRS(41.57)NS(62.01)ALGNLIAT(-67.48)AT(-80.62)GS(-90.28)K	1;2	4942
hypothetical protein	TGGT1_232150	75	0.667582	1.00132	0.4348	0.205934	0.529856	0.844285	S	2	N/A	0	8.33706	8.52911	0.970564	18.07	0.000134629	119.34	0.974647	15.9295	0.0011578	104.94	81.367	58.172	0.075712	3	GLQDWRDTGGCKRSLSLTGKPRTEDDGTVRI	SLS(0.975)LT(0.025)GKPR	S(-33.16)LS(15.93)LT(-15.93)GKPR	1	4240
DnaJ family chaperone, putative;putative DnaJ family chaperone	TGGT1_311240	403	0.849838	0.570515	0.492757	0.206672	0.487551	0.0054618	S	3	N/A	0	7.25751	7.33887	0.999215	31.0488	8.77763e-46	192.55	0.990362	20.1185	9.07509e-43	175.21	181.93	192.55	0.045602	6	PVDPDELRNRQQTQRSGEAYEEDDEDEHPGQ	QQT(0.001)QRS(0.999)GEAYEEDDEDEHPGQQR	QQT(-31.05)QRS(31.05)GEAY(-77.92)EEDDEDEHPGQQR	1	5914
FAD binding domain-containing protein	TGGT1_220360	432	0.889498	0.931961	0.151897	0.207184	0.716857	0.879964	S	3	N/A	0	7.61697	7.75768	0.999708	35.3451	0.000880923	113.69	0.999976	46.2354	0.000149905	132.25	93.445	132.25	0.41753	4	ERGEEAREMFVRHSASMQQPREGRGQDGEFH	HSAS(1)MQQPR	HS(-46.24)AS(46.24)MQQPR	1	3897
hypothetical protein	TGGT1_230400	1387	0.630608	0.683742	0.0854676	0.208559	0.908225	1.25484	S	2	N/A	0	7.12814	6.91941	0.995191	23.1586	0.0501689	64.654	0.997395	25.8313	0.00975385	89.047	40.624	89.047	0.1625	3	LDAGFKTLFSTAKSASFLDRSLDRSPESRPQ	S(0.003)AS(0.997)FLDR	S(-25.83)AS(25.83)FLDR	1	4192
hypothetical protein;putative transmembrane protein	TGGT1_243390	279	1.34184	0.879262	-0.0878546	0.209358	0.757274	0.429151	T	2	N/A	2	7.62752	7.77908	0.998864	29.4416	0.00338478	137.14	0.999304	31.5704	0.0112737	125.04	74.589	125.04	0.11118	3	QRLLAHEHQQALRASTFEGRLTQSSGPRRGA	AS(0.001)T(0.999)FEGR	AS(-31.57)T(31.57)FEGR	1	4505
hypothetical protein;putative lysophospholipase	TGGT1_286580	724	0.922364	0.865418	0.15011	0.210431	0.895299	0.838042	T	3	N/A	0	7.89957	8.22066	1	63.2903	0.000147073	165.78	1	50.8061	4.88387e-05	174.23	97.547	50.806	0.12096	4	RPGTFVRPSHLRRFDTEDIQRAKREAAEGFV	RFDT(1)EDIQRAK	RFDT(50.81)EDIQRAK	1	5470
ARF1-directed GTPase-activating protein, putative;putative ARF1-directed GTPase-activating protein	TGGT1_225310	455	1.03013	0.957259	-0.135491	0.211204	0.798206	1.13223	S	2	N/A	0	7.82883	7.8996	0.674716	6.84181	7.61315e-05	129.29	0.936952	12.7566	0.000704233	164.92	129.42	164.92	-0.0020093	3	NIFQQKGSGELNRSSSSGHGLLSKEGYGSTE	S(0.002)S(0.011)S(0.937)S(0.05)GHGLLSK	S(-25.95)S(-19.31)S(12.76)S(-12.76)GHGLLS(-50.97)K	1	4040
adaptin n terminal region domain-containing protein	TGGT1_313670	629	0.922069	0.733412	0.0552667	0.211705	1.05296	0.96293	S	2	N/A	0	7.57899	7.6083	0.999948	44.0948	6.62937e-17	141.78	0.999979	47.3181	8.79563e-17	175.33	154.94	175.33	-0.038265	15	RSLSSLGSGSFASLLSGRSGSAEALSPAPAS	SLS(0.001)S(0.009)LGS(0.282)GS(0.699)FAS(0.009)LLS(1)GR	S(-47.04)LS(-28.33)S(-18.91)LGS(-3.94)GS(3.94)FAS(-19.04)LLS(47.32)GR	2	6002
hypothetical protein	TGGT1_209500	2345	0.717732	0.796292	0.244748	0.211705	0.397487	0.623961	S	3	N/A	0	7.71307	7.6084	0.999289	31.7697	0.000193406	137.88	0.999161	30.8963	0.000427325	113.52	63.728	137.88	-0.10378	4	DKSSRGFTTLFKRQGSETVASRDQCGNCQLL	RQGS(0.999)ET(0.001)VASR	RQGS(31.77)ET(-31.77)VAS(-43.33)R	1	3615
plasma membrane-type Ca(2+)-ATPase A1 PMCAA1	TGGT1_312100	491	1.27636	1.13798	-0.0562397	0.212379	1.17541	1.09607	T	3	N/A	11	8.39709	8.50822	0.99955	33.4662	1.16936e-05	127.27	0.999643	34.4698	3.29294e-05	122.2	86.026	122.2	-0.095575	3	QTGDAATGVTLGRSETREAPQRPRCLQTRPA	SET(1)REAPQRPR	S(-34.47)ET(34.47)REAPQRPR	1	5944
hypothetical protein	TGGT1_247300	896	1.0002	0.694469	0.502909	0.212741	0.759024	0.396531	S	2	N/A	0	7.9481	7.95058	0.998293	27.6705	6.90857e-26	142.43	0.99827	27.6111	3.07515e-26	192.6	174.37	125.45	0.13272	13	VERLVAEESVLAAQLSDLSKGAQ________	LVAEESVLAAQLS(0.998)DLS(0.002)KGAQ	LVAEES(-65.91)VLAAQLS(27.67)DLS(-27.67)KGAQ	1	4603
transporter, major facilitator family protein	TGGT1_235150	103	0.688181	0.541289	0.0977982	0.212865	0.601931	0.621395	T	3	N/A	12	7.63094	7.63091	0.72229	5.42172	2.84435e-12	104.05	0.743198	4.61613	7.83145e-33	148.84	140.34	148.84	0.70071	3	SSRGPPAYSLEIRGKTSEQLAESGADDEGTN	GKT(0.743)S(0.257)EQLAESGADDEGTNGEK	GKT(4.62)S(-4.62)EQLAES(-40.72)GADDEGT(-85.45)NGEK	1	4327
shikimate dehydrogenase substrate binding domain-containing protein	TGGT1_307040	1771	0.641676	0.665099	-0.0501614	0.213098	0.548436	0.810823	S	3	N/A	0	7.41737	7.46584	0.529513	0.749621	0.0221517	44.511	0.557003	1.04396	0.0044985	64.224	42.558	64.224	-0.34356	2	TELIARRCGCDLRRISSTRLCETKHAPRNES	IS(0.557)S(0.438)T(0.005)RLCETK	IS(1.04)S(-1.04)T(-20.46)RLCET(-51.3)K	1	5825
hypothetical protein	TGGT1_222230	2041	1.79169	1.52539	0.0262994	0.213186	0.91115	1.11242	S	2	N/A	0	7.88109	7.82619	0.728142	6.5844	2.56843e-23	164.74	0.718165	6.40818	3.25032e-24	150.13	151.58	164.74	0.17446	4	LAARGPEALVSRFASSVSLFQALCPQVPGAK	FAS(0.112)S(0.728)VS(0.16)LFQALCPQVPGAK	FAS(-8.13)S(6.58)VS(-6.58)LFQALCPQVPGAK	1	3956
TBC domain-containing protein	TGGT1_274130	1029	0.678012	0.745716	0.0623938	0.213234	0.593078	0.939945	S	2	N/A	0	7.05679	7.26048	0.896005	9.35296	0.00698049	121.09	0.890287	9.09273	0.00390685	109.11	43.169	121.09	0.05627	3	PNLEGGGSALVCRFSSDIGRQGSSPSPTSLS	FS(0.104)S(0.896)DIGR	FS(-9.35)S(9.35)DIGR	1	5289
alveolin domain containing intermediate filament IMC6	TGGT1_220270	402	0.509798	0.627022	0.239091	0.213435	0.373289	0.546055	S	4	N/A	0	7.44033	7.83918	0.879294	10.9805	9.20801e-113	212.55	0.99642	24.7222	1.18436e-75	154.65	206.29	154.65	0.23361	6	AAAQEGHLERGGSFVSQVGTESQVPRPAATD	GGS(1)FVS(0.996)QVGT(0.003)ESQVPRPAATDEQAEGSADAGDKQGSR	GGS(46.02)FVS(24.72)QVGT(-24.72)ES(-36.57)QVPRPAAT(-59.15)DEQAEGS(-94.22)ADAGDKQGS(-114.42)R	1;2	3895
flavodoxin domain-containing protein	TGGT1_219630	321	0.890294	0.748097	0.211547	0.213736	1.07063	0.9765	S	2	HMM: MSGFFSETPGRLLLLSGVALGTAAAL, NN: MSGFFSETPGRLLLLSGVALGTAAA;HMM: MSGFFTETPGRLLLLSGVALGTAAAL, NN: MSGFFTETPGRLLLLSGVALGTAAA	1	7.1432	6.9604	0.999798	36.9544	2.34471e-11	176.46	0.999957	44.0712	5.51252e-12	180.41	143.98	98.942	-0.053461	1	RRGDSSPLQGYHAARSAESLEQETREDLSRF	S(1)AESLEQETR	S(44.07)AES(-44.07)LEQET(-54.62)R	1	3877
transporter, major facilitator family protein	TGGT1_226020	43	1.82773	1.28031	-0.60549	0.214293	0.943096	0.843267	S	3	N/A	12	7.63591	7.98157	0.941173	12.5358	0.00623001	68.515	0.936999	13.5505	0.00111262	101.89	62.103	68.515	-0.18542	3	EFNIQGLDSRPEKLSSKGLTARRMKHLPWSY	LS(0.052)S(0.941)KGLT(0.006)AR	LS(-12.54)S(12.54)KGLT(-21.72)AR	1	4058
hypothetical protein	TGGT1_240980	51	0.5824	0.625819	0.178801	0.217377	0.695724	0.973991	S	3	N/A	0	7.84126	8.06941	0.999838	37.9072	6.12469e-74	240.37	0.999998	58.1643	2.68098e-87	252.09	231.65	252.09	-0.031576	12	SGEKSAASSSLLSLGSRPLEEEGRRKEASPP	SAASSSLLSLGS(1)RPLEEEGR	S(-140.09)AAS(-110.68)S(-98.52)S(-93.29)LLS(-58.16)LGS(58.16)RPLEEEGR	1	4470
hypothetical protein	TGGT1_234270	402	1.46156	1.28847	-0.131301	0.219051	0.635882	1.0198	S	3	N/A	0	6.9185	6.64645	0.859303	7.85861	0.0308625	50.194	0.830938	6.91523	0.00681134	78.136	40.42	50.194	-0.37751	4	LLRFASQAPQFRETRSGLQRGGTKARQDFND	ET(0.141)RS(0.859)GLQR	ET(-7.86)RS(7.86)GLQR	1	4306
hypothetical protein;putative ARM repeat protein	TGGT1_273905	28	1.16507	0.536681	0.106051	0.219456	0.749273	0.337626	S	2	HMM: MNLFLFFLRFRAIPRSSVLPSQSLLLKTAKRVHSPLFLVYLLLLSAVPAAVTR, NN: MNLFLFFLRFRAIPRSSVLPSQSLLLKTAKRVHSPLFLVYLLLLSAVPAAVTR;N/A	0;2	8.21875	8.38694	0.998676	29.0201	3.7355e-56	241.38	0.995203	24.8961	4.04222e-44	226.14	190.97	142.88	0.34368	3	RWSMEYHDGTLPRSLSKEDSDFLQNAIREAM	S(0.001)LS(0.999)KEDSDFLQNAIR	S(-29.02)LS(29.02)KEDS(-41.37)DFLQNAIR	1	5281
hypothetical protein;putative transmembrane protein	TGGT1_240080	122	0.760873	0.610312	0.177668	0.220235	0.577209	0.450165	S	2	N/A	10;6	6.73551	6.89834	0.858475	7.88815	0.000393822	99.927	0.78701	6.23205	0.000190188	109.55	72.601	99.927	-1.0365	3	ARQTQVPLLSEMRSASAETQADERTTRSLLN	S(0.002)AS(0.858)AET(0.14)QADER	S(-26.51)AS(7.89)AET(-7.89)QADER	1	4440
hypothetical protein	TGGT1_258470	124	1.46518	1.05466	-0.0211767	0.222376	0.897594	0.981317	S	3	N/A	0	7.64368	7.99324	1	95.0342	9.29401e-33	132.82	1	93.8641	2.34602e-32	140.26	125.69	140.26	0.036725	15	KLSSYLQDIPLGFFQSRAEVRTWGEEKLTDP	LS(0.678)S(0.322)YLQDIPLGFFQS(1)RAEVR	LS(3.24)S(-3.24)Y(-64.03)LQDIPLGFFQS(93.86)RAEVR	2;3	4862
GYF domain-containing protein	TGGT1_204160	1311	0.730109	0.745585	0.0150768	0.222979	0.524023	0.81112	S	2	N/A	0	7.40228	7.65421	1	84.5074	0.0123117	84.507	1	88.1551	0.0101958	88.155	43.73	88.155	-0.079625	3	LLQAAAQKQKLQKLQSQVNPKEAAQFQGPPS	LQS(1)QVNPK	LQS(88.16)QVNPK	1	3498
AP2 domain transcription factor AP2X-7	TGGT1_214840	1781	1.32588	1.17873	0.0300825	0.224937	0.892083	1.06585	T	3	N/A	0	7.61055	7.91035	0.729313	4.30448	9.94149e-06	128.06	0.991994	20.9307	6.73133e-06	125.5	96.848	96.247	-0.013237	3	AEEHGAAEGKVERAFTFSGKEEELRASKQEE	AFT(0.992)FS(0.008)GKEEELR	AFT(20.93)FS(-20.93)GKEEELR	1	3747
hypothetical protein	TGGT1_273310	67	0.507761	0.56959	0.303525	0.228906	0.392417	0.524547	S	3	N/A	0	7.09705	7.35268	0.955971	13.3905	8.86708e-09	92.098	0.990897	20.369	1.34275e-11	102.98	91.322	102.98	0.219	3	RRLSTGVSAAVSRSDSIAEEDRGSILAAKGL	S(0.009)DS(0.991)IAEEDRGSILAAK	S(-20.37)DS(20.37)IAEEDRGS(-59.65)ILAAK	1	5262
hypothetical protein;putative transmembrane protein	TGGT1_293040	145	0.803207	0.680957	-0.040472	0.229516	0.622539	0.549137	S	3	HMM: MVSCRSWPMWSWCLFLLLGSGAVFLFFLGLVFLCAADTF, NN: MVSCRSWPMWSWCLFLLLGSGAVFLFFLGLVFLCAAD	2	7.53748	7.80684	0.99668	25.3196	0.000257491	142.97	0.994583	22.639	0.000131074	126.71	100.76	43.897	0.366	3	RDCETGRHSAFQREASQHSFSRLNRKKDFLR	EAS(0.997)QHS(0.003)FSR	EAS(25.32)QHS(-25.32)FS(-34.05)R	1	5613
hypothetical protein;putative pseudouridylate synthase 1	TGGT1_224210	1117	0.590728	0.581925	0.208052	0.231493	0.584217	0.806133	S	3	N/A	0;3	7.2944	7.71104	1	66.8181	0.00173769	111.17	0.999994	52.1947	0.00337678	88.819	86.648	111.17	-0.19082	3	PPLPVHATKPPPRSESFRFRLRSSTQACRRE	SES(1)FRFR	S(-66.82)ES(66.82)FRFR	1	4004
cell-cycle-associated protein kinase SRPK, putative;putative cell-cycle-associated protein kinase SRPK	TGGT1_253440	1364	1.09809	0.620112	-0.0174958	0.231548	0.985249	0.545602	S	2	HMM: MVLQRNRRRQRKKKAPGGGGAPAGVVAAVATAG, NN: MVLQRNRRRQRKKKAPGGGGAPAGVVAA	0	8.29396	8.5032	0.986283	18.5675	4.07058e-55	207.82	0.999101	30.4581	4.43993e-73	251.97	225.98	159.18	0.34283	4	TSRGVETPAAIRGTLSLDAFDQAFLAGRVHP	GT(0.001)LS(0.999)LDAFDQAFLAGR	GT(-30.46)LS(30.46)LDAFDQAFLAGR	1;2	4736
tetratricopeptide repeat-containing protein	TGGT1_229490	713	0.887935	0.607064	-0.494999	0.232514	0.686592	0.640405	S	3	N/A	2	7.91755	7.98115	1	65.8686	0.000323469	125.23	0.999885	39.4049	0.000308687	125.23	80.068	90.913	-0.0030128	3	EGIVEERTGVLERRHSVPVSRRAGTGGRQSR	RHS(1)VPVSR	RHS(65.87)VPVS(-65.87)R	1	4168
hypothetical protein	TGGT1_226620	1482	0.797249	0.637527	0.255755	0.233886	0.55964	0.577066	S	2	N/A	0	7.64676	7.89452	0.969339	12.8553	0.00249422	73.219	0.961464	11.7286	0.0103092	58.116	29.671	73.219	1.3397	1	EERLADALNRAEPSRSSWASRLQQRALCGRF	S(0.969)S(0.408)WAS(0.622)RLQQR	S(12.86)S(-1.95)WAS(1.95)RLQQR	2	4077
hypothetical protein	TGGT1_226620	1486	0.797249	0.637527	0.255755	0.233886	0.55964	0.577066	S	2	N/A	0	7.64676	7.89452	0.622395	1.95089	0.00249422	73.219	0.612294	1.70225	0.0103092	58.116	29.671	73.219	1.3397	5	ADALNRAEPSRSSWASRLQQRALCGRFLCHI	S(0.969)S(0.408)WAS(0.622)RLQQR	S(12.86)S(-1.95)WAS(1.95)RLQQR	2	4077
NLI interacting factor family phosphatase	TGGT1_269700	566	1.33647	1.16221	0.036075	0.23652	1.33292	1.64567	S	3	N/A	0	6.64527	6.85473	0.941712	12.0856	1.58586e-12	103.85	0.942791	12.1753	2.13696e-12	101.45	97.364	101.45	0.19974	8	SLLGPAPRGALFRPPSSCAATAFGNTGTRNN	GALFRPPS(0.943)S(0.057)CAATAFGNTGTR	GALFRPPS(12.18)S(-12.18)CAAT(-40.98)AFGNT(-65.79)GT(-70.47)R	1	5176
hypothetical protein;putative pseudouridylate synthase 1	TGGT1_224210	193	1.11112	1.13126	-0.0255397	0.237184	1.06568	1.30416	S	3	N/A	0;3	7.3605	7.45826	0.999959	43.9262	1.18215e-08	119.85	0.99987	38.9767	7.84159e-08	148.46	115.89	116.13	0.38984	4	HPPEASGTSLFRRGASKPASAESAKLVVGSN	RGAS(1)KPASAESAK	RGAS(43.93)KPAS(-43.93)AES(-75.44)AK	1	4004
apical complex lysine methyltransferase	TGGT1_216080	75	0.958922	1.12492	0.0195187	0.239696	0.829036	1.34396	T	2	N/A	0	7.96189	8.30328	0.87278	10.3456	0.00860363	160.86	0.984432	21.02	5.6392e-05	184.87	146.29	178.49	0.46438	3	RRELNFDEEAWARTSTLDYSPYKLHRMQESE	T(0.008)S(0.008)T(0.984)LDYSPYK	T(-21.02)S(-21.02)T(21.02)LDY(-97.8)S(-60.54)PY(-93.87)K	1	3787
hypothetical protein;putative transmembrane protein	TGGT1_221180	754	0.993268	0.87061	0.153502	0.242245	1.08437	1.05517	S	3	HMM: MAGSIHRASGVCRCIFFFLVASLAAPREGCAV, NN: MAGSIHRASGVCRCIFFFLVASLAAPREGCAV	5	8.26167	8.07221	0.933986	11.9865	2.62725e-06	116.58	0.963269	14.2067	1.19516e-05	143.97	112.88	100.18	-0.23049	3	SDSFPGRQRLPFRMFSSPTKPASVRTAGSAG	MFS(0.963)S(0.037)PTKPASVR	MFS(14.21)S(-14.21)PT(-37.7)KPAS(-59.13)VR	1	3912
hypothetical protein	TGGT1_316340	75	1.39704	1.22799	0.0523755	0.242394	1.20922	1.28306	S	3	N/A	0	8.92321	7.96317	0.980424	18.454	1.04075e-41	134.21	0.999203	33.165	8.99379e-22	99.53	128.87	99.53	-0.23992	13	SGKLAPNSGVVSFGESAAGSGTFDSEELQNY	LAPNS(0.006)GVVS(0.994)FGES(0.999)AAGS(0.942)GT(0.057)FDS(0.001)EELQNYLKR	LAPNS(-22.75)GVVS(22.75)FGES(33.17)AAGS(12.23)GT(-12.23)FDS(-28.87)EELQNY(-84.81)LKR	2;3	6219
hook protein;hypothetical protein	TGGT1_289100	167	0.578871	0.597385	0.144495	0.243199	0.44307	0.785586	S	3	N/A	0	7.16944	7.34627	1	72.1868	0.00360556	89.805	1	124.124	9.07238e-05	124.12	103.92	124.12	-0.0488	3	NGSSNDTPTNFSRMASEAAAARREASIADDL	MAS(1)EAAAARR	MAS(124.12)EAAAARR	1	5516
hypothetical protein	TGGT1_258470	105	0.682881	0.547162	-0.108706	0.243791	0.762666	0.875806	S	2	N/A	0	7.65622	7.96913	0.998957	30.2881	3.03315e-08	98.253	0.99994	42.2188	3.742e-11	149.32	104.81	149.32	0.030919	8	TTWCASEKEATPQSVSFLRKLSSYLQDIPLG	EATPQSVS(1)FLR	EAT(-77)PQS(-42.22)VS(42.22)FLR	1;2	4862
hypothetical protein	TGGT1_309190	625	0.63811	0.529623	0.143174	0.245827	0.431686	0.411063	S	3	N/A	0	7.67203	7.1614	1	121.189	2.88193e-23	160.36	1	71.1365	3.7309e-08	92.147	139.84	160.36	0.58851	3	SFPPDAFGKPAGRAGSQRELNGEASGEGDAR	AGS(1)QRELNGEASGEGDAR	AGS(121.19)QRELNGEAS(-121.19)GEGDAR	1	5851
hypothetical protein	TGGT1_209210	944	1.41779	0.990309	-0.348784	0.247536	0.864588	0.860126	S	2	N/A	0	7.17342	8.27107	0.903048	9.69184	0.0013067	87.573	0.899255	9.50661	0.00218905	91.784	45.378	61.419	-0.096013	4	EGGYRDDEGYLRRGGSSLGSRASFLPTVLPA	RGGS(0.903)S(0.097)LGSR	RGGS(9.69)S(-9.69)LGS(-51.23)R	1	3608
AP2 domain transcription factor AP2IX-5	TGGT1_289710	1239	0.863243	0.642553	0.0749515	0.249035	0.621881	0.51542	S	4	HMM: MAWPPTPTASPSAKQTPLASLLPLHQFFPSSPGC, NN: MAWPPTPTASPSAKQTPLASLLPLHQFFPSSPGC	0	7.40305	7.63927	0.994606	24.243	1.43848e-70	158.99	0.84713	7.75035	1.43848e-70	158.99	149.9	158.99	-0.3163	19	ENARDPQQPFVGRLESADGTGTTACDRTGYP	FGDENARDPQQPFVGRLES(0.995)ADGT(0.004)GT(0.001)TACDR	FGDENARDPQQPFVGRLES(24.24)ADGT(-24.24)GT(-28.8)T(-34.69)ACDR	1	5541
hypothetical protein	TGGT1_309190	83	0.71665	0.723127	-0.078925	0.249858	0.489437	0.839352	S	3	N/A	0	7.12463	7.46782	0.999094	30.4263	0.0143623	55.676	0.998435	28.0483	0.047235	54.157	33.545	44.436	-1.0771	8	PLSPGNARGAPERLDSRYKSFPRRQESKYFL	GAPERLDS(0.999)RY(0.001)K	GAPERLDS(30.43)RY(-30.43)K	1	5851
adenylosuccinate lyase, putative;putative adenylosuccinate lyase	TGGT1_277760	379	0.600821	0.583442	0.292043	0.253032	0.644289	0.617222	S	3	N/A	0	6.83182	6.77869	0.956911	13.4651	1.26998e-08	92.932	0.995371	23.3342	1.1082e-17	131.41	108.98	131.41	0.099053	3	PGFFGLRLSFFQRSDSGGDEGLRAETGDERS	S(0.005)DS(0.995)GGDEGLRAETGDER	S(-23.33)DS(23.33)GGDEGLRAET(-50.06)GDER	1	5330
hypothetical protein	TGGT1_265090	1118	0.684713	0.616277	0.253468	0.254119	0.411971	0.475948	S	2	N/A	0	7.29197	7.42349	0.980178	16.9416	0.0126862	83.862	0.985209	18.2352	0.0126862	83.862	30.368	83.862	-0.37608	3	WQLDSSDRSSLSRSASLHAGKRGGRSPPVRS	S(0.015)AS(0.985)LHAGK	S(-18.24)AS(18.24)LHAGK	1	5057
Ser/Thr phosphatase family protein	TGGT1_269460	851	1.2337	1.1806	0.0536124	0.254161	0.845656	1.36851	S	3	N/A	0	7.43361	7.55799	0.905868	7.21563	2.52506e-49	148.35	0.783325	5.99993	8.34368e-22	119.65	137.89	148.35	0.61089	7	TVAPRETGKALSCVASSPLSPLADKDAELAA	ALS(0.508)CVAS(0.906)S(0.57)PLS(0.015)PLADKDAELAAAFR	ALS(-0.63)CVAS(7.22)S(0.63)PLS(-15.94)PLADKDAELAAAFR	2	5170
zinc finger, C3HC4 type (RING finger) domain-containing protein	TGGT1_315950	948	1.16589	1.04655	0.165923	0.254764	0.565956	0.794554	S	3	N/A	0	7.36229	7.18828	0.963642	14.9333	2.54495e-06	92.439	0.906488	9.94232	2.7279e-11	135.08	113.25	92.439	0.36545	3	TRATTAGAATLRRTASQTVRPTSGTQRGTSD	T(0.031)AS(0.964)QT(0.005)VRPTSGTQR	T(-14.93)AS(14.93)QT(-22.5)VRPT(-62.86)S(-67.28)GT(-77.23)QR	1	6058
hypothetical protein	TGGT1_316340	55	1.04743	0.541533	0.23169	0.257651	0.831895	0.267956	S	3	N/A	0	7.78241	7.85873	0.99462	22.6769	9.98487e-102	260.18	0.97313	15.5893	2.53796e-119	272.79	248.42	260.18	-0.15769	13	AVKSEVSIADRGAAESTDDLSGKLAPNSGVV	SEVSIADRGAAES(0.995)T(0.005)DDLSGK	S(-132.89)EVS(-119.78)IADRGAAES(22.68)T(-22.68)DDLS(-49.92)GK	1;2	6219
myosin F	TGGT1_278870	1538	1.33303	1.2867	-0.00273033	0.258769	0.937855	1.37881	S	3	N/A	0	7.24524	7.53972	0.954508	13.5022	1.72109e-24	154.86	0.942731	13.0591	2.79697e-25	128.07	142.57	154.86	0.27836	4	GGLSANFFDSIRSFLSQSSMRPAGNVLASGK	S(0.001)FLS(0.955)QS(0.043)S(0.002)MRPAGNVLASGK	S(-30.35)FLS(13.5)QS(-13.5)S(-26.8)MRPAGNVLAS(-111.02)GK	1	5361
cyclic nucleotide-binding domain-containing protein	TGGT1_295850	1475	0.556977	0.73836	0.0558179	0.259242	0.501592	0.796636	S	2	N/A	0	7.02755	7.5585	0.691937	5.17779	0.000559896	44.164	0.96413	16.7082	5.07209e-13	107.01	85.445	91.549	0.13767	4	TSRAAPEVDGLKSLSSSAGKNAEGPAEGGEA	SLS(0.015)S(0.964)S(0.021)AGK	S(-37.06)LS(-18.05)S(16.71)S(-16.71)AGK	1	5690
hypothetical protein;putative guanylate-binding protein	TGGT1_310220	597	1.1951	0.808985	-0.322647	0.260091	1.77326	1.85701	S	2	HMM: MHPPVSARPVSRAPELFASALGPAQRVESS, NN: MHPPVSARPVSRAPELFASALGPAQRVESS	0	7.56645	7.83711	0.718498	4.06943	2.25685e-05	150.27	0.5	0	1.18007e-05	177.62	133.93	150.27	-0.018668	7	QASFQTGERNAVGLTSLLLEKTAKPANRTRL	NAVGLT(0.282)S(0.718)LLLEK	NAVGLT(-4.07)S(4.07)LLLEK	1	5884
AP2 domain transcription factor AP2VIIa-3	TGGT1_205650	601	0.77947	0.6515	0.0581262	0.261463	0.576915	0.480108	S	3	N/A	0	7.09642	7.38753	0.847882	10.5586	4.21734e-05	62.032	0.945374	13.0135	7.35525e-33	135.8	124.88	135.8	-0.56296	3	ESTGIDTPAALSRSRSAECTKEDVCVSEDGA	S(0.047)RS(0.945)AECT(0.007)KEDVCVSEDGAASK	S(-13.01)RS(13.01)AECT(-21.07)KEDVCVS(-62.73)EDGAAS(-93.46)K	1	3536
lipoprotein, putative	TGME49_264420	601	1.50205	1.72573	0.268012	0.262163	1.17019	1.64568	S	3	N/A	0	7.72268	8.10298	1	73.1081	1.77349e-40	132	0.999997	55.8132	2.34502e-32	128.86	125.64	114.76	0.10501	3	DHAAAAAAELTQRAPSGGIAGFFYNIFGAPA	APS(1)GGIAGFFYNIFGAPAAETTAEVVEK	APS(73.11)GGIAGFFY(-73.11)NIFGAPAAET(-105.13)T(-107.45)AEVVEK	1	6198
dynein light intermediate chain;hypothetical protein	TGGT1_247600	358	1.00262	0.756191	-0.0809006	0.263621	0.90465	0.840156	S	3	N/A	0	7.62435	7.8507	0.989489	18.7793	1.03292e-20	119.37	0.848314	6.62248	8.39504e-20	112.58	113.7	119.37	-0.055591	13	VTRAVTALLDLQNFGSCASTAGEELVKTLEA	AVTALLDLQNFGS(0.989)CAS(0.804)T(0.206)AGEELVK	AVT(-71.14)ALLDLQNFGS(18.78)CAS(6.07)T(-6.07)AGEELVK	1;2	4616
dynein light intermediate chain;hypothetical protein	TGGT1_247600	361	1.49455	1.12859	-0.0690829	0.263621	0.90465	0.840156	S	3	N/A	0	7.30285	7.8507	0.829721	5.88023	1.03292e-20	119.37	0.848288	6.62248	8.39504e-20	112.58	113.7	112.58	0.19373	16	AVTALLDLQNFGSCASTAGEELVKTLEAEKA	AVTALLDLQNFGS(0.848)CAS(0.848)T(0.303)AGEELVK	AVT(-39.42)ALLDLQNFGS(6.62)CAS(6.62)T(-6.62)AGEELVK	2	4616
hypothetical protein;putative RNA recognition motif (A.K.A RRM, RBD, or RNP domain) protein	TGGT1_254220	124	1.38911	1.37533	0.0785625	0.266956	1.03727	1.1489	S	2	N/A	0	7.71344	7.94715	0.93836	11.8251	0.00958827	93.467	0.978131	16.5057	0.00694364	126.62	60.945	126.62	0.19935	3	TPAPSAGSPRIARVSSGLGRAYTFEAGNLGK	VS(0.022)S(0.978)GLGR	VS(-16.51)S(16.51)GLGR	1	4763
lipoprotein, putative;putative lipoprotein	TGGT1_264420	20	1.13997	1.08957	0.149837	0.269323	1.03684	1.01305	S	3	N/A	0	7.96552	8.63989	1	65.1792	0.00567176	65.179	1	47.7121	0.00269518	79.492	60.867	47.712	0.31962	3	GIKKLESKEGLKKQISKEGVKKLESKEGLKK;GVKKLESKEGLKKQISKEGVKKLESKEGLKK	QIS(1)KEGVKK	QIS(47.71)KEGVKK	1	6198;6234
heavy metal translocating P-type ATPase subfamily protein	TGGT1_201150	930	1.27197	1.12218	-0.160865	0.270228	1.16308	0.913478	S	3	N/A	7	7.07664	7.08952	0.805664	7.07937	1.42265e-05	102.65	0.767428	5.97079	8.5302e-06	108.63	95.449	102.65	-0.39597	3	VVRKQLSSFRASRSGSTTHCEKAPRTGEEAA	S(0.005)GS(0.806)T(0.158)T(0.031)HCEKAPR	S(-22.02)GS(7.08)T(-7.08)T(-14.09)HCEKAPR	1	3398
AP2 domain transcription factor AP2VIIa-5	TGGT1_203690	49	0.566338	0.613238	-0.0288636	0.27451	0.762193	0.890549	S	3	N/A	0	7.1907	7.4047	0.67712	4.52126	1.37445e-07	85.185	0.972967	19.1538	7.49295e-20	114.68	104.06	114.68	-0.91755	3	TSSCIYVGDLACRSSSLTEEPSSEGSVSGTA	S(0.008)S(0.008)S(0.973)LT(0.012)EEPSSEGSVSGTAMREEGR	S(-21.08)S(-21.08)S(19.15)LT(-19.15)EEPS(-46.83)S(-47.7)EGS(-59.52)VS(-69.48)GT(-72.86)AMREEGR	1	3476
hypothetical protein;surface antigen repeat-containing protein;WD domain, G-beta repeat protein	TGGT1_212880;TGGT1_254500	5262;353	1.39236	1.36895	0.0495614	0.278163	0.734525	0.847199	S	2	N/A	0	7.38077	7.31873	0.719132	4.14572	0.00340607	114.45	0.701255	3.83465	0.013508	82.445	54.157	114.45	0.81658	3	GRQALAEELQRQRSSSSAVSRDGGREETSEN	SS(0.004)S(0.719)S(0.277)AVSR	S(-35.7)S(-22.8)S(4.15)S(-4.15)AVS(-41.26)R	1	3685
hypothetical protein;RAVE 1 carboxy-terminal protein	TGGT1_230000	5334	1.22359	1.37555	0.111741	0.278359	1.03358	1.23209	S	2	N/A	0	7.36545	7.57079	1	79.9855	0.0086469	79.986	1	64.6915	0.0102853	76.572	42.427	64.692	0.0049606	4	RLGRVQGPPQLRRGVSGPKLSTHGCFDANFD	RGVS(1)GPK	RGVS(64.69)GPK	1	4182
hypothetical protein	TGGT1_312190	2191	0.537787	0.697226	0.225084	0.278377	0.480896	0.848407	S	3	N/A	0	7.6203	7.63805	0.999885	39.3833	0.0080358	65.495	0.999968	44.9258	0.00011592	116.9	93.784	116.9	0.21453	4	TAPRKCKQEPLRSQGSMRPGERMHEDSEFES	SQGS(1)MRPGER	S(-44.93)QGS(44.93)MRPGER	1	5947
hypothetical protein;putative oligomeric component 8	TGGT1_240540	421	0.54524	0.633323	0.0566606	0.278453	0.600649	0.792528	S	2	N/A	0	7.34895	7.56359	0.815495	7.17312	3.55402e-05	92.703	0.651542	2.71803	1.01476e-30	222.96	189.69	92.703	-0.049869	3	CEEVSHDAGPLVKFSSVCDESGASERFALLR	FS(0.156)S(0.815)VCDES(0.028)GASER	FS(-7.17)S(7.17)VCDES(-14.62)GAS(-46.55)ER	1	4453
hypothetical protein;putative transmembrane protein	TGGT1_289880	207	0.840587	0.741831	0.0543475	0.280283	0.922075	0.882047	S	3	N/A	2	7.76415	7.82792	0.830134	8.1215	5.23477e-17	183.74	0.986869	20.6545	7.7276e-31	213.46	184.36	160.47	-0.27384	9	EQRGTFKNHGGRETGSSSGLQLRDSRALKEF	NHGGRET(0.008)GS(0.987)S(0.005)SGLQLR	NHGGRET(-20.65)GS(20.65)S(-23.34)S(-41.5)GLQLR	1	5544
hypothetical protein	TGGT1_232150	14	1.36214	1.5805	0.52947	0.281805	0.976352	1.3334	S	2	N/A	0	8.25079	7.67109	0.998467	28.1373	6.95503e-17	139.9	0.890734	9.12708	5.45945e-21	123.55	122.76	104.95	0.54503	9	__MALFRGCSNVIDESLDEFLVKHDPDYAGG	GCS(0.002)NVIDES(0.998)LDEFLVK	GCS(-28.14)NVIDES(28.14)LDEFLVK	1	4240
hypothetical protein	TGGT1_254870	96	0.992327	0.904304	0.0505537	0.283221	0.989958	1.10568	S	3	N/A	0	7.95319	8.17846	1	59.0674	0.000246566	83.404	1	71.6136	1.05135e-05	101.92	81.338	71.614	0.11367	3	QPTTTAGDAGVNRKGSAVHRGSFYGRLGTKT	KGS(1)AVHR	KGS(71.61)AVHR	1;2	4783
hypothetical protein	TGGT1_265090	1302	1.48352	1.11291	0.0255312	0.283518	0.676698	0.595079	S	3	N/A	0	7.41805	NaN	0.87301	8.3725	0.00728012	100.07	0.999876	39.0584	0.00490028	100.93	80.724	88.056	0.21204	3	VPERSIGGENALRSASFQHDRLTVSRPPLSL	SAS(1)FQHDR	S(-39.06)AS(39.06)FQHDR	1	5057
helicase associated domain (ha2) protein	TGGT1_318440	1741	1.63115	1.19105	0.24714	0.284663	0.908422	0.610338	S	2	N/A	0	8.11096	8.15308	0.5	0	0.00067379	101.12	0.995013	22.9999	0.00067379	101.12	6.3146	101.12	-0.10427	3	SANMDASVRLGARSASGVGGPRGVGALPPKD	S(0.005)AS(0.995)GVGGPR	S(-23)AS(23)GVGGPR	1	6089
hypothetical protein;putative hydrolase family or acyltransferase family	TGGT1_279380	15	0.732398	0.871295	0.0257622	0.284997	0.68587	0.836137	S	2	N/A	0	8.00199	8.24677	0.951369	14.2331	1.34559e-44	193.11	0.988942	21.4816	1.18306e-50	210.16	197.54	143.58	-0.36845	3	_MASSGFSSSLTKSMSCVDTSNEKVNGEASG	S(0.003)MS(0.989)CVDT(0.007)S(0.001)NEK	S(-25.06)MS(21.48)CVDT(-21.48)S(-30.21)NEK	1	5373
hypothetical protein	TGGT1_249970	77	0.926649	1.26642	-0.365143	0.297065	0.271841	1.13096	T	2	N/A	0	7.88928	8.07954	0.999955	43.5097	0.00406485	114.4	0.999969	45.0798	0.00462246	123.6	87.77	123.6	-0.066171	3	GAAAPVPERPMRRRQTYSLKAKKSDTEMSSM	RQT(1)YSLK	RQT(45.08)Y(-86.9)S(-45.08)LK	1	4671
Na+/H+ exchanger NHE3	TGGT1_305180	1150	0.941969	0.836765	0.0674565	0.309127	0.794539	0.698992	S	2	N/A	10	6.98555	7.27637	0.871842	9.86401	0.0032432	90.104	0.915147	10.8471	0.000378806	113.27	86.563	113.27	0.64276	3	DRLGIFEKHVPHRSSSSLEGGRVGRLDSDVE	S(0.001)S(0.008)S(0.915)S(0.075)LEGGR	S(-28.76)S(-20.4)S(10.85)S(-10.85)LEGGR	1	5767
alveolin domain containing intermediate filament IMC6	TGGT1_220270	406	0.619935	0.653767	0.272699	0.3106	0.521197	0.86925	T	3	N/A	0	7.75176	7.64435	0.75098	7.32056	1.53575e-16	85.937	0.711434	4.47285	4.01215e-37	124.17	114.79	72.573	-0.020445	10	EGHLERGGSFVSQVGTESQVPRPAATDEQAE	GGS(0.015)FVS(0.139)QVGT(0.751)ES(0.085)QVPRPAAT(0.008)DEQAEGS(0.001)ADAGDK	GGS(-16.86)FVS(-7.32)QVGT(7.32)ES(-9.46)QVPRPAAT(-19.54)DEQAEGS(-28.67)ADAGDK	1	3895
hypothetical protein;putative transmembrane protein	TGGT1_210820	610	1.12451	0.761714	-0.447202	0.310725	0.861743	0.6188	S	3	N/A	10	7.09972	7.18401	0.848907	7.49603	0.0125245	47.774	0.963141	14.1715	0.00229318	68.262	53.792	68.262	-0.076773	3	REGGLSRSFSWAKASSGIARLSRSLSWFGGQ	AS(0.037)S(0.963)GIARLS(1)R	AS(-14.17)S(14.17)GIARLS(61.64)R	2	3642
hypothetical protein;putative transmembrane protein	TGGT1_210820	616	1.12451	0.761714	-0.447202	0.310725	0.861743	0.6188	S	3	N/A	10	7.09972	7.18401	0.999974	45.1138	0.0125245	47.774	0.999999	61.6404	0.00229318	68.262	53.792	68.262	-0.076773	9	RSFSWAKASSGIARLSRSLSWFGGQRETSGE	AS(0.037)S(0.963)GIARLS(1)R	AS(-14.17)S(14.17)GIARLS(61.64)R	2	3642
membrane protein, putative;putative membrane protein	TGGT1_241820	285	2.0185	1.06999	0.128666	0.310911	1.33924	0.881297	T	2	N/A	7	7.27651	8.32253	1	83.8618	0.00936928	83.862	1	53.8685	0.0162435	59.155	73.974	83.862	-0.10715	3	EILRQADEAKFRKLATEFDEEI_________	LAT(1)EFDEEI	LAT(83.86)EFDEEI	1	4475
hypothetical protein	TGGT1_276900	245	0.572242	0.663608	0.192448	0.312642	0.747284	0.521397	S	2	N/A	1	6.77814	7.02156	0.788632	4.69885	0.000220719	56.172	0.951955	13.3491	0.000220119	56.234	43.104	56.234	0.40229	8	SDIASLTRSALGSSESLPLALEVPGSDRAVV	S(0.011)ALGS(0.895)S(0.135)ES(0.952)LPLALEVPGS(0.007)DR	S(-19.56)ALGS(9.6)S(-9.6)ES(13.35)LPLALEVPGS(-21.46)DR	2	5318
hypothetical protein	TGGT1_239400	1172	0.852613	0.983713	0.0959618	0.314028	0.742044	1.22262	S	2	N/A	0	7.5953	7.66606	1	73.2332	0.0343534	73.233	1	83.7828	0.0199441	83.783	40.7	83.783	0.1216	3	SPDYDDGVAVYARFGSVAERYLQNLKRPSSM	FGS(1)VAER	FGS(83.78)VAER	1	4417
adenylate cyclase, putative;putative adenylate cyclase	TGGT1_270865	1960	1.11482	0.902153	0.193117	0.317779	0.84569	0.654144	S	3	N/A	0	7.35917	7.55559	1	101.349	0.000551855	101.35	1	81.6249	3.40868e-05	122.18	89.823	81.625	0.29551	3	EIERLVSKAVLSRAGSGHLAGRKLSRKETAT	AGS(1)GHLAGRK	AGS(81.62)GHLAGRK	1	5209
hypothetical protein	TGGT1_212210	163	0.518205	0.619938	0.644515	0.321526	1.03046	1.17634	S	2	N/A	0	6.79722	8.64135	0.785963	5.98492	5.19155e-32	134.56	0.813332	6.51645	1.63835e-45	214.16	190.63	214.16	-0.20249	6	SFDGVSELFRSLTQESSAVATEACAETQEKG	SLT(0.004)QES(0.813)S(0.181)AVAT(0.001)EACAETQEK	S(-32.92)LT(-23.07)QES(6.52)S(-6.52)AVAT(-29.82)EACAET(-94.48)QEK	1;2	3674
ARF1-directed GTPase-activating protein, putative;putative ARF1-directed GTPase-activating protein	TGGT1_225310	499	1.49085	1.52987	0.452263	0.321966	1.07437	0.924207	S	2	N/A	0	7.54779	7.40285	0.686286	5.27233	5.79864e-06	84.249	0.719712	7.43399	1.20281e-08	93.371	85.457	93.371	-0.099261	14	SRGSREGNSGAAASSSATS____________	GS(0.105)REGNS(0.01)GAAAS(0.001)S(0.13)S(0.72)AT(0.026)S(0.01)	GS(-8.38)REGNS(-18.71)GAAAS(-30.07)S(-7.43)S(7.43)AT(-14.45)S(-18.75)	1	4040
bromodomain-containing protein	TGGT1_264640	267	0.998859	0.514396	-0.0701547	0.32312	0.59861	0.33421	T	3	N/A	0	7.88944	7.79171	1	94.4653	0.000321922	136.86	1	127.831	0.000503716	135.8	88.792	127.83	0.40689	3	SSKRSASGAGPSRRLTQEVQRLQEAACSFAA	RLT(1)QEVQR	RLT(127.83)QEVQR	1	5037
phospholipase, patatin family protein	TGGT1_254420	159	1.37053	0.746645	0.0262366	0.323165	0.285733	0.00357	S	4	N/A	0	7.05964	7.01937	1	80.5855	0.000209945	80.585	1	52.318	0.00372326	52.318	67.954	52.318	-0.23577	4	SSSSLSGRGTLKARHSKEGLDLSPRVSVVDR	ARHS(1)KEGLDLS(1)PR	ARHS(52.32)KEGLDLS(52.32)PR	2	4770
PHD-finger domain-containing protein	TGGT1_235550	483	1.11826	0.74134	-0.00882017	0.324501	1.01131	0.924275	S	3	N/A	0	7.56145	7.50486	0.818844	6.55295	2.49975e-10	141.53	0.499985	0	1.07692e-10	157.57	118.56	141.53	0.13766	4	RHRRGKRSRLSRLGSSQGDAGTHSAKRTSLC	LGS(0.181)S(0.819)QGDAGTHSAK	LGS(-6.55)S(6.55)QGDAGT(-41.72)HS(-51.62)AK	1	4339
hypothetical protein;putative KH domain protein	TGGT1_209210	1016	0.991848	0.625218	0.400216	0.331399	0.650407	0.463173	S	3	HMM: MCACFSCASSLAYIHLLWRTRRDLSICRQFGASASQFLLVFLFPGTLAE, NN: MCACFSCASSLAYIHLLWRTRRDLSICRQFGASASQFLLVFLFPGTLAE;N/A	0	7.81014	7.47293	1	72.1868	0.00112451	93.839	1	86.9232	0.00152872	86.923	59.338	86.923	0.31549	3	GGVNREREKEILRGLSREEERRAAYLGESEG	GLS(1)REEERR	GLS(86.92)REEERR	1	3608
DUF803 domain-containing protein	TGGT1_312622	653	1.32304	0.770765	0.229854	0.334252	0.733582	0.500391	S	2	N/A	10	7.57514	7.45051	0.89352	9.23861	0.00103293	157.28	0.722992	4.16648	0.00010824	113.96	91.176	157.28	-0.74644	5	YTLPHNLHFNRGGSESLAGESRGSRREVPEV	GGS(0.106)ES(0.894)LAGESR	GGS(-9.24)ES(9.24)LAGES(-51.88)R	1	5965
hypothetical protein	TGGT1_232150	8	0.875652	0.857699	0.168523	0.336384	1.20217	1.56307	S	4	N/A	0	6.93234	6.77375	1	63.7456	1.99133e-28	126.45	1	77.3845	2.06947e-61	201.63	186.56	201.63	-0.003778	3	________MALFRGCSNVIDESLDEFLVKHD	GCS(1)NVIDESLDEFLVKHDPDYAGGR	GCS(77.38)NVIDES(-77.38)LDEFLVKHDPDY(-182.92)AGGR	1	4240
hypothetical protein;putative vacuolar protein sorting-associated protein	TGGT1_210700	4729	0.695233	0.799797	0.195167	0.3495	0.839523	0.96222	S	2	N/A	0	7.07922	7.15512	0.906746	9.87819	0.0349498	66.603	0.740926	4.56351	0.0371407	64.906	27.812	66.603	-1.0013	3	FSGARRERHKLLRASSEALQRDLQSERAAKT	AS(0.093)S(0.907)EALQR	AS(-9.88)S(9.88)EALQR	1	3638
hypothetical protein	TGGT1_271930	146	0.926787	0.974091	0.314113	0.357152	0.710319	0.733285	T	4	N/A	0	7.83128	8.14619	0.999667	34.7705	0.00188708	88.338	0.997245	25.5873	0.000367988	117.79	101.91	88.338	0.07652	3	EPHDFTYWDKLRRQHTKTEIRRWTSFLPETQ	QHT(1)KTEIRR	QHT(34.77)KT(-34.77)EIRR	1	5234
PEP-carboxykinase I	TGGT1_289650	104	1.18165	0.95042	0.304098	0.358028	0.842606	0.633648	S	3	N/A	0	9.26283	9.43078	0.985542	18.0208	1.54844e-54	228.33	0.999881	38.9412	4.49156e-80	253.17	217.36	244.67	-0.28982	6	FSRSVRKMNRTQSSGSLKDSISFLEMLKKQI	T(0.025)QS(0.345)S(0.63)GS(1)LKDSISFLEMLK	T(-13.97)QS(-2.62)S(2.62)GS(38.94)LKDS(-45.99)IS(-71.32)FLEMLK	1;2	5537
hypothetical protein	TGGT1_240980	261	1.12184	0.643645	0.0549987	0.35804	0.654738	0.967705	T	2	N/A	0	6.9819	7.27353	1	99.927	5.87961e-32	168.26	1	123.097	5.02126e-32	166.29	159.92	123.1	-0.27665	3	RERKHEEQSPAGRLDTAASLLVGRAFDGDSS	LDT(1)AAS(1)LLVGR	LDT(123.1)AAS(123.1)LLVGR	2	4470
hypothetical protein;putative transmembrane protein	TGGT1_301130	121	0.57665	0.59816	0.17498	0.358523	1.74836	1.66853	S	2	HMM: MPCCATCCLLLSGFAIVFLLVFGA, NN: MPCCATCCLLLSGFAIVFLLVFGALMAN	2	8.02772	7.29475	0.978202	16.516	0.0186404	57.267	0.969462	15.0152	0.0109745	63.292	49.155	57.267	0.33649	3	FSSQTSQKLVKGRSASRTLAEA_________	S(0.999)AS(0.978)RT(0.023)LAEA	S(30.26)AS(16.52)RT(-16.52)LAEA	1;2	5740
hypothetical protein;putative transmembrane protein	TGGT1_301130	119	1.7617	1.58674	0.224448	0.358523	1.74836	1.66853	S	2	HMM: MPCCATCCLLLSGFAIVFLLVFGA, NN: MPCCATCCLLLSGFAIVFLLVFGALMAN	2	7.26538	7.29475	0.99908	30.262	0.0186404	57.267	0.999621	34.0768	0.0109745	63.292	49.155	63.292	0.45466	1	PAFSSQTSQKLVKGRSASRTLAEA_______	S(1)AS(0.969)RT(0.031)LAEA	S(34.08)AS(15.02)RT(-15.02)LAEA	2	5740
hypothetical protein	TGGT1_226340	556	1.12082	1.15006	0.406143	0.359144	0.971404	1.3908	S	4	N/A	0	6.9748	7.41474	0.966724	14.6367	8.22819e-05	55.884	0.997763	26.4929	1.03526e-42	176.01	164.67	176.01	0.10697	17	QEATEEAEKELEKMQSITGDRWRRLLIPVHP	YQEATEEAEKELEKMQS(0.998)IT(0.002)GDR	Y(-160.49)QEAT(-108.8)EEAEKELEKMQS(26.49)IT(-26.49)GDR	1	4065
hypothetical protein	TGGT1_219690	127	0.553172	0.508469	0.447658	0.359371	0.94036	0.788761	S	2	HMM: MDAGVFCLFLPSAAVAR, NN: MDAGVFCLFLPSAAVAR	0	7.88601	8.40584	0.872804	8.42635	2.05203e-20	211.53	0.897334	9.39176	4.71056e-18	181.19	185.18	71.354	0.30381	4	NQETEKMVAFDRRNSSSMLDASKLSPVFFPR	RNS(0.992)S(0.897)S(0.11)MLDASK	RNS(20.53)S(9.39)S(-9.39)MLDAS(-34.18)K	1;2	3880
AP2 domain transcription factor AP2XII-1	TGGT1_218960	1690	0.691866	0.568487	0.406469	0.359596	0.736303	0.586256	S	2	N/A	0	7.05915	7.30728	0.566455	1.17437	0.000100771	121.21	0.988237	19.252	0.000344837	126.34	107.07	126.34	-0.24015	3	CSGENVKVALGTRHDSFSDGSCRTLDKLSTQ	HDS(0.988)FS(0.012)DGSCR	HDS(19.25)FS(-19.25)DGS(-46.33)CR	1	3863
heat shock protein 101, putative;putative heat shock protein 101	TGGT1_257990	909	0.792311	0.567869	0.280508	0.360997	0.916764	0.799967	S	3	N/A	0	7.12287	7.61571	0.548979	2.13704	0.02661	78.816	0.748809	6.67879	2.79781e-05	81.003	61.091	81.003	0.095872	10	LTPDSRTLSLGSRTDSYTNRSSAMHETNVKK	T(0.12)LS(0.783)LGS(0.095)RT(0.088)DS(0.749)YT(0.166)NR	T(-8.12)LS(8.12)LGS(-9.63)RT(-9.63)DS(6.68)Y(-38.94)T(-6.68)NR	1;2	4845
histone H2AZ	TGGT1_300200	146	1.45333	0.965648	-0.0391536	0.363919	0.385429	0.149913	S	3	N/A	0	7.18913	7.29003	0.892244	10.9131	0.0158675	40.493	0.944912	12.3663	0.00147704	86.014	51.322	61.265	-0.64504	8	GVIPHIHKSLMTKGPSTQPMKKAKK______	SLMTKGPS(0.945)T(0.055)QPMK	S(-41.22)LMT(-36.35)KGPS(12.37)T(-12.37)QPMK	1	5736
hydrolase, alpha/beta fold family protein	TGGT1_267050	196	0.981695	0.728615	0.17737	0.36453	0.902608	0.763741	T	4	N/A	0	7.64015	7.79176	1	71.8254	8.65567e-19	117.61	1	78.4146	6.51497e-23	172.8	163.05	172.8	-0.10399	4	SSSLENDKDILKKQGTEVDEKVEFVSPDGRR	KQGT(1)EVDEKVEFVSPDGR	KQGT(78.41)EVDEKVEFVS(-78.41)PDGR	1	5103
hypothetical protein	TGGT1_254870	102	0.799904	0.595208	0.207914	0.366986	0.769445	0.474041	S	4	N/A	0	7.55307	7.75717	0.999983	47.5714	0.000246566	83.404	0.999998	56.9265	1.05135e-05	101.92	81.338	88.574	-0.30619	9	GDAGVNRKGSAVHRGSFYGRLGTKTAEAESE	KGS(1)AVHRGS(1)FYGR	KGS(47.03)AVHRGS(56.93)FY(-47.03)GR	2	4783
hypothetical protein;putative proteophosphoglycan 5, related protein	TGGT1_257430	2160	0.919378	0.997568	-0.535078	0.376546	1.18314	1.34331	S	2	N/A	0	6.97771	7.02148	0.568164	6.05899	0.000221605	69.361	0.928236	11.6717	4.50139e-25	206.81	176.88	106.31	0.11793	3	RSSGDTKLVSLRRAGSSSSASGPTHQKLSEK	AGS(0.928)S(0.063)S(0.005)S(0.004)ASGPTHQK	AGS(11.67)S(-11.67)S(-23.06)S(-23.65)AS(-60.19)GPT(-71.38)HQK	1	4832
selenide, water dikinase	TGGT1_280560	670	0.643738	0.747082	0.0897865	0.378	0.550423	0.30934	S	2	N/A	0	7.20898	6.95303	0.779203	8.48686	1.4166e-31	198.47	0.915572	13.3683	6.65909e-38	211.17	183.03	127.17	0.33536	3	GEPNAEVKGDVTRSSSGAHHADTLGSGASSC	S(0.042)S(0.042)S(0.916)GAHHADTLGSGASSCR	S(-13.37)S(-13.37)S(13.37)GAHHADT(-39.37)LGS(-50.36)GAS(-58.75)S(-65.82)CR	1	5385
putative tRNA (cytosine(34)-C(5))-methyltransferase;tRNA (cytosine(34)-C(5))-methyltransferase, putative	TGGT1_255250	892	1.6196	1.13631	-0.163201	0.379541	1.2453	0.944935	S	4	N/A	0	8.05189	8.10496	0.791972	6.42839	2.11709e-55	177.99	0.828317	6.83948	8.90948e-75	219.22	206.83	219.22	0.042606	3	RNCGNTGAVCLHRGGSTGKPDQTWDGKQPCF	GGS(0.828)T(0.171)GKPDQTWDGKQPCFGTQGQGTK	GGS(6.84)T(-6.84)GKPDQT(-36.4)WDGKQPCFGT(-135.91)QGQGT(-176.97)K	1	4792
dynamin-related protein DRPB	TGGT1_321620	748	1.72167	1.02362	0.178255	0.382621	0.615125	0.360172	S	2	N/A	0	8.03834	7.36093	0.627591	0.506713	5.55374e-18	125.35	0.966799	12.4665	6.2076e-13	108.96	112.29	108.96	1.3943	7	ELQRDAGTRALPNLQSFSSFGSGEGRGQPIA	ALPNLQS(0.967)FS(0.611)S(0.419)FGS(0.003)GEGR	ALPNLQS(12.47)FS(1.75)S(-1.75)FGS(-23.9)GEGR	2	6152
helicase associated domain (ha2) protein	TGGT1_318440	687	0.659764	0.88594	0.475572	0.383935	0.621083	0.945491	S	2	N/A	0	7.9123	8.15951	0.996361	24.4258	3.23106e-06	124.42	0.960042	13.8592	6.03381e-76	204.99	191.6	124.42	0.013007	3	TGAASSSLVDFERRDSTTVSSAKGPGGSSDE	RDS(0.996)T(0.004)TVSSAK	RDS(24.43)T(-24.43)T(-43.67)VS(-69.52)S(-82.1)AK	1	6089
elongation factor 1-alpha (EF-1-ALPHA), putative;putative elongation factor 1-alpha (EF-1-ALPHA)	TGGT1_294800B;TGGT1_286420B	303;243	1.10524	0.753384	0.175639	0.391089	0.562889	0.349795	S	3	N/A	0	8.1035	8.07886	0.990514	20.1876	0.0424666	57.532	0.994489	22.5634	0.0282376	59.908	15.59	59.908	-0.022982	4	SVEKKEPGAGSKVTKSAVKAAKK________	VT(0.006)KS(0.994)AVK	VT(-22.56)KS(22.56)AVK	1	6206
SAC3/GANP family protein	TGGT1_250830	271	1.42597	0.996692	0.135458	0.39284	0.693436	0.526965	S	4	N/A	0	8.33314	8.0503	1	52.1123	1.48572e-05	123.63	1	65.5112	1.48572e-05	123.63	75.099	65.511	1.7815	3	LQAFVEIHNFGMRRESSKDLHAEKTSGHPGV	RES(1)S(1)KDLHAEK	RES(65.51)S(65.51)KDLHAEK	1;2	4689
acyl-CoA:diacylglycerol acyltransferase 1-related enzyme	TGGT1_232730	44	0.632244	0.688663	0.294896	0.393422	0.779485	0.878043	T	3	N/A	9	7.21735	7.43334	0.97429	15.7859	0.000349505	81.854	0.995817	23.7666	5.40038e-07	109.54	86.718	75.564	-0.11612	4	RESKVAKSLWLRQQDTITRLEELQRQHEEEI	QQDT(0.996)IT(0.004)RLEELQR	QQDT(23.77)IT(-23.77)RLEELQR	1	4266
eukaryotic initiation factor-2B, epsilon subunit, putative;putative eukaryotic initiation factor-2B, epsilon subunit	TGGT1_272640	103	1.73226	1.39676	0.264857	0.394414	0.966085	1.10518	T	2	N/A	0	7.81042	7.92273	0.983912	19.5692	4.52756e-94	256.53	0.994727	23.1439	2.15018e-111	271.66	247.64	271.66	0.24489	3	SVSRKASACVPERLSTLSSASLSVGELPSLL	LST(0.995)LS(0.005)SASLSVGELPSLLR	LS(-34.49)T(23.14)LS(-23.14)S(-40.16)AS(-71.4)LS(-92.82)VGELPS(-152.82)LLR	1	5248
hypothetical protein	TGGT1_226340	1071	0.780217	0.605084	-0.135142	0.395329	0.909334	1.07614	S	2	N/A	0	7.44039	7.849	0.68649	3.40383	0.000164488	162.41	1	74.7892	9.57697e-05	163.62	127.96	74.789	-0.37511	5	RFQQSHLELARGIVASVSDLNQKLSEEVHRW	GIVAS(1)VS(1)DLNQK	GIVAS(74.79)VS(74.79)DLNQK	1;2	4065
RNA recognition motif-containing protein	TGGT1_283878	125	1.19119	1.07204	0.138574	0.398227	0.780004	0.729087	S	3	N/A	0	7.68532	7.65273	0.999966	44.6448	3.43687e-12	151.63	0.999996	54.0489	6.7598e-11	132.9	122.81	132.9	0.28176	3	HFGRGRGRGGLRRQASGEDASASRQEREGQV	QAS(1)GEDASASRQER	QAS(54.05)GEDAS(-54.05)AS(-81.36)RQER	1	5423
hypothetical protein	TGGT1_254870	312	1.4063	0.762852	0.186746	0.400078	1.05113	0.337113	S	2	N/A	0	8.51805	8.68877	1	181.626	8.25022e-22	207.83	1	67.2517	1.69077e-30	221.4	187.72	67.252	-0.61335	3	LEMEQPKRYGLQKLDSLLQAANALDRTFSLA	LDS(1)LLQAANALDR	LDS(67.25)LLQAANALDR	1;3	4783
DnaJ domain-containing protein	TGGT1_259980	186	1.12342	0.615134	0.168293	0.410569	0.656762	0.213719	S	2	N/A	1	7.41201	7.93598	0.995046	24.0287	1.70246e-28	217.96	0.994993	25.3126	5.97643e-09	194.83	114.09	217.96	-0.17964	3	FSSSERAESTLPRSSSTPAAASSRGNYTAEQ	S(0.004)S(0.001)S(0.995)TPAAASSR	S(-24.03)S(-30.86)S(24.03)T(-36.91)PAAAS(-98.8)S(-121.22)R	1	4901
EF hand domain-containing protein	TGGT1_227800	1090	1.10854	0.84238	0.415974	0.422718	0.645973	0.546083	S	2	HMM: MPEREKGLLSFPIMAGAFSS, NN: MPEREKGLLSFPIMAGAFSSPPFPSVGFDFASSGQAL	0	7.15743	7.55576	0.899534	9.52	0.00775428	95.483	0.945038	12.3538	0.00856624	90.964	42.36	90.964	0.10097	3	ESVKSDGDRNYSRHTSGELDRRRHTDLHWSS	HT(0.055)S(0.945)GELDR	HT(-12.35)S(12.35)GELDR	1	4112
hydrolase	TGGT1_261500	478	0.537917	0.555908	0.201724	0.425819	0.708457	0.448413	S	3	N/A	0	6.91854	7.03539	1	83.8564	2.89114e-05	83.856	1	47.6391	0.000505358	77.746	58.927	47.639	0.19529	2	RRFSHILESGLFSKGSLDEIRGEALREVTRD	GS(1)LDEIRGEALR	GS(47.64)LDEIRGEALR	1	4942
centrin 2	TGGT1_250340	156	1.25543	0.986891	0.391847	0.432538	1.2216	0.819267	S	2	N/A	0	7.7404	7.98792	0.679846	4.88322	0.00284125	44.788	0.904658	10.4473	1.8534e-12	108.94	98.683	108.94	0.077935	10	REMLERADSNGDGEISFEDFYAIMTKKTFP_	ADS(0.082)NGDGEIS(0.905)FEDFY(0.014)AIMTK	ADS(-10.45)NGDGEIS(10.45)FEDFY(-18.22)AIMT(-39.52)K	1	4676
PEP-carboxykinase I	TGGT1_289650	102	1.19747	1.01067	0.222772	0.432835	0.776607	0.4642	S	4	N/A	0	9.46407	9.41164	0.859204	9.12664	6.43824e-37	206.94	0.63033	2.62403	3.80171e-79	244.67	226.22	130.57	-0.39085	4	VQFSRSVRKMNRTQSSGSLKDSISFLEMLKK	TQS(0.032)S(0.859)GS(0.105)LKDS(0.003)ISFLEMLKK	T(-36.93)QS(-14.24)S(9.13)GS(-9.13)LKDS(-24.86)IS(-33.79)FLEMLKK	1;2	5537
lipoprotein, putative;putative lipoprotein	TGGT1_264420	11	1.02081	1.2042	0.300986	0.443562	0.995349	1.00671	S	3	N/A	0	7.45353	7.01528	1	42.976	0.00394785	71.153	1	42.0835	0.00538607	77.062	37.278	42.083	0.26753	3	GLKTQPSREGIKKLESKEGLKKQISKAGVKK;GLKTQPSREGIKKLESKEGLKKQISKEGVKK	LES(1)KEGLKK	LES(42.08)KEGLKK	1	6198;6234
GAPM1a;multi-pass transmembrane protein	TGGT1_202510;TGGT1_202500	270;270	1.05714	0.732068	0.423602	0.44397	0.974008	0.431704	S	3	N/A	6	7.71852	7.89667	0.999993	52.6109	0.0197435	66.19	0.999998	60.717	0.0169147	68.657	36.328	68.657	-0.011612	6	DVKLTQSAMRNEYYKSRNAMAYYGPPVLTAD	NEYYKS(1)R	NEY(-60.72)Y(-60.72)KS(60.72)R	1	3427
putative small nuclear ribonucleoprotein polypeptide A';small nuclear ribonucleoprotein polypeptide A', putative	TGGT1_229210	225	0.8086	0.51519	0.308959	0.451885	0.822754	0.486915	S	3	N/A	0	6.8526	8.09033	0.997331	25.7254	4.42674e-07	93.371	0.999904	40.1532	6.23153e-15	189.55	154.51	159.95	-0.12554	12	AIAKATTMEEITRLESALKAGYIPDELLNPE	ATTMEEITRLES(1)ALK	AT(-91.69)T(-86.04)MEEIT(-40.15)RLES(40.15)ALK	1	4154
hypothetical protein	TGGT1_230940	587	1.08231	0.894304	0.102242	0.452277	1.03306	1.43375	T	2	N/A	0	7.89342	8.23581	0.963305	14.1916	6.34206e-23	167.34	0.972804	15.5352	1.54955e-23	184.38	158.76	184.38	-0.1969	14	ARENASLEENLLTFGTVELRFCTANRGVAAP	ENASLEENLLT(0.027)FGT(0.973)VELR	ENAS(-105.2)LEENLLT(-15.54)FGT(15.54)VELR	1	4208
SAC3/GANP family protein	TGGT1_250830	272	1.27028	0.883559	0.17197	0.45349	1.04639	0.790145	S	4	N/A	0	8.49446	8.71149	1	52.1123	1.48572e-05	123.63	1	65.5112	6.79854e-05	130.03	107.64	65.511	1.7815	4	QAFVEIHNFGMRRESSKDLHAEKTSGHPGVF	RES(1)S(1)KDLHAEK	RES(65.51)S(65.51)KDLHAEK	1;2	4689
transcriptional elongation factor FACT140	TGGT1_221670	601	0.884546	0.506823	0.378574	0.455585	0.581665	0.207755	S	3	N/A	0	7.43265	7.68922	0.952	13.4479	7.17009e-23	169.91	0.767322	5.4882	2.47341e-08	95.209	146.02	169.91	-0.19976	3	AESVILKDRLRRRTGSQAATAQQEAEERDER	T(0.043)GS(0.952)QAAT(0.005)AQQEAEERDER	T(-13.45)GS(13.45)QAAT(-22.83)AQQEAEERDER	1	3937
hypothetical protein	TGGT1_240980	643	0.646818	0.802388	0.283926	0.459076	0.703587	1.2975	S	2	N/A	0	6.54492	7.39412	1	76.2278	0.000193064	80.379	1	90.0503	0.00010619	104.9	74.421	90.05	0.1472	3	SKSLSRRKLNAKRLFSLAGVKDSRRDSRSSD	LFS(1)LAGVK	LFS(90.05)LAGVK	1	4470
hypothetical protein	TGGT1_226340	1103	0.586324	0.683684	0.190911	0.471907	1.14415	1.83192	T	2	N/A	0	7.97981	8.41226	1	92.463	7.89731e-12	103.84	1	181.351	8.60728e-31	204.38	171.06	181.35	-0.21269	3	SQLTSFMSDFVSRLNTLPAALVADDAQAALR	LNT(1)LPAALVADDAQAALR	LNT(181.35)LPAALVADDAQAALR	1	4065
hypothetical protein;organic solute transporter ostalpha protein	TGGT1_273200	535	0.583857	0.511864	0.136127	0.472785	0.568511	0.690705	S	2	HMM: MFLEAPIYHQAALASVSCAVLISCFVFCSHLAFAY, NN: MFLEAPIYHQAALASVSCAVLISCFVFCSHLAFAY	3	6.88639	6.91625	0.998708	28.9172	7.05355e-06	82.635	0.802222	7.58652	0.00185357	50.226	61.326	82.635	-0.068664	3	RFSFWGAFRGSGRAASRDSLPASAGDESERQ	AAS(0.999)RDS(0.001)LPASAGDESER	AAS(28.92)RDS(-28.92)LPAS(-50.41)AGDES(-60.39)ER	1	5260
hypothetical protein	TGGT1_242030	539	1.34615	1.12931	0.0993125	0.483025	1.10653	1.11517	S	3	N/A	0	7.15921	7.22889	0.996055	24.4291	0.0138357	63.212	0.970164	15.1216	0.00723451	77.288	49.406	63.212	0.15753	3	ASQAPHRPLRLHRTASRLHTRVWEETLLLCL	T(0.004)AS(0.996)RLHTR	T(-24.43)AS(24.43)RLHT(-34.5)R	1	4481
protein-tyrosine-phosphatase	TGGT1_261410	318	0.919975	0.821779	0.19724	0.487025	0.965579	1.16422	S	2	N/A	0	7.55269	7.64174	0.869159	8.22357	0.0527083	52.837	0.999233	31.1465	0.00666846	89.032	45.251	89.032	0.49481	3	PNREDLVADRISRTESRIQEKLQEAQERRQQ	T(0.001)ES(0.999)RIQEK	T(-31.15)ES(31.15)RIQEK	1	4934
transcriptional elongation factor FACT140	TGGT1_221670	605	0.927278	0.580996	0.124466	0.48935	1.04651	0.80283	T	3	N/A	0	6.88485	7.10226	0.947371	13.5857	4.19375e-08	98.533	0.945219	13.1665	0.00081169	74.703	78.237	98.533	-0.15706	7	ILKDRLRRRTGSQAATAQQEAEERDERQRQL	T(0.011)GS(0.041)QAAT(0.947)AQQEAEERDERQR	T(-19.3)GS(-13.59)QAAT(13.59)AQQEAEERDERQR	1	3937
glutamate/leucine/phenylalanine/valine dehydrogenase family protein	TGGT1_249390	1200	1.37672	0.86067	0.523143	0.489885	0.722023	0.12969	T	2	HMM: MVHVSASLPFSFFPRFFLSQPRGTRSF, NN: MVHVSASLPFSFFPRFFLSQPRGTRSF;HMM: MVHVSASLPFSFFPRLFLSQPRGTRSI, NN: MVHVSASLPFSFFPRLFLSQPRGTRSI	0	7.70268	8.10271	0.998466	28.8556	0.00697658	91.123	0.999778	37.215	0.00701125	108.3	76.625	108.3	-0.12926	3	FFDYVRHLKDSQRSSTMKREDN_________	SST(1)MKREDN	S(-44.9)S(-37.22)T(37.22)MKREDN	1	4658
phosphatidylinositol 3- and 4-kinase	TGGT1_276170	356	0.71176	0.61525	0.333875	0.501942	0.489222	0.707372	S	3	N/A	0	6.45208	6.54259	0.818361	6.53741	0.00215628	66.246	0.499999	0	0.00376052	59.709	56.242	66.246	-0.36463	3	LHTFQDITASLNRSESAGHEHVSGRLAQHQQ	S(0.182)ES(0.818)AGHEHVSGR	S(-6.54)ES(6.54)AGHEHVS(-56.94)GR	1	5313
hypothetical protein	TGGT1_259630	40	1.15478	0.613554	0.0489878	0.513544	0.500155	0.427309	T	3	N/A	0	8.06089	8.09114	1	66.1558	0.000372349	105.46	0.999998	56.2295	0.00302877	92.611	64.964	105.46	-0.010183	4	AQTTEMETEGLRYAGTEVIRKTVKSPAEVIE	YAGT(1)EVIRK	Y(-66.16)AGT(66.16)EVIRK	1;2	4890
hypothetical protein	TGGT1_221470	378	1.15227	1.11877	0.527419	0.516963	0.548648	0.956017	T	3	N/A	0	8.23787	8.63255	1	46.3177	9.08742e-05	148.85	1	82.4637	0.000214071	147.56	126.91	82.464	-0.052286	4	TRDEGGANEHFKRLFTFLQPDAPKRGHDDLP	RLFT(1)FLQPDAPK	RLFT(82.46)FLQPDAPK	1	3927
eukaryotic initiation factor-2B, gamma subunit, putative;putative eukaryotic initiation factor-2B, gamma subunit	TGGT1_216260	336	0.683	0.527777	0.147315	0.520636	0.634788	0.116011	S	4	N/A	0	7.44934	7.26595	1	131.824	7.11396e-25	131.82	1	135.641	1.71349e-24	135.64	124.04	135.64	-0.16285	12	SSSRLDCDVFDELLDSFDEPHKKREDKEQDR	LDCDVFDELLDS(1)FDEPHKK	LDCDVFDELLDS(135.64)FDEPHKK	1	3793
hypothetical protein	TGGT1_221470	363	1.63926	1.07279	0.117308	0.524127	1.13209	0.803827	T	4	N/A	0	7.94619	8.05534	1	90.4533	8.36552e-61	200.67	1	98.1752	7.53931e-11	177.6	181	98.175	0.087733	3	KADFQNSSAIVARAPTRDEGGANEHFKRLFT	APT(1)RDEGGANEHFKR	APT(98.18)RDEGGANEHFKR	1	3927
aminotransferase, class V superfamily protein	TGGT1_300120	597	1.46454	1.3986	-0.275	0.52424	0.750081	0.948434	S	2	HMM: MPAGPPASVLASGCLCLSARELQRAGCF, NN: MPAGPPASVLASGCLCLSARELQRAGCF;HMM: MPAGPPGSVLASGCLCLSARELQRAGCF, NN: MPAGPPGSVLASGCLCLSARELQRAGCF	0	7.26684	7.3377	0.993778	22.0338	0.00620367	86.205	0.837293	7.11471	0.0219352	69.65	54.253	78.759	-0.087963	3	PFSWLPSLTSTFRMGSSCERKREDGPRDIVF	MGS(0.994)S(0.006)CERK	MGS(22.03)S(-22.03)CERK	1	5733
hypothetical protein;putative ppg3	TGGT1_221630	1261	1.08068	0.86803	0.105305	0.534989	0.754627	1.05383	S	3	N/A	0	6.70333	6.9352	1	51.0662	0.0415025	51.066	1	56.2581	0.0339191	56.258	40.626	56.258	-0.41089	1	HAKRGRRLRDLAHTRSFRPGNKASGSEYGSW	S(1)FRPGNK	S(56.26)FRPGNK	1	3934
hypothetical protein;putative serine-rich adhesin for platelets family protein	TGGT1_205320	427	1.03087	0.690977	0.840509	0.542766	0.791911	0.103011	S	3	N/A	0	7.84783	8.2444	0.768844	5.16609	1.26524e-17	140.63	0.959667	16.2937	7.98757e-17	179.78	161.18	179.78	0.08053	5	GEKLADRKDGRTVFESQKSLTSTADFRAGEK	T(0.023)VFES(0.96)QKS(0.908)LT(0.073)S(0.036)T(0.001)ADFR	T(-16.29)VFES(16.29)QKS(11.62)LT(-11.62)S(-14.75)T(-30.6)ADFR	2	3518
hypothetical protein;putative armadillo/beta-catenin-like repeat protein	TGGT1_297830	519	1.12678	0.744858	0.322351	0.546745	0.697047	0.23829	T	2	N/A	0	7.23565	7.22505	1	60.9678	0.0264475	60.968	1	74.7374	0.00616585	74.737	57.485	74.737	0.27286	3	TSSELYPAPQLARGQTGGEEQRPRVLPVNFA	GQT(1)GGEEQRPR	GQT(74.74)GGEEQRPR	1	5715
phosducin, putative;putative phosducin	TGGT1_246100	51	1.03868	0.572116	0.348238	0.580537	1.07085	0.733877	S	3	N/A	0	7.11541	7.41118	0.751889	4.81509	9.05829e-12	115.42	0.998623	28.6036	5.20859e-12	128.01	107.96	128.01	-0.050145	14	TREVVDAAEKVDTLASKSLKELDALEDEVEE	EVVDAAEKVDT(0.001)LAS(0.999)K	EVVDAAEKVDT(-28.6)LAS(28.6)K	1	4571
MIZ/SP-RING zinc finger domain-containing protein	TGGT1_278640	944	1.09333	0.981752	0.097002	0.583421	0.844962	0.757561	S	4	N/A	0	7.17263	7.38611	0.711813	4.53198	7.2885e-09	60.54	0.802831	6.1004	1.17847e-101	172.2	166.19	172.2	0.0027011	7	EEEECGEERTVHRQESSEGGDGQNEYSCNST	TVHRQES(0.803)S(0.197)EGGDGQNEYSCNSTRPDTSAVPSSDSR	T(-38.49)VHRQES(6.1)S(-6.1)EGGDGQNEY(-79.24)S(-58.69)CNS(-70.83)T(-70.83)RPDT(-98.74)S(-103.62)AVPS(-131.28)S(-131.28)DS(-140.35)R	1	5351
hypothetical protein	TGGT1_248740	102	1.05246	0.813269	0.26838	0.590152	0.959166	0.774412	S	3	N/A	0	7.81351	8.21219	1	77.0624	0.0143758	77.062	1	65.8417	0.0126412	74.962	47.319	65.842	0.26077	3	REATAVKSATPQRVGSKAEVKKEDGKETRQL	VGS(1)KAEVK	VGS(65.84)KAEVK	1	4641
hypothetical protein	TGGT1_219690	92	1.25916	1.13641	0.117208	0.616203	1.24986	1.66104	T	3	HMM: MDAGVFCLFLPSAAVAR, NN: MDAGVFCLFLPSAAVAR	0	6.78524	6.90879	0.999467	32.7289	4.03958e-38	212.94	0.999633	34.3543	1.40999e-55	231.41	208.76	216.55	0.038067	8	KALNKNDKIDLARTDTFVERAEELMNKQLPE	IDLARTDT(1)FVERAEELMNK	IDLART(-34.35)DT(34.35)FVERAEELMNK	1	3880
centrin 2	TGGT1_250340	109	1.81686	0.845277	0.581588	0.631491	0.834815	0.140512	S	3	N/A	0	7.59294	7.99054	0.986843	18.7955	1.29976e-15	164.94	0.774123	5.55196	7.69207e-17	182.15	164.58	164.94	-0.49623	3	KLGDKESREGIQKIFSLFDDDRTGTITLKNL	IFS(0.987)LFDDDRT(0.013)GTITLK	IFS(18.8)LFDDDRT(-18.8)GT(-38.69)IT(-63.33)LK	1	4676
aminotransferase, class V superfamily protein	TGGT1_300120	598	1.52182	1.45426	-0.278592	0.647619	1.19721	1.38347	S	3	HMM: MPAGPPASVLASGCLCLSARELQRAGCF, NN: MPAGPPASVLASGCLCLSARELQRAGCF;HMM: MPAGPPGSVLASGCLCLSARELQRAGCF, NN: MPAGPPGSVLASGCLCLSARELQRAGCF	0	7.5217	7.5818	0.5	0	0.00620367	79.148	0.934843	11.5678	0.000364213	125.97	73.714	125.97	-0.24366	4	FSWLPSLTSTFRMGSSCERKREDGPRDIVFP	MGS(0.065)S(0.935)CERK	MGS(-11.57)S(11.57)CERK	1	5733
eukaryotic initiation factor-4A, putative;putative eukaryotic initiation factor-4A	TGGT1_250770	145	0.711981	0.567457	0.312445	0.669847	0.703688	0.938128	T	4	N/A	0	8.56799	8.68625	1	84.2488	8.56606e-24	198.49	1	78.7079	7.70978e-20	194.77	173.57	78.708	-0.2359	8	LGDYLQVRCHACVGGTVVRDDIAKLKAGVHM	CHACVGGT(1)VVRDDIAKLK	CHACVGGT(78.71)VVRDDIAKLK	1	4683
glutamate 5-kinase domain-containing protein	TGGT1_265010	770	1.82675	2.0429	-0.229998	0.702342	0.152553	0.821917	T	3	N/A	0	7.3105	7.59111	0.999994	52.2725	6.94247e-10	158.76	0.991601	20.968	0.0202981	43.794	140.87	158.76	-0.15546	3	SGPSRRGQLPLERRNTCASQSYGNQQRECLS	RNT(1)CASQSYGNQQR	RNT(52.27)CAS(-52.27)QS(-85.03)Y(-116.53)GNQQR	1	5055

## Sheet: DR_UP(A&B) CDPK3 dep (A only)
WT_IONO/WT_DMSO Log2FC>0.5; WT_BIPPO/WT_DMSO Log2FC>0.5, KO_IONO/WT_IONO<-0.5; KO_BIPPO/WT_BIPPO>-0.5
[Product Description]	Proteins	Positions within proteins	Log2FC	Log2FC	Log2FC	Log2FC	Log2FC		Amino acid	Charge	[SignalP Peptide]	[# TM Domains]	Intensity WT_MS2	Intensity KO_MS2	Localization prob WT_MS2	Score diff WT_MS2	PEP WT_MS2	Score WT_MS2	Localization prob KO_MS2	Score diff KO_MS2	PEP KO_MS2	Score KO_MS2	Delta score	Score for localization	Mass error [ppm]	Position in peptide	Sequence window	Phospho (STY) Probabilities	Phospho (STY) Score diffs	Number of Phospho (STY)	Protein group IDs
C	T	T	WT_IONO/WT_DMSO	WT_BIPPO/WT_DMSO	KO_IONO/WT_IONO	KO_BIPPO/WT_BIPPO	KO_IONO/KO_DMSO	KO_BIPPO/KO_DMSO	C	C	C	C	N	N	N	N	N	N	N	N	N	N	N	N	N	T	T	T	T	M	M
hypothetical protein;putative proteophosphoglycan 5, related protein	TGGT1_257430	2160	0.919378	0.997568	-0.535078	0.376546	1.18314	1.34331	S	2	N/A	0	6.97771	7.02148	0.568164	6.05899	0.000221605	69.361	0.928236	11.6717	4.50139e-25	206.81	176.88	106.31	0.11793	3	RSSGDTKLVSLRRAGSSSSASGPTHQKLSEK	AGS(0.928)S(0.063)S(0.005)S(0.004)ASGPTHQK	AGS(11.67)S(-11.67)S(-23.06)S(-23.65)AS(-60.19)GPT(-71.38)HQK	1	4832
transporter, major facilitator family protein	TGGT1_226020	43	1.82773	1.28031	-0.60549	0.214293	0.943096	0.843267	S	3	N/A	12	7.63591	7.98157	0.941173	12.5358	0.00623001	68.515	0.936999	13.5505	0.00111262	101.89	62.103	68.515	-0.18542	3	EFNIQGLDSRPEKLSSKGLTARRMKHLPWSY	LS(0.052)S(0.941)KGLT(0.006)AR	LS(-12.54)S(12.54)KGLT(-21.72)AR	1	4058
hypothetical protein	TGGT1_208400B	94	1.44324	1.55188	-0.606008	0.145491	1.12265	1.59718	S	3	N/A	0	7.04509	7.19388	0.963277	14.2461	0.000376099	82.529	0.969639	16.1678	0.000846666	71.08	68.446	71.08	-0.40865	7	SSQAFDEYRSSSASASFSGRKWRGEVKREDV	SSSAS(0.007)AS(0.97)FS(0.023)GRK	S(-54.92)S(-52.15)S(-44.87)AS(-21.49)AS(16.17)FS(-16.17)GRK	1	3585;6171
hypothetical protein	TGGT1_243460	460	1.36999	0.964441	-0.721854	0.0871548	0.304992	0.694919	S	3	N/A	0	6.7897	6.96114	0.864005	8.02994	6.31642e-05	120.53	0.997016	25.2395	2.8147e-08	133.32	94.017	97.542	0.6346	6	RCDGDSERSRLLSLASALGKAEGQFVGDRVS	LLS(0.003)LAS(0.997)ALGKAEGQFVGDR	LLS(-25.24)LAS(25.24)ALGKAEGQFVGDR	1	4509
hyaluronan/mRNA-binding family protein;hypothetical protein	TGGT1_321680	323	1.00956	0.541378	-0.514228	0.0337753	0.35407	0.22393	S	3	N/A	0	6.51905	6.39726	1	71.4507	0.00992859	71.451	1	61.7795	0.01526	61.78	56.771	61.78	0.021754	6	FEYIHNGGGRVNLFPSRRRGRGGAGPTGSRE	VNLFPS(1)RR	VNLFPS(61.78)RR	1	6154
CRAL/TRIO domain protein;hypothetical protein	TGGT1_213790	566	1.25868	1.05997	-0.713968	0.0024897	0.623454	0.583161	S	3	N/A	2	7.39945	7.27598	1	86.1144	0.00160594	86.114	1	98.1563	0.00122593	98.156	67.764	98.156	0.42593	3	FAAPVVSAETVHRVASRGDKERTGERTERGE	VAS(1)RGDKER	VAS(98.16)RGDKER	1	3709
transporter, major facilitator family protein	TGGT1_226020	14	1.43518	1.07133	-0.668504	-0.00627033	0.626781	0.6445	S	2	N/A	12	7.93805	7.92471	1	69.7206	0.0127676	69.721	1	86.276	0.00946816	86.276	36.146	86.276	0.19737	3	__MVNMSLQKEGRQRSLRDQRRSTEETTDEF	QRS(1)LRDQR	QRS(86.28)LRDQR	1	4058
ribosomal protein RPL24	TGME49_244320	271	1.45994	0.975002	-0.551179	-0.0570032	0.359152	-0.0957977	S	3	N/A	0	7.50725	7.69309	1	108.634	3.20404e-07	108.63	1	89.6238	1.21537e-05	92.952	91.404	89.624	0.037002	8	KEKSKKSKAAGVRPQSGPAQKVQIPKQQKQA	AAGVRPQS(1)GPAQK	AAGVRPQS(89.62)GPAQK	1	6183
hypothetical protein;putative guanylate-binding protein	TGGT1_310220	274	1.63784	1.37872	-0.889199	-0.0582338	1.06402	1.36123	S	3	HMM: MHPPVSARPVSRAPELFASALGPAQRVESS, NN: MHPPVSARPVSRAPELFASALGPAQRVESS	0	7.61299	7.58708	1	76.5239	3.57091e-17	129.02	1	85.6552	2.01771e-16	134.87	119.85	134.87	0.13713	4	EAARSGGPTWGRLALSDGIRYASAYLGKSFS	LALS(1)DGIRYAS(1)AYLGK	LALS(85.66)DGIRY(-74.81)AS(74.81)AY(-82.06)LGK	1;2;3	5884
ARM repeats containing protein	TGGT1_261440	27	0.988421	0.791642	-0.625521	-0.0935507	0.32829	0.477338	S	3	N/A	0	8.66744	8.74923	1	79.0591	1.79449e-11	151.04	1	175.355	5.00523e-19	200.9	180.54	200.9	-0.0039518	12	AYKRKAQENEYGNRGSFRHMLSFGAVGDDVV	KAQENEYGNRGS(1)FR	KAQENEY(-175.35)GNRGS(175.35)FR	1	4936
heat shock protein 40, putative;putative heat shock protein 40	TGGT1_265310	146	0.981353	0.67295	-0.558863	-0.114831	0.445813	0.30784	S	4	N/A	0	7.60592	8.00911	0.999454	32.6239	8.63969e-05	169.54	0.999991	50.854	2.54838e-08	147.31	144.8	95.195	-0.54922	6	MGSHSNFPFRMHHAGSGSFGSRAPSKPKTYE	MHHAGS(1)GS(1)FGSRAPSKPK	MHHAGS(50.85)GS(34.46)FGS(-34.46)RAPS(-51.85)KPK	1;2	5067
hypothetical protein	TGGT1_316650	1128	1.10023	0.778258	-0.551548	-0.126947	0.661749	0.602119	S	3	N/A	0	7.29667	7.51782	1	62.3383	0.00880952	62.338	1	54.8227	0.0159987	54.823	30.844	54.823	0.02825	3	GEAAASSPLARARAVSLKGLARWGSSGGSLA	AVS(1)LKGLAR	AVS(54.82)LKGLAR	1	6074
DnaJ domain-containing protein	TGGT1_203380	603	0.740125	0.527174	-0.503515	-0.253043	0.333285	0.559122	S	3	N/A	0	7.25674	7.59947	0.999233	31.1477	1.24139e-11	113.51	0.996047	24.0138	1.36391e-10	167.63	153.54	113.51	-0.041888	4	KTKEMSEGASLKAMGSKISQVAFDQFRVHNQ	AMGS(0.999)KIS(0.001)QVAFDQFR	AMGS(31.15)KIS(-31.15)QVAFDQFR	1	3465
transporter, major facilitator family protein	TGGT1_253700	1288	1.27702	0.82631	-1.07569	-0.390787	0.155719	0.0517528	S	4	N/A	11	7.71277	7.57887	0.741017	4.56558	2.9004e-24	183.35	0.5	0	8.20549e-06	83.602	177.12	183.35	0.12197	4	RLRIKPAYISYREKSSIKNEIEVGGVHEEE_	EKS(0.259)S(0.741)IKNEIEVGGVHEEE	EKS(-4.57)S(4.57)IKNEIEVGGVHEEE	1	4746
hypothetical protein;putative transmembrane protein	TGGT1_232120	637	0.72366	0.533197	-0.50576	-0.397955	0.412368	0.524645	S	3	N/A	10	7.04336	7.11833	0.825834	7.84422	3.6992e-05	55.35	0.907837	11.2818	0.000915677	40.864	53.138	40.864	-0.53827	11	RGGPKGAFSTPLHALSLNPPLVVPLLSPLEQ	GAFS(0.028)T(0.075)PLHALS(0.908)LNPPLVVPLLS(0.988)PLEQR	GAFS(-15.74)T(-11.28)PLHALS(11.28)LNPPLVVPLLS(20.94)PLEQR	2	4238
hypothetical protein;putative transporter	TGGT1_248420	14	0.776174	0.626124	-0.694969	-0.462605	0.431865	0.381145	S	4	N/A	10	7.83083	7.97067	0.997292	25.9916	6.27801e-63	231.25	0.99303	21.6622	5.85323e-32	171.72	207.6	124.62	-0.29476	11	__MERTCTTDLSTSGSKVEERNPQRGRGGVR	T(0.007)CT(0.938)T(0.055)DLSTS(0.003)GS(0.997)KVEERNPQR	T(-21.29)CT(12.35)T(-12.35)DLS(-46.68)T(-38.3)S(-25.99)GS(25.99)KVEERNPQR	1;2	4631

## Sheet: DR_UP(A&B) CDPK3 dep (A&B)
WT_IONO/WT_DMSO Log2FC>0.5; WT_BIPPO/WT_DMSO Log2FC>0.5, KO_IONO/WT_IONO<-0.5; KO_BIPPO/WT_BIPPO<-0.5
[Product Description]	Proteins	Positions within proteins	Log2FC	Log2FC	Log2FC	Log2FC	Log2FC		Amino acid	Charge	[SignalP Peptide]	[# TM Domains]	Intensity WT_MS2	Intensity KO_MS2	Localization prob WT_MS2	Score diff WT_MS2	PEP WT_MS2	Score WT_MS2	Localization prob KO_MS2	Score diff KO_MS2	PEP KO_MS2	Score KO_MS2	Delta score	Score for localization	Mass error [ppm]	Position in peptide	Sequence window	Phospho (STY) Probabilities	Phospho (STY) Score diffs	Number of Phospho (STY)	Protein group IDs
C	T	T	WT_IONO/WT_DMSO	WT_BIPPO/WT_DMSO	KO_IONO/WT_IONO	KO_BIPPO/WT_BIPPO	KO_IONO/KO_DMSO	KO_BIPPO/KO_DMSO	C	C	C	C	N	N	N	N	N	N	N	N	N	N	N	N	N	T	T	T	T	M	M
hypothetical protein	TGGT1_211630	44	0.734298	0.706508	-0.515133	-0.513492	0.607628	0.675687	T	4	N/A	0	7.04395	7.46383	1	122.009	1.71057e-06	122.01	1	48.5269	4.7893e-05	163.91	140.61	48.527	0.45302	4	EIMAQRRAASLRRIETAKHEALQKLKTSRAL	RIET(1)AKHEALQK	RIET(48.53)AKHEALQK	1	3660
hypothetical protein;putative transporter	TGGT1_240810	17	0.783122	0.855842	-0.610298	-0.586761	0.520447	0.473884	S	3	N/A	10	8.84119	8.8506	1	69.4671	1.24411e-41	219.96	0.999998	56.9427	6.65434e-74	246.9	223.39	112.58	-0.42701	3	ASSDSNAKLASQRLHSCAGGEESSGQCLEKQ	LHS(1)CAGGEESSGQCLEK	LHS(69.47)CAGGEES(-69.47)S(-81.26)GQCLEK	1;2	4462
AMP-binding enzyme domain-containing protein	TGGT1_247760	175	0.78616	0.814627	-0.588099	-0.696935	0.0605798	-0.0264497	S	4	N/A	0	7.75893	7.30713	0.553857	4.38267	2.1443e-37	117.29	0.685038	4.79894	2.26672e-08	59.352	112.89	59.352	-0.19322	22	TPATSPSKDCTSGLQSTPSAPSFGESCRKSC	LATGGTT(0.001)PAT(0.013)S(0.012)PS(0.029)KDCT(0.065)S(0.14)GLQS(0.685)T(0.69)PS(0.326)APS(0.034)FGES(0.002)CRK	LAT(-49.62)GGT(-40.15)T(-36.4)PAT(-23.29)S(-23.29)PS(-18.92)KDCT(-14.4)S(-9.73)GLQS(4.8)T(4.93)PS(-4.8)APS(-15.27)FGES(-27.5)CRK	1;2	4621
hypothetical protein;putative transporter	TGGT1_240810	12	1.23819	0.757664	-1.13125	-0.702274	0.515021	0.225344	S	4	N/A	10	7.31033	7.67255	0.999989	49.9428	1.24411e-41	174.1	1	71.3195	4.27683e-35	136.48	161.72	136.48	-0.76714	3	____MASSDSNAKLASQRLHSCAGGEESSGQ	LAS(1)QRLHS(1)CAGGEESSGQCLEK	LAS(71.32)QRLHS(42.33)CAGGEES(-42.33)S(-53.26)GQCLEK	1;2	4462
vacuolar (h+)-atpase g subunit protein	TGGT1_228200	73	1.32204	1.13311	-0.609916	-0.757061	0.525767	0.48515	S	3	N/A	0	7.99781	8.03691	0.973511	16.9044	0.0133571	64.266	0.94494	12.9567	0.00464838	82.954	64.847	64.266	0.37568	3	HGPEDEPKKRHSRASSKLFSRITSKVSRSVS	AS(0.02)S(0.974)KLFS(0.007)R	AS(-16.9)S(16.9)KLFS(-21.67)R	1	4129
hypothetical protein	TGGT1_211630	60	1.44442	1.24352	-0.914548	-0.815623	0.68288	0.463177	S	3	N/A	0	8.2086	8.11167	1	138.991	3.7129e-05	138.99	1	127.831	0.000103781	127.83	110.71	127.83	-0.06001	3	AKHEALQKLKTSRALSVHEERRRLHIMKTRH	ALS(1)VHEERR	ALS(127.83)VHEERR	1	3660
CRAL/TRIO domain-containing protein	TGGT1_254390	489	1.48487	0.960255	-1.17817	-0.845904	0.61012	0.276226	S	3	N/A	0	6.64091	7.425	0.994596	22.6494	0.0255091	47.991	0.676189	3.19777	0.00128229	89.44	47.751	47.991	-0.35307	3	TIKAYKSMVSLRKKPSVFSLLRRQGCSLAPA	KPS(0.995)VFS(0.005)LLR	KPS(22.65)VFS(-22.65)LLR	1	4769
Ras-related protein Rab11	TGGT1_289680	207	0.81015	0.603667	-0.796141	-0.854769	0.149764	-0.009235	S	4	N/A	0	7.25909	7.23676	0.751896	4.81613	2.21589e-16	195.6	0.879795	8.64458	3.32578e-11	192.78	163.45	51.591	-0.53775	10	PGRGQKIHLDEERTDSQIRQSRRGCCSA___	IHLDEERT(0.12)DS(0.88)QIR	IHLDEERT(-8.64)DS(8.64)QIR	1	5538
P-type ATPase4, putative;putative P-type ATPase4	TGGT1_278660	78	0.53846	0.567914	-0.82172	-0.860344	0.404621	0.457735	S	4	N/A	8	7.30341	7.55116	0.542655	0.524305	3.51567e-05	63.095	0.557113	0	5.32287e-05	60.95	43.44	46.847	0.22523	2	DGESPRRDSHHLRRFSSKRESTVGGSGTGHS	FS(0.557)S(0.557)KRES(0.833)T(0.036)VGGS(0.007)GT(0.007)GHS(0.004)QLGK	FS(0)S(0)KRES(5.2)T(-14.58)VGGS(-23.38)GT(-23.38)GHS(-26.29)QLGK	2	5352
hypothetical protein;putative transmembrane protein	TGGT1_231220	396	0.613941	0.52742	-0.753935	-0.939363	0.476261	0.0697312	T	3	HMM: MSGEDPVSELLTRPRDWPYQVYNCFTLVLSCTVLLFVLAI, NN: MSGEDPVSELLTRPRDWPYQVYNCFTLVLSCTVLLFVLAI	5	7.72199	7.54995	0.841882	10.3708	0.023187	47.548	0.879135	10.7397	0.00113583	80.545	67.568	80.545	-0.11308	4	RFAMPARYQLAKRSETSETEKPGKKGEKREA	RS(0.031)ET(0.879)S(0.074)ET(0.016)EKPGK	RS(-14.52)ET(10.74)S(-10.74)ET(-17.48)EKPGK	1	4218
P-type ATPase4, putative;putative P-type ATPase4	TGGT1_278660	83	0.838854	0.993421	-1.20694	-1.02372	0.489598	0.445345	S	3	N/A	8	8.17895	8.01187	0.967942	14.8089	8.30456e-33	178.22	0.926684	11.1934	2.76581e-32	164.35	148.91	178.22	-0.038886	3	RRDSHHLRRFSSKRESTVGGSGTGHSQLGKS	RES(0.968)T(0.032)VGGSGTGHSQLGK	RES(14.81)T(-14.81)VGGS(-44.3)GT(-44.3)GHS(-71.36)QLGK	1;2	5352
Na+/H+ exchanger NHE1	TGGT1_259200B	943	0.984685	0.835165	-0.91796	-1.07625	0.498259	0.170953	S	3	N/A	0	7.86822	7.79464	0.964972	14.5392	1.53084e-12	107.3	0.941141	12.0823	2.98581e-25	129.3	110.19	57.845	0.1707	14	ERSKSTDFDAFNRNPSGTGAKGGRDTRSEGA	S(0.19)KS(0.619)T(0.192)DFDAFNRNPS(0.965)GT(0.035)GAK	S(-5.12)KS(5.12)T(-5.12)DFDAFNRNPS(14.54)GT(-14.54)GAK	2	4882
AN1 family Zinc finger domain-containing protein	TGGT1_205460	153	1.02229	0.59651	-0.895745	-1.10911	0.250692	-0.193539	S	3	N/A	0	7.02078	7.27793	1	56.4044	0.0222894	56.404	1	47.3018	0.0351591	47.302	29.15	47.302	-0.011644	3	QRVQQARREKQQRARSFHLFKLHSSVSSSGG	ARS(1)FHLFK	ARS(47.3)FHLFK	1	3523
P-type ATPase4, putative;putative P-type ATPase4	TGGT1_278660	79	1.07488	1.23392	-1.25161	-1.24678	0.57905	0.618758	S	4	N/A	8	8.04864	7.9884	0.62556	2.14378	8.30456e-33	143.92	0.844924	7.6208	2.76581e-32	164.35	132.94	164.35	0.27485	3	GESPRRDSHHLRRFSSKRESTVGGSGTGHSQ	FS(0.147)S(0.845)KRES(0.869)T(0.128)VGGS(0.008)GT(0.003)GHSQLGK	FS(-7.62)S(7.62)KRES(8.55)T(-8.55)VGGS(-21.08)GT(-25.16)GHS(-50.29)QLGK	2	5352
myosin C	TGGT1_255190	871	1.14478	0.696032	-0.816769	-1.59456	0.934881	0.129837	S	3	N/A	0	7.23762	7.36818	0.999712	35.4114	0.00879147	117.18	0.947147	12.5335	0.0329698	120.62	17.848	74.165	0.039598	5	RVEPERAPPTKVLSLSRARLSLSKELPRNYA	VLSLS(1)RAR	VLS(-35.41)LS(35.41)RAR	1	4788
leucine rich repeat-containing protein	TGGT1_220230A	215	0.933076	0.656425	-0.678856	-1.59456	0.934881	0.129837	S	2	HMM: MRPPLGTPLFFPSSAPSSPASVRAA, NN: MRPPLGTPLFFPSSAPSSPASVRAA	0	7.23762	7.36818	0.998437	28.0537	0.032634	117.18	0.947147	12.5335	0.0329698	120.62	17.848	117.18	0.24713	5	AECLPCLPHLRVLSLSRNRLTAVSIVKAAKA	VLS(0.002)LS(0.998)R	VLS(-28.05)LS(28.05)R	1	6173
hypothetical protein	TGGT1_211630	127	1.29845	1.33263	-0.700515	-1.62311	0.763317	0.40591	S	3	N/A	0	7.96188	7.57965	0.95981	14.0591	1.08738e-24	153.59	0.940131	13.2553	1.31504e-12	106.35	130.92	141.36	-0.07486	3	ASLEGEDRRQTTRSTSQRQTQGFNSTKPEEQ	S(0.002)T(0.038)S(0.96)QRQTQGFNSTKPEEQR	S(-25.85)T(-14.06)S(14.06)QRQT(-56.76)QGFNS(-72.79)T(-77.96)KPEEQR	1	3660
hypothetical protein	TGGT1_220900	486	1.32088	0.995112	-1.72925	-1.62929	0.59389	0.254103	S	3	N/A	0	7.25081	7.01845	1	69.8246	0.0286217	69.825	1	52.7161	0.04996	52.716	17.109	52.716	0.06311	3	PAGQQTRKSLKEKVKSLVKRRDIRAEDMERV	VKS(1)LVK	VKS(52.72)LVK	1	3908
hypothetical protein;putative START-2 domain protein	TGGT1_252430	500	2.18155	1.37873	-2.64748	-2.14166	0.0303461	-0.432485	S	3	N/A	0	7.05162	7.10387	0.986144	18.523	0.0467121	53.968	0.954024	13.1702	0.0522926	51.346	6.8861	53.968	-0.13634	3	TTKIKQGLRNMSRKMSLSRRSSTGRRSGVKK	KMS(0.986)LS(0.014)R	KMS(18.52)LS(-18.52)R	1	4723
calcium-dependent protein kinase CDPK3	TGGT1_305860	31	0.611892	0.751828	-2.80538	-3.92831	0.123148	0.208641	S	3	N/A	0	7.66488	6.95751	0.998858	29.4371	1.28612e-48	142.79	0.880732	9.44269	0.000499137	51.827	128.91	88.976	-0.64829	4	AAGEKPDASLEKGGQSKGSAPSSGTGDSGKG	GGQS(0.999)KGS(0.001)APSSGTGDSGK	GGQS(29.44)KGS(-29.44)APS(-54.79)S(-58.62)GT(-65.85)GDS(-66.78)GK	1	5790

## Sheet: DR_UP(A&B) CDPK3 dep (B only)
WT_IONO/WT_DMSO Log2FC>0.5; WT_BIPPO/WT_DMSO Log2FC>0.5, KO_IONO/WT_IONO>-0.5; KO_BIPPO/WT_BIPPO<-0.5
[Product Description]	Proteins	Positions within proteins	Log2FC	Log2FC	Log2FC	Log2FC	Log2FC		Amino acid	Charge	[SignalP Peptide]	[# TM Domains]	Intensity WT_MS2	Intensity KO_MS2	Localization prob WT_MS2	Score diff WT_MS2	PEP WT_MS2	Score WT_MS2	Localization prob KO_MS2	Score diff KO_MS2	PEP KO_MS2	Score KO_MS2	Delta score	Score for localization	Mass error [ppm]	Position in peptide	Sequence window	Phospho (STY) Probabilities	Phospho (STY) Score diffs	Number of Phospho (STY)	Protein group IDs
C	T	T	WT_IONO/WT_DMSO	WT_BIPPO/WT_DMSO	KO_IONO/WT_IONO	KO_BIPPO/WT_BIPPO	KO_IONO/KO_DMSO	KO_BIPPO/KO_DMSO	C	C	C	C	N	N	N	N	N	N	N	N	N	N	N	N	N	T	T	T	T	M	M
myosin A	TGGT1_235470	20	0.756033	0.830443	-0.323122	-0.728088	0.909496	0.340393	S	5	N/A	0	7.36931	7.5891	0.723804	4.18482	2.06231e-84	258.13	0.807493	6.23337	3.90497e-101	265.23	241.17	150.14	-0.098864	3	TTSEELKTATALKKRSSDVHAVDHSGNVYKG	KRS(0.807)S(0.192)DVHAVDHSGNVYK	KRS(6.23)S(-6.23)DVHAVDHS(-34.51)GNVY(-94.6)K	1	4335
myosin A	TGGT1_235470	21	0.760058	0.837252	-0.334193	-0.730149	0.869103	0.313886	S	2	N/A	0	9.76704	9.76948	0.99709	25.3964	8.66642e-102	271.3	0.983354	18.0906	3.90497e-101	265.23	257.11	217.89	-0.17511	3	TSEELKTATALKKRSSDVHAVDHSGNVYKGF	RS(0.003)S(0.997)DVHAVDHSGNVYK	RS(-25.4)S(25.4)DVHAVDHS(-44.89)GNVY(-105.21)K	1	4335
PUB domain-containing protein	TGGT1_271380	205	1.40702	1.45906	-0.458491	-0.546317	1.03693	0.963534	T	3	N/A	0	7.45222	7.95149	0.995514	23.4804	1.9195e-23	146.6	0.981156	16.9633	2.06688e-23	173.89	162.49	146.6	-0.076524	10	AARSPRFVFPAFLSRTQTLPSSAKKSEKKRD	FVFPAFLS(0.004)RT(0.996)QT(0.993)LPS(0.006)S(0.001)AK	FVFPAFLS(-23.48)RT(23.48)QT(22.53)LPS(-22.53)S(-29.22)AK	2	5226
SFT2 family protein	TGGT1_318570	54	1.15794	1.11776	-0.478685	-0.642937	0.583459	0.763569	S	2	N/A	4	7.64547	7.57032	0.802932	6.65395	2.13455e-10	175.16	0.652392	6.24773	9.79781e-12	119.48	127.48	143.28	0.10126	3	PSNPAAECAPPRKSGSSSLQNSIFGKMFDTK	S(0.003)GS(0.803)S(0.173)S(0.02)LQNSIFGK	S(-23.81)GS(6.65)S(-6.65)S(-15.99)LQNS(-51.32)IFGK	1	6095
hypothetical protein	TGGT1_211630	44	0.734298	0.706508	-0.515133	-0.513492	0.607628	0.675687	T	4	N/A	0	7.04395	7.46383	1	122.009	1.71057e-06	122.01	1	48.5269	4.7893e-05	163.91	140.61	48.527	0.45302	4	EIMAQRRAASLRRIETAKHEALQKLKTSRAL	RIET(1)AKHEALQK	RIET(48.53)AKHEALQK	1	3660
AMP-binding enzyme domain-containing protein	TGGT1_247760	175	0.78616	0.814627	-0.588099	-0.696935	0.0605798	-0.0264497	S	4	N/A	0	7.75893	7.30713	0.553857	4.38267	2.1443e-37	117.29	0.685038	4.79894	2.26672e-08	59.352	112.89	59.352	-0.19322	22	TPATSPSKDCTSGLQSTPSAPSFGESCRKSC	LATGGTT(0.001)PAT(0.013)S(0.012)PS(0.029)KDCT(0.065)S(0.14)GLQS(0.685)T(0.69)PS(0.326)APS(0.034)FGES(0.002)CRK	LAT(-49.62)GGT(-40.15)T(-36.4)PAT(-23.29)S(-23.29)PS(-18.92)KDCT(-14.4)S(-9.73)GLQS(4.8)T(4.93)PS(-4.8)APS(-15.27)FGES(-27.5)CRK	1;2	4621
vacuolar (h+)-atpase g subunit protein	TGGT1_228200	73	1.32204	1.13311	-0.609916	-0.757061	0.525767	0.48515	S	3	N/A	0	7.99781	8.03691	0.973511	16.9044	0.0133571	64.266	0.94494	12.9567	0.00464838	82.954	64.847	64.266	0.37568	3	HGPEDEPKKRHSRASSKLFSRITSKVSRSVS	AS(0.02)S(0.974)KLFS(0.007)R	AS(-16.9)S(16.9)KLFS(-21.67)R	1	4129
hypothetical protein;putative transporter	TGGT1_240810	17	0.783122	0.855842	-0.610298	-0.586761	0.520447	0.473884	S	3	N/A	10	8.84119	8.8506	1	69.4671	1.24411e-41	219.96	0.999998	56.9427	6.65434e-74	246.9	223.39	112.58	-0.42701	3	ASSDSNAKLASQRLHSCAGGEESSGQCLEKQ	LHS(1)CAGGEESSGQCLEK	LHS(69.47)CAGGEES(-69.47)S(-81.26)GQCLEK	1;2	4462
leucine rich repeat-containing protein	TGGT1_220230A	215	0.933076	0.656425	-0.678856	-1.59456	0.934881	0.129837	S	2	HMM: MRPPLGTPLFFPSSAPSSPASVRAA, NN: MRPPLGTPLFFPSSAPSSPASVRAA	0	7.23762	7.36818	0.998437	28.0537	0.032634	117.18	0.947147	12.5335	0.0329698	120.62	17.848	117.18	0.24713	5	AECLPCLPHLRVLSLSRNRLTAVSIVKAAKA	VLS(0.002)LS(0.998)R	VLS(-28.05)LS(28.05)R	1	6173
hypothetical protein	TGGT1_211630	127	1.29845	1.33263	-0.700515	-1.62311	0.763317	0.40591	S	3	N/A	0	7.96188	7.57965	0.95981	14.0591	1.08738e-24	153.59	0.940131	13.2553	1.31504e-12	106.35	130.92	141.36	-0.07486	3	ASLEGEDRRQTTRSTSQRQTQGFNSTKPEEQ	S(0.002)T(0.038)S(0.96)QRQTQGFNSTKPEEQR	S(-25.85)T(-14.06)S(14.06)QRQT(-56.76)QGFNS(-72.79)T(-77.96)KPEEQR	1	3660
hypothetical protein;putative transmembrane protein	TGGT1_231220	396	0.613941	0.52742	-0.753935	-0.939363	0.476261	0.0697312	T	3	HMM: MSGEDPVSELLTRPRDWPYQVYNCFTLVLSCTVLLFVLAI, NN: MSGEDPVSELLTRPRDWPYQVYNCFTLVLSCTVLLFVLAI	5	7.72199	7.54995	0.841882	10.3708	0.023187	47.548	0.879135	10.7397	0.00113583	80.545	67.568	80.545	-0.11308	4	RFAMPARYQLAKRSETSETEKPGKKGEKREA	RS(0.031)ET(0.879)S(0.074)ET(0.016)EKPGK	RS(-14.52)ET(10.74)S(-10.74)ET(-17.48)EKPGK	1	4218
Ras-related protein Rab11	TGGT1_289680	207	0.81015	0.603667	-0.796141	-0.854769	0.149764	-0.009235	S	4	N/A	0	7.25909	7.23676	0.751896	4.81613	2.21589e-16	195.6	0.879795	8.64458	3.32578e-11	192.78	163.45	51.591	-0.53775	10	PGRGQKIHLDEERTDSQIRQSRRGCCSA___	IHLDEERT(0.12)DS(0.88)QIR	IHLDEERT(-8.64)DS(8.64)QIR	1	5538
myosin C	TGGT1_255190	871	1.14478	0.696032	-0.816769	-1.59456	0.934881	0.129837	S	3	N/A	0	7.23762	7.36818	0.999712	35.4114	0.00879147	117.18	0.947147	12.5335	0.0329698	120.62	17.848	74.165	0.039598	5	RVEPERAPPTKVLSLSRARLSLSKELPRNYA	VLSLS(1)RAR	VLS(-35.41)LS(35.41)RAR	1	4788
P-type ATPase4, putative;putative P-type ATPase4	TGGT1_278660	78	0.53846	0.567914	-0.82172	-0.860344	0.404621	0.457735	S	4	N/A	8	7.30341	7.55116	0.542655	0.524305	3.51567e-05	63.095	0.557113	0	5.32287e-05	60.95	43.44	46.847	0.22523	2	DGESPRRDSHHLRRFSSKRESTVGGSGTGHS	FS(0.557)S(0.557)KRES(0.833)T(0.036)VGGS(0.007)GT(0.007)GHS(0.004)QLGK	FS(0)S(0)KRES(5.2)T(-14.58)VGGS(-23.38)GT(-23.38)GHS(-26.29)QLGK	2	5352
AN1 family Zinc finger domain-containing protein	TGGT1_205460	153	1.02229	0.59651	-0.895745	-1.10911	0.250692	-0.193539	S	3	N/A	0	7.02078	7.27793	1	56.4044	0.0222894	56.404	1	47.3018	0.0351591	47.302	29.15	47.302	-0.011644	3	QRVQQARREKQQRARSFHLFKLHSSVSSSGG	ARS(1)FHLFK	ARS(47.3)FHLFK	1	3523
hypothetical protein	TGGT1_211630	60	1.44442	1.24352	-0.914548	-0.815623	0.68288	0.463177	S	3	N/A	0	8.2086	8.11167	1	138.991	3.7129e-05	138.99	1	127.831	0.000103781	127.83	110.71	127.83	-0.06001	3	AKHEALQKLKTSRALSVHEERRRLHIMKTRH	ALS(1)VHEERR	ALS(127.83)VHEERR	1	3660
Na+/H+ exchanger NHE1	TGGT1_259200B	943	0.984685	0.835165	-0.91796	-1.07625	0.498259	0.170953	S	3	N/A	0	7.86822	7.79464	0.964972	14.5392	1.53084e-12	107.3	0.941141	12.0823	2.98581e-25	129.3	110.19	57.845	0.1707	14	ERSKSTDFDAFNRNPSGTGAKGGRDTRSEGA	S(0.19)KS(0.619)T(0.192)DFDAFNRNPS(0.965)GT(0.035)GAK	S(-5.12)KS(5.12)T(-5.12)DFDAFNRNPS(14.54)GT(-14.54)GAK	2	4882
hypothetical protein;putative transporter	TGGT1_240810	12	1.23819	0.757664	-1.13125	-0.702274	0.515021	0.225344	S	4	N/A	10	7.31033	7.67255	0.999989	49.9428	1.24411e-41	174.1	1	71.3195	4.27683e-35	136.48	161.72	136.48	-0.76714	3	____MASSDSNAKLASQRLHSCAGGEESSGQ	LAS(1)QRLHS(1)CAGGEESSGQCLEK	LAS(71.32)QRLHS(42.33)CAGGEES(-42.33)S(-53.26)GQCLEK	1;2	4462
CRAL/TRIO domain-containing protein	TGGT1_254390	489	1.48487	0.960255	-1.17817	-0.845904	0.61012	0.276226	S	3	N/A	0	6.64091	7.425	0.994596	22.6494	0.0255091	47.991	0.676189	3.19777	0.00128229	89.44	47.751	47.991	-0.35307	3	TIKAYKSMVSLRKKPSVFSLLRRQGCSLAPA	KPS(0.995)VFS(0.005)LLR	KPS(22.65)VFS(-22.65)LLR	1	4769
P-type ATPase4, putative;putative P-type ATPase4	TGGT1_278660	83	0.838854	0.993421	-1.20694	-1.02372	0.489598	0.445345	S	3	N/A	8	8.17895	8.01187	0.967942	14.8089	8.30456e-33	178.22	0.926684	11.1934	2.76581e-32	164.35	148.91	178.22	-0.038886	3	RRDSHHLRRFSSKRESTVGGSGTGHSQLGKS	RES(0.968)T(0.032)VGGSGTGHSQLGK	RES(14.81)T(-14.81)VGGS(-44.3)GT(-44.3)GHS(-71.36)QLGK	1;2	5352
P-type ATPase4, putative;putative P-type ATPase4	TGGT1_278660	79	1.07488	1.23392	-1.25161	-1.24678	0.57905	0.618758	S	4	N/A	8	8.04864	7.9884	0.62556	2.14378	8.30456e-33	143.92	0.844924	7.6208	2.76581e-32	164.35	132.94	164.35	0.27485	3	GESPRRDSHHLRRFSSKRESTVGGSGTGHSQ	FS(0.147)S(0.845)KRES(0.869)T(0.128)VGGS(0.008)GT(0.003)GHSQLGK	FS(-7.62)S(7.62)KRES(8.55)T(-8.55)VGGS(-21.08)GT(-25.16)GHS(-50.29)QLGK	2	5352
hypothetical protein	TGGT1_220900	486	1.32088	0.995112	-1.72925	-1.62929	0.59389	0.254103	S	3	N/A	0	7.25081	7.01845	1	69.8246	0.0286217	69.825	1	52.7161	0.04996	52.716	17.109	52.716	0.06311	3	PAGQQTRKSLKEKVKSLVKRRDIRAEDMERV	VKS(1)LVK	VKS(52.72)LVK	1	3908
hypothetical protein;putative START-2 domain protein	TGGT1_252430	500	2.18155	1.37873	-2.64748	-2.14166	0.0303461	-0.432485	S	3	N/A	0	7.05162	7.10387	0.986144	18.523	0.0467121	53.968	0.954024	13.1702	0.0522926	51.346	6.8861	53.968	-0.13634	3	TTKIKQGLRNMSRKMSLSRRSSTGRRSGVKK	KMS(0.986)LS(0.014)R	KMS(18.52)LS(-18.52)R	1	4723
calcium-dependent protein kinase CDPK3	TGGT1_305860	31	0.611892	0.751828	-2.80538	-3.92831	0.123148	0.208641	S	3	N/A	0	7.66488	6.95751	0.998858	29.4371	1.28612e-48	142.79	0.880732	9.44269	0.000499137	51.827	128.91	88.976	-0.64829	4	AAGEKPDASLEKGGQSKGSAPSSGTGDSGKG	GGQS(0.999)KGS(0.001)APSSGTGDSGK	GGQS(29.44)KGS(-29.44)APS(-54.79)S(-58.62)GT(-65.85)GDS(-66.78)GK	1	5790

## Sheet: DR_DOWN(A&B) CDPK3 data
WT_IONO/WT_DMSO Log2FC<-0.5; WT_BIPPO/WT_DMSO Log2FC<-0.5; quants available for KO_IONO/WT_IONO & KO_BIPPO/WT_BIPPO
[Product Description]	Proteins	Positions within proteins	Log2FC	Log2FC	Log2FC	Log2FC	Log2FC		Amino acid	Charge	[SignalP Peptide]	[# TM Domains]	Intensity WT_MS2	Intensity KO_MS2	Localization prob WT_MS2	Score diff WT_MS2	PEP WT_MS2	Score WT_MS2	Localization prob KO_MS2	Score diff KO_MS2	PEP KO_MS2	Score KO_MS2	Delta score	Score for localization	Mass error [ppm]	Position in peptide	Sequence window	Phospho (STY) Probabilities	Phospho (STY) Score diffs	Number of Phospho (STY)	Protein group IDs
C	T	T	WT_IONO/WT_DMSO	WT_BIPPO/WT_DMSO	KO_IONO/WT_IONO	KO_BIPPO/WT_BIPPO	KO_IONO/KO_DMSO	KO_BIPPO/KO_DMSO	C	C	C	C	N	N	N	N	N	N	N	N	N	N	N	N	N	T	T	T	T	M	M
Ser/Thr phosphatase family protein	TGGT1_269460	815	-0.790242	-0.652129	0.590302	0.0989967	-0.306653	-0.417413	T	4	N/A	0	6.97103	7.13453	0.727015	6.22669	1.67654e-10	86.722	0.769997	6.98563	1.63036e-06	68.543	78.214	68.543	0.69832	17	APDASTPPGQSAADETPRSPNTASHKVTPDD	RAPDAS(0.001)T(0.002)PPGQS(0.019)AADET(0.77)PRS(0.154)PNT(0.041)AS(0.014)HK	RAPDAS(-31.02)T(-26.2)PPGQS(-16.08)AADET(6.99)PRS(-6.99)PNT(-12.76)AS(-17.51)HK	1	5170
casein kinase substrate phosphoprotein PP28;hypothetical protein	TGGT1_234310	50	-0.829111	-0.577162	0.590141	0.16954	-0.249216	-0.0582492	S	3	N/A	0	7.48476	7.83405	0.998936	29.7312	1.3794e-15	107.59	0.99947	32.7573	7.04096e-56	157.73	153.95	157.73	0.070849	8	RNAMLERRETREEEASSEEEEEDEEEEEEPT	ET(0.001)REEEAS(0.999)S(1)EEEEEDEEEEEEPTKFK	ET(-32.76)REEEAS(32.76)S(38.8)EEEEEDEEEEEEPT(-121.49)KFK	2	4308
casein kinase substrate phosphoprotein PP28;hypothetical protein	TGGT1_234310	51	-0.829111	-0.577162	0.590141	0.16954	-0.249216	-0.0582492	S	3	N/A	0	7.48476	7.83405	0.999616	34.1656	1.3794e-15	107.59	0.999868	38.8022	7.04096e-56	157.73	153.95	157.73	0.070849	9	NAMLERRETREEEASSEEEEEDEEEEEEPTK	ET(0.001)REEEAS(0.999)S(1)EEEEEDEEEEEEPTKFK	ET(-32.76)REEEAS(32.76)S(38.8)EEEEEDEEEEEEPT(-121.49)KFK	2	4308
hypothetical protein	TGGT1_285250	144	-0.506318	-0.664881	0.517593	-0.00613383	-0.226346	-0.213383	T	2	N/A	0	7.10168	7.78551	0.840039	7.88274	3.4383e-09	101.38	0.827266	7.5077	2.38638e-06	92.897	85.995	101.38	0.31547	4	GDRPSRGESFRRTDSTNSDQPLLLFSKTDDS	T(0.024)DS(0.139)T(0.84)NS(0.997)DQPLLLFSK	T(-15.53)DS(-7.88)T(7.88)NS(25.85)DQPLLLFS(-37.89)K	1;2	5439
hypothetical protein;putative transmembrane protein	TGGT1_220240	371	-0.525467	-0.513647	0.494387	0.442508	0.115849	0.107932	S	2	HMM: MEVRHRSVQLFWVVGLLGFLIYVVSLHGSPVNAA, NN: MEVRHRSVQLFWVVGLLGFLIYVVSLHGS	2	7.27784	8.1085	0.687661	3.75731	2.61064e-26	90.729	0.793343	5.87568	6.85415e-26	125.35	110.06	125.35	-0.55972	13	GGRQAQAPISATTASSPQTGMPPGKAAPTPR	QAQAPISATT(0.001)AS(0.205)S(0.793)PQTGMPPGK	QAQAPIS(-48.8)AT(-35.29)T(-28.23)AS(-5.88)S(5.88)PQT(-37.17)GMPPGK	1	3894
guanylyl cyclase	TGGT1_254370	868	-0.935869	-0.53358	0.487025	-0.0153096	-0.876503	-0.38235	T	2	N/A	19	7.31994	7.30527	1	101.454	1.39454e-43	228.94	1	69.3777	1.13696e-33	219.99	195.35	228.94	0.068293	13	SSRSQSAPASANDEGTPRRIPTLMLRPQTLT	SQSAPASANDEGT(1)PR	S(-153.26)QS(-131.86)APAS(-101.45)ANDEGT(101.45)PR	1	4768
hypothetical protein	TGGT1_289910	595	-0.60757	-0.608731	0.394309	0.0258025	-0.12394	-0.113803	S	3	N/A	0	7.21195	7.49231	0.942013	12.1136	0.000641769	76.358	0.986095	18.5085	0.000167043	88.768	66.275	88.768	-0.06534	3	EPGSGLAGSMPIRRNSSFATTGYKKANVLRR	RNS(0.986)S(0.014)FATTGYK	RNS(18.51)S(-18.51)FAT(-54.44)T(-69.98)GY(-83.36)K	1;2	5546
hypothetical protein	TGGT1_250820	1116	-0.727851	-0.516931	0.359942	0.0200707	-0.152021	-0.0216838	S	2	N/A	0	8.68265	9.21133	0.997188	25.9524	3.20421e-33	154.48	0.997732	27.3402	5.22576e-33	159.89	148.91	151.55	0.041915	8	VIQTSLSKELLYETTSPRTRETLDVAKRAAS	ELLYETT(0.002)S(0.998)PR	ELLY(-116.01)ET(-33.69)T(-27.34)S(27.34)PR	1;2	4688
hypothetical protein;putative transmembrane protein	TGGT1_289880	251	-1.19866	-1.23844	0.254737	0.330791	-0.805068	-1.19276	S	4	N/A	2	7.74081	7.59426	0.998332	27.7702	1.34592e-09	100.76	0.999888	39.5009	1.17587e-23	158.78	138.1	158.78	-0.3132	8	SLIPANSKLDDFGDLSDSCDKVKEERSGRPR	LDDFGDLS(1)DSCDKVKEER	LDDFGDLS(39.5)DS(-39.5)CDKVKEER	1	5544
josephin protein	TGGT1_229650	268	-0.783232	-0.525779	0.241597	-0.096116	-0.319963	-0.182141	S	4	N/A	0	7.72171	7.96744	0.999402	32.248	5.46924e-56	184.82	0.99752	26.0455	6.96762e-84	228.72	211.4	184.82	-0.041785	3	RLDASGPRREDSRGASPRPSAEATLDGLDDD	GAS(0.999)PRPS(0.001)AEATLDGLDDDPELREALR	GAS(32.25)PRPS(-32.25)AEAT(-56.11)LDGLDDDPELREALR	1	4171
regulator of chromosome condensation (RCC1) repeat-containing protein	TGGT1_209130	808	-0.570681	-0.624929	0.237392	-0.100258	-0.277726	-0.561053	S	2	HMM: MGQAATKSGVVIWGAPETTALLSASGPGSAA, NN: MGQAATKSGVVIWGAPETTALLSASGPGSAA	0	7.90189	8.2584	0.992786	25.4832	1.46351e-23	120.32	0.502747	1.72373	2.0444e-48	147.75	137.99	120.32	-0.25756	13	PSRFLSFPSSPAFLPSQGVSPGGASSPRAAR	FLSFPSS(0.001)PAFLPS(0.993)QGVS(0.003)PGGAS(0.002)S(0.001)PR	FLS(-58.27)FPS(-41.38)S(-31.76)PAFLPS(25.48)QGVS(-25.48)PGGAS(-26.58)S(-28.25)PR	1	3607
hypothetical protein	TGGT1_250700	620	-0.854908	-0.553138	0.226427	0.126537	-0.560374	-0.281807	S	3	N/A	0	7.13941	7.47965	1	49.6202	0.00182032	79.492	1	110.801	0.000290409	110.8	80.996	110.8	1.0604	3	GRSLSPLPASASRGVSGGVDREKGRRRGEAT	GVS(1)GGVDREK	GVS(110.8)GGVDREK	1	4679
hypothetical protein	TGGT1_230940	466	-1.29068	-0.650269	0.222802	-0.229213	-1.07312	-0.750472	S	2	N/A	0	7.65057	7.91235	1	68.657	0.004411	83.862	1	78.3416	0.00178911	110.39	61.087	78.342	-0.14208	2	AVAQAPRSPSRSPRKSPRAEPRREEPRREEP	KS(1)PRAEPR	KS(78.34)PRAEPR	1	4208
cytochrome b5 family heme/steroid binding domain-containing protein	TGGT1_313580	202	-1.17405	-0.639065	0.17019	-0.508073	-0.450049	-0.241549	T	3	N/A	0	7.05725	6.98552	0.938844	12.0115	3.57197e-07	84.327	0.936683	11.7431	6.655e-10	98.3	89.279	84.327	-0.29121	10	GPLCGRSFFSPLCPFTPPTLASPVSADLLKA	SFFS(0.002)PLCPFT(0.939)PPT(0.059)LASPVSADLLK	S(-38.34)FFS(-27.47)PLCPFT(12.01)PPT(-12.01)LAS(-35.73)PVS(-50.96)ADLLK	1	5996
hypothetical protein	TGGT1_253910	110	-0.578579	-0.616989	0.164968	0.0622846	-0.504913	-0.43479	S	2	N/A	0	7.04743	7.53545	0.786075	6.37087	0.0107344	54.898	0.966031	15.8403	1.32419e-05	113.53	87.482	78.902	0.77032	10	PGGQRRTTSSVSTPSSPRFLQPDRATDSAHD	TT(0.001)S(0.002)S(0.009)VS(0.198)T(0.773)PS(0.051)S(0.966)PR	T(-35.37)T(-29.37)S(-26.33)S(-19.56)VS(-6.1)T(6.1)PS(-15.84)S(15.84)PR	1;2	4754
hypothetical protein	TGGT1_279320	1198	-0.806305	-0.567962	0.146379	0.072925	-0.722778	-0.587554	S	3	N/A	0	7.16053	7.53111	0.976678	16.2226	7.70334e-11	101.17	0.997244	25.8978	2.85577e-16	134.86	118.92	134.86	0.43143	10	FCPGARTSDDGRLEVSPSPQTKRCSFQATSG	TSDDGRLEVS(0.997)PS(0.003)PQTK	T(-78.15)S(-65.9)DDGRLEVS(25.9)PS(-25.9)PQT(-37.17)K	1	5368
hypothetical protein	TGGT1_226990	512	-0.878752	-0.939111	0.129857	-0.239989	-0.689856	-0.94049	S	2	N/A	0	6.86484	6.98986	1	64.2816	7.72173e-05	77.031	1	68.1802	2.86012e-05	82.265	66.87	77.871	0.049003	12	GLSKGSPLEGGKAPGSPRSLDVPAAGRATPK	GSPLEGGKAPGS(1)PR	GS(-68.18)PLEGGKAPGS(68.18)PR	1	4093
hypothetical protein	TGGT1_283510	132	-0.6395	-0.691465	0.127435	0.0533957	-0.338141	-0.385978	S	3	N/A	0	8.06711	8.2447	1	108.564	0.000994255	108.56	1	96.6043	0.00118947	96.604	42.297	96.604	-0.091061	5	RAPSLARAASKRREPSPPARVATRSKAFDGD	RREPS(1)PPAR	RREPS(96.6)PPAR	1	5413
hypothetical protein;putative transmembrane protein	TGGT1_289880	741	-0.739357	-0.613188	-0.0007365	-0.071455	-0.567089	-0.485225	S	3	N/A	2	7.6726	7.88066	1	87.3273	6.58258e-46	220.5	1	72.1427	3.49779e-80	249.83	215.66	220.5	0.078855	9	NDNLPSRSYGELGRGSDDIIADIGGRLQRMR	SYGELGRGS(1)DDIIADIGGR	S(-87.33)Y(-132.01)GELGRGS(87.33)DDIIADIGGR	1	5544
alveolin domain containing intermediate filament IMC6	TGGT1_220270	416	-0.742031	-0.918794	-0.0495844	-0.201742	-0.584583	-0.725753	T	4	N/A	0	7.43927	7.52937	0.967105	15.174	2.22521e-26	93.921	0.99733	26.0544	2.00317e-75	153.5	139.7	153.5	-0.31559	20	VSQVGTESQVPRPAATDEQAEGSADAGDKQG	GGSFVSQVGTES(0.002)QVPRPAAT(0.997)DEQAEGSADAGDKQGSR	GGS(-87.03)FVS(-72.57)QVGT(-37.15)ES(-26.05)QVPRPAAT(26.05)DEQAEGS(-54.31)ADAGDKQGS(-86.94)R	1	3895
formin FRM2	TGGT1_206580	833	-0.677391	-0.516875	-0.0717729	-0.219803	-0.525024	-0.484184	S	2	N/A	0	6.91459	NaN	1	68.657	0.0322983	68.657	1	58.2462	0.0316171	58.246	14.901	58.246	-0.21677	6	QGSMKALATRGLGIGSPRYGLQAVSPPPPAC	GLGIGS(1)PR	GLGIGS(58.25)PR	1	3547
hypothetical protein	TGGT1_203820	247	-0.738649	-0.581415	-0.153962	-0.0176672	-0.675972	-0.341286	T	4	N/A	0	7.10473	7.09311	0.998532	28.3255	0.0224183	48.532	0.999533	33.3019	0.00453029	73.834	37.514	62.287	-0.090323	6	LKLGGMVLQKKEGALTDRTKSEPGSTEGCRN	KEGALT(1)DRTK	KEGALT(33.3)DRT(-33.3)K	1	3482
phosphoglycerate mutase family protein	TGGT1_221460	373	-0.82403	-0.582564	-0.15613	-0.222084	-0.923209	-0.580939	S	3	N/A	0	7.62234	7.71974	1	83.4179	0.0012851	100.04	1	76.5345	0.000527534	88.803	70.27	88.803	0.22341	7	AFASPLCSRGTPAVKSPRVEATKVQTNFLLH	GTPAVKS(1)PR	GT(-76.53)PAVKS(76.53)PR	1	3926
TBC domain-containing protein	TGGT1_221710	538	-1.07301	-0.961238	-0.41857	-0.493768	-1.12588	-1.14299	S	3	N/A	0	6.81303	7.00822	1	87.5941	0.000146706	91.812	1	106.906	4.05952e-05	113.53	92.468	113.53	0.095037	9	IRTSGSKSGIAAFAKSPRQGQQNVVSGASAW	SGIAAFAKS(1)PR	S(-106.91)GIAAFAKS(106.91)PR	1	3938
hypothetical protein;putative KH domain protein	TGGT1_280370	137	-0.641967	-0.550614	-0.426237	-0.170705	-0.601296	-0.49736	S	3	N/A	0	7.72689	7.68385	0.994116	22.2866	0.0011135	80.916	0.99475	22.776	0.000243773	118.6	83.825	118.6	0.08391	6	NSSFLLTAARTSCLSSPRRVGVYSSVRPQCP	TSCLS(0.005)S(0.995)PRR	T(-77.87)S(-78.44)CLS(-22.78)S(22.78)PRR	1	5376

## Sheet: DR_DOWN(A&B) CDPK3 dep (A only)
WT_IONO/WT_DMSO Log2FC<-0.5; WT_BIPPO/WT_DMSO Log2FC<-0.5; KO_IONO/WT_IONO>0.5; KO_BIPPO/WT_BIPPO<0.5
[Product Description]	Proteins	Positions within proteins	Log2FC	Log2FC	Log2FC	Log2FC	Log2FC		Amino acid	Charge	[SignalP Peptide]	[# TM Domains]	Intensity WT_MS2	Intensity KO_MS2	Localization prob WT_MS2	Score diff WT_MS2	PEP WT_MS2	Score WT_MS2	Localization prob KO_MS2	Score diff KO_MS2	PEP KO_MS2	Score KO_MS2	Delta score	Score for localization	Mass error [ppm]	Position in peptide	Sequence window	Phospho (STY) Probabilities	Phospho (STY) Score diffs	Number of Phospho (STY)	Protein group IDs
C	T	T	WT_IONO/WT_DMSO	WT_BIPPO/WT_DMSO	KO_IONO/WT_IONO	KO_BIPPO/WT_BIPPO	KO_IONO/KO_DMSO	KO_BIPPO/KO_DMSO	C	C	C	C	N	N	N	N	N	N	N	N	N	N	N	N	N	T	T	T	T	M	M
Ser/Thr phosphatase family protein	TGGT1_269460	815	-0.790242	-0.652129	0.590302	0.0989967	-0.306653	-0.417413	T	4	N/A	0	6.97103	7.13453	0.727015	6.22669	1.67654e-10	86.722	0.769997	6.98563	1.63036e-06	68.543	78.214	68.543	0.69832	17	APDASTPPGQSAADETPRSPNTASHKVTPDD	RAPDAS(0.001)T(0.002)PPGQS(0.019)AADET(0.77)PRS(0.154)PNT(0.041)AS(0.014)HK	RAPDAS(-31.02)T(-26.2)PPGQS(-16.08)AADET(6.99)PRS(-6.99)PNT(-12.76)AS(-17.51)HK	1	5170
casein kinase substrate phosphoprotein PP28;hypothetical protein	TGGT1_234310	50	-0.829111	-0.577162	0.590141	0.16954	-0.249216	-0.0582492	S	3	N/A	0	7.48476	7.83405	0.998936	29.7312	1.3794e-15	107.59	0.99947	32.7573	7.04096e-56	157.73	153.95	157.73	0.070849	8	RNAMLERRETREEEASSEEEEEDEEEEEEPT	ET(0.001)REEEAS(0.999)S(1)EEEEEDEEEEEEPTKFK	ET(-32.76)REEEAS(32.76)S(38.8)EEEEEDEEEEEEPT(-121.49)KFK	2	4308
casein kinase substrate phosphoprotein PP28;hypothetical protein	TGGT1_234310	51	-0.829111	-0.577162	0.590141	0.16954	-0.249216	-0.0582492	S	3	N/A	0	7.48476	7.83405	0.999616	34.1656	1.3794e-15	107.59	0.999868	38.8022	7.04096e-56	157.73	153.95	157.73	0.070849	9	NAMLERRETREEEASSEEEEEDEEEEEEPTK	ET(0.001)REEEAS(0.999)S(1)EEEEEDEEEEEEPTKFK	ET(-32.76)REEEAS(32.76)S(38.8)EEEEEDEEEEEEPT(-121.49)KFK	2	4308
hypothetical protein	TGGT1_285250	144	-0.506318	-0.664881	0.517593	-0.00613383	-0.226346	-0.213383	T	2	N/A	0	7.10168	7.78551	0.840039	7.88274	3.4383e-09	101.38	0.827266	7.5077	2.38638e-06	92.897	85.995	101.38	0.31547	4	GDRPSRGESFRRTDSTNSDQPLLLFSKTDDS	T(0.024)DS(0.139)T(0.84)NS(0.997)DQPLLLFSK	T(-15.53)DS(-7.88)T(7.88)NS(25.85)DQPLLLFS(-37.89)K	1;2	5439

## Sheet: PKG_CDPK3 overlap candidates 
WT_IONO/WT_DMSO Log2FC>0.5; WT_BIPPO/WT_DMSO Log2FC>0.5, KO_IONO/WT_IONO<-0.5; KO_BIPPO/WT_BIPPO>-0.5; KO_IONO/KO_DMSO<0.5; KO_BIPPO/KO_DMSO>0.5
[Product Description]	Proteins	Positions within proteins	Log2FC	Log2FC	Log2FC	Log2FC	Log2FC	Log2FC	Amino acid	Charge	[SignalP Peptide]	[# TM Domains]	Intensity WT_MS2	Intensity KO_MS2	Localization prob WT_MS2	Score diff WT_MS2	PEP WT_MS2	Score WT_MS2	Localization prob KO_MS2	Score diff KO_MS2	PEP KO_MS2	Score KO_MS2	Delta score	Score for localization	Mass error [ppm]	Position in peptide	Sequence window	Phospho (STY) Probabilities	Phospho (STY) Score diffs	Number of Phospho (STY)	Protein group IDs
C	T	T	WT_IONO/WT_DMSO	WT_BIPPO/WT_DMSO	KO_IONO/WT_IONO	KO_BIPPO/WT_BIPPO	KO_IONO/KO_DMSO	KO_BIPPO/KO_DMSO	C	C	C	C	N	N	N	N	N	N	N	N	N	N	N	N	N	T	T	T	T	M	M
hypothetical protein	TGGT1_243460	460	1.36999	0.964441	-0.721854	0.0871548	0.304992	0.694919	S	3	N/A	0	6.7897	6.96114	0.864005	8.02994	6.31642e-05	120.53	0.997016	25.2395	2.8147e-08	133.32	94.017	97.542	0.6346	6	RCDGDSERSRLLSLASALGKAEGQFVGDRVS	LLS(0.003)LAS(0.997)ALGKAEGQFVGDR	LLS(-25.24)LAS(25.24)ALGKAEGQFVGDR	1	4509
DnaJ domain-containing protein	TGGT1_203380	603	0.740125	0.527174	-0.503515	-0.253043	0.333285	0.559122	S	3	N/A	0	7.25674	7.59947	0.999233	31.1477	1.24139e-11	113.51	0.996047	24.0138	1.36391e-10	167.63	153.54	113.51	-0.041888	4	KTKEMSEGASLKAMGSKISQVAFDQFRVHNQ	AMGS(0.999)KIS(0.001)QVAFDQFR	AMGS(31.15)KIS(-31.15)QVAFDQFR	1	3465
hypothetical protein;putative transmembrane protein	TGGT1_232120	637	0.72366	0.533197	-0.50576	-0.397955	0.412368	0.524645	S	3	N/A	10	7.04336	7.11833	0.825834	7.84422	3.6992e-05	55.35	0.907837	11.2818	0.000915677	40.864	53.138	40.864	-0.53827	11	RGGPKGAFSTPLHALSLNPPLVVPLLSPLEQ	GAFS(0.028)T(0.075)PLHALS(0.908)LNPPLVVPLLS(0.988)PLEQR	GAFS(-15.74)T(-11.28)PLHALS(11.28)LNPPLVVPLLS(20.94)PLEQR	2	4238
