# Supplementary material for: A positive feedback loop mediates crosstalk between calcium, cyclic nucleotide and lipid signalling in calcium-induced Toxoplasma gondii egress
Source: PLoS Pathog. 2022 Oct 20;18(10):e1010901. doi: 10.1371/journal.ppat.1010901 (PMC9624417; doi:10.1371/journal.ppat.1010901)
Supplement: S3 Data — Phosphopeptide quantifications and calculated logFCs from WT/ΔCDPK3 parasites subjected to A23187 treatment timecourse. Tabs include data subsets subjected to thresholding for differential regulation and CDPK3 dependency. (XLSX) [file ppat.1010901.s011.xlsx]

## Sheet: All data
[Product Description]	Proteins	Positions within proteins	WT_iono_ 0s_averageMS2MS3	WT_iono_ 15s_averageMS2MS3	WT_iono_ 30s_averageMS2MS3	WT_iono_ 60s_averageMS2MS3	KO_iono_ 0s_averageMS2MS3	KO_iono_ 15s_averageMS2MS3	KO_iono_ 30s_averageMS2MS3	KO_iono_ 60s_averageMS2MS3	Iono_15s KO/WT	Iono_30s KO/WT	Iono_60s KO/WT	Amino acid	Charge	[SignalP Peptide]	[# TM Domains]	Reporter intensity_iono_WT 0s_MS2	Reporter intensity_iono_WT 15s_MS2	Reporter intensity_iono_WT 30s_MS2	Reporter intensity_iono_WT 60s_MS2	Reporter intensity_iono_KO 0s_MS2	Reporter intensity_iono_KO 15s_MS2	Reporter intensity_iono_KO 30s_MS2	Reporter intensity_iono_KO 60s_MS2	Reporter intensity_iono_WT 0s_MS3	Reporter intensity_iono_WT 15s_MS3	Reporter intensity_iono_WT 30s_MS3	Reporter intensity_iono_WT 60s_MS3	Reporter intensity_iono_KO 0s_MS3	Reporter intensity_iono_KO 15s_MS3	Reporter intensity_iono_KO 30s_MS3	Reporter intensity_iono_KO 60s_MS3	Reporter intensity count_iono_WT 0s_MS2	Reporter intensity count_iono_WT 15s_MS2	Reporter intensity count_iono_WT 30s_MS2	Reporter intensity count_iono_WT 60s_MS2	Reporter intensity count_iono_KO 0s_MS2	Reporter intensity count_iono_KO 15s_MS2	Reporter intensity count_iono_KO 30s_MS2	Reporter intensity count_iono_KO 60s_MS2	Reporter intensity count_iono_WT 0s_MS3	Reporter intensity count_iono_WT 15s_MS3	Reporter intensity count_iono_WT 30s_MS3	Reporter intensity count_iono_WT 60s_MS3	Reporter intensity count_iono_KO 0s_MS3	Reporter intensity count_iono_KO 15s_MS3	Reporter intensity count_iono_KO 30s_MS3	Reporter intensity count_iono_KO 60s_MS3
calcium dependent protein kinase CDPK7	TGGT1_228750	1098	0	-3.29214	-0.978297	-1.00739	0	0.366818	-0.00412762	0.41178	3.65895	0.974169	1.41917	T	3	N/A	0	0	-3.29214	-0.978297	-1.00739	0	0.366818	-0.00412762	0.41178	NaN	NaN	NaN	NaN	NaN	NaN	NaN	NaN	2	2	2	2	2	2	2	2	0	0	0	0	0	0	0	0
rhoptry protein ROP5	TGGT1_411430	398	0	-2.96348	-0.971606	-0.834171	0	-0.626396	-0.270346	-0.476066	2.33708	0.70126	0.358105	S	3	HMM: MATKLARLATWLVLVGCLLWRAGAV, NN: MATKLARLATWLVLVGCLLWRAGAV;N/A	0	0	-2.96348	-0.971606	-0.834171	0	-0.626396	-0.270346	-0.476066	NaN	NaN	NaN	NaN	NaN	NaN	NaN	NaN	1	1	1	1	1	1	1	1	0	0	0	0	0	0	0	0
NTPase II;nucleoside-triphosphatase	TGGT1_277270;TGGT1_360830	376;254	0	-2.39448	0.0208042	0.0690198	0	0.204167	0.691202	0.984883	2.59865	0.670398	0.915863	S	2	N/A	0	NaN	NaN	NaN	NaN	NaN	NaN	NaN	NaN	0	-2.39448	0.0208042	0.0690198	0	0.204167	0.691202	0.984883	0	0	0	0	0	0	0	0	1	1	1	1	1	1	1	1
hypothetical protein	TGGT1_243770	63	0	-2.22356	-1.96405	-1.18607	0	-0.933882	-0.761118	-1.49372	1.28968	1.20293	-0.307649	S	2	N/A	0	NaN	NaN	NaN	NaN	NaN	NaN	NaN	NaN	0	-2.22356	-1.96405	-1.18607	0	-0.933882	-0.761118	-1.49372	0	0	0	0	0	0	0	0	2	2	2	2	2	2	2	2
hypothetical protein	TGGT1_243770	64	0	-2.22356	-1.96405	-1.18607	0	-0.933882	-0.761118	-1.49372	1.28968	1.20293	-0.307649	S	2	N/A	0	NaN	NaN	NaN	NaN	NaN	NaN	NaN	NaN	0	-2.22356	-1.96405	-1.18607	0	-0.933882	-0.761118	-1.49372	0	0	0	0	0	0	0	0	2	2	2	2	2	2	2	2
hypothetical protein	TGGT1_243770	65	0	-2.22356	-1.96405	-1.18607	0	-0.933882	-0.761118	-1.49372	1.28968	1.20293	-0.307649	T	2	N/A	0	NaN	NaN	NaN	NaN	NaN	NaN	NaN	NaN	0	-2.22356	-1.96405	-1.18607	0	-0.933882	-0.761118	-1.49372	0	0	0	0	0	0	0	0	2	2	2	2	2	2	2	2
hypothetical protein	TGGT1_243770	67	0	-2.22356	-1.96405	-1.18607	0	-0.933882	-0.761118	-1.49372	1.28968	1.20293	-0.307649	Y	2	N/A	0	NaN	NaN	NaN	NaN	NaN	NaN	NaN	NaN	0	-2.22356	-1.96405	-1.18607	0	-0.933882	-0.761118	-1.49372	0	0	0	0	0	0	0	0	2	2	2	2	2	2	2	2
hypothetical protein	TGGT1_220510	287	0	-2.19393	-0.998682	-0.290785	0	-0.995114	-0.826493	-0.0102917	1.19882	0.172189	0.280494	S	3	N/A	0	NaN	NaN	NaN	NaN	NaN	NaN	NaN	NaN	0	-2.19393	-0.998682	-0.290785	0	-0.995114	-0.826493	-0.0102917	0	0	0	0	0	0	0	0	1	1	1	1	1	1	1	1
dual specificity phosphatase, catalytic domain-containing protein	TGGT1_268770	701	0	-1.92716	-1.35292	-1.11907	0	-0.853771	-0.908738	-0.826572	1.07339	0.444179	0.292502	S	3	HMM: MSRTSAGLVPAGGPSSPAFSFFAHFSPLSGH, NN: MSRTSAGLVPAGGPSSPAFSF	0	NaN	NaN	NaN	NaN	NaN	NaN	NaN	NaN	0	-1.92716	-1.35292	-1.11907	0	-0.853771	-0.908738	-0.826572	0	0	0	0	0	0	0	0	1	1	1	1	1	1	1	1
hypothetical protein	TGGT1_226470	10	0	-1.86306	-0.981436	-1.24347	0	-0.499983	-0.677289	-0.582855	1.36308	0.304147	0.660613	T	2	N/A	0	NaN	NaN	NaN	NaN	NaN	NaN	NaN	NaN	0	-1.86306	-0.981436	-1.24347	0	-0.499983	-0.677289	-0.582855	0	0	0	0	0	0	0	0	1	1	1	1	1	1	1	1
hypothetical protein	TGGT1_226470	7	0	-1.86306	-0.981436	-1.24347	0	-0.499983	-0.677289	-0.582855	1.36308	0.304147	0.660613	T	2	N/A	0	NaN	NaN	NaN	NaN	NaN	NaN	NaN	NaN	0	-1.86306	-0.981436	-1.24347	0	-0.499983	-0.677289	-0.582855	0	0	0	0	0	0	0	0	1	1	1	1	1	1	1	1
RecF/RecN/SMC N terminal domain-containing protein	TGGT1_231170	1213	0	-1.69498	-1.19168	-1.25839	0	-0.0736435	-0.397522	-0.550627	1.62134	0.794156	0.707763	S	3	N/A	0	NaN	NaN	NaN	NaN	NaN	NaN	NaN	NaN	0	-1.69498	-1.19168	-1.25839	0	-0.0736435	-0.397522	-0.550627	0	0	0	0	0	0	0	0	2	2	2	2	2	2	2	2
HMG (high mobility group) box domain-containing protein	TGGT1_263720	77	0	-1.52836	-1.09612	1.0611	0	-1.16454	-0.219771	0.617942	0.363822	0.876346	-0.443157	S	3	N/A	0	0	-1.01574	-0.937903	1.2883	0	-0.881127	-0.101648	0.658443	0	-2.04097	-1.25433	0.833894	0	-1.44794	-0.337895	0.577441	3	3	3	3	3	3	3	3	5	4	5	5	5	5	5	5
hypothetical protein;RNA recognition motif protein	TGGT1_239410	935	0	-1.43117	0.0700014	-0.184509	0	NaN	0.225609	1.64091	#VALUE!	0.155608	1.82542	S	3	N/A	0	NaN	NaN	NaN	NaN	NaN	NaN	NaN	NaN	0	-1.43117	0.0700014	-0.184509	0	NaN	0.225609	1.64091	0	0	0	0	0	0	0	0	1	1	1	1	1	0	1	1
protein disulfide isomerase	TGGT1_211680	178	0	-1.4011	-1.55152	-0.655259	0	-1.63578	-0.674591	-0.609701	-0.234684	0.876928	0.045558	S	3	HMM: MRAGFSFALLAVGLLATAVVYSA, NN: MRAGFSFALLAVGLLATAVVYSAAE	0	0	-1.33288	-0.953252	-0.585773	0	-0.552316	-0.484978	-0.393987	0	-1.46931	-2.14979	-0.724745	0	-2.71925	-0.864204	-0.825416	1	1	1	1	1	1	1	1	1	1	1	1	1	1	1	1
dense granule protein GRA14	TGGT1_239740	123	0	-1.39599	-0.944484	-1.0981	0	-0.730995	-0.597145	-0.677429	0.664991	0.347339	0.420672	S	2	HMM: MQAIARGDRSSGWSSCSWLFYFSFLLLTSEAVAAAA, NN: MQAIARGDRSSGWSSCSWLFYFSFLLLTSEAVAAA	0	0	-0.636636	-0.218787	-0.700901	0	-0.350724	-0.278697	-0.347321	0	-2.15534	-1.67018	-1.4953	0	-1.11127	-0.915593	-1.00754	2	2	2	2	2	2	2	2	1	1	1	1	1	1	1	1
autophagy-related cysteine peptidase atg4, putative;putative autophagy-related cysteine peptidase atg4	TGGT1_206450	859	0	-1.33756	-1.01741	-0.0176663	0	-0.14953	-0.171936	0.908011	1.18803	0.845473	0.925677	S	3	N/A	0	NaN	NaN	NaN	NaN	NaN	NaN	NaN	NaN	0	-1.33756	-1.01741	-0.0176663	0	-0.14953	-0.171936	0.908011	0	0	0	0	0	0	0	0	1	1	1	1	1	1	1	1
tetratricopeptide repeat-containing protein	TGGT1_289190	1204	0	-1.30529	-0.775973	-0.94413	0	-0.0978456	-0.729512	-0.457032	1.20744	0.0464609	0.487098	S	2	N/A	0	0	-1.30529	-0.775973	-0.94413	0	-0.0978456	-0.729512	-0.457032	NaN	NaN	NaN	NaN	NaN	NaN	NaN	NaN	1	1	1	1	1	1	1	1	0	0	0	0	0	0	0	0
aminotransferase, class V superfamily protein	TGGT1_300120	479	0	-1.29264	-1.05805	-0.706047	0	-0.220119	-0.49673	-0.554503	1.07252	0.561318	0.151544	S	2	HMM: MPAGPPASVLASGCLCLSARELQRAGCF, NN: MPAGPPASVLASGCLCLSARELQRAGCF;HMM: MPAGPPGSVLASGCLCLSARELQRAGCF, NN: MPAGPPGSVLASGCLCLSARELQRAGCF	0	NaN	NaN	NaN	NaN	NaN	NaN	NaN	NaN	0	-1.29264	-1.05805	-0.706047	0	-0.220119	-0.49673	-0.554503	0	0	0	0	0	0	0	0	1	1	1	1	1	1	1	1
nucleolar gtp-binding protein 2, putative;putative nucleolar gtp-binding protein 2	TGGT1_305750	304	0	-1.25633	-0.480946	0.0787795	0	-0.564647	0.699941	0.725883	0.69168	1.18089	0.647103	S	4	N/A	0	0	-1.345	-0.204572	-0.0191193	0	-0.564647	0.699941	0.725883	0	-1.16765	-0.757319	0.176678	NaN	NaN	NaN	NaN	1	1	1	1	1	1	1	1	1	1	1	1	0	1	1	1
histone H2Bv	TGGT1_209910	39	0	-1.2483	-0.77793	-0.349224	0	-1.18005	-0.740178	-0.367345	0.068247	0.0377519	-0.0181207	Y	2	N/A	0	0	-1.2483	-0.77793	-0.349224	0	-1.18005	-0.740178	-0.367345	NaN	NaN	NaN	NaN	NaN	NaN	NaN	NaN	1	1	1	1	1	1	1	1	0	0	0	0	0	0	0	0
hypothetical protein	TGGT1_212780	542	0	-1.2163	-1.19111	-0.43216	0	0.112311	-0.585857	-0.325934	1.32861	0.605256	0.106226	S	2	N/A	0	NaN	NaN	NaN	NaN	NaN	NaN	NaN	NaN	0	-1.2163	-1.19111	-0.43216	0	0.112311	-0.585857	-0.325934	0	0	0	0	0	0	0	0	1	1	1	1	1	1	1	1
RNA recognition motif-containing protein	TGGT1_321500	87	0	-1.19814	-0.760133	1.16192	0	-0.741731	-0.391274	0.593364	0.456414	0.368859	-0.568558	S	3	N/A	0	0	-0.917445	-0.736705	1.13325	0	-0.604802	-0.36196	0.507501	0	-1.47884	-0.783562	1.1906	0	-0.87866	-0.420588	0.679226	4	4	4	4	4	4	4	4	4	4	4	4	4	4	4	4
cell-cycle-associated protein kinase GSK, putative;putative cell-cycle-associated protein kinase GSK	TGGT1_265330	214	0	-1.18741	-0.760805	-0.295542	0	-0.24224	-0.142058	-0.391952	0.94517	0.618747	-0.09641	S	2	N/A	0	NaN	NaN	NaN	NaN	NaN	NaN	NaN	NaN	0	-1.18741	-0.760805	-0.295542	0	-0.24224	-0.142058	-0.391952	0	0	0	0	0	0	0	0	1	1	1	1	1	1	1	1
hypothetical protein	TGGT1_229770	589	0	-1.18116	-0.481123	-0.417389	0	NaN	-1.01552	-0.385937	#VALUE!	-0.534393	0.0314522	S	2	N/A	0	NaN	NaN	NaN	NaN	NaN	NaN	NaN	NaN	0	-1.18116	-0.481123	-0.417389	0	NaN	-1.01552	-0.385937	0	0	0	0	0	0	0	0	1	1	1	1	1	0	1	1
phospholipase, patatin family protein	TGGT1_254420	510	0	-1.10519	-0.739051	-0.610475	0	0.261309	-0.415043	0.565028	1.3665	0.324008	1.1755	S	3	N/A	0	0	-1.10519	-0.739051	-0.610475	0	0.261309	-0.415043	0.565028	NaN	NaN	NaN	NaN	NaN	NaN	NaN	NaN	1	1	1	1	1	1	1	1	0	0	0	0	0	0	0	0
phospholipase, patatin family protein	TGGT1_254420	514	0	-1.10519	-0.739051	-0.610475	0	0.261309	-0.415043	0.565028	1.3665	0.324008	1.1755	S	3	N/A	0	0	-1.10519	-0.739051	-0.610475	0	0.261309	-0.415043	0.565028	NaN	NaN	NaN	NaN	NaN	NaN	NaN	NaN	1	1	1	1	1	1	1	1	0	0	0	0	0	0	0	0
pre-rRNA processing protein	TGGT1_225125	1264	0	-1.10009	-1.08543	0.0124283	0	-1.75456	-0.927923	-0.440165	-0.654466	0.15751	-0.452594	S	3	N/A	0	0	-1.10009	-1.08543	0.0124283	0	-1.75456	-0.927923	-0.440165	NaN	NaN	NaN	NaN	NaN	NaN	NaN	NaN	1	1	1	1	1	1	1	1	0	0	0	0	0	0	0	0
hypothetical protein	TGGT1_219170	174	0	-1.09366	-0.557535	1.67471	0	-0.593268	0.137612	1.29578	0.500393	0.695148	-0.378932	S	2	N/A	0	0	-0.289396	-0.19957	1.61119	0	-0.593268	0.137612	1.29578	0	-1.89793	-0.915501	1.73824	NaN	NaN	NaN	NaN	1	1	1	1	1	1	1	1	1	1	1	1	0	0	1	1
casein kinase I, putative;putative casein kinase I	TGGT1_289320	62	0	-1.0787	-0.962363	-0.94784	0	-0.556075	-0.61078	-0.494235	0.522623	0.351583	0.453605	S	3	N/A	0	0	-1.0787	-0.962363	-0.94784	0	-0.556075	-0.61078	-0.494235	NaN	NaN	NaN	NaN	NaN	NaN	NaN	NaN	1	1	1	1	1	1	1	1	0	0	0	0	0	0	0	0
casein kinase I, putative;putative casein kinase I	TGGT1_289320	63	0	-1.0787	-0.962363	-0.94784	0	-0.556075	-0.61078	-0.494235	0.522623	0.351583	0.453605	T	3	N/A	0	0	-1.0787	-0.962363	-0.94784	0	-0.556075	-0.61078	-0.494235	NaN	NaN	NaN	NaN	NaN	NaN	NaN	NaN	1	1	1	1	1	1	1	1	0	0	0	0	0	0	0	0
hypothetical protein	TGGT1_223610	1154	0	-1.06523	0.382228	1.59421	0	-0.535216	-0.089265	0.595722	0.530011	-0.471493	-0.998485	S	2	N/A	0	0	-1.06523	0.382228	1.59421	0	-0.535216	-0.089265	0.595722	NaN	NaN	NaN	NaN	NaN	NaN	NaN	NaN	1	1	1	1	1	1	1	1	0	0	0	0	0	0	0	0
hypothetical protein	TGGT1_313430	3234	0	-1.05262	-0.0353633	-0.222967	0	-1.22884	-0.461077	-0.889038	-0.176213	-0.425714	-0.666071	T	3	N/A	0	0	-0.650454	0.48545	-0.0803461	0	-0.285318	-0.121401	-0.052654	0	-1.45479	-0.556176	-0.365589	0	-2.17235	-0.800753	-1.72542	1	1	1	1	1	1	1	1	1	1	1	1	1	1	1	1
WD domain, G-beta repeat-containing protein	TGGT1_310410	1573	0	-1.05124	-0.959824	-0.649145	0	-0.353475	-0.548807	-0.578247	0.697764	0.411017	0.070898	S	2	N/A	0	0	-0.842397	-0.909278	-0.344317	0	-0.209166	-0.468406	-0.727858	0	-1.26008	-1.01037	-0.953974	0	-0.497783	-0.629208	-0.428636	1	1	1	1	1	1	1	1	1	1	1	1	1	1	1	1
histone H2Bv	TGGT1_209910	33	0	-1.04709	-0.731611	-0.0530178	0	-1.3833	-0.659736	-0.397367	-0.336205	0.0718753	-0.344349	S	2	N/A	0	0	-0.654302	-0.596404	0.249643	0	-1.03024	-0.537196	-0.342221	0	-1.43989	-0.866818	-0.355679	0	-1.73636	-0.782275	-0.452512	2	2	2	2	2	2	2	2	2	2	2	2	2	2	2	2
sarco/endoplasmic reticulum Ca2+-ATPase	TGGT1_230420	402	0	-1.04221	-0.416482	-1.08378	0	-1.39267	-0.98191	-1.57049	-0.350458	-0.565428	-0.48671	T	3	N/A	7	NaN	NaN	NaN	NaN	NaN	NaN	NaN	NaN	0	-1.04221	-0.416482	-1.08378	0	-1.39267	-0.98191	-1.57049	0	0	0	0	0	0	0	0	2	2	2	2	2	2	2	2
hypothetical protein;putative transmembrane protein	TGGT1_304490	292	0	-1.03744	-0.506155	0.00541067	0	0.0195028	-0.0717597	-0.0225197	1.05695	0.434395	-0.0279304	S	2	N/A	2	NaN	NaN	NaN	NaN	NaN	NaN	NaN	NaN	0	-1.03744	-0.506155	0.00541067	0	0.0195028	-0.0717597	-0.0225197	0	0	0	0	0	0	0	0	1	1	1	1	1	1	1	1
hypothetical protein	TGGT1_225690	1590	0	-0.982636	-0.774489	-0.650338	0	-1.21641	-0.952813	-0.730066	-0.233774	-0.178324	-0.079728	S	3	N/A	0	NaN	NaN	NaN	NaN	NaN	NaN	NaN	NaN	0	-0.982636	-0.774489	-0.650338	0	-1.21641	-0.952813	-0.730066	0	0	0	0	0	0	0	0	1	1	1	1	1	1	1	1
ABC transporter, putative;putative ABC transporter	TGGT1_208050	1083	0	-0.979586	-0.325775	-0.550429	0	-0.0713115	-0.0809984	-0.0164325	0.908274	0.244776	0.533997	S	3	N/A	3;7	0	-0.979586	-0.325775	-0.550429	0	-0.0713115	-0.0809984	-0.0164325	NaN	NaN	NaN	NaN	NaN	NaN	NaN	NaN	1	1	1	1	1	1	1	1	0	0	0	0	0	0	0	0
hypothetical protein	TGGT1_209600;TGGT1_311890	151;65	0	-0.96843	-0.767211	0.543436	0	-1.27368	-0.535712	0.0343092	-0.305255	0.231499	-0.509127	S	3	N/A	0	0	-0.473832	-0.517161	0.490929	0	-0.603173	-0.244027	0.127296	0	-1.46303	-1.01726	0.595943	0	-1.9442	-0.827397	-0.0586772	2	2	2	2	2	2	2	2	2	2	2	2	2	2	2	2
Spc97 / Spc98 family protein	TGGT1_263510	1616	0	-0.965745	0.133421	0.615332	0	0.226756	0.591837	0.472432	1.1925	0.458416	-0.1429	S	4	HMM: MWHFWHMPAEECALSSVRTPGRSCWRHATPCCSVSSLVFHQHAECY, NN: MWHFWHMPAEECALSSVRTPGRSC;N/A	0	0	-0.349968	0.186182	0.631255	0	0.226756	0.724338	0.282752	0	-1.58152	0.0806596	0.599409	0	NaN	0.459336	0.662112	1	1	1	1	1	1	1	1	1	1	1	1	1	0	1	1
alveolin domain containing intermediate filament IMC4	TGGT1_231630	316	0	-0.962993	-0.555254	-0.429269	0	-1.11799	-1.12516	-0.981307	-0.154999	-0.569907	-0.552039	T	3	N/A	0	0	-0.491139	-0.265775	-0.649195	0	-0.657897	-0.522876	-0.594001	0	-1.43485	-0.844732	-0.209342	0	-1.57809	-1.72744	-1.36861	4	4	4	4	4	4	4	4	3	1	1	4	3	2	3	2
RNA recognition motif-containing protein	TGGT1_294710	1094	0	-0.959263	-0.716568	0.186305	0	-0.419998	-0.150424	0.157984	0.539265	0.566144	-0.0283211	S	3	N/A	0	0	-0.959263	-0.716568	0.186305	0	-0.419998	-0.150424	0.157984	NaN	NaN	NaN	NaN	NaN	NaN	NaN	NaN	1	1	1	1	1	1	1	1	0	0	0	0	0	0	0	0
hypothetical protein	TGGT1_219710	141	0	-0.957232	0.0071584	-0.104813	0	-0.542299	-0.236385	-0.274296	0.414933	-0.243544	-0.169483	S	4	N/A	0	0	-0.957232	0.0071584	-0.104813	0	-0.542299	-0.236385	-0.274296	NaN	NaN	NaN	NaN	NaN	NaN	NaN	NaN	2	2	2	2	2	2	2	2	0	0	0	0	0	0	0	0
hypothetical protein;putative transmembrane protein	TGGT1_279100;TGGT1_410370;TGGT1_411470	238;238;238	0	-0.945986	-0.716145	-0.22581	0	-0.0421866	-0.189303	-0.447206	0.9038	0.526842	-0.221396	T	3	HMM: MWRIWRCRLSFLFATGCLLGALTAGLGS, NN: MWRIWRCRLSFLFATGCLLGALTA;HMM: MWRIWRCRLSFLFVTGCLLGALTAGLGS, NN: MWRIWRCRLSFLFVTGCLLGALTA	1	NaN	NaN	NaN	NaN	NaN	NaN	NaN	NaN	0	-0.945986	-0.716145	-0.22581	0	-0.0421866	-0.189303	-0.447206	0	0	0	0	0	0	0	0	1	1	1	1	1	1	1	1
hypothetical protein	TGGT1_309250	2671	0	-0.945505	-0.359907	-0.02184	0	0.506757	0.246946	0.375682	1.45226	0.606853	0.397522	S	2	N/A	0	0	-0.945505	-0.359907	-0.02184	0	0.506757	0.246946	0.375682	NaN	NaN	NaN	NaN	NaN	NaN	NaN	NaN	1	1	1	1	1	1	1	1	0	0	0	0	0	0	0	0
myosin I	TGGT1_230980	523	0	-0.933162	-0.964321	0.518028	0	-1.70064	-0.823019	-0.19116	-0.76748	0.141302	-0.709188	S	2	N/A	0	0	-0.933162	-0.964321	0.518028	0	-1.70064	-0.823019	-0.19116	NaN	NaN	NaN	NaN	NaN	NaN	NaN	NaN	1	1	1	1	1	1	1	1	0	0	0	0	0	0	0	0
RNA recognition motif-containing protein	TGGT1_218600	688	0	-0.906525	-0.21472	-0.0644991	0	-0.0276729	-0.265169	-0.102898	0.878852	-0.0504496	-0.0383987	S	4	N/A	0	0	-0.0684195	0.0461856	-0.205469	0	-0.0926729	-0.201678	-0.241649	0	-1.74463	-0.475625	0.0764709	0	0.0373271	-0.328661	0.0358529	4	4	4	4	4	4	4	4	1	1	1	1	1	1	1	1
hypothetical protein;putative transmembrane protein	TGGT1_245630	4	0	-0.906378	NaN	-0.117464	0	NaN	-0.199903	-0.780112	#VALUE!	#VALUE!	-0.662648	T	2	HMM: MHDTTLRRGIFVTIFLFVFLGAFVTLDAY, NN: MHDTTLRRGIFVTIFLFVFLGAFVTLDAYRYMWIFLAVIFGVIVFTDCV	2	NaN	NaN	NaN	NaN	NaN	NaN	NaN	NaN	0	-0.906378	NaN	-0.117464	0	NaN	-0.199903	-0.780112	0	0	0	0	0	0	0	0	1	1	0	1	1	0	1	1
hypothetical protein;putative transmembrane protein	TGGT1_245630	5	0	-0.906378	NaN	-0.117464	0	NaN	-0.199903	-0.780112	#VALUE!	#VALUE!	-0.662648	T	2	HMM: MHDTTLRRGIFVTIFLFVFLGAFVTLDAY, NN: MHDTTLRRGIFVTIFLFVFLGAFVTLDAYRYMWIFLAVIFGVIVFTDCV	2	NaN	NaN	NaN	NaN	NaN	NaN	NaN	NaN	0	-0.906378	NaN	-0.117464	0	NaN	-0.199903	-0.780112	0	0	0	0	0	0	0	0	1	1	0	1	1	0	1	1
hypothetical protein	TGGT1_214340	151	0	-0.903175	-0.435193	-0.453971	0	-0.398162	-0.577533	-0.975394	0.505013	-0.14234	-0.521423	S	3	N/A	0	0	-0.903175	-0.435193	-0.453971	0	-0.398162	-0.577533	-0.975394	NaN	NaN	NaN	NaN	NaN	NaN	NaN	NaN	2	2	2	2	2	2	2	2	0	0	0	0	0	0	0	0
hypothetical protein;putative transmembrane protein	TGGT1_232120	637	0	-0.897613	-0.256449	0.578666	0	-0.0736642	0.41361	1.22457	0.823949	0.670058	0.645903	S	3	N/A	10	0	-0.897613	-0.256449	0.578666	0	-0.0736642	0.41361	1.22457	NaN	NaN	NaN	NaN	NaN	NaN	NaN	NaN	2	1	2	2	1	1	2	2	0	0	0	0	0	0	0	0
hypothetical protein	TGGT1_232210	32	0	-0.893815	-0.254781	-0.136132	0	-0.737399	-0.912825	-0.0409545	0.156416	-0.658043	0.0951777	S	3	N/A	0	0	-0.893815	-0.254781	-0.136132	0	-0.737399	-0.912825	-0.0409545	NaN	NaN	NaN	NaN	NaN	NaN	NaN	NaN	1	1	1	1	1	1	1	1	0	0	0	0	0	0	0	0
rhoptry kinase family protein ROP25	TGGT1_202780	86	0	-0.880062	-0.00210213	-0.0559525	0	0.382866	0.240457	0.348261	1.26293	0.242559	0.404214	S	5	HMM: MAGYQPSAAWPVASFPSASLPLTSFSSFVARVARQFLLFCLISIFASAWSVLAT, NN: MAGYQPSAAWPVASFPSASLPLTSFSSFVARVARQFLLFCLISIFASAW	2	NaN	NaN	NaN	NaN	NaN	NaN	NaN	NaN	0	-0.880062	-0.00210213	-0.0559525	0	0.382866	0.240457	0.348261	0	0	0	0	0	0	0	0	1	1	1	1	1	1	1	1
HEAT repeat-containing protein	TGGT1_220910	1458	0	-0.863344	-0.241293	-0.0983037	0	-0.206786	0.132624	0.226744	0.656558	0.373916	0.325047	S	3	N/A	0	0	-0.863344	-0.241293	-0.0983037	0	-0.206786	0.132624	0.226744	NaN	NaN	NaN	NaN	NaN	NaN	NaN	NaN	1	1	1	1	1	1	1	1	0	0	0	0	0	0	0	0
hypothetical protein;putative transmembrane protein	TGGT1_237015	188	0	-0.849601	-0.45882	-0.41788	0	-0.0646679	-0.376426	-0.292809	0.784933	0.0823943	0.125072	T	2	N/A	2	0	-1.08375	-0.538554	-0.529379	0	-0.0196977	-0.57973	-0.347874	0	-0.615454	-0.379086	-0.306382	0	-0.109638	-0.173121	-0.237743	1	1	1	1	1	1	1	1	2	2	2	2	2	2	2	2
domain K- type RNA binding proteins family protein	TGGT1_235930	137	0	-0.848325	-0.859065	-0.134203	0	-0.768473	-0.495745	-0.27999	0.0798518	0.36332	-0.145786	S	3	N/A	0	0	-0.727149	-0.690734	-0.262287	0	-0.516484	-0.330644	-0.196755	0	-0.9695	-1.0274	-0.00611925	0	-1.02046	-0.660845	-0.363224	3	3	3	3	3	3	3	3	3	3	3	3	3	3	3	3
hypothetical protein	TGGT1_228150	492	0	-0.843876	0.110275	0.493619	0	-0.0447631	-0.546474	0.383589	0.799113	-0.656749	-0.11003	S	4	N/A	0	0	-0.843876	0.110275	0.493619	0	-0.0447631	-0.546474	0.383589	NaN	NaN	NaN	NaN	NaN	NaN	NaN	NaN	1	1	1	1	1	1	1	1	0	0	0	0	0	0	0	0
putative SWI2/SNF2 Brahma;SWI2/SNF2 Brahma-like putative	TGGT1_278440	308	0	-0.840511	-0.553368	0.823572	0	-0.32889	-0.642508	0.556036	0.511621	-0.0891393	-0.267536	S	3	N/A	0	0	-0.840511	-0.553368	0.823572	0	-0.32889	-0.642508	0.556036	NaN	NaN	NaN	NaN	NaN	NaN	NaN	NaN	1	1	1	1	1	1	1	1	0	0	0	0	0	0	0	0
ubiquinol-cytochrome c reductase	TGGT1_288750	42	0	-0.838244	-0.502715	-0.148789	0	-0.501244	0.0493945	0.0646869	0.336999	0.552109	0.213476	S	2	N/A	0	0	-0.838244	-0.502715	-0.148789	0	-0.501244	0.0493945	0.0646869	NaN	NaN	NaN	NaN	NaN	NaN	NaN	NaN	1	1	1	1	1	1	1	1	0	0	0	0	0	0	0	0
hypothetical protein	TGGT1_217770	1410	0	-0.837267	-0.98582	0.846756	0	0.337109	0.327989	1.08336	1.17438	1.31381	0.236607	S	3	N/A	0	0	-0.837267	-0.98582	0.846756	0	0.337109	0.327989	1.08336	NaN	NaN	NaN	NaN	NaN	NaN	NaN	NaN	1	1	1	1	1	1	1	1	0	0	0	0	0	0	0	0
hypothetical protein;putative transmembrane protein	TGGT1_213610	423	0	-0.832286	-0.902594	0.4798	0	0.384139	1.59507	2.87869	1.21643	2.49766	2.39889	S	2	N/A	1	NaN	NaN	NaN	NaN	NaN	NaN	NaN	NaN	0	-0.832286	-0.902594	0.4798	0	0.384139	1.59507	2.87869	0	0	0	0	0	0	0	0	1	1	1	1	1	1	1	1
surface antigen repeat-containing protein	TGGT1_213392	2231	0	-0.832156	-0.531157	0.305655	0	0.259128	-0.0463563	0.138432	1.09128	0.484801	-0.167223	S	3	N/A	0	0	-0.832156	-0.531157	0.305655	0	0.259128	-0.0463563	0.138432	NaN	NaN	NaN	NaN	NaN	NaN	NaN	NaN	1	1	1	1	1	1	1	1	0	0	0	0	0	0	0	0
carbonate dehydratase, eukaryotic-type domain-containing protein	TGGT1_259950	292	0	-0.826321	0.120798	-0.822729	0	0.0833201	-0.0396004	-0.186253	0.909641	-0.160399	0.636476	S	3	N/A	0;1	0	-0.826321	0.120798	-0.822729	0	0.0833201	-0.0396004	-0.186253	NaN	NaN	NaN	NaN	NaN	NaN	NaN	NaN	1	1	1	1	1	1	1	1	0	0	0	0	0	0	0	0
carbonate dehydratase, eukaryotic-type domain-containing protein	TGGT1_259950	296	0	-0.826321	0.120798	-0.822729	0	0.0833201	-0.0396004	-0.186253	0.909641	-0.160399	0.636476	S	3	N/A	0;1	0	-0.826321	0.120798	-0.822729	0	0.0833201	-0.0396004	-0.186253	NaN	NaN	NaN	NaN	NaN	NaN	NaN	NaN	1	1	1	1	1	1	1	1	0	0	0	0	0	0	0	0
AP2 domain transcription factor AP2XI-2	TGGT1_310900	224	0	-0.825673	-0.367244	0.255464	0	0.0237879	0.251012	0.317954	0.849461	0.618255	0.0624905	S	3	N/A	0	0	-0.825673	-0.367244	0.255464	0	0.0237879	0.251012	0.317954	NaN	NaN	NaN	NaN	NaN	NaN	NaN	NaN	1	1	1	1	1	1	1	1	0	0	0	0	0	0	0	0
ubiquitin carboxyl-terminal hydrolase family 2 protein	TGGT1_289330	1923	0	-0.820389	-0.636789	-0.356353	0	-0.627354	-0.281546	-0.349333	0.193034	0.355244	0.00702045	S	4	N/A	0	0	-0.391805	-0.334296	-0.161407	0	-0.519925	-0.308747	-0.30577	0	-1.24897	-0.939283	-0.5513	0	-0.734784	-0.254344	-0.392896	3	3	3	3	3	3	3	3	1	1	1	1	1	1	1	1
RNA recognition motif-containing protein	TGGT1_240070	55	0	-0.815529	-0.233359	-0.15812	0	0.268396	-0.242988	-0.590554	1.08392	-0.009629	-0.432435	S	2	N/A	0	0	-0.152289	-0.278336	-0.117128	0	-0.0339867	-0.0792991	-0.556915	0	-1.47877	-0.188383	-0.199111	0	0.570778	-0.406678	-0.624194	1	1	1	1	1	1	1	1	1	1	1	1	1	1	1	1
SNF7 family protein	TGGT1_225108	746	0	-0.81282	-0.0694435	-1.08459	0	-0.413824	-0.45588	-0.83981	0.398996	-0.386437	0.244781	S	4	HMM: MRHALVASCVILCLLSAFLSSLYAA, NN: MRHALVASCVILCLLSAFLSSLYAA	1	0	-0.81282	-0.0694435	-1.08459	0	-0.413824	-0.45588	-0.83981	NaN	NaN	NaN	NaN	NaN	NaN	NaN	NaN	1	1	1	1	1	1	1	1	0	0	0	0	0	0	0	0
SNF7 family protein	TGGT1_225108	748	0	-0.81282	-0.0694435	-1.08459	0	-0.413824	-0.45588	-0.83981	0.398996	-0.386437	0.244781	S	4	HMM: MRHALVASCVILCLLSAFLSSLYAA, NN: MRHALVASCVILCLLSAFLSSLYAA	1	0	-0.81282	-0.0694435	-1.08459	0	-0.413824	-0.45588	-0.83981	NaN	NaN	NaN	NaN	NaN	NaN	NaN	NaN	1	1	1	1	1	1	1	1	0	0	0	0	0	0	0	0
SNF7 family protein	TGGT1_225108	753	0	-0.81282	-0.0694435	-1.08459	0	-0.413824	-0.45588	-0.83981	0.398996	-0.386437	0.244781	S	4	HMM: MRHALVASCVILCLLSAFLSSLYAA, NN: MRHALVASCVILCLLSAFLSSLYAA	1	0	-0.81282	-0.0694435	-1.08459	0	-0.413824	-0.45588	-0.83981	NaN	NaN	NaN	NaN	NaN	NaN	NaN	NaN	1	1	1	1	1	1	1	1	0	0	0	0	0	0	0	0
hypothetical protein	TGGT1_234390	305	0	-0.805635	-0.835465	-1.43225	0	1.54546	1.18617	0.768557	2.3511	2.02163	2.2008	S	3	N/A	0	0	-0.805635	-0.835465	-1.43225	0	1.54546	1.18617	0.768557	NaN	NaN	NaN	NaN	NaN	NaN	NaN	NaN	1	1	1	1	1	1	1	1	0	0	0	0	0	0	0	0
aminotransferase, class V superfamily protein	TGGT1_300120	481	0	-0.804842	-1.27053	-0.131048	0	-0.922106	0.00825545	-0.851306	-0.117264	1.27878	-0.720258	S	2	HMM: MPAGPPASVLASGCLCLSARELQRAGCF, NN: MPAGPPASVLASGCLCLSARELQRAGCF;HMM: MPAGPPGSVLASGCLCLSARELQRAGCF, NN: MPAGPPGSVLASGCLCLSARELQRAGCF	0	NaN	NaN	NaN	NaN	NaN	NaN	NaN	NaN	0	-0.804842	-1.27053	-0.131048	0	-0.922106	0.00825545	-0.851306	0	0	0	0	0	0	0	0	2	2	2	2	2	2	2	2
flap structure-specific endonuclease 1, putative;putative flap structure-specific endonuclease 1	TGGT1_251620	527	0	-0.803636	-0.547451	-0.649227	0	-0.419018	-0.0619444	-0.381847	0.384618	0.485506	0.267381	S	3	N/A	0	0	-0.443973	-0.27246	-0.641464	0	0.0258955	0.44577	-0.219657	0	-1.1633	-0.822441	-0.656991	0	-0.863931	-0.569659	-0.544037	1	1	1	1	1	1	1	1	1	1	1	1	1	1	1	1
hypothetical protein;putative transmembrane protein	TGGT1_221180	761	0	-0.794126	0.238546	-1.08428	0	-1.29287	-0.284983	-0.899488	-0.498744	-0.523529	0.184787	S	3	HMM: MAGSIHRASGVCRCIFFFLVASLAAPREGCAV, NN: MAGSIHRASGVCRCIFFFLVASLAAPREGCAV	5	NaN	NaN	NaN	NaN	NaN	NaN	NaN	NaN	0	-0.794126	0.238546	-1.08428	0	-1.29287	-0.284983	-0.899488	0	0	0	0	0	0	0	0	1	1	1	1	1	1	1	1
hypothetical protein	TGGT1_254870	323	0	-0.787832	-0.881582	0.756054	0	0.161384	0.0910282	1.81328	0.949216	0.97261	1.05722	T	2	N/A	0	0	-0.787832	-0.881582	0.756054	0	0.161384	0.0910282	1.81328	NaN	NaN	NaN	NaN	NaN	NaN	NaN	NaN	1	1	1	1	1	1	1	1	0	0	0	0	0	0	0	0
3'5'-cyclic nucleotide phosphodiesterase domain-containing protein	TGGT1_293000	1259	0	-0.786143	-0.20424	-0.298548	0	-0.372876	-0.172231	0.263717	0.413268	0.0320089	0.562265	S	3	N/A	0	0	-0.786143	-0.20424	-0.298548	0	-0.372876	-0.172231	0.263717	NaN	NaN	NaN	NaN	NaN	NaN	NaN	NaN	1	1	1	1	1	1	1	1	0	0	0	0	0	0	0	0
hypothetical protein	TGGT1_235340	141	0	-0.784941	-0.951685	-1.66286	0	-1.87426	-0.529681	-0.852482	-1.08931	0.422005	0.810376	S	3	N/A	0	NaN	NaN	NaN	NaN	NaN	NaN	NaN	NaN	0	-0.784941	-0.951685	-1.66286	0	-1.87426	-0.529681	-0.852482	0	0	0	0	0	0	0	0	1	1	1	1	1	1	1	1
hypothetical protein;putative transmembrane protein	TGGT1_304490	294	0	-0.784314	0.180036	-0.163075	0	0.651743	0.273118	-0.738276	1.43606	0.0930822	-0.575201	S	2	N/A	2	0	-0.784314	0.180036	-0.163075	0	0.651743	0.273118	-0.738276	NaN	NaN	NaN	NaN	NaN	NaN	NaN	NaN	1	1	1	1	1	1	1	1	0	0	0	0	0	0	0	0
putative autophagy-related cysteine peptidase atg4	TGGT1_206450	2056	0	-0.772979	-0.200823	-0.217008	0	-0.77532	-1.32742	-1.00164	-0.0023417	-1.12659	-0.784631	S	3	N/A	0	0	-0.772979	-0.200823	-0.217008	0	-0.77532	-1.32742	-1.00164	NaN	NaN	NaN	NaN	NaN	NaN	NaN	NaN	1	1	1	1	1	1	1	1	0	0	0	0	0	0	0	0
adaptin n terminal region domain-containing protein	TGGT1_313670	618	0	-0.770741	-0.428565	1.64483	0	-0.24793	0.054839	1.14882	0.522811	0.483404	-0.496002	S	2	N/A	0	0	-0.770741	-0.428565	1.64483	0	-0.24793	0.054839	1.14882	NaN	NaN	NaN	NaN	NaN	NaN	NaN	NaN	1	1	1	1	1	1	1	1	0	0	0	0	0	0	0	0
dense granule protein GRA4	TGGT1_310780	278	0	-0.767724	0.11941	-0.0500693	0	-0.24319	0.707617	0.645763	0.524534	0.588207	0.695832	T	3	HMM: MQGTWFSLFVVVMVSHLACGG, NN: MQGTWFSLFVVVMVSHLACGG	0	NaN	NaN	NaN	NaN	NaN	NaN	NaN	NaN	0	-0.767724	0.11941	-0.0500693	0	-0.24319	0.707617	0.645763	0	0	0	0	0	0	0	0	1	1	1	1	1	1	1	1
dense granule protein GRA4	TGGT1_310780	285	0	-0.767724	0.11941	-0.0500693	0	-0.24319	0.707617	0.645763	0.524534	0.588207	0.695832	T	3	HMM: MQGTWFSLFVVVMVSHLACGG, NN: MQGTWFSLFVVVMVSHLACGG	0	NaN	NaN	NaN	NaN	NaN	NaN	NaN	NaN	0	-0.767724	0.11941	-0.0500693	0	-0.24319	0.707617	0.645763	0	0	0	0	0	0	0	0	1	1	1	1	1	1	1	1
hypothetical protein	TGGT1_220240	420	0	-0.763589	0.221025	-0.210501	0	-0.200276	-0.364831	-0.360358	0.563313	-0.585856	-0.149857	S	3	HMM: MEVRHRSVQLFWVVGLLGFLIYVVSLHGSPVNAA, NN: MEVRHRSVQLFWVVGLLGFLIYVVSLHGS	2	0	-0.763589	0.221025	-0.210501	0	-0.200276	-0.364831	-0.360358	NaN	NaN	NaN	NaN	NaN	NaN	NaN	NaN	1	1	1	1	1	1	1	1	0	0	0	0	0	0	0	0
hypothetical protein	TGGT1_313340	1174	0	-0.754494	-0.362344	0.318406	0	-0.122161	0.147449	0.227862	0.632333	0.509793	-0.0905438	S	3	N/A	0	0	-0.449221	-0.233615	0.0257645	0	-0.0269809	0.100202	0.154352	0	-1.05977	-0.491073	0.611047	0	-0.21734	0.194696	0.301372	2	2	2	2	2	2	2	2	1	1	1	1	1	1	1	1
rhoptry neck protein RON5	TGGT1_311470	172	0	-0.746129	-0.436916	-0.527066	0	-1.0616	-0.41376	-0.499217	-0.315466	0.0231564	0.0278496	S	3	HMM: MAEFTWRPLLMSLPKMIAFFHILLFSGALAA, NN: MAEFTWRPLLMSLPKMIAFFHILLFSGALAA	0	0	-0.669729	-0.462545	-0.395655	0	-0.809117	-0.273255	-0.727302	0	-0.82253	-0.411287	-0.658478	0	-1.31407	-0.554265	-0.271131	1	1	1	1	1	1	1	1	3	3	3	3	3	3	3	3
hypothetical protein	TGGT1_225690	1593	0	-0.742859	-0.574632	-0.307069	0	-0.726419	-0.821918	-0.574015	0.0164404	-0.247286	-0.266946	S	3	N/A	0	0	-0.503082	-0.374776	0.0361996	0	-0.236428	-0.691024	-0.417964	0	-0.982636	-0.774489	-0.650338	0	-1.21641	-0.952813	-0.730066	1	1	1	1	1	1	1	1	1	1	1	1	1	1	1	1
condensin complex subunit 2;hypothetical protein	TGGT1_288930	195	0	-0.74195	-0.700522	-0.52663	0	-0.296421	-0.321069	-0.771678	0.445529	0.379453	-0.245047	S	3	N/A	0	0	-0.74195	-0.700522	-0.52663	0	-0.296421	-0.321069	-0.771678	NaN	NaN	NaN	NaN	NaN	NaN	NaN	NaN	1	1	1	1	1	1	1	1	0	0	0	0	0	0	0	0
hypothetical protein	TGGT1_270940	488	0	-0.730193	0.0133182	-0.421449	0	-0.0280606	-0.278512	0.185624	0.702133	-0.29183	0.607073	S	3	N/A	0	0	-0.730193	0.0133182	-0.421449	0	-0.0280606	-0.278512	0.185624	NaN	NaN	NaN	NaN	NaN	NaN	NaN	NaN	1	1	1	1	1	1	1	1	0	0	0	0	0	0	0	0
RNA recognition motif-containing protein	TGGT1_268200	145	0	-0.728089	-0.672938	0.808722	0	-0.929009	-0.506648	0.414285	-0.20092	0.16629	-0.394437	S	3	N/A	0	0	-0.728089	-0.672938	0.808722	0	-0.929009	-0.506648	0.414285	NaN	NaN	NaN	NaN	NaN	NaN	NaN	NaN	1	1	1	1	1	1	1	1	0	0	0	0	0	0	0	0
TBC domain-containing protein	TGGT1_289820	908	0	-0.727599	-0.536225	-0.0809045	0	0.162336	-0.0933461	0.52281	0.889935	0.442878	0.603715	S	3	N/A	0	NaN	NaN	NaN	NaN	NaN	NaN	NaN	NaN	0	-0.727599	-0.536225	-0.0809045	0	0.162336	-0.0933461	0.52281	0	0	0	0	0	0	0	0	1	1	1	1	1	1	1	1
metal cation transporter, ZIP family protein	TGGT1_260300	722	0	-0.726738	-0.591972	NaN	NaN	NaN	NaN	NaN	#VALUE!	#VALUE!	#VALUE!	S	2	HMM: MSFTGGVLLSVGLLHLLPSSQR, NN: MSFTGGVLLSVGLLHLLPSSQRQ	2	NaN	NaN	NaN	NaN	NaN	NaN	NaN	NaN	0	-0.726738	-0.591972	NaN	NaN	NaN	NaN	NaN	0	0	0	0	0	0	0	0	1	1	1	0	0	1	0	1
hypothetical protein	TGGT1_234270	1226	0	-0.722105	0.0171691	0.350967	0	0.249877	-0.0391151	0.53276	0.971982	-0.0562842	0.181792	S	2	N/A	0	0	-0.722105	0.0171691	0.350967	0	0.249877	-0.0391151	0.53276	NaN	NaN	NaN	NaN	NaN	NaN	NaN	NaN	1	1	1	1	1	1	1	1	0	0	0	0	0	0	0	0
hypothetical protein	TGGT1_288840	254	0	-0.718539	-0.672377	-0.29324	0	-0.396601	-0.239569	-0.190883	0.321939	0.432808	0.102357	S	4	HMM: MEIMNDCRVALCSIFLFCASLQCEGS, NN: MEIMNDCRVALCSIFLFCASLQCEGS	0	NaN	NaN	NaN	NaN	NaN	NaN	NaN	NaN	0	-0.718539	-0.672377	-0.29324	0	-0.396601	-0.239569	-0.190883	0	0	0	0	0	0	0	0	1	1	1	1	1	1	1	1
RNA recognition motif-containing protein	TGGT1_268200	152	0	-0.714357	-0.485654	1.37539	0	-0.345465	0.0111172	0.85771	0.368892	0.496772	-0.517685	S	2	N/A	0	0	-0.791562	-0.648011	1.37825	0	-0.458909	0.0188589	0.840631	0	-0.637152	-0.323298	1.37254	0	-0.232021	0.00337553	0.874789	1	1	1	1	1	1	1	1	1	1	1	1	1	1	1	1
CorA family Mg2+ transporter protein	TGGT1_273970	48	0	-0.707187	0.271217	0.564123	0	-0.343832	-0.0634103	0.542019	0.363355	-0.334627	-0.0221033	S	2	N/A	2	NaN	NaN	NaN	NaN	NaN	NaN	NaN	NaN	0	-0.707187	0.271217	0.564123	0	-0.343832	-0.0634103	0.542019	0	0	0	0	0	0	0	0	1	1	1	1	1	1	1	1
kelch repeat-containing protein	TGGT1_234490	410	0	-0.702981	-0.17684	-0.347767	0	-0.232094	-0.232514	-0.593235	0.470887	-0.0556738	-0.245467	S	3	N/A	0	NaN	NaN	NaN	NaN	NaN	NaN	NaN	NaN	0	-0.702981	-0.17684	-0.347767	0	-0.232094	-0.232514	-0.593235	0	0	0	0	0	0	0	0	1	1	1	1	1	1	1	1
PSP protein	TGGT1_314740	663	0	-0.702802	-0.0448144	-0.0505776	0	-0.486609	-0.449771	0.242262	0.216193	-0.404957	0.29284	T	3	N/A	0	NaN	NaN	NaN	NaN	NaN	NaN	NaN	NaN	0	-0.702802	-0.0448144	-0.0505776	0	-0.486609	-0.449771	0.242262	0	0	0	0	0	0	0	0	1	1	1	1	1	1	1	1
AMP deaminase	TGGT1_234280	167	0	-0.702801	-0.422362	0.320957	0	-0.386825	-0.307357	-0.201954	0.315976	0.115004	-0.52291	S	2	N/A	0	NaN	NaN	NaN	NaN	NaN	NaN	NaN	NaN	0	-0.702801	-0.422362	0.320957	0	-0.386825	-0.307357	-0.201954	0	0	0	0	0	0	0	0	1	1	1	1	1	1	1	1
AP2 domain transcription factor AP2XI-3	TGGT1_310950	154	0	-0.702753	-0.427651	1.15729	0	0.0658353	0.210914	1.66945	0.768588	0.638565	0.512161	S	2	N/A	0	0	-0.142065	-0.438222	1.42776	0	-0.0273653	0.0213679	1.35509	0	-1.26344	-0.417081	0.886818	0	0.159036	0.40046	1.98381	1	1	1	1	1	1	1	1	2	2	2	2	2	2	2	2
SFT2 family protein	TGGT1_318570	71	0	-0.698857	0.322288	1.53742	0	-0.0882293	0.23577	1.58921	0.610628	-0.0865176	0.0517875	S	3	N/A	4	0	-0.224774	0.806087	1.48213	0	0.18193	0.452189	1.655	0	-1.17294	-0.161511	1.59271	0	-0.358389	0.0193514	1.52341	1	1	1	1	1	1	1	1	1	1	1	1	1	1	1	1
hypothetical protein	TGGT1_229640	701	0	-0.689879	-0.157113	0.904622	0	0.491464	0.00892734	1.05296	1.18134	0.16604	0.148341	T	3	N/A	0	0	-0.689879	-0.157113	0.904622	0	0.491464	0.00892734	1.05296	NaN	NaN	NaN	NaN	NaN	NaN	NaN	NaN	1	1	1	1	1	1	1	1	0	0	0	0	0	0	0	0
TB2/DP1, HVA22 family protein	TGGT1_257040	32	0	-0.689173	-0.40456	0.498916	0	-1.60133	-0.602301	0.435519	-0.91216	-0.197741	-0.0633974	S	3	N/A	2	0	-0.438457	-0.263875	0.250626	0	-0.798716	-0.541291	0.230443	0	-0.939889	-0.545245	0.747207	0	-2.40395	-0.66331	0.640595	2	2	2	2	2	2	2	2	2	2	2	2	2	2	2	2
hypothetical protein;putative MBOAT domain, related protein	TGGT1_252340	1191	0	-0.686836	-0.571051	-0.372736	0	-0.315474	-0.536111	-0.18769	0.371362	0.0349405	0.185046	S	2	N/A	11	0	-0.304317	-0.304028	-0.267647	0	-0.260394	-0.426559	-0.0414246	0	-1.06936	-0.838074	-0.477825	0	-0.370554	-0.645663	-0.333955	1	1	1	1	1	1	1	1	1	1	1	1	1	1	1	1
hypothetical protein	TGGT1_313440	296	0	-0.685786	-0.250743	-0.538208	0	0.171455	-0.067031	0.0157844	0.857241	0.183712	0.553992	S	3	HMM: MSLFVLLVCFLEVFCEVAAS, NN: MSLFVLLVCFLEVFCEVAAS	0	0	-0.685786	-0.250743	-0.538208	0	0.171455	-0.067031	0.0157844	NaN	NaN	NaN	NaN	NaN	NaN	NaN	NaN	1	1	1	1	1	1	1	1	0	0	0	0	0	0	0	0
alveolin domain containing intermediate filament IMC7	TGGT1_222220	108	0	-0.683024	-0.671428	-0.310308	0	-0.587975	-0.189043	-0.180612	0.0950484	0.482385	0.129696	S	3	N/A	0	0	-0.683024	-0.671428	-0.310308	0	-0.587975	-0.189043	-0.180612	NaN	NaN	NaN	NaN	NaN	NaN	NaN	NaN	2	2	2	2	2	2	2	2	0	0	0	0	0	0	0	0
surface antigen repeat-containing protein	TGGT1_213392	807	0	-0.680749	-0.858203	0.519504	0	-2.96282	-0.712659	-0.26076	-2.28207	0.145544	-0.780264	S	3	N/A	0	NaN	NaN	NaN	NaN	NaN	NaN	NaN	NaN	0	-0.680749	-0.858203	0.519504	0	-2.96282	-0.712659	-0.26076	0	0	0	0	0	0	0	0	2	2	2	2	2	1	2	2
adaptin n terminal region domain-containing protein	TGGT1_313670	615	0	-0.678912	-0.39663	1.21694	0	-0.419795	-0.238886	0.862859	0.259117	0.157745	-0.354085	S	3	N/A	0	0	-0.796506	-0.479411	1.15049	0	-0.303994	-0.267497	0.908199	0	-0.561317	-0.31385	1.2834	0	-0.535596	-0.210274	0.817519	2	2	2	2	2	2	2	2	1	1	1	1	1	1	1	1
hypothetical protein	TGGT1_252880B	538	0	-0.677751	-0.408479	0.129377	0	-0.877343	-0.446256	-0.243178	-0.199592	-0.0377772	-0.372556	S	4	N/A	0	0	-0.677751	-0.408479	0.129377	0	-0.877343	-0.446256	-0.243178	NaN	NaN	NaN	NaN	NaN	NaN	NaN	NaN	3	3	3	3	3	3	3	3	0	0	0	0	0	0	0	0
LNS2 (Lipin/Ned1/Smp2) protein	TGGT1_230690	1184	0	-0.674712	0.306298	-0.190535	0	0.59878	0.829139	-0.0342571	1.27349	0.522841	0.156278	S	3	N/A	0	0	0.308022	0.411111	0.942843	0	0.185831	0.349545	0.602891	0	-1.65745	0.201485	-1.32391	0	1.01173	1.30873	-0.671405	1	1	1	1	1	1	1	1	1	1	1	1	1	1	1	1
CRAL/TRIO domain protein;hypothetical protein	TGGT1_202410	567	0	-0.66577	-0.208402	0.0786915	0	-0.0364509	-0.00500882	0.0794469	0.629319	0.203394	0.0007554	S	3	HMM: MNHVASSSSLLSSASSPSSPS, NN: MNHVASSSSLLSSASSPSSPSS	0	0	-0.66577	-0.208402	0.0786915	0	-0.0364509	-0.00500882	0.0794469	NaN	NaN	NaN	NaN	NaN	NaN	NaN	NaN	1	1	1	1	1	1	1	1	0	0	0	0	0	0	0	0
rhoptry protein ROP16	TGGT1_262730	196	0	-0.664418	-0.73436	-0.322753	0	0.127999	-0.10612	0.154721	0.792417	0.62824	0.477474	S	3	HMM: MKVTTKGLAFALALLFCTRCATAR, NN: MKVTTKGLAFALALLFCTRCATAR	0	0	-0.160522	-0.184871	-0.101503	0	-0.112128	-0.406976	-0.00428092	0	-1.16831	-1.28385	-0.544003	0	0.368126	0.194737	0.313723	2	2	2	2	2	2	2	2	1	1	1	1	1	1	1	1
hypothetical protein	TGGT1_230180	399	0	-0.662587	-0.373596	-0.158633	0	-0.902922	-0.572052	-0.171116	-0.240336	-0.198456	-0.0124827	S	3	HMM: MLQMARYTVNICAVSICSLVLVVALSV, NN: MLQMARYTVNICAVSICSLVLVVAL	1	NaN	NaN	NaN	NaN	NaN	NaN	NaN	NaN	0	-0.662587	-0.373596	-0.158633	0	-0.902922	-0.572052	-0.171116	0	0	0	0	0	0	0	0	1	1	1	1	1	1	1	1
AARP2CN (NUC121) domain-containing protein	TGGT1_313830	638	0	-0.649679	0.490765	2.15752	0	-2.29553	0.0421302	1.39236	-1.64585	-0.448635	-0.765162	S	3	N/A	0	0	-0.00365257	0.629697	1.98455	0	-0.585643	0.120429	1.10305	0	-1.29571	0.351833	2.33048	0	-4.00541	-0.0361686	1.68166	2	2	2	2	2	2	2	2	1	1	1	1	1	1	1	1
DNA replication licensing factor, putative;putative DNA replication licensing factor	TGGT1_214970	376	0	-0.649619	-0.599862	-0.0554275	0	-0.692641	-0.423419	-0.0940064	-0.0430217	0.176443	-0.0385789	S	3	N/A	0	0	-0.649619	-0.599862	-0.0554275	0	-0.692641	-0.423419	-0.0940064	NaN	NaN	NaN	NaN	NaN	NaN	NaN	NaN	2	2	2	2	2	2	2	2	0	0	0	0	0	0	0	0
DNA replication licensing factor, putative;putative DNA replication licensing factor	TGGT1_214970	377	0	-0.649619	-0.599862	-0.0554275	0	-0.692641	-0.423419	-0.0940064	-0.0430217	0.176443	-0.0385789	S	3	N/A	0	0	-0.649619	-0.599862	-0.0554275	0	-0.692641	-0.423419	-0.0940064	NaN	NaN	NaN	NaN	NaN	NaN	NaN	NaN	2	2	2	2	2	2	2	2	0	0	0	0	0	0	0	0
regulator of chromosome condensation (RCC1) repeat-containing protein	TGGT1_313860	171	0	-0.649289	-0.529071	-0.458444	0	-0.122003	-0.327739	-0.253904	0.527286	0.201332	0.204539	S	2	N/A	0	0	-1.10229	-0.869727	-0.822475	0	-0.359421	-0.580569	-0.651646	0	-0.196288	-0.188416	-0.0944123	0	0.115416	-0.0749097	0.143838	4	4	4	4	4	4	4	4	3	3	3	3	3	3	3	3
RNA methyltransferase, TrmH family protein	TGGT1_218580	1829	0	-0.648252	-0.0569642	0.00613928	0	-0.442699	0.682561	0.0546546	0.205553	0.739526	0.0485153	S	2	HMM: MGPPFASLSSSADPLSSSASPLSSSASPLSSSASPLSSCPAPFSTSLAA, NN: MGPPFASLSSSADPLSSSASPLSSSASPLSSSASPLSSCP;HMM: MGPPFASLSSSASPLSSSASPLSSSASPLSSCPAPLSTSLAALVRFCTDLSRLPLPGAAAH, NN: MGPPFASLSSSASPLSSSASPLSSSASPLSSCPAPLSTSLAA;HMM: MGPPFASLSSSASPLSSSVSLLSSSASPLSSC, NN: MGPPFASLSSSASPLSSSVSLLSSSASPLSSCP	0	NaN	NaN	NaN	NaN	NaN	NaN	NaN	NaN	0	-0.648252	-0.0569642	0.00613928	0	-0.442699	0.682561	0.0546546	0	0	0	0	0	0	0	0	1	1	1	1	1	1	1	1
RNA recognition motif-containing protein	TGGT1_254210	959	0	-0.645752	-1.16554	-1.02977	0	0.425043	0.501131	0.681068	1.07079	1.66667	1.71084	S	3	N/A	0	NaN	NaN	NaN	NaN	NaN	NaN	NaN	NaN	0	-0.645752	-1.16554	-1.02977	0	0.425043	0.501131	0.681068	0	0	0	0	0	0	0	0	1	1	1	1	1	1	1	1
hypothetical protein	TGGT1_265520	403	0	-0.644319	-0.626976	-0.0315525	0	-1.49269	-0.459903	-0.475752	-0.848367	0.167073	-0.444199	S	3	N/A	0	0	-0.644319	-0.467165	-0.188598	0	-0.911802	-0.151756	-0.475752	0	NaN	-0.786787	0.125493	0	-2.07357	-0.76805	NaN	1	1	1	1	1	1	1	1	1	0	1	1	1	1	1	0
RNA recognition motif-containing protein	TGGT1_203080	151	0	-0.643693	-0.367296	1.20011	0	0.00682812	0.955328	1.40334	0.650521	1.32262	0.203231	S	3	N/A	0	0	-0.509717	-0.299516	1.04252	0	-0.0279642	0.646008	0.746575	0	-0.777669	-0.435076	1.3577	0	0.0416204	1.26465	2.06011	2	2	2	2	2	2	2	2	1	1	1	1	1	1	1	1
putative transmembrane protein	TGGT1_410370	150	0	-0.641725	-0.297581	-0.389161	0	-0.164482	-0.104458	-0.246095	0.477243	0.193123	0.143065	S	4	HMM: MWRIWRCRLSFLFATGCLLGALTAGLGS, NN: MWRIWRCRLSFLFATGCLLGALTA	1	NaN	NaN	NaN	NaN	NaN	NaN	NaN	NaN	0	-0.641725	-0.297581	-0.389161	0	-0.164482	-0.104458	-0.246095	0	0	0	0	0	0	0	0	2	2	2	2	2	2	2	2
hypothetical protein;leucine rich repeat protein	TGGT1_313370	1280	0	-0.640723	0.289644	0.871044	0	-0.0869643	-0.158638	0.651606	0.553759	-0.448282	-0.219438	S	4	N/A	0	0	-0.0404816	0.611013	0.706427	0	-0.487832	-0.692286	-0.090866	0	-1.24097	-0.0317252	1.03566	0	0.313903	0.375009	1.39408	1	1	1	1	1	1	1	1	3	2	3	3	3	3	3	3
hypothetical protein	TGGT1_247440	292	0	-0.638691	-0.494535	0.468416	0	0.377473	0.19923	-0.305852	1.01616	0.693764	-0.774268	S	3	HMM: MRHQERFDLRTGVLLCIGLVGWSGFVVQH, NN: MRHQERFDLRTGVLLCIGLVGWSG	4	NaN	NaN	NaN	NaN	NaN	NaN	NaN	NaN	0	-0.638691	-0.494535	0.468416	0	0.377473	0.19923	-0.305852	0	0	0	0	0	0	0	0	1	1	1	1	1	1	1	1
histone H2Bv	TGGT1_209910	31	0	-0.636559	-0.589341	-0.163794	0	-0.512263	-0.333102	-0.407512	0.124296	0.256239	-0.243717	T	3	N/A	0	0	-0.636559	-0.589341	-0.163794	0	-0.512263	-0.333102	-0.407512	NaN	NaN	NaN	NaN	NaN	NaN	NaN	NaN	1	1	1	1	1	1	1	1	0	0	0	0	0	0	0	0
hypothetical protein	TGGT1_315750	36	0	-0.630343	-0.135224	0.420742	0	-0.277595	-0.193435	0.332196	0.352747	-0.0582106	-0.0885457	S	2	N/A	0	0	-0.630343	-0.135224	0.420742	0	-0.277595	-0.193435	0.332196	NaN	NaN	NaN	NaN	NaN	NaN	NaN	NaN	2	2	2	2	2	2	2	2	0	0	0	0	0	0	0	0
RecF/RecN/SMC N terminal domain-containing protein	TGGT1_297800	421	0	-0.625193	-0.139923	-0.318858	0	-0.226303	-0.117201	0.0953296	0.39889	0.022722	0.414187	T	3	N/A	0	NaN	NaN	NaN	NaN	NaN	NaN	NaN	NaN	0	-0.625193	-0.139923	-0.318858	0	-0.226303	-0.117201	0.0953296	0	0	0	0	0	0	0	0	1	1	1	1	1	1	1	1
hypothetical protein	TGGT1_226050	314	0	-0.623091	-0.168082	0.885113	0	-0.0834376	-0.0358192	1.114	0.539653	0.132263	0.228885	S	2	N/A	0	0	-0.623091	-0.168082	0.885113	0	-0.0834376	-0.0358192	1.114	NaN	NaN	NaN	NaN	NaN	NaN	NaN	NaN	1	1	1	1	1	1	1	1	0	0	0	0	0	0	0	0
hypothetical protein;protein kinase domain protein	TGGT1_245580	2099	0	-0.621422	-0.374083	-0.478577	0	-0.0458924	-0.551534	-0.394513	0.575529	-0.17745	0.0840645	T	2	HMM: MGGTRGRRPARGRRAENVPSSPKSLASGVAASLSCSAR, NN: MGGTRGRRPARGRRAE;N/A	0	0	-0.621422	-0.374083	-0.478577	0	-0.0458924	-0.551534	-0.394513	NaN	NaN	NaN	NaN	NaN	NaN	NaN	NaN	1	1	1	1	1	1	1	1	0	0	0	0	0	0	0	0
hypothetical protein;protein kinase domain protein	TGGT1_245580	2100	0	-0.621422	-0.374083	-0.478577	0	-0.0458924	-0.551534	-0.394513	0.575529	-0.17745	0.0840645	T	2	HMM: MGGTRGRRPARGRRAENVPSSPKSLASGVAASLSCSAR, NN: MGGTRGRRPARGRRAE;N/A	0	0	-0.621422	-0.374083	-0.478577	0	-0.0458924	-0.551534	-0.394513	NaN	NaN	NaN	NaN	NaN	NaN	NaN	NaN	1	1	1	1	1	1	1	1	0	0	0	0	0	0	0	0
hypothetical protein	TGGT1_202760	83	0	-0.618803	0.14315	-0.494159	0	-0.398262	-0.138949	-0.400306	0.220541	-0.282098	0.093853	S	4	N/A	0	0	-0.618803	0.14315	-0.494159	0	-0.398262	-0.138949	-0.400306	NaN	NaN	NaN	NaN	NaN	NaN	NaN	NaN	1	1	1	1	1	1	1	1	0	0	0	0	0	0	0	0
hypothetical protein	TGGT1_260520	182	0	-0.617617	-0.400272	-0.289365	0	-1.07286	-0.821908	-0.595464	-0.45524	-0.421636	-0.306099	T	2	N/A	0	0	-0.50711	-0.45452	-0.409561	0	-1.05866	-0.685373	-0.592254	0	-0.728123	-0.346024	-0.169169	0	-1.08705	-0.958443	-0.598674	1	1	1	1	1	1	1	1	1	1	1	1	1	1	1	1
hypothetical protein;putative guanylate-binding protein	TGGT1_310220	998	0	-0.614543	0.14692	1.02103	0	-0.187461	0.262181	1.0948	0.427082	0.115262	0.0737731	S	3	HMM: MHPPVSARPVSRAPELFASALGPAQRVESS, NN: MHPPVSARPVSRAPELFASALGPAQRVESS	0	0	-0.361847	0.166392	0.820985	0	-0.270967	-0.194287	0.546261	0	-0.867239	0.127447	1.22107	0	-0.103954	0.718649	1.64334	1	1	1	1	1	1	1	1	1	1	1	1	1	1	1	1
eukaryotic initiation factor-6, putative;putative eukaryotic initiation factor-6	TGGT1_318700	258	0	-0.61284	0.42159	1.46438	0	-0.137038	0.512329	1.35223	0.475802	0.0907399	-0.112151	S	2	HMM: MNASCAALWSLGSSRMATRAQ, NN: MNASCAALWSLGSSRMATRAQ	0	NaN	NaN	NaN	NaN	NaN	NaN	NaN	NaN	0	-0.61284	0.42159	1.46438	0	-0.137038	0.512329	1.35223	0	0	0	0	0	0	0	0	1	1	1	1	1	1	1	1
kelch repeat-containing protein	TGGT1_272030B	17	0	-0.610745	0.0201007	0.0423584	0	0.41966	0.0530728	0.227143	1.03041	0.0329721	0.184785	S	3	N/A	0	0	-0.610745	0.0201007	0.0423584	0	0.41966	0.0530728	0.227143	NaN	NaN	NaN	NaN	NaN	NaN	NaN	NaN	1	1	1	1	1	1	1	1	0	0	0	0	0	0	0	0
Sec61beta family protein	TGGT1_211040	30	0	-0.610162	-0.288071	-0.230642	0	0.283293	0.0728059	-0.0130001	0.893454	0.360877	0.217642	T	3	N/A	1	NaN	NaN	NaN	NaN	NaN	NaN	NaN	NaN	0	-0.610162	-0.288071	-0.230642	0	0.283293	0.0728059	-0.0130001	0	0	0	0	0	0	0	0	1	1	1	1	1	1	1	1
hypothetical protein	TGGT1_214990	1616	0	-0.60715	-0.245188	-0.486527	0	-0.527248	-0.465524	-0.231404	0.0799022	-0.220336	0.255123	S	3	N/A	0	0	-0.60715	-0.245188	-0.486527	0	-0.527248	-0.465524	-0.231404	NaN	NaN	NaN	NaN	NaN	NaN	NaN	NaN	1	1	1	1	1	1	1	1	0	0	0	0	0	0	0	0
hypothetical protein	TGGT1_214990	1617	0	-0.60715	-0.245188	-0.486527	0	-0.527248	-0.465524	-0.231404	0.0799022	-0.220336	0.255123	S	3	N/A	0	0	-0.60715	-0.245188	-0.486527	0	-0.527248	-0.465524	-0.231404	NaN	NaN	NaN	NaN	NaN	NaN	NaN	NaN	1	1	1	1	1	1	1	1	0	0	0	0	0	0	0	0
putative trichohyalin;trichohyalin, putative	TGGT1_242790B	1196	0	-0.60712	-0.196852	0.172168	0	-0.341454	-0.0526686	-0.118358	0.265666	0.144183	-0.290526	S	2	N/A	0	0	-0.60712	-0.196852	0.172168	0	-0.341454	-0.0526686	-0.118358	NaN	NaN	NaN	NaN	NaN	NaN	NaN	NaN	1	1	1	1	1	1	1	1	0	0	0	0	0	0	0	0
ubiquitin carboxyl-terminal hydrolase family 2 protein	TGGT1_289330	136	0	-0.605661	-0.225369	-0.685214	0	-0.0703285	0.0640845	0.350748	0.535333	0.289453	1.03596	S	3	N/A	0	NaN	NaN	NaN	NaN	NaN	NaN	NaN	NaN	0	-0.605661	-0.225369	-0.685214	0	-0.0703285	0.0640845	0.350748	0	0	0	0	0	0	0	0	1	1	1	1	1	1	1	1
hypothetical protein	TGGT1_232150	43	0	-0.604177	-0.0771048	0.651347	0	-0.375589	-0.405501	0.628633	0.228588	-0.328396	-0.0227138	S	3	N/A	0	NaN	NaN	NaN	NaN	NaN	NaN	NaN	NaN	0	-0.604177	-0.0771048	0.651347	0	-0.375589	-0.405501	0.628633	0	0	0	0	0	0	0	0	1	1	1	1	1	1	1	1
hypothetical protein	TGGT1_243200	520	0	-0.603035	-0.291988	-0.0390567	0	0.220627	0.0485753	0.0489131	0.823662	0.340564	0.0879698	S	3	N/A	0	0	-0.603035	-0.291988	-0.0390567	0	0.220627	0.0485753	0.0489131	NaN	NaN	NaN	NaN	NaN	NaN	NaN	NaN	1	1	1	1	1	1	1	1	0	0	0	0	0	0	0	0
hypothetical protein;putative guanylate-binding protein	TGGT1_310220	355	0	-0.602364	-0.0181394	1.01862	0	0.0858372	0.204416	1.08009	0.688202	0.222556	0.0614735	S	2	HMM: MHPPVSARPVSRAPELFASALGPAQRVESS, NN: MHPPVSARPVSRAPELFASALGPAQRVESS	0	0	-0.217059	0.0392943	1.10857	0	0.209844	0.169183	1.07818	0	-0.98767	-0.0755732	0.928659	0	-0.0381697	0.23965	1.082	1	1	1	1	1	1	1	1	1	1	1	1	1	1	1	1
hypothetical protein	TGGT1_202070	7180	0	-0.602253	-0.424177	-0.0697551	0	-0.189536	-0.285664	-0.342697	0.412717	0.138512	-0.272942	S	2	N/A	0	NaN	NaN	NaN	NaN	NaN	NaN	NaN	NaN	0	-0.602253	-0.424177	-0.0697551	0	-0.189536	-0.285664	-0.342697	0	0	0	0	0	0	0	0	1	1	1	1	1	1	1	1
hypothetical protein	TGGT1_202070	7181	0	-0.602253	-0.424177	-0.0697551	0	-0.189536	-0.285664	-0.342697	0.412717	0.138512	-0.272942	S	2	N/A	0	NaN	NaN	NaN	NaN	NaN	NaN	NaN	NaN	0	-0.602253	-0.424177	-0.0697551	0	-0.189536	-0.285664	-0.342697	0	0	0	0	0	0	0	0	1	1	1	1	1	1	1	1
hypothetical protein	TGGT1_200360	39	0	-0.599666	0.42372	-0.0480838	0	-4.32904	0.3226	0.0378755	-3.72937	-0.10112	0.0859593	S	3	HMM: MMLIALVCMLVHRLDLGAAV, NN: MMLIALVCMLVHRLDLGAAV	0	NaN	NaN	NaN	NaN	NaN	NaN	NaN	NaN	0	-0.599666	0.42372	-0.0480838	0	-4.32904	0.3226	0.0378755	0	0	0	0	0	0	0	0	1	1	1	1	1	1	1	1
RNA recognition motif-containing protein	TGGT1_212190	421	0	-0.596133	1.17485	2.23787	0	-0.346724	0.178861	1.44324	0.249409	-0.995988	-0.794624	S	2	N/A	0	NaN	NaN	NaN	NaN	NaN	NaN	NaN	NaN	0	-0.596133	1.17485	2.23787	0	-0.346724	0.178861	1.44324	0	0	0	0	0	0	0	0	1	1	1	1	1	1	1	1
tryptophanyl-tRNA synthetase (TrpRS2)	TGGT1_288360	357	0	-0.59461	-0.16276	-0.279693	0	0.0244535	-0.301214	-0.4472	0.619063	-0.138454	-0.167507	S	4	HMM: MFFLSTSVIPGAAVFSVRFAR, NN: MFFLSTSVIPGAAVFSVRFAR	0	0	-0.07549	-0.159686	-0.0392761	0	0.242723	-0.0202361	0.165591	0	-1.11373	-0.165835	-0.520111	0	-0.193816	-0.582192	-1.05999	1	1	1	1	1	1	1	1	1	1	1	1	1	1	1	1
hypothetical protein	TGGT1_258090	637	0	-0.593532	0.074177	-1.80354	0	1.13061	1.5478	0.203566	1.72415	1.47363	2.00711	T	2	N/A	0	0	-0.593532	0.074177	-1.80354	0	1.13061	1.5478	0.203566	NaN	NaN	NaN	NaN	NaN	NaN	NaN	NaN	1	1	1	1	1	1	1	1	0	0	0	0	0	0	0	0
hypothetical protein;putative collagen alpha-1(III) chain, related protein	TGGT1_313270	542	0	-0.590365	0.270545	0.476166	0	0.03204	-0.232294	0.978933	0.622405	-0.502839	0.502767	S	4	N/A	0	0	-0.0715723	0.584836	0.286074	0	0.219306	-0.486785	0.373546	0	-1.10916	-0.0437453	0.666257	0	-0.155226	0.0221972	1.58432	3	3	3	3	3	3	3	3	1	1	1	1	1	1	1	1
Yip1 domain-containing protein	TGGT1_293300	94	0	-0.583677	-0.518313	0.31515	0	-0.288953	-0.271993	-0.121717	0.294725	0.24632	-0.436868	S	3	N/A	5	0	-0.583677	-0.518313	0.31515	0	-0.288953	-0.271993	-0.121717	NaN	NaN	NaN	NaN	NaN	NaN	NaN	NaN	1	1	1	1	1	1	1	1	0	0	0	0	0	0	0	0
hypothetical protein	TGGT1_253540	474	0	-0.582484	-0.847918	-1.05622	0	-0.0554235	-0.765743	-0.396069	0.527061	0.082175	0.660151	S	4	N/A	0	NaN	NaN	NaN	NaN	NaN	NaN	NaN	NaN	0	-0.582484	-0.847918	-1.05622	0	-0.0554235	-0.765743	-0.396069	0	0	0	0	0	0	0	0	1	1	1	1	1	1	1	1
hypothetical protein	TGGT1_202480	246	0	-0.582193	-0.15039	0.996096	0	-0.405478	-0.0251597	0.684853	0.176715	0.125231	-0.311243	S	3	N/A	0	0	-0.539404	0.0255729	0.669905	0	-0.442031	-0.0961982	0.498368	0	-0.624982	-0.326353	1.32229	0	-0.368924	0.0458789	0.871338	2	2	2	2	2	2	2	2	2	2	2	2	2	2	2	2
multi-pass transmembrane protein	TGGT1_219270	352	0	-0.579803	0.27062	-0.547661	0	-0.288889	1.15271	0.0103726	0.290914	0.882088	0.558034	Y	3	N/A	6	NaN	NaN	NaN	NaN	NaN	NaN	NaN	NaN	0	-0.579803	0.27062	-0.547661	0	-0.288889	1.15271	0.0103726	0	0	0	0	0	0	0	0	1	1	1	1	1	1	1	1
DUF803 domain-containing protein	TGGT1_312622	613	0	-0.577148	-0.315847	-0.582672	0	-0.495683	-0.0217174	-0.081145	0.0814644	0.29413	0.501527	S	4	N/A	10	0	-0.20901	0.0576202	-0.0933551	0	-0.257638	-0.0760318	-0.221343	0	-0.945285	-0.689315	-1.07199	0	-0.733729	0.0325971	0.0590528	5	5	5	5	5	5	5	5	2	2	2	2	2	1	2	2
esterase/lipase/thioesterase domain-containing protein	TGGT1_249350	93	0	-0.576791	0.291102	-1.06934	0	-0.552344	-0.0926277	-0.861668	0.0244469	-0.38373	0.207669	S	3	N/A	0	0	-0.576791	0.291102	-1.06934	0	-0.552344	-0.0926277	-0.861668	NaN	NaN	NaN	NaN	NaN	NaN	NaN	NaN	2	2	2	2	2	2	2	2	0	0	0	0	0	0	0	0
phosphatidylinositol 3- and 4-kinase	TGGT1_215700	1818	0	-0.574621	1.25118	-0.0635057	0	-0.0692852	-0.0910192	0.809589	0.505336	-1.3422	0.873094	S	3	N/A	0	NaN	NaN	NaN	NaN	NaN	NaN	NaN	NaN	0	-0.574621	1.25118	-0.0635057	0	-0.0692852	-0.0910192	0.809589	0	0	0	0	0	0	0	0	1	1	1	1	1	1	1	1
hypothetical protein	TGGT1_209500	121	0	-0.573497	-0.355759	-0.343182	0	0.183205	-0.320191	0.253207	0.756701	0.0355679	0.596389	S	3	N/A	0	NaN	NaN	NaN	NaN	NaN	NaN	NaN	NaN	0	-0.573497	-0.355759	-0.343182	0	0.183205	-0.320191	0.253207	0	0	0	0	0	0	0	0	1	1	1	1	1	1	1	1
hypothetical protein	TGGT1_209500	127	0	-0.573497	-0.355759	-0.343182	0	0.183205	-0.320191	0.253207	0.756701	0.0355679	0.596389	S	3	N/A	0	NaN	NaN	NaN	NaN	NaN	NaN	NaN	NaN	0	-0.573497	-0.355759	-0.343182	0	0.183205	-0.320191	0.253207	0	0	0	0	0	0	0	0	1	1	1	1	1	1	1	1
TBC domain-containing protein	TGGT1_203910	393	0	-0.572863	-0.246414	-0.78545	0	-0.279484	-0.635745	-1.25887	0.29338	-0.38933	-0.473419	S	2	HMM: MSFLWSGSSIISFSGLGGT, NN: MSFLWSGSSIISFSGLGGTSNTKGE	0	NaN	NaN	NaN	NaN	NaN	NaN	NaN	NaN	0	-0.572863	-0.246414	-0.78545	0	-0.279484	-0.635745	-1.25887	0	0	0	0	0	0	0	0	1	1	1	1	1	1	1	1
hypothetical protein;putative transmembrane protein	TGGT1_213910	353	0	-0.572294	-0.316671	-0.465761	0	0.0566217	-0.0933777	-0.220521	0.628916	0.223293	0.24524	S	2	N/A	2	NaN	NaN	NaN	NaN	NaN	NaN	NaN	NaN	0	-0.572294	-0.316671	-0.465761	0	0.0566217	-0.0933777	-0.220521	0	0	0	0	0	0	0	0	1	1	1	1	1	1	1	1
hypothetical protein	TGGT1_241850	330	0	-0.56952	-0.00363815	-0.357447	0	-0.350001	-0.494294	-0.502757	0.219519	-0.490656	-0.14531	S	3	N/A	0	0	-0.56952	-0.00363815	-0.357447	0	-0.350001	-0.494294	-0.502757	NaN	NaN	NaN	NaN	NaN	NaN	NaN	NaN	1	1	1	1	1	1	1	1	0	0	0	0	0	0	0	0
hypothetical protein;putative transmembrane protein	TGGT1_238150	342	0	-0.568386	-0.690452	-0.52553	0	-0.820986	-0.969954	-0.515742	-0.2526	-0.279502	0.0097877	S	2	N/A	8	0	-0.614358	-0.691678	-0.462765	0	-0.735356	-0.907603	-0.46382	0	-0.522414	-0.689226	-0.588295	0	-0.906616	-1.03231	-0.567665	2	2	2	2	2	2	2	2	3	3	3	3	3	3	3	3
reticulon protein	TGGT1_226430	9	0	-0.56536	-0.371332	-0.343371	0	-0.667841	-0.513562	-0.553997	-0.102481	-0.142229	-0.210626	S	3	N/A	3	NaN	NaN	NaN	NaN	NaN	NaN	NaN	NaN	0	-0.56536	-0.371332	-0.343371	0	-0.667841	-0.513562	-0.553997	0	0	0	0	0	0	0	0	1	1	1	1	1	1	1	1
hypothetical protein;leucine rich repeat protein	TGGT1_313370	1041	0	-0.564364	-0.10049	-0.218889	0	-0.228344	-0.226996	-0.641787	0.33602	-0.126506	-0.422897	S	3	N/A	0	0	-0.564364	-0.10049	-0.218889	0	-0.228344	-0.226996	-0.641787	NaN	NaN	NaN	NaN	NaN	NaN	NaN	NaN	1	1	1	1	1	1	1	1	0	0	0	0	0	0	0	0
Tyrosine kinase-like (TKL) protein	TGGT1_237210	727	0	-0.563465	0.121888	-0.375679	0	0.0141596	-0.106551	-0.066532	0.577625	-0.22844	0.309147	T	3	N/A	0	0	-0.563465	0.121888	-0.375679	0	0.0141596	-0.106551	-0.066532	NaN	NaN	NaN	NaN	NaN	NaN	NaN	NaN	2	2	2	2	2	2	2	2	0	0	0	0	0	0	0	0
AP2 domain transcription factor AP2X-7	TGGT1_214840	272	0	-0.562522	0.219759	-0.448917	0	0.13791	-0.0676403	-0.216625	0.700432	-0.287399	0.232292	S	4	N/A	0	0	-0.562522	0.219759	-0.448917	0	0.13791	-0.0676403	-0.216625	NaN	NaN	NaN	NaN	NaN	NaN	NaN	NaN	1	1	1	1	1	1	1	1	0	0	0	0	0	0	0	0
histone arginine methyltransferase PRMT2	TGGT1_293370	594	0	-0.56058	-0.325091	0.216393	0	0.311416	0.444093	0.630972	0.871996	0.769184	0.414579	S	2	N/A	0	0	-0.56058	-0.325091	0.216393	0	0.311416	0.444093	0.630972	NaN	NaN	NaN	NaN	NaN	NaN	NaN	NaN	1	1	1	1	1	1	1	1	0	0	0	0	0	0	0	0
hypothetical protein	TGGT1_248740	829	0	-0.559596	-0.18246	1.0811	0	-1.06097	-0.515444	1.037	-0.501377	-0.332984	-0.0440955	S	2	N/A	0	0	-0.452328	-0.0733031	0.782793	0	-0.243993	-0.10843	0.859889	0	-0.666865	-0.291617	1.3794	0	-1.87795	-0.922458	1.21411	2	2	2	2	2	2	2	2	1	1	1	1	1	1	1	1
AMP deaminase	TGGT1_234280	1035	0	-0.559156	0.198572	0.35134	0	-0.143584	0.258964	0.407757	0.415573	0.0603922	0.0564166	S	3	N/A	0	0	-0.559156	0.198572	0.35134	0	-0.143584	0.258964	0.407757	NaN	NaN	NaN	NaN	NaN	NaN	NaN	NaN	1	1	1	1	1	1	1	1	0	0	0	0	0	0	0	0
ATP-binding cassette sub-family F member 1	TGGT1_318710	507	0	-0.554821	0.356776	2.87125	0	0.26198	0.841896	2.99695	0.816801	0.485121	0.1257	S	3	N/A	0	0	-0.105702	0.291684	2.26047	0	0.299943	0.619883	2.24259	0	-1.00394	0.421867	3.48203	0	0.224016	1.06391	3.75131	2	2	2	2	2	2	2	2	1	1	1	1	1	1	1	1
hypothetical protein	TGGT1_265520	53	0	-0.55165	-0.419702	0.246975	0	-0.534281	-1.85788	-2.3891	0.0173683	-1.43818	-2.63607	S	3	N/A	0	NaN	NaN	NaN	NaN	NaN	NaN	NaN	NaN	0	-0.55165	-0.419702	0.246975	0	-0.534281	-1.85788	-2.3891	0	0	0	0	0	0	0	0	1	1	1	1	1	1	1	1
microneme protein MIC8	TGGT1_245490	652	0	-0.551066	-0.620533	-0.216717	0	-0.521672	-0.400324	-0.385321	0.0293946	0.220209	-0.168605	S	3	HMM: MKANRIWCFFAWRMVVRAS, NN: MKANRIWCFFAWRMVVRAS	1	0	-0.551066	-0.620533	-0.216717	0	-0.521672	-0.400324	-0.385321	NaN	NaN	NaN	NaN	NaN	NaN	NaN	NaN	1	1	1	1	1	1	1	1	0	0	0	0	0	0	0	0
ADA2-A transcriptional co-activator SAGA component	TGGT1_217050	433	0	-0.549731	-0.329335	-0.289066	0	-0.246958	-0.464988	-0.179311	0.302773	-0.135653	0.109756	T	3	N/A	0	0	-0.549731	-0.329335	-0.289066	0	-0.246958	-0.464988	-0.179311	NaN	NaN	NaN	NaN	NaN	NaN	NaN	NaN	1	1	1	1	1	1	1	1	0	0	0	0	0	0	0	0
CAAX protease self-immunity protein;hypothetical protein	TGGT1_206630	386	0	-0.548837	0.163476	0.848351	0	0.209828	0.478762	1.24168	0.758664	0.315286	0.393324	S	3	N/A	6;7	0	-0.548837	0.163476	0.848351	0	0.209828	0.478762	1.24168	NaN	NaN	NaN	NaN	NaN	NaN	NaN	NaN	1	1	1	1	1	1	1	1	0	0	0	0	0	0	0	0
hypothetical protein	TGGT1_315750	80	0	-0.548167	0.619591	1.58728	0	0.635916	1.37304	2.37394	1.18408	0.753445	0.786664	S	4	N/A	0	0	-0.94309	0.189238	0.922998	0	0.0495191	0.0368853	1.00538	0	-0.153245	1.04994	2.25156	0	1.22231	2.70919	3.7425	1	1	1	1	1	1	1	1	1	1	1	1	1	1	1	1
hypothetical protein	TGGT1_301410	652	0	-0.545619	-0.234087	-0.501191	0	-0.533411	0.227199	0.0629677	0.0122081	0.461286	0.564158	S	4	N/A	0	NaN	NaN	NaN	NaN	NaN	NaN	NaN	NaN	0	-0.545619	-0.234087	-0.501191	0	-0.533411	0.227199	0.0629677	0	0	0	0	0	0	0	0	1	1	1	1	1	1	1	1
AP2 domain transcription factor AP2X-1	TGGT1_227900	677	0	-0.544219	0.213342	-0.0402616	0	-0.16248	-0.383069	-0.305749	0.381739	-0.596412	-0.265488	S	3	N/A	0	0	-0.297482	0.313467	-0.2239	0	-0.110626	-0.140109	0.039836	0	-0.790955	0.113218	0.143377	0	-0.214334	-0.62603	-0.651334	1	1	1	1	1	1	1	1	1	1	1	1	1	1	1	1
DUF803 domain-containing protein	TGGT1_312622	616	0	-0.542145	-0.246882	-0.49503	0	-0.594203	-0.0200179	-0.177056	-0.0520581	0.226864	0.317974	S	4	N/A	10	0	-0.139005	0.195552	0.0819284	0	-0.454677	-0.0726329	-0.413165	0	-0.945285	-0.689315	-1.07199	0	-0.733729	0.0325971	0.0590528	2	2	2	2	2	2	2	2	2	2	2	2	2	1	2	2
FG-GAP repeat-containing protein	TGGT1_301450	1679	0	-0.537377	0.15137	0.977145	0	-0.133466	0.0708579	0.962032	0.403911	-0.0805123	-0.0151138	S	3	N/A	2	0	-0.537377	0.15137	0.977145	0	-0.133466	0.0708579	0.962032	NaN	NaN	NaN	NaN	NaN	NaN	NaN	NaN	1	1	1	1	1	1	1	1	0	0	0	0	0	0	0	0
plasma membrane-type Ca(2+)-ATPase A1 PMCAA1	TGGT1_312100	426	0	-0.536769	-0.417606	0.639259	0	-0.372524	0.206284	0.191475	0.164245	0.62389	-0.447784	S	2	N/A	11	0	-0.536769	-0.417606	0.639259	0	-0.372524	0.206284	0.191475	NaN	NaN	NaN	NaN	NaN	NaN	NaN	NaN	1	1	1	1	1	1	1	1	0	0	0	0	0	0	0	0
EF hand domain-containing protein	TGGT1_216620	2391	0	-0.536544	0.931021	-0.475096	0	0.188828	-0.628914	-0.0244765	0.725371	-1.55993	0.45062	T	4	N/A	7	NaN	NaN	NaN	NaN	NaN	NaN	NaN	NaN	0	-0.536544	0.931021	-0.475096	0	0.188828	-0.628914	-0.0244765	0	0	0	0	0	0	0	0	1	1	1	1	1	1	1	1
hypothetical protein	TGGT1_231160	95	0	-0.536371	0.0838277	-0.464773	0	-0.639592	-0.588615	-0.168934	-0.103221	-0.672443	0.295838	T	3	N/A	0	NaN	NaN	NaN	NaN	NaN	NaN	NaN	NaN	0	-0.536371	0.0838277	-0.464773	0	-0.639592	-0.588615	-0.168934	0	0	0	0	0	0	0	0	1	1	1	1	1	1	1	1
hypothetical protein	TGGT1_208400B	920	0	-0.533883	-0.735432	-0.871893	0	-1.34373	-1.02127	-1.50974	-0.809846	-0.285841	-0.637847	S	2	N/A	0	NaN	NaN	NaN	NaN	NaN	NaN	NaN	NaN	0	-0.533883	-0.735432	-0.871893	0	-1.34373	-1.02127	-1.50974	0	0	0	0	0	0	0	0	1	1	1	1	1	1	1	1
hypothetical protein	TGGT1_240980	757	0	-0.533524	-0.532171	-0.495352	0	-0.135014	0.0112294	-0.193252	0.39851	0.5434	0.302099	S	4	N/A	0	0	-0.533524	-0.532171	-0.495352	0	-0.135014	0.0112294	-0.193252	NaN	NaN	NaN	NaN	NaN	NaN	NaN	NaN	1	1	1	1	1	1	1	1	0	0	0	0	0	0	0	0
hypothetical protein	TGGT1_240980	758	0	-0.533524	-0.532171	-0.495352	0	-0.135014	0.0112294	-0.193252	0.39851	0.5434	0.302099	S	4	N/A	0	0	-0.533524	-0.532171	-0.495352	0	-0.135014	0.0112294	-0.193252	NaN	NaN	NaN	NaN	NaN	NaN	NaN	NaN	1	1	1	1	1	1	1	1	0	0	0	0	0	0	0	0
hypothetical protein	TGGT1_240980	761	0	-0.533524	-0.532171	-0.495352	0	-0.135014	0.0112294	-0.193252	0.39851	0.5434	0.302099	T	4	N/A	0	0	-0.533524	-0.532171	-0.495352	0	-0.135014	0.0112294	-0.193252	NaN	NaN	NaN	NaN	NaN	NaN	NaN	NaN	1	1	1	1	1	1	1	1	0	0	0	0	0	0	0	0
protein kinase	TGGT1_231070	381	0	-0.53292	-0.215537	-0.371771	0	-0.139433	-0.452603	-0.0628937	0.393486	-0.237066	0.308877	S	3	N/A	0	0	-0.53292	-0.215537	-0.371771	0	-0.139433	-0.452603	-0.0628937	NaN	NaN	NaN	NaN	NaN	NaN	NaN	NaN	1	1	1	1	1	1	1	1	0	0	0	0	0	0	0	0
putative transmembrane protein	TGGT1_410370	148	0	-0.53218	-0.27997	-0.403862	0	-0.110567	-0.135841	-0.225805	0.421613	0.144129	0.178057	S	4	HMM: MWRIWRCRLSFLFATGCLLGALTAGLGS, NN: MWRIWRCRLSFLFATGCLLGALTA	1	0	-0.422635	-0.262358	-0.418564	0	-0.0566526	-0.167224	-0.205516	0	-0.641725	-0.297581	-0.389161	0	-0.164482	-0.104458	-0.246095	4	4	4	4	4	4	4	4	2	2	2	2	2	2	2	2
Myb family DNA-binding domain-containing protein	TGGT1_321450	4188	0	-0.53143	-0.530509	-0.657609	0	-0.116813	-0.118449	-0.263077	0.414617	0.41206	0.394532	S	4	N/A	0	0	-0.53143	-0.530509	-0.657609	0	-0.116813	-0.118449	-0.263077	NaN	NaN	NaN	NaN	NaN	NaN	NaN	NaN	1	1	1	1	1	1	1	1	0	0	0	0	0	0	0	0
kinesin motor domain-containing protein	TGGT1_201230	1130	0	-0.531112	0.181257	0.220902	0	-0.293423	-0.180542	0.382055	0.23769	-0.361799	0.161153	S	2	N/A	0	0	-0.203865	0.287076	0.375282	0	0.153223	-0.0316173	0.397904	0	-0.85836	0.0754373	0.0665221	0	-0.740068	-0.329467	0.366206	1	1	1	1	1	1	1	1	1	1	1	1	1	1	1	1
hypothetical protein	TGGT1_220950	282	0	-0.530889	-0.116996	0.367471	0	0.0508841	-0.193882	0.06964	0.581773	-0.0768854	-0.297831	S	3	N/A	0	0	-0.279456	-0.085513	0.352528	0	0.0306697	-0.25233	0.0365861	0	-0.782323	-0.14848	0.382413	0	0.0710984	-0.135434	0.102694	3	3	3	3	3	3	3	3	3	3	3	3	3	3	3	3
HEAT repeat-containing protein	TGGT1_264752	1174	0	-0.529578	-0.598498	-0.196584	0	0.360966	0.247497	-0.319681	0.890544	0.845995	-0.123097	S	2	HMM: MPTGQRRTHLLALLQAVSAVCTSCWPH, NN: MPTGQRRTHLLALLQAVSAV	0	0	-0.529578	-0.598498	-0.196584	0	0.360966	0.247497	-0.319681	NaN	NaN	NaN	NaN	NaN	NaN	NaN	NaN	1	1	1	1	1	1	1	1	0	0	0	0	0	0	0	0
zinc finger, C3HC4 type (RING finger) domain-containing protein	TGGT1_277740	291	0	-0.528488	-0.055163	-0.238908	0	-0.16996	-0.139582	-0.0639736	0.358528	-0.0844185	0.174934	S	3	HMM: MLPVAYMSTVPVAGVSHAAAA, NN: MLPVAYMSTVPVAGVSHAAAA	0	0	-0.362607	-0.00950706	-0.389294	0	0.0277953	-0.0213519	0.0549842	0	-0.694369	-0.100819	-0.0885224	0	-0.367716	-0.257811	-0.182931	1	1	1	1	1	1	1	1	1	1	1	1	1	1	1	1
AP2 domain transcription factor AP2VIII-4	TGGT1_272710	2659	0	-0.527429	-0.105762	-0.129911	0	-0.216192	-0.478465	-0.703652	0.311237	-0.372703	-0.573741	S	3	N/A	0	0	-0.527429	-0.105762	-0.129911	0	-0.216192	-0.478465	-0.703652	NaN	NaN	NaN	NaN	NaN	NaN	NaN	NaN	1	1	1	1	1	1	1	1	0	0	0	0	0	0	0	0
cell-cycle-associated protein kinase CLK, putative;putative cell-cycle-associated protein kinase CLK	TGGT1_224480	1229	0	-0.527308	-0.683265	-0.155101	0	0.235949	-0.132117	0.311895	0.763257	0.551149	0.466995	S	2	N/A	0	0	-0.336586	-0.513864	-0.179636	0	0.421378	0.133028	0.468317	0	-0.71803	-0.852666	-0.130565	0	0.0505201	-0.397261	0.155472	1	1	1	1	1	1	1	1	1	1	1	1	1	1	1	1
hypothetical protein;putative transmembrane protein	TGGT1_288940	5197	0	-0.526299	0.0570251	0.15445	0	0.399023	0.210951	0.107665	0.925321	0.153926	-0.0467853	S	3	N/A	5	0	-0.526299	0.0570251	0.15445	0	0.399023	0.210951	0.107665	NaN	NaN	NaN	NaN	NaN	NaN	NaN	NaN	1	1	1	1	1	1	1	1	0	0	0	0	0	0	0	0
hypothetical protein;putative START-2 domain protein	TGGT1_252430	412	0	-0.525752	-0.527008	-0.451674	0	-0.223352	-0.24124	-0.140541	0.302399	0.285768	0.311133	S	2	N/A	0	NaN	NaN	NaN	NaN	NaN	NaN	NaN	NaN	0	-0.525752	-0.527008	-0.451674	0	-0.223352	-0.24124	-0.140541	0	0	0	0	0	0	0	0	1	1	1	1	1	1	1	1
nucleolar protein 5, putative;putative nucleolar protein 5	TGGT1_205510	469	0	-0.524827	0.150481	-0.698617	0	-0.615603	-0.528509	-0.472308	-0.0907757	-0.67899	0.226309	S	4	N/A	0	0	-0.54135	0.252235	-0.789793	0	-0.560034	-0.617547	-0.685275	0	-0.508303	0.0487268	-0.607441	0	-0.671171	-0.439471	-0.259342	6	6	6	6	6	6	6	6	4	4	4	4	4	4	4	4
hypothetical protein	TGGT1_308860	236	0	-0.524354	-0.560606	-0.505317	0	-0.794569	-0.749181	-0.496331	-0.270215	-0.188576	0.00898565	S	4	N/A	0	0	-0.425605	-0.585738	-0.388817	0	-0.620976	-0.567399	-0.422761	0	-0.623103	-0.535473	-0.621817	0	-0.968162	-0.930964	-0.569902	2	2	2	2	2	2	2	2	1	1	1	1	1	1	1	1
hypothetical protein	TGGT1_205562	5174	0	-0.523914	0.0604621	-0.162245	0	0.246975	-0.627247	-0.0944508	0.77089	-0.687709	0.0677939	S	3	N/A	0	0	-0.523914	0.0604621	-0.162245	0	0.246975	-0.627247	-0.0944508	NaN	NaN	NaN	NaN	NaN	NaN	NaN	NaN	1	1	1	1	1	1	1	1	0	0	0	0	0	0	0	0
splicing factor SF2	TGGT1_319530	392	0	-0.520064	-0.505173	-0.237817	0	-0.0416529	-0.318725	-0.175189	0.478411	0.186449	0.0626278	S	4	N/A	0	0	-1.08043	-0.854692	-0.630478	0	-0.0782552	-0.457601	-0.390599	0	0.0403032	-0.155655	0.154844	0	-0.00505066	-0.179848	0.0402207	8	8	8	8	8	8	8	8	5	5	5	5	5	5	5	5
hypothetical protein	TGGT1_253560	1013	0	-0.519651	-0.556168	0.1308	0	0.491959	0.32741	0.136073	1.01161	0.883578	0.0052729	S	3	N/A	0	0	-0.519651	-0.556168	0.1308	0	0.491959	0.32741	0.136073	NaN	NaN	NaN	NaN	NaN	NaN	NaN	NaN	1	1	1	1	1	1	1	1	0	0	0	0	0	0	0	0
hypothetical protein	TGGT1_253560	1014	0	-0.519651	-0.556168	0.1308	0	0.491959	0.32741	0.136073	1.01161	0.883578	0.0052729	S	3	N/A	0	0	-0.519651	-0.556168	0.1308	0	0.491959	0.32741	0.136073	NaN	NaN	NaN	NaN	NaN	NaN	NaN	NaN	1	1	1	1	1	1	1	1	0	0	0	0	0	0	0	0
MIF4G domain-containing protein	TGGT1_254940	1452	0	-0.515342	-0.209306	-0.368109	0	-0.371119	-0.267985	-0.224433	0.144223	-0.0586798	0.143676	T	3	N/A	0	0	-0.515342	-0.209306	-0.368109	0	-0.371119	-0.267985	-0.224433	NaN	NaN	NaN	NaN	NaN	NaN	NaN	NaN	1	1	1	1	1	1	1	1	0	0	0	0	0	0	0	0
amine-terminal region of chorein, A TM vesicle-mediated sorter;hypothetical protein	TGGT1_306020	2800	0	-0.514427	0.373954	0.780686	0	-0.0404926	-0.0211068	0.426213	0.473935	-0.395061	-0.354473	S	3	N/A	0	0	-0.514427	0.373954	0.780686	0	-0.0404926	-0.0211068	0.426213	NaN	NaN	NaN	NaN	NaN	NaN	NaN	NaN	1	1	1	1	1	1	1	1	0	0	0	0	0	0	0	0
hypothetical protein	TGGT1_312065	150	0	-0.512893	-0.344643	-0.21982	0	0.174711	-0.509067	-0.131991	0.687603	-0.164423	0.0878288	S	2	N/A	0	0	-0.512893	-0.344643	-0.21982	0	0.174711	-0.509067	-0.131991	NaN	NaN	NaN	NaN	NaN	NaN	NaN	NaN	1	1	1	1	1	1	1	1	0	0	0	0	0	0	0	0
AGC kinase	TGGT1_226030	188	0	-0.50751	-0.538901	-1.09707	0	-0.588373	-0.964272	-1.41267	-0.0808628	-0.425371	-0.315593	T	3	N/A	0	NaN	NaN	NaN	NaN	NaN	NaN	NaN	NaN	0	-0.50751	-0.538901	-1.09707	0	-0.588373	-0.964272	-1.41267	0	0	0	0	0	0	0	0	2	2	2	2	2	2	2	2
hypothetical protein	TGGT1_254470	168	0	-0.504685	0.0746024	0.200516	0	-0.532624	-0.377254	-0.276892	-0.0279384	-0.451857	-0.477407	S	3	N/A	2	0	-0.504685	0.0746024	0.200516	0	-0.532624	-0.377254	-0.276892	NaN	NaN	NaN	NaN	NaN	NaN	NaN	NaN	1	1	1	1	1	1	1	1	0	0	0	0	0	0	0	0
Sad1/UNC family protein	TGGT1_207120	2895	0	-0.501498	-0.399606	-0.24752	0	-0.732768	-0.618216	-0.429964	-0.23127	-0.21861	-0.182444	T	3	N/A	0	NaN	NaN	NaN	NaN	NaN	NaN	NaN	NaN	0	-0.501498	-0.399606	-0.24752	0	-0.732768	-0.618216	-0.429964	0	0	0	0	0	0	0	0	1	1	1	1	1	1	1	1
phosphatidyl serine synthase	TGGT1_261480	320	0	-0.501064	-0.288027	-0.251562	0	-0.729334	-0.690905	-0.588704	-0.22827	-0.402878	-0.337142	S	3	HMM: MSGTAAPRVSAAFASSFSPASHGF, NN: MSGTAAPRVSAAFASSFSPASHGF;HMM: MVKSGSSVSSVSSWIFSPSFSLFLWSTCFLASVDLR, NN: MVKSGSSVSSVSSWIFSPSFSLFLWSTCFLASVDLR	9	NaN	NaN	NaN	NaN	NaN	NaN	NaN	NaN	0	-0.501064	-0.288027	-0.251562	0	-0.729334	-0.690905	-0.588704	0	0	0	0	0	0	0	0	1	1	1	1	1	1	1	1
hypothetical protein	TGGT1_239400	727	0	-0.501054	-0.242075	-0.0785432	0	0.184039	0.0415158	0.233663	0.685093	0.283591	0.312206	S	3	N/A	0	NaN	NaN	NaN	NaN	NaN	NaN	NaN	NaN	0	-0.501054	-0.242075	-0.0785432	0	0.184039	0.0415158	0.233663	0	0	0	0	0	0	0	0	1	1	1	1	1	1	1	1
B-box zinc finger domain-containing protein	TGGT1_271880	708	0	-0.500242	-0.45261	-0.5716	0	-0.0480498	-0.441669	-0.119808	0.452192	0.0109413	0.451792	S	3	N/A	0	NaN	NaN	NaN	NaN	NaN	NaN	NaN	NaN	0	-0.500242	-0.45261	-0.5716	0	-0.0480498	-0.441669	-0.119808	0	0	0	0	0	0	0	0	1	1	1	1	1	1	1	1
alpha-glucan water dikinase 1, putative;putative alpha-glucan water dikinase 1	TGGT1_214260	1343	0	-0.498266	0.224925	-0.979631	0	-0.0801435	-0.277974	-0.608384	0.418123	-0.502899	0.371247	S	2	N/A	0	0	-0.498266	0.224925	-0.979631	0	-0.0801435	-0.277974	-0.608384	NaN	NaN	NaN	NaN	NaN	NaN	NaN	NaN	1	1	1	1	1	1	1	1	0	0	0	0	0	0	0	0
hypothetical protein;putative transmembrane protein	TGGT1_285500	287	0	-0.497785	-0.169101	0.0375634	0	-0.524064	-0.327293	-0.244588	-0.026279	-0.158192	-0.282151	S	4	N/A	4	0	-0.497785	-0.169101	0.0375634	0	-0.524064	-0.327293	-0.244588	NaN	NaN	NaN	NaN	NaN	NaN	NaN	NaN	1	1	1	1	1	1	1	1	0	0	0	0	0	0	0	0
putative vacuolar proton translocating ATPase subunit;vacuolar proton translocating ATPase subunit, putative	TGGT1_290720	145	0	-0.494866	-0.200349	-0.352041	0	-0.119578	-0.219156	-0.0162879	0.375289	-0.0188066	0.335753	S	4	N/A	6	0	-0.358485	-0.259932	-0.360716	0	-0.0815473	-0.0945635	-0.0434501	0	-0.631247	-0.140766	-0.343367	0	-0.157608	-0.343749	0.0108743	3	3	3	3	3	3	3	3	2	2	2	2	2	2	2	2
WD domain, G-beta repeat-containing protein	TGGT1_272040	552	0	-0.493407	-0.118832	-0.0619702	0	-0.0767744	-0.216872	-0.0377231	0.416633	-0.0980398	0.0242472	S	2	N/A	0	NaN	NaN	NaN	NaN	NaN	NaN	NaN	NaN	0	-0.493407	-0.118832	-0.0619702	0	-0.0767744	-0.216872	-0.0377231	0	0	0	0	0	0	0	0	1	1	1	1	1	1	1	1
hypothetical protein	TGGT1_224700	1013	0	-0.492887	-0.18558	-0.21258	0	0.166259	-0.0594779	0.0678207	0.659146	0.126102	0.2804	S	3	N/A	0	0	-0.492887	-0.18558	-0.21258	0	0.166259	-0.0594779	0.0678207	NaN	NaN	NaN	NaN	NaN	NaN	NaN	NaN	1	1	1	1	1	1	1	1	0	0	0	0	0	0	0	0
hypothetical protein	TGGT1_221280	2178	0	-0.491869	-0.208324	0.0766049	0	-0.0243822	-0.185472	-0.31135	0.467487	0.0228526	-0.387955	S	2	N/A	0	0	-0.491869	-0.208324	0.0766049	0	-0.0243822	-0.185472	-0.31135	NaN	NaN	NaN	NaN	NaN	NaN	NaN	NaN	1	1	1	1	1	1	1	1	0	0	0	0	0	0	0	0
ubiquitin family protein	TGGT1_240700	242	0	-0.489017	-0.370084	-0.210158	0	-0.150795	-0.29201	0.40858	0.338223	0.0780733	0.618738	S	3	N/A	0	0	-0.489017	-0.370084	-0.210158	0	-0.150795	-0.29201	0.40858	NaN	NaN	NaN	NaN	NaN	NaN	NaN	NaN	1	1	1	1	1	1	1	1	0	0	0	0	0	0	0	0
hypothetical protein	TGGT1_220900	380	0	-0.486739	0.593425	-0.849439	0	-0.309934	-0.448039	-0.453479	0.176805	-1.04146	0.39596	S	3	N/A	0	0	-0.413282	0.632918	-0.898611	0	-0.202687	-0.377994	-0.504893	0	-0.560197	0.553932	-0.800267	0	-0.417181	-0.518084	-0.402065	11	11	11	11	11	11	11	11	3	3	3	3	3	3	3	3
cell-cycle-associated protein kinase SRPK, putative;putative cell-cycle-associated protein kinase SRPK	TGGT1_253440	639	0	-0.485338	-0.312707	-0.541905	0	-0.24067	-0.104697	-0.173225	0.244668	0.20801	0.36868	S	4	HMM: MVLQRNRRRQRKKKAPGGGGAPAGVVAAVATAG, NN: MVLQRNRRRQRKKKAPGGGGAPAGVVAA	0	0	-0.196767	-0.237334	-0.352867	0	-0.189183	-0.0406256	-0.263903	0	-0.773909	-0.388081	-0.730942	0	-0.292158	-0.168768	-0.0825458	7	7	7	7	7	7	7	7	4	4	4	4	4	4	4	4
rhoptry kinase family protein ROP25	TGGT1_202780	85	0	-0.483614	-0.0399242	-0.0520537	0	0.259372	0.0617849	0.0701882	0.742986	0.101709	0.122242	S	5	HMM: MAGYQPSAAWPVASFPSASLPLTSFSSFVARVARQFLLFCLISIFASAWSVLAT, NN: MAGYQPSAAWPVASFPSASLPLTSFSSFVARVARQFLLFCLISIFASAW	2	0	-0.0871668	-0.0777463	-0.0481548	0	0.135877	-0.116887	-0.207885	0	-0.880062	-0.00210213	-0.0559525	0	0.382866	0.240457	0.348261	4	4	4	4	4	4	4	4	1	1	1	1	1	1	1	1
rhoptry kinase family protein ROP25	TGGT1_202780	87	0	-0.483614	-0.0399242	-0.0520537	0	0.259372	0.0617849	0.0701882	0.742986	0.101709	0.122242	S	5	HMM: MAGYQPSAAWPVASFPSASLPLTSFSSFVARVARQFLLFCLISIFASAWSVLAT, NN: MAGYQPSAAWPVASFPSASLPLTSFSSFVARVARQFLLFCLISIFASAW	2	0	-0.0871668	-0.0777463	-0.0481548	0	0.135877	-0.116887	-0.207885	0	-0.880062	-0.00210213	-0.0559525	0	0.382866	0.240457	0.348261	4	4	4	4	4	4	4	4	1	1	1	1	1	1	1	1
HECT-domain (ubiquitin-transferase) domain-containing protein	TGGT1_295710	4412	0	-0.481244	0.0821086	0.0929757	0	-0.673043	-0.0597068	0.0298635	-0.191799	-0.141815	-0.0631123	S	3	N/A	0	0	-0.481244	0.0821086	0.0929757	0	-0.673043	-0.0597068	0.0298635	NaN	NaN	NaN	NaN	NaN	NaN	NaN	NaN	1	1	1	1	1	1	1	1	0	0	0	0	0	0	0	0
hypothetical protein	TGGT1_307020	106	0	-0.480651	-0.458905	-0.492567	0	0.0433421	0.0591877	-0.0720204	0.523993	0.518093	0.420547	S	2	N/A	0	0	-0.480651	-0.458905	-0.492567	0	0.0433421	0.0591877	-0.0720204	NaN	NaN	NaN	NaN	NaN	NaN	NaN	NaN	1	1	1	1	1	1	1	1	0	0	0	0	0	0	0	0
hypothetical protein	TGGT1_295360	212	0	-0.479887	-0.158915	1.32177	0	-1.1868	-0.246472	1.02345	-0.706909	-0.0875571	-0.29832	S	2	N/A	0	0	-0.342454	-0.0820168	0.824898	0	-0.496745	-0.233974	0.576554	0	-0.61732	-0.235813	1.81865	0	-1.87685	-0.258971	1.47035	6	6	6	6	6	6	6	6	3	3	3	3	3	3	3	3
hypothetical protein	TGGT1_243310	581	0	-0.478491	-0.252819	-0.329899	0	0.12271	-0.0557586	-0.154134	0.6012	0.19706	0.175765	T	2	N/A	0	0	-0.478491	-0.252819	-0.329899	0	0.12271	-0.0557586	-0.154134	NaN	NaN	NaN	NaN	NaN	NaN	NaN	NaN	1	1	1	1	1	1	1	1	0	0	0	0	0	0	0	0
rhomboid protease ROM1	TGGT1_200290	34	0	-0.478442	-0.373556	-0.481841	0	-0.39591	-0.159142	-0.38483	0.0825319	0.214414	0.0970105	S	4	N/A	6	NaN	NaN	NaN	NaN	NaN	NaN	NaN	NaN	0	-0.478442	-0.373556	-0.481841	0	-0.39591	-0.159142	-0.38483	0	0	0	0	0	0	0	0	1	1	1	1	1	1	1	1
hypothetical protein	TGGT1_314540	391	0	-0.477324	-0.491629	-0.208333	0	-0.13442	-0.287581	-0.00674021	0.342904	0.204048	0.201592	S	3	N/A	0	NaN	NaN	NaN	NaN	NaN	NaN	NaN	NaN	0	-0.477324	-0.491629	-0.208333	0	-0.13442	-0.287581	-0.00674021	0	0	0	0	0	0	0	0	1	1	1	1	1	1	1	1
putative transmembrane protein	TGGT1_411470	223	0	-0.477206	-0.288011	-0.319811	0	-0.236201	-0.42253	-0.385466	0.241005	-0.13452	-0.0656556	T	3	HMM: MWRIWRCRLSFLFVTGCLLGALTAGLGS, NN: MWRIWRCRLSFLFVTGCLLGALTA	1	0	-0.477206	-0.288011	-0.319811	0	-0.236201	-0.42253	-0.385466	NaN	NaN	NaN	NaN	NaN	NaN	NaN	NaN	2	2	2	2	2	2	2	2	0	0	0	0	0	0	0	0
hypothetical protein	TGGT1_269290	1108	0	-0.475401	-0.569524	-0.0176963	0	-0.669383	-0.55281	-0.838326	-0.193982	0.0167139	-0.82063	S	3	N/A	0	0	-0.475401	-0.569524	-0.0176963	0	-0.669383	-0.55281	-0.838326	NaN	NaN	NaN	NaN	NaN	NaN	NaN	NaN	1	1	1	1	1	1	1	1	0	0	0	0	0	0	0	0
RNA recognition motif-containing protein	TGGT1_215400	233	0	-0.475206	-0.0939503	1.6054	0	-0.739694	1.16964	2.38171	-0.264488	1.26359	0.77631	S	4	N/A	0	0	-0.103752	-0.033245	1.59464	0	-0.763918	1.18653	2.36078	0	-0.846659	-0.154656	1.61617	0	-0.715469	1.15276	2.40265	1	1	1	1	1	1	1	1	1	1	1	1	1	1	1	1
WD domain, G-beta repeat-containing protein	TGGT1_209520	1470	0	-0.474115	-0.0989045	-0.206535	0	-0.246992	-0.668965	-0.310522	0.227124	-0.570061	-0.103987	S	3	N/A	0	0	-0.474115	-0.0989045	-0.206535	0	-0.246992	-0.668965	-0.310522	NaN	NaN	NaN	NaN	NaN	NaN	NaN	NaN	1	1	1	1	1	1	1	1	0	0	0	0	0	0	0	0
ABC transporter, ATP-binding domain-containing protein	TGGT1_314330	303	0	-0.473628	-0.134484	0.075172	0	0.100723	-0.219872	0.0088067	0.574351	-0.0853884	-0.0663652	S	3	N/A	5	NaN	NaN	NaN	NaN	NaN	NaN	NaN	NaN	0	-0.473628	-0.134484	0.075172	0	0.100723	-0.219872	0.0088067	0	0	0	0	0	0	0	0	3	3	3	3	3	3	3	3
hypothetical protein	TGGT1_264090	2053	0	-0.472836	-1.62732	-0.728019	0	0.560122	0.00965691	-0.412307	1.03296	1.63697	0.315712	S	3	N/A	0	0	-0.472836	-1.62732	-0.728019	0	0.560122	0.00965691	-0.412307	NaN	NaN	NaN	NaN	NaN	NaN	NaN	NaN	2	2	1	2	2	2	2	2	0	1	0	1	0	0	0	1
histone lysine methyltransferase, SET, putative;putative histone lysine methyltransferase, SET	TGGT1_311660	1381	0	-0.47075	-0.486533	-0.335148	0	0.810394	0.458769	0.154318	1.28114	0.945302	0.489466	T	3	N/A	0	0	-0.47075	-0.486533	-0.335148	0	0.810394	0.458769	0.154318	NaN	NaN	NaN	NaN	NaN	NaN	NaN	NaN	1	1	1	1	1	1	1	1	0	0	0	0	0	0	0	0
AP2 domain transcription factor AP2XII-4	TGGT1_247700	2786	0	-0.470424	0.0693981	-1.08746	0	-0.131911	-0.0725948	-0.47985	0.338513	-0.141993	0.60761	S	3	N/A	0	0	-0.470424	0.0693981	-1.08746	0	-0.131911	-0.0725948	-0.47985	NaN	NaN	NaN	NaN	NaN	NaN	NaN	NaN	1	1	1	1	1	1	1	1	0	0	0	0	0	0	0	0
AP2 domain transcription factor AP2X-9	TGGT1_215150	1656	0	-0.46518	-0.0512087	-0.111657	0	0.0311967	-0.67339	-0.629472	0.496377	-0.622181	-0.517816	S	3	N/A	0	NaN	NaN	NaN	NaN	NaN	NaN	NaN	NaN	0	-0.46518	-0.0512087	-0.111657	0	0.0311967	-0.67339	-0.629472	0	0	0	0	0	0	0	0	1	1	1	1	1	1	1	1
hypothetical protein;putative transmembrane protein	TGGT1_205680	726	0	-0.465131	-0.186117	-0.64099	0	0.0189304	-0.381415	-0.208656	0.484061	-0.195298	0.432334	S	3	HMM: MHSTRRLWASVGVLSAAIFISALFQA, NN: MHSTRRLWASVGVLSAAIFISALFQADRGEGH	6	NaN	NaN	NaN	NaN	NaN	NaN	NaN	NaN	0	-0.465131	-0.186117	-0.64099	0	0.0189304	-0.381415	-0.208656	0	0	0	0	0	0	0	0	1	1	1	1	1	1	1	1
bestrophin;hypothetical protein	TGGT1_319620	601	0	-0.463233	-0.113133	1.071	0	-0.882664	0.0700304	1.15921	-0.419431	0.183163	0.0882014	S	3	N/A	3	0	-0.418714	0.0201846	0.921381	0	-0.765694	-0.0246784	0.811803	0	-0.507752	-0.246451	1.22063	0	-0.999634	0.164739	1.50661	2	2	2	2	2	2	2	2	2	2	2	2	2	2	2	2
dense granule protein GRA4	TGGT1_310780	229	0	-0.461683	0.231351	0.300432	0	-0.338862	-0.620269	-0.625692	0.122821	-0.85162	-0.926124	S	2	HMM: MQGTWFSLFVVVMVSHLACGG, NN: MQGTWFSLFVVVMVSHLACGG	0	NaN	NaN	NaN	NaN	NaN	NaN	NaN	NaN	0	-0.461683	0.231351	0.300432	0	-0.338862	-0.620269	-0.625692	0	0	0	0	0	0	0	0	1	1	1	1	1	1	1	1
peptidyl-prolyl isomerase FKBP12, putative;putative peptidyl-prolyl isomerase FKBP12	TGGT1_228360	25	0	-0.460422	0.228559	-1.00122	0	-0.0481706	0.198499	0.0464908	0.412251	-0.0300601	1.04771	T	3	HMM: MQTRSASRAAAAAAAGVCGE, NN: MQTRSASRAAAAAAAGVCGEEASETE	1	0	-0.460422	0.228559	-1.00122	0	-0.0481706	0.198499	0.0464908	NaN	NaN	NaN	NaN	NaN	NaN	NaN	NaN	1	1	1	1	1	1	1	1	0	0	0	0	0	0	0	0
hypothetical protein;putative START-2 domain protein	TGGT1_252430	415	0	-0.460174	-0.35852	-0.349018	0	-0.0199572	-0.160635	-0.260896	0.440216	0.197885	0.0881228	S	2	N/A	0	0	-0.407783	-0.183002	-0.215095	0	0.13317	-0.188262	-0.395922	0	-0.512564	-0.534037	-0.482941	0	-0.173084	-0.133008	-0.125869	1	1	1	1	1	1	1	1	2	2	2	2	2	2	2	2
rhoptry kinase family protein ROP11 (incomplete catalytic triad)	TGGT1_227810	193	0	-0.457568	0.469539	-0.415381	0	0.181376	0.815043	0.508979	0.638944	0.345504	0.924361	S	3	HMM: MSSSRLVLVSKMVDSCARLACFCIGLFFCLAVWQHQAGHAY, NN: MSSSRLVLVSKMVDSCARLACFCIGLFFCLAVWQHQAG	0	0	-0.457568	0.469539	-0.415381	0	0.181376	0.815043	0.508979	NaN	NaN	NaN	NaN	NaN	NaN	NaN	NaN	1	1	1	1	1	1	1	1	0	0	0	0	0	0	0	0
hypothetical protein	TGGT1_295360	194	0	-0.456632	0.0223212	1.25627	0	-1.16496	-0.00741085	1.27036	-0.708323	-0.029732	0.0140901	T	3	N/A	0	0	0.335963	0.480748	0.180027	0	0.240095	-0.218568	0.263915	0	-1.24923	-0.436106	2.33251	0	-2.57001	0.203746	2.2768	3	3	3	3	3	3	3	3	1	1	1	1	1	1	1	1
ICE family protease (caspase) p20 domain-containing protein	TGGT1_278975	223	0	-0.455103	0.219884	0.664368	0	-0.242919	0.0442829	-0.170386	0.212184	-0.175601	-0.834754	S	3	N/A	0	0	-0.455103	0.219884	0.664368	0	-0.242919	0.0442829	-0.170386	NaN	NaN	NaN	NaN	NaN	NaN	NaN	NaN	1	1	1	1	1	1	1	1	0	0	0	0	0	0	0	0
putative eukaryotic translation initiation factor	TGGT1_257350	255	0	-0.45484	-0.0363616	-0.020645	0	-0.0464684	0.0731448	-0.382823	0.408371	0.109506	-0.362178	S	3	N/A	0	0	-0.45484	-0.0363616	-0.020645	0	-0.0464684	0.0731448	-0.382823	NaN	NaN	NaN	NaN	NaN	NaN	NaN	NaN	1	1	1	1	1	1	1	1	0	0	0	0	0	0	0	0
putative eukaryotic translation initiation factor	TGGT1_257350	256	0	-0.45484	-0.0363616	-0.020645	0	-0.0464684	0.0731448	-0.382823	0.408371	0.109506	-0.362178	S	3	N/A	0	0	-0.45484	-0.0363616	-0.020645	0	-0.0464684	0.0731448	-0.382823	NaN	NaN	NaN	NaN	NaN	NaN	NaN	NaN	1	1	1	1	1	1	1	1	0	0	0	0	0	0	0	0
helicase, putative;putative helicase	TGGT1_231800	809	0	-0.453164	0.0775392	-0.224719	0	-0.251123	-0.17442	-0.137888	0.202041	-0.251959	0.086831	S	3	N/A	0	NaN	NaN	NaN	NaN	NaN	NaN	NaN	NaN	0	-0.453164	0.0775392	-0.224719	0	-0.251123	-0.17442	-0.137888	0	0	0	0	0	0	0	0	1	1	1	1	1	1	1	1
TLD protein	TGGT1_237280	545	0	-0.450772	-0.139577	-0.0105622	0	-0.166911	-0.319409	-0.290633	0.283861	-0.179832	-0.280071	S	3	N/A	0	0	-0.125339	-0.0343923	-0.0992145	0	-0.164153	-0.202596	0.0720245	0	-0.776206	-0.244762	0.0780902	0	-0.16967	-0.436222	-0.653291	1	1	1	1	1	1	1	1	1	1	1	1	1	1	1	1
RecF/RecN/SMC N terminal domain-containing protein	TGGT1_231170	1212	0	-0.450726	-0.746857	-0.435851	0	-0.0574806	0.057282	-0.214691	0.393246	0.804139	0.22116	S	3	N/A	0	NaN	NaN	NaN	NaN	NaN	NaN	NaN	NaN	0	-0.450726	-0.746857	-0.435851	0	-0.0574806	0.057282	-0.214691	0	0	0	0	0	0	0	0	1	1	1	1	1	1	1	1
dynamin-related protein DRPB	TGGT1_321620	859	0	-0.450491	0.0440039	-0.529795	0	0.0782803	-0.0335272	-0.384159	0.528771	-0.0775311	0.145636	S	2	N/A	0	0	-0.41462	0.0257503	-0.452997	0	0.0367655	-0.0648357	-0.33104	0	-0.486361	0.0622575	-0.606593	0	0.119795	-0.00221872	-0.437278	3	3	3	3	3	3	3	3	4	4	4	4	4	4	4	4
hypothetical protein	TGGT1_257430	2124	0	-0.45047	-0.138122	-0.246375	0	-0.0371433	-0.414792	-0.1579	0.413327	-0.276671	0.0884753	S	2	N/A	0	0	-0.45047	-0.138122	-0.246375	0	-0.0371433	-0.414792	-0.1579	NaN	NaN	NaN	NaN	NaN	NaN	NaN	NaN	1	1	1	1	1	1	1	1	0	0	0	0	0	0	0	0
hypothetical protein	TGGT1_217530	237	0	-0.450225	-0.29781	-0.440289	0	-0.012285	-0.0106473	0.162091	0.43794	0.287162	0.60238	S	2	HMM: MPSWWRVFPLCNLLLLLLSGVTQQ, NN: MPSWWRVFPLCNLLLLLLSGVTQQ	0	NaN	NaN	NaN	NaN	NaN	NaN	NaN	NaN	0	-0.450225	-0.29781	-0.440289	0	-0.012285	-0.0106473	0.162091	0	0	0	0	0	0	0	0	1	1	1	1	1	1	1	1
hypothetical protein	TGGT1_295360	209	0	-0.448725	0.105963	1.57447	0	-1.02429	-0.263549	1.17308	-0.575564	-0.369512	-0.40139	T	2	N/A	0	0	-0.316501	0.0845729	1.01527	0	-0.525256	-0.354451	0.629279	0	-0.580949	0.127353	2.13366	0	-1.52332	-0.172646	1.71687	5	5	5	5	5	5	5	5	5	5	5	5	5	5	5	5
putative glutamic acid-rcih protein	TGGT1_209880	1198	0	-0.448469	-0.124011	-0.495251	0	0.332618	0.0249032	0.114642	0.781087	0.148914	0.609893	T	3	N/A	0	0	-0.448469	-0.124011	-0.495251	0	0.332618	0.0249032	0.114642	NaN	NaN	NaN	NaN	NaN	NaN	NaN	NaN	2	2	2	2	2	2	2	2	0	0	0	0	0	0	0	0
hypothetical protein;putative START-2 domain protein	TGGT1_252430	414	0	-0.448407	-0.364918	-0.3782	0	0.0264905	-0.0657843	-0.246889	0.474898	0.299134	0.131311	S	2	N/A	0	0	-0.407783	-0.183002	-0.215095	0	0.13317	-0.188262	-0.395922	0	-0.489032	-0.546833	-0.541305	0	-0.0801886	0.0566935	-0.0978562	1	1	1	1	1	1	1	1	1	1	1	1	1	1	1	1
facilitative glucose transporter GT1	TGGT1_214320	17	0	-0.447044	-0.668143	-0.309283	0	-0.491809	-0.264865	-0.409549	-0.0447648	0.403278	-0.100266	S	2	N/A	12	0	-0.175006	-0.4353	-0.0927542	0	-0.0721613	-0.047681	-0.142491	0	-0.719083	-0.900986	-0.525813	0	-0.911457	-0.482048	-0.676607	5	5	5	5	5	5	5	5	4	4	4	4	4	4	4	4
MIF4G domain-containing protein	TGGT1_254940	1451	0	-0.446883	-0.171473	-0.335628	0	-0.302931	-0.309157	-0.386699	0.143952	-0.137684	-0.0510702	T	3	N/A	0	0	-0.446883	-0.171473	-0.335628	0	-0.302931	-0.309157	-0.386699	NaN	NaN	NaN	NaN	NaN	NaN	NaN	NaN	2	2	2	2	2	2	2	2	0	0	0	0	0	0	0	0
trehalose-phosphatase	TGGT1_297720	1032	0	-0.445441	-0.393231	-0.215611	0	0.287586	-0.00875583	-0.251567	0.733027	0.384475	-0.0359563	S	4	N/A	0	0	-0.445441	-0.393231	-0.215611	0	0.287586	-0.00875583	-0.251567	NaN	NaN	NaN	NaN	NaN	NaN	NaN	NaN	3	3	3	3	3	3	3	3	0	0	0	0	0	0	0	0
RNA recognition motif-containing protein	TGGT1_218600	184	0	-0.443873	-0.130286	0.943306	0	-0.478291	-0.20956	0.409524	-0.0344177	-0.0792735	-0.533782	T	2	N/A	0	0	-0.443873	-0.130286	0.943306	0	-0.478291	-0.20956	0.409524	NaN	NaN	NaN	NaN	NaN	NaN	NaN	NaN	1	1	1	1	1	1	1	1	0	0	0	0	0	0	0	0
hypothetical protein;putative transmembrane protein	TGGT1_310210	324	0	-0.443284	-0.233731	0.122723	0	0.395221	-0.0170757	0.320727	0.838505	0.216656	0.198005	S	2	N/A	12	0	-0.443284	-0.233731	0.122723	0	0.395221	-0.0170757	0.320727	NaN	NaN	NaN	NaN	NaN	NaN	NaN	NaN	1	1	1	1	1	1	1	1	0	0	0	0	0	0	0	0
hypothetical protein	TGGT1_312580	685	0	-0.443105	-0.133853	-0.469737	0	-0.133964	-0.277169	-1.11209	0.309141	-0.143316	-0.642353	T	4	HMM: METLKSLVAFLVLPLCPGRQQ, NN: METLKSLVAFLVLPLCPGRQQAV	0	0	-0.531185	0.0481483	-0.235939	0	-0.0415502	0.0632733	-0.0663785	0	-0.355024	-0.315853	-0.703536	0	-0.226377	-0.61761	-2.1578	2	2	2	2	2	2	2	2	1	1	1	1	1	1	1	1
kinesin motor domain-containing protein	TGGT1_267370	1125	0	-0.442943	-0.352965	-0.376055	0	-0.281266	-0.472176	-0.399985	0.161677	-0.119211	-0.0239298	S	3	N/A	0	NaN	NaN	NaN	NaN	NaN	NaN	NaN	NaN	0	-0.442943	-0.352965	-0.376055	0	-0.281266	-0.472176	-0.399985	0	0	0	0	0	0	0	0	1	1	1	1	1	1	1	1
hypothetical protein;putative transmembrane protein	TGGT1_220190	400	0	-0.442826	-0.265893	-0.286299	0	-0.114442	-0.355544	-0.127806	0.328385	-0.0896513	0.158492	S	3	HMM: MSFAFQASLPPASPQAVALLPLHAAPAAAA, NN: MSFAFQASLPPASPQAVALLPLHAAPAAAADAA;HMM: MSFAFQASLPSASPQAVALLPLHAAPAAAA, NN: MSFAFQASLPSASPQAVALLPLHAAPAAAADAA	1	0	-0.442826	-0.265893	-0.286299	0	-0.114442	-0.355544	-0.127806	NaN	NaN	NaN	NaN	NaN	NaN	NaN	NaN	2	2	2	2	2	2	2	2	0	0	0	0	0	0	0	0
hypothetical protein;putative transmembrane protein	TGGT1_263660	278	0	-0.442428	0.194646	-0.447595	0	-0.0848442	-0.138495	-0.177205	0.357583	-0.333141	0.27039	T	3	N/A	4	0	-0.442428	0.194646	-0.447595	0	-0.0848442	-0.138495	-0.177205	NaN	NaN	NaN	NaN	NaN	NaN	NaN	NaN	1	1	1	1	1	1	1	1	0	0	0	0	0	0	0	0
hypothetical protein;putative transmembrane protein	TGGT1_311230	4011	0	-0.442237	-0.343299	-0.870408	0	0.291214	-0.10797	-0.491705	0.733451	0.235329	0.378703	S	3	N/A	1	0	-0.442237	-0.343299	-0.870408	0	0.291214	-0.10797	-0.491705	NaN	NaN	NaN	NaN	NaN	NaN	NaN	NaN	2	2	2	2	2	2	2	2	0	0	0	0	0	0	0	0
hypothetical protein	TGGT1_271740	144	0	-0.442032	-0.0241164	2.09083	0	0.599434	0.646303	2.55859	1.04147	0.67042	0.46776	S	2	N/A	0	0	-0.442032	-0.0241164	2.09083	0	0.599434	0.646303	2.55859	NaN	NaN	NaN	NaN	NaN	NaN	NaN	NaN	2	2	2	2	2	2	2	2	0	0	0	0	0	0	0	0
phospholipase, patatin family protein	TGGT1_254420	126	0	-0.441455	-0.109837	0.260556	0	0.116487	0.400004	0.29896	0.557942	0.50984	0.038404	S	3	N/A	0	0	-0.50676	0.00196278	-0.00604236	0	0.394597	0.40652	0.107706	0	-0.37615	-0.221636	0.527154	0	-0.161623	0.393487	0.490214	3	3	3	3	3	3	3	3	2	2	2	2	2	2	2	2
hypothetical protein	TGGT1_214880	768	0	-0.441328	-0.330822	-0.578909	0	-1.25728	-0.961951	-1.97321	-0.815954	-0.631129	-1.3943	T	3	N/A	0	0	-0.0256329	0.0469791	-0.572679	0	-1.04875	-0.788133	-1.88013	0	-0.857023	-0.708624	-0.585139	0	-1.46581	-1.13577	-2.06629	1	1	1	1	1	1	1	1	2	2	2	2	2	2	2	1
hypothetical protein	TGGT1_230940	313	0	-0.440744	-0.573375	-0.287485	0	0.450218	-0.154978	-0.632496	0.890962	0.418397	-0.345011	T	2	N/A	0	0	-0.440744	-0.573375	-0.287485	0	0.450218	-0.154978	-0.632496	NaN	NaN	NaN	NaN	NaN	NaN	NaN	NaN	1	1	1	1	1	1	1	1	0	0	0	0	0	0	0	0
cell-cycle-associated protein kinase SRPK, putative;putative cell-cycle-associated protein kinase SRPK	TGGT1_253440	1607	0	-0.439412	0.0657817	1.64208	0	-0.253045	0.281493	1.47791	0.186367	0.215711	-0.164168	S	2	HMM: MVLQRNRRRQRKKKAPGGGGAPAGVVAAVATAG, NN: MVLQRNRRRQRKKKAPGGGGAPAGVVAA	0	0	-0.439412	0.0657817	1.64208	0	-0.253045	0.281493	1.47791	NaN	NaN	NaN	NaN	NaN	NaN	NaN	NaN	3	3	3	3	3	3	3	3	0	0	0	0	0	0	0	0
hypothetical protein;putative at hook motif protein	TGGT1_206640	656	0	-0.438816	0.161749	-0.109212	0	0.658031	0.181534	0.381937	1.09685	0.0197847	0.491148	S	2	N/A	0	0	-0.484623	0.161671	-0.105841	0	0.442895	0.138889	0.254049	0	-0.39301	0.161828	-0.112583	0	0.873166	0.224179	0.509824	1	1	1	1	1	1	1	1	1	1	1	1	1	1	1	1
phospholipase, patatin family protein	TGGT1_232600	662	0	-0.438808	0.0624413	-0.197674	0	-0.0890858	0.0716034	-0.0205338	0.349722	0.00916215	0.177141	S	2	HMM: MMKGNSVSLRSLSLCLLFSLLLFSFCMDTRSSAT, NN: MMKGNSVSLRSLSLCLLFSLLLFSFCM	0	0	-0.468819	0.0164348	-0.138776	0	0.232843	-0.112399	-0.190981	0	-0.408797	0.108448	-0.256573	0	-0.411014	0.255606	0.149913	1	1	1	1	1	1	1	1	3	3	3	3	3	3	3	3
hypothetical protein	TGGT1_318390	552	0	-0.438653	0.426721	-0.391284	0	-0.109812	-0.43647	-0.269105	0.328841	-0.863191	0.122179	S	2	N/A	0	0	-0.549766	0.863639	-0.596491	0	-0.0866991	-0.448384	0.0542384	0	-0.32754	-0.0101969	-0.186078	0	-0.132925	-0.424555	-0.592449	1	1	1	1	1	1	1	1	1	1	1	1	1	1	1	1
HECT-domain (ubiquitin-transferase) domain-containing protein;putative transmembrane protein	TGGT1_222430	466	0	-0.43714	0.20274	0.866344	0	-0.027764	0.341297	0.821541	0.409377	0.138557	-0.0448026	S	3	N/A	0;2	0	-0.43714	0.20274	0.866344	0	-0.027764	0.341297	0.821541	NaN	NaN	NaN	NaN	NaN	NaN	NaN	NaN	1	1	1	1	1	1	1	1	0	0	0	0	0	0	0	0
hypothetical protein	TGGT1_288840	258	0	-0.436309	-0.328754	-0.220225	0	-0.289949	-0.190055	-0.21335	0.14636	0.138699	0.006875	T	3	HMM: MEIMNDCRVALCSIFLFCASLQCEGS, NN: MEIMNDCRVALCSIFLFCASLQCEGS	0	0	-0.154079	0.0148689	-0.147209	0	-0.183297	-0.14054	-0.235816	0	-0.718539	-0.672377	-0.29324	0	-0.396601	-0.239569	-0.190883	4	4	4	4	4	4	4	4	1	1	1	1	1	1	1	1
TLD protein	TGGT1_262390	879	0	-0.435153	0.155605	-0.131445	0	0.0178035	0.0546472	0.190683	0.452956	-0.100958	0.322128	S	3	N/A	0	0	-0.65081	0.44313	-0.449314	0	-0.0252547	0.123281	0.398027	0	-0.219496	-0.131919	0.186425	0	0.0608618	-0.0139861	-0.0166603	1	1	1	1	1	1	1	1	1	1	1	1	1	1	1	1
slc30a2 protein	TGGT1_251630	448	0	-0.432284	-0.561228	-0.310502	0	-0.447194	-0.555646	-0.570174	-0.0149093	0.0055816	-0.259672	S	3	N/A	5	0	-0.432284	-0.561228	-0.310502	0	-0.447194	-0.555646	-0.570174	NaN	NaN	NaN	NaN	NaN	NaN	NaN	NaN	1	1	1	1	1	1	1	1	0	0	0	0	0	0	0	0
hypothetical protein;RNA recognition motif protein	TGGT1_239410	2235	0	-0.429374	-0.47769	-1.07058	0	-0.28924	-0.612788	-0.990709	0.140134	-0.135098	0.0798711	S	4	N/A	0	NaN	NaN	NaN	NaN	NaN	NaN	NaN	NaN	0	-0.429374	-0.47769	-1.07058	0	-0.28924	-0.612788	-0.990709	0	0	0	0	0	0	0	0	1	1	1	1	1	1	1	1
transketolase	TGGT1_318310	25	0	-0.42915	0.00639192	-0.195196	0	-0.201957	-0.303011	-0.103698	0.227194	-0.309403	0.0914983	S	4	N/A	0	0	-0.231973	0.044839	-0.128315	0	0.185998	-0.102056	0.0315315	0	-0.626328	-0.0320551	-0.262078	0	-0.589912	-0.503966	-0.238927	1	1	1	1	1	1	1	1	1	1	1	1	1	1	1	1
ABC transporter transmembrane region domain-containing protein	TGGT1_320460	1740	0	-0.42888	-0.305231	-0.310778	0	-0.245521	-0.778372	-0.38558	0.183358	-0.473141	-0.0748016	S	3	HMM: MAAHAPPPAAPSSTHASRVLSLSSSSPLWAS, NN: MAAHAPPPAAPSSTHASRVLSLSSSSPLWAS	12	NaN	NaN	NaN	NaN	NaN	NaN	NaN	NaN	0	-0.42888	-0.305231	-0.310778	0	-0.245521	-0.778372	-0.38558	0	0	0	0	0	0	0	0	1	1	1	1	1	1	1	1
hypothetical protein	TGGT1_242640	1578	0	-0.428615	-0.189643	-0.198725	0	-0.0818073	0.157785	0.206913	0.346807	0.347428	0.405638	S	2	N/A	0	0	-0.649859	-0.33281	-0.502645	0	0.00717294	-0.0933582	0.00721657	0	-0.20737	-0.0464766	0.105195	0	-0.170788	0.408927	0.406609	1	1	1	1	1	1	1	1	1	1	1	1	1	1	1	1
hypothetical protein;putative transmembrane protein	TGGT1_258870A	382	0	-0.427977	-0.0432592	-0.105731	0	-0.477102	-0.237321	-0.26912	-0.0491241	-0.194062	-0.163389	T	4	N/A	1;2	0	-0.233796	0.036975	0.0157089	0	-0.252385	-0.167241	-0.21102	0	-0.622159	-0.123493	-0.227171	0	-0.701818	-0.3074	-0.327221	1	1	1	1	1	1	1	1	1	1	1	1	1	1	1	1
CAM Kinase family, incomplete catalytic triad	TGGT1_253940	367	0	-0.427662	-0.637133	1.12278	0	0.250997	0.143394	0.502871	0.678659	0.780527	-0.619909	T	4	N/A	0	0	-0.302648	-0.543826	0.968935	0	0.109128	0.136417	0.198504	0	-0.552676	-0.73044	1.27662	0	0.392866	0.150371	0.807238	1	1	1	1	1	1	1	1	1	1	1	1	1	1	1	1
hypothetical protein	TGGT1_226470	2223	0	-0.426291	-0.378034	-0.181244	0	-0.508845	-0.0251542	-0.284487	-0.0825545	0.352879	-0.103243	S	3	N/A	0	0	-0.426291	-0.378034	-0.181244	0	-0.508845	-0.0251542	-0.284487	NaN	NaN	NaN	NaN	NaN	NaN	NaN	NaN	2	2	2	2	2	2	2	2	0	0	0	0	0	0	0	0
nucleolar protein, putative;putative nucleolar protein	TGGT1_247470	373	0	-0.425934	-0.397982	0.213093	0	-0.269857	-0.106265	-0.070259	0.156077	0.291717	-0.283352	S	3	N/A	0	0	-0.425934	-0.397982	0.213093	0	-0.269857	-0.106265	-0.070259	NaN	NaN	NaN	NaN	NaN	NaN	NaN	NaN	1	1	1	1	1	1	1	1	0	0	0	0	0	0	0	0
nucleolar protein, putative;putative nucleolar protein	TGGT1_247470	374	0	-0.425934	-0.397982	0.213093	0	-0.269857	-0.106265	-0.070259	0.156077	0.291717	-0.283352	S	3	N/A	0	0	-0.425934	-0.397982	0.213093	0	-0.269857	-0.106265	-0.070259	NaN	NaN	NaN	NaN	NaN	NaN	NaN	NaN	1	1	1	1	1	1	1	1	0	0	0	0	0	0	0	0
hypothetical protein;putative proteophosphoglycan 5, related protein	TGGT1_249440	447	0	-0.424404	-0.141911	0.153311	0	0.161022	0.250227	0.624121	0.585426	0.392138	0.470811	S	3	N/A	0	0	-0.322019	-0.0199536	0.241947	0	0.416178	0.566911	1.0564	0	-0.526788	-0.263869	0.0646739	0	-0.0941342	-0.0664573	0.191843	1	1	1	1	1	1	1	1	1	1	1	1	1	1	1	1
hypothetical protein	TGGT1_254870	312	0	-0.423494	0.304311	1.47793	0	-0.204058	0.122411	1.85682	0.219436	-0.1819	0.378884	S	2	N/A	0	0	0.0689115	0.646289	1.83737	0	-0.485707	0.196069	1.81183	0	-0.915899	-0.0376666	1.11849	0	0.0775912	0.0487533	1.9018	5	5	5	5	5	5	5	5	1	1	1	1	1	1	1	1
GYF domain protein;hypothetical protein	TGGT1_315700	496	0	-0.423095	-0.255058	-0.268612	0	-0.180905	-0.362514	-0.44492	0.24219	-0.107456	-0.176308	S	4	HMM: MFNSRQPTPRLPGGVGVCAPLGCPSSSSGA, NN: MFNSRQPTPRLPGGVGVCA	0	0	-0.423095	-0.255058	-0.268612	0	-0.180905	-0.362514	-0.44492	NaN	NaN	NaN	NaN	NaN	NaN	NaN	NaN	1	1	1	1	1	1	1	1	0	0	0	0	0	0	0	0
hypothetical protein;putative START-1 domain protein	TGGT1_258350	189	0	-0.422359	0.187251	-0.124462	0	-0.9513	-0.656688	0.0270168	-0.528942	-0.843939	0.151479	S	4	N/A	0	0	-0.422359	0.187251	-0.124462	0	-0.9513	-0.656688	0.0270168	NaN	NaN	NaN	NaN	NaN	NaN	NaN	NaN	1	1	1	1	1	1	1	1	0	0	0	0	0	0	0	0
rhoptry protein ROP17	TGGT1_258580	146	0	-0.421804	-0.351452	-0.370546	0	-0.670481	-0.455639	-0.665731	-0.248677	-0.104186	-0.295185	T	2	HMM: MELVLCFVIITISGVIRESSAL, NN: MELVLCFVIITISGVIRESSAL	0	0	-0.351609	-0.432167	-0.307233	0	-0.332665	-0.384059	-0.732915	0	-0.491999	-0.270738	-0.433859	0	-1.0083	-0.527218	-0.598548	1	1	1	1	1	1	1	1	1	1	1	1	1	1	1	1
tRNA pseudouridine synthase	TGGT1_224200	343	0	-0.421422	-0.13501	-0.324825	0	-0.130713	-0.155496	0.0374244	0.290709	-0.0204856	0.362249	S	3	N/A	0	0	-0.499782	-0.179374	-0.38254	0	-0.0651098	-0.225061	0.028041	0	-0.343062	-0.090647	-0.267109	0	-0.196317	-0.0859313	0.0468077	1	1	1	1	1	1	1	1	1	1	1	1	1	1	1	1
tRNA pseudouridine synthase	TGGT1_224200	345	0	-0.421422	-0.13501	-0.324825	0	-0.130713	-0.155496	0.0374244	0.290709	-0.0204856	0.362249	S	3	N/A	0	0	-0.499782	-0.179374	-0.38254	0	-0.0651098	-0.225061	0.028041	0	-0.343062	-0.090647	-0.267109	0	-0.196317	-0.0859313	0.0468077	1	1	1	1	1	1	1	1	1	1	1	1	1	1	1	1
DNA-directed RNA polymerase I RPAC1	TGGT1_267390	33	0	-0.420565	0.14545	0.939362	0	-0.236051	-0.0111581	0.92017	0.184514	-0.156608	-0.0191917	S	4	N/A	0	0	-0.420565	0.14545	0.939362	0	-0.236051	-0.0111581	0.92017	NaN	NaN	NaN	NaN	NaN	NaN	NaN	NaN	1	1	1	1	1	1	1	1	0	0	0	0	0	0	0	0
calcium dependent protein kinase CDPK8	TGGT1_292055	1121	0	-0.420513	-0.445381	-0.184522	0	-0.0371329	0.015498	0.118303	0.38338	0.460879	0.302825	S	3	N/A	0	0	-0.420513	-0.445381	-0.184522	0	-0.0371329	0.015498	0.118303	NaN	NaN	NaN	NaN	NaN	NaN	NaN	NaN	1	1	1	1	1	1	1	1	0	0	0	0	0	0	0	0
hypothetical protein	TGGT1_258080	723	0	-0.420375	-0.304478	-0.231993	0	0.140321	-0.0372115	-0.039668	0.560696	0.267267	0.192325	S	2	N/A	0	0	-0.420375	-0.304478	-0.231993	0	0.140321	-0.0372115	-0.039668	NaN	NaN	NaN	NaN	NaN	NaN	NaN	NaN	2	2	2	2	2	2	2	2	0	0	0	0	0	0	0	0
hypothetical protein;putative transmembrane protein	TGGT1_299780	429	0	-0.419649	-0.203785	-0.352364	0	0.128323	0.226735	-0.145142	0.547972	0.43052	0.207221	S	3	HMM: MKPLKSLKHRAIYAVLSVILFHEAVVYGV, NN: MKPLKSLKHRAIYAVLSVILFHEAVVYGV	3	0	-0.419649	-0.203785	-0.352364	0	0.128323	0.226735	-0.145142	NaN	NaN	NaN	NaN	NaN	NaN	NaN	NaN	1	1	1	1	1	1	1	1	0	0	0	0	0	0	0	0
hypothetical protein	TGGT1_247440	295	0	-0.419519	-0.0259484	-0.0096457	0	0.293369	-0.00480585	-0.0264289	0.712888	0.0211426	-0.0167832	S	3	HMM: MRHQERFDLRTGVLLCIGLVGWSGFVVQH, NN: MRHQERFDLRTGVLLCIGLVGWSG	4	0	-0.426709	0.273913	-0.0411968	0	0.262017	-0.424101	-0.13349	0	-0.412328	-0.32581	0.0219054	0	0.324721	0.414489	0.0806326	1	1	1	1	1	1	1	1	1	1	1	1	1	1	1	1
hypothetical protein;putative transmembrane protein	TGGT1_267740	196	0	-0.418944	-0.364864	-0.167651	0	-0.0881134	0.0088414	-0.30689	0.330831	0.373706	-0.139239	S	4	HMM: MRAASIGWRAVCTKRKGVLLFTAVVSIVGEISISK, NN: MRAASIGWRAVCTKRKGVLLFTAVVSIVGEISISK	1	0	-0.418944	-0.364864	-0.167651	0	-0.0881134	0.0088414	-0.30689	NaN	NaN	NaN	NaN	NaN	NaN	NaN	NaN	1	1	1	1	1	1	1	1	0	0	0	0	0	0	0	0
tetratricopeptide repeat-containing protein	TGME49_299970	26	0	-0.418382	-0.559277	-0.762199	0	-0.203806	-0.310475	-0.761028	0.214576	0.248802	0.00117085	S	3	N/A	0	0	-0.363053	-0.406356	-0.596319	0	-0.0191523	-0.343154	-0.457742	0	-0.473712	-0.712198	-0.928078	0	-0.38846	-0.277796	-1.06431	2	2	2	2	2	2	2	2	2	2	2	2	2	2	2	2
AP2 domain transcription factor AP2IX-5	TGGT1_289710	1055	0	-0.417104	-0.0838845	2.07726	0	-0.737334	0.0931659	1.74798	-0.32023	0.17705	-0.329283	S	3	HMM: MAWPPTPTASPSAKQTPLASLLPLHQFFPSSPGC, NN: MAWPPTPTASPSAKQTPLASLLPLHQFFPSSPGC	0	NaN	NaN	NaN	NaN	NaN	NaN	NaN	NaN	0	-0.417104	-0.0838845	2.07726	0	-0.737334	0.0931659	1.74798	0	0	0	0	0	0	0	0	1	1	1	1	1	1	1	1
inorganic anion transporter, sulfate permease (SulP) family protein	TGGT1_287230	104	0	-0.41671	-0.356447	-0.609002	0	0.141516	0.104354	0.510824	0.558226	0.460801	1.11983	S	4	N/A	11	0	-0.41671	-0.356447	-0.609002	0	0.141516	0.104354	0.510824	NaN	NaN	NaN	NaN	NaN	NaN	NaN	NaN	1	1	1	1	1	1	1	1	0	0	0	0	0	0	0	0
hypothetical protein	TGGT1_242700	2163	0	-0.41613	-0.461631	-0.19337	0	-0.105031	0.21137	0.00371373	0.311099	0.673001	0.197083	S	3	N/A	0	0	-0.41613	-0.461631	-0.19337	0	-0.105031	0.21137	0.00371373	NaN	NaN	NaN	NaN	NaN	NaN	NaN	NaN	1	1	1	1	1	1	1	1	0	0	0	0	0	0	0	0
hypothetical protein	TGGT1_242700	2167	0	-0.41613	-0.461631	-0.19337	0	-0.105031	0.21137	0.00371373	0.311099	0.673001	0.197083	S	3	N/A	0	0	-0.41613	-0.461631	-0.19337	0	-0.105031	0.21137	0.00371373	NaN	NaN	NaN	NaN	NaN	NaN	NaN	NaN	1	1	1	1	1	1	1	1	0	0	0	0	0	0	0	0
putative transmembrane protein	TGGT1_410370	142	0	-0.415983	-0.25992	-0.305607	0	-0.173966	-0.279283	-0.351295	0.242017	-0.0193637	-0.0456877	S	4	HMM: MWRIWRCRLSFLFATGCLLGALTAGLGS, NN: MWRIWRCRLSFLFATGCLLGALTA	1	0	-0.392211	-0.274697	-0.302174	0	-0.152758	-0.330756	-0.307689	0	-0.439755	-0.245142	-0.30904	0	-0.195173	-0.22781	-0.394901	2	2	2	2	2	2	2	2	4	4	4	4	4	4	4	4
histone deacetylase complex subunit Sin3	TGGT1_205750	360	0	-0.415648	-0.230446	1.36951	0	-0.646179	0.11365	1.02053	-0.230531	0.344096	-0.34898	S	2	N/A	0	0	-0.48178	-0.195148	0.961428	0	-0.148658	0.502504	1.22561	0	-0.349516	-0.265744	1.77759	0	-1.1437	-0.275205	0.815452	1	1	1	1	1	1	1	1	1	1	1	1	1	1	1	1
autophagy-related cysteine peptidase atg4, putative;putative autophagy-related cysteine peptidase atg4	TGGT1_206450	597	0	-0.413132	0.702585	0.161305	0	0.166232	-0.0531379	-0.0566825	0.579363	-0.755723	-0.217988	S	2	N/A	0	0	-0.413132	0.702585	0.161305	0	0.166232	-0.0531379	-0.0566825	NaN	NaN	NaN	NaN	NaN	NaN	NaN	NaN	1	1	1	1	1	1	1	1	0	0	0	0	0	0	0	0
hypothetical protein	TGGT1_272155	513	0	-0.412038	-0.508235	-0.398081	0	0.646304	0.27313	-0.30044	1.05834	0.781365	0.0976412	S	4	N/A	0	0	-0.412038	-0.508235	-0.398081	0	0.646304	0.27313	-0.30044	NaN	NaN	NaN	NaN	NaN	NaN	NaN	NaN	1	1	1	1	1	1	1	1	0	0	0	0	0	0	0	0
hypothetical protein	TGGT1_272155	517	0	-0.412038	-0.508235	-0.398081	0	0.646304	0.27313	-0.30044	1.05834	0.781365	0.0976412	S	4	N/A	0	0	-0.412038	-0.508235	-0.398081	0	0.646304	0.27313	-0.30044	NaN	NaN	NaN	NaN	NaN	NaN	NaN	NaN	1	1	1	1	1	1	1	1	0	0	0	0	0	0	0	0
hypothetical protein	TGGT1_272155	521	0	-0.412038	-0.508235	-0.398081	0	0.646304	0.27313	-0.30044	1.05834	0.781365	0.0976412	S	4	N/A	0	0	-0.412038	-0.508235	-0.398081	0	0.646304	0.27313	-0.30044	NaN	NaN	NaN	NaN	NaN	NaN	NaN	NaN	1	1	1	1	1	1	1	1	0	0	0	0	0	0	0	0
hypothetical protein	TGGT1_272155	524	0	-0.412038	-0.508235	-0.398081	0	0.646304	0.27313	-0.30044	1.05834	0.781365	0.0976412	T	4	N/A	0	0	-0.412038	-0.508235	-0.398081	0	0.646304	0.27313	-0.30044	NaN	NaN	NaN	NaN	NaN	NaN	NaN	NaN	1	1	1	1	1	1	1	1	0	0	0	0	0	0	0	0
ADA2-A transcriptional co-activator SAGA component	TGGT1_217050	524	0	-0.411648	-0.157181	0.898931	0	-0.511607	-0.210387	0.834451	-0.0999592	-0.0532053	-0.06448	S	3	N/A	0	0	-0.242811	-0.345208	0.578072	0	-0.19889	-0.333648	0.616013	0	-0.580484	0.0308454	1.21979	0	-0.824323	-0.0871253	1.05289	1	1	1	1	1	1	1	1	1	1	1	1	1	1	1	1
hypothetical protein	TGGT1_304720	5081	0	-0.411108	-0.0805948	0.972201	0	-0.657354	0.395122	1.00569	-0.246246	0.475717	0.0334915	S	2	N/A	0	0	-0.411108	-0.0805948	0.972201	0	-0.657354	0.395122	1.00569	NaN	NaN	NaN	NaN	NaN	NaN	NaN	NaN	1	1	1	1	1	1	1	1	0	0	0	0	0	0	0	0
DnaJ domain-containing protein	TGGT1_246340	833	0	-0.411022	0.0653021	1.91816	0	-0.104088	-0.164274	1.89309	0.306934	-0.229576	-0.025063	T	3	HMM: MRKSATTSASIFRQRHGKLSVFVYQVAAVLPVALCF, NN: MRKSATTSASIFRQRHGKLSVFVYQVAAVLPVALCF;N/A	0;3	0	-0.411022	0.0653021	1.91816	0	-0.104088	-0.164274	1.89309	NaN	NaN	NaN	NaN	NaN	NaN	NaN	NaN	1	1	1	1	1	1	1	1	0	0	0	0	0	0	0	0
hypothetical protein	TGGT1_229280	89	0	-0.410779	-0.322804	-0.542149	0	0.0804864	-0.14238	-0.148061	0.491265	0.180424	0.394088	S	3	N/A	0	NaN	NaN	NaN	NaN	NaN	NaN	NaN	NaN	0	-0.410779	-0.322804	-0.542149	0	0.0804864	-0.14238	-0.148061	0	0	0	0	0	0	0	0	1	1	1	1	1	1	1	1
SNF7 family protein	TGGT1_225108	743	0	-0.410688	0.252586	-0.578415	0	-0.166905	-0.366671	-0.465199	0.243783	-0.619256	0.113215	S	4	HMM: MRHALVASCVILCLLSAFLSSLYAA, NN: MRHALVASCVILCLLSAFLSSLYAA	1	0	-0.410688	0.252586	-0.578415	0	-0.166905	-0.366671	-0.465199	NaN	NaN	NaN	NaN	NaN	NaN	NaN	NaN	2	2	2	2	2	2	2	2	0	0	0	0	0	0	0	0
hypothetical protein;putative transmembrane protein	TGGT1_279100;TGGT1_410370	400;400	0	-0.409755	-0.147855	-0.438255	0	-0.848689	-0.482034	-0.816549	-0.438935	-0.334179	-0.378294	T	3	HMM: MWRIWRCRLSFLFATGCLLGALTAGLGS, NN: MWRIWRCRLSFLFATGCLLGALTA;HMM: MWRIWRCRLSFLFVTGCLLGALTAGLGS, NN: MWRIWRCRLSFLFVTGCLLGALTA;N/A	0;1	0	-0.196315	-0.10586	-0.0476216	0	-0.40071	-0.264545	-0.669875	0	-0.623194	-0.18985	-0.828887	0	-1.29667	-0.699523	-0.963222	1	1	1	1	1	1	1	1	1	1	1	1	1	1	1	1
hypothetical protein	TGGT1_202120	115	0	-0.409038	-0.449042	0.0551415	0	0.829047	0.28711	0.238188	1.23808	0.736152	0.183047	S	3	N/A	0	0	-0.409038	-0.449042	0.0551415	0	0.829047	0.28711	0.238188	NaN	NaN	NaN	NaN	NaN	NaN	NaN	NaN	1	1	1	1	1	1	1	1	0	0	0	0	0	0	0	0
hypothetical protein	TGGT1_258450	1240	0	-0.408263	-0.0280446	-0.568903	0	-0.225493	-0.409221	-0.398631	0.18277	-0.381176	0.170272	S	2	N/A	0	0	-0.408263	-0.0280446	-0.568903	0	-0.225493	-0.409221	-0.398631	NaN	NaN	NaN	NaN	NaN	NaN	NaN	NaN	1	1	1	1	1	1	1	1	0	0	0	0	0	0	0	0
ATPase family associated with various cellular activities (AAA) subfamily protein	TGGT1_242625	4637	0	-0.407894	-0.717803	-0.488122	0	0.846128	0.446302	0.447154	1.25402	1.1641	0.935276	S	2	HMM: MASESSSVAADIAAALLPLVRAL, NN: MASESSSVAADIAAALLPLVRAL	0	0	-0.407894	-0.717803	-0.488122	0	0.846128	0.446302	0.447154	NaN	NaN	NaN	NaN	NaN	NaN	NaN	NaN	1	1	1	1	1	1	1	1	0	0	0	0	0	0	0	0
3'5'-cyclic nucleotide phosphodiesterase domain-containing protein	TGGT1_202540	923	0	-0.407803	0.420568	1.1645	0	-0.571191	-0.25267	-0.130392	-0.163388	-0.673238	-1.2949	S	3	N/A	4	0	-0.407803	0.420568	1.1645	0	-0.571191	-0.25267	-0.130392	NaN	NaN	NaN	NaN	NaN	NaN	NaN	NaN	1	1	1	1	1	1	1	1	0	0	0	0	0	0	0	0
ubiquitin-specific protease USP4	TGGT1_263420	333	0	-0.407222	0.245324	0.897569	0	-0.28906	0.0151273	0.815875	0.118162	-0.230196	-0.0816944	S	2	N/A	0	0	-0.738477	0.257068	0.403208	0	-0.47009	-0.428674	0.202983	0	-0.0759666	0.233579	1.39193	0	-0.10803	0.458929	1.42877	1	1	1	1	1	1	1	1	3	3	3	3	3	3	3	3
hypothetical protein	TGGT1_313440	261	0	-0.406999	0.0569697	-0.286448	0	-0.234418	-0.360671	-0.342832	0.172581	-0.417641	-0.056384	T	4	HMM: MSLFVLLVCFLEVFCEVAAS, NN: MSLFVLLVCFLEVFCEVAAS	0	0	-0.406999	0.0569697	-0.286448	0	-0.234418	-0.360671	-0.342832	NaN	NaN	NaN	NaN	NaN	NaN	NaN	NaN	3	3	3	3	3	3	3	3	0	0	0	0	0	0	0	0
hypothetical protein;putative transmembrane protein	TGGT1_291940	111	0	-0.406569	-0.354077	-0.46304	0	-0.164807	-0.340066	-0.335674	0.241762	0.0140112	0.127365	S	2	N/A	8	0	-0.383079	-0.446666	-0.383558	0	-0.0562464	-0.336604	-0.414792	0	-0.43006	-0.261488	-0.542521	0	-0.273369	-0.343527	-0.256557	2	2	2	2	2	2	2	2	2	2	2	2	2	2	2	2
AGC kinase	TGGT1_205550	438	0	-0.404819	-0.162684	-0.251791	0	-0.478583	-0.329031	-0.225282	-0.0737632	-0.166347	0.0265083	S	4	N/A	0	0	-0.505437	-0.125407	-0.468542	0	-0.361108	-0.213195	-0.251252	0	-0.304202	-0.199961	-0.0350394	0	-0.596057	-0.444868	-0.199313	1	1	1	1	1	1	1	1	1	1	1	1	1	1	1	1
hypothetical protein	TGGT1_293170	301	0	-0.404489	-0.455136	-0.464405	0	0.303863	0.114295	-0.101136	0.708352	0.569431	0.363269	S	3	N/A	0	0	-0.746075	-0.466902	-0.526474	0	0.325824	0.120377	0.026417	0	-0.0629032	-0.443371	-0.402337	0	0.281903	0.108213	-0.228689	2	2	2	2	2	2	2	2	1	1	1	1	1	1	1	1
AT hook motif domain-containing protein	TGME49_278750	364	0	-0.404336	-0.0368553	-0.354337	0	-0.583993	-0.540463	-0.536966	-0.179657	-0.503608	-0.182629	S	3	N/A	0	0	-0.218377	0.0577117	-0.212023	0	-0.20811	-0.472886	-0.323743	0	-0.590295	-0.131422	-0.496651	0	-0.959877	-0.60804	-0.750189	2	2	2	2	2	2	2	2	1	1	1	1	1	1	1	1
DHHC zinc finger domain-containing protein	TGGT1_249380	36	0	-0.403302	0.525022	1.31605	0	-0.566333	0.331498	0.476634	-0.163031	-0.193525	-0.839416	S	2	N/A	4	0	-0.387914	0.505282	0.293957	0	-0.49408	-0.258502	-0.184493	0	-0.418689	0.544762	2.33814	0	-0.638586	0.921498	1.13776	2	2	2	2	2	2	2	2	1	1	1	1	1	1	1	1
3'5'-cyclic nucleotide phosphodiesterase domain-containing protein	TGGT1_241880	91	0	-0.40293	-0.614038	0.0606862	0	-0.0598665	-0.105254	-0.0654372	0.343064	0.508784	-0.126123	S	3	N/A	7	0	-0.40293	-0.614038	0.0606862	0	-0.0598665	-0.105254	-0.0654372	NaN	NaN	NaN	NaN	NaN	NaN	NaN	NaN	1	1	1	1	1	1	1	1	0	0	0	0	0	0	0	0
3'5'-cyclic nucleotide phosphodiesterase domain-containing protein	TGGT1_241880	94	0	-0.40293	-0.614038	0.0606862	0	-0.0598665	-0.105254	-0.0654372	0.343064	0.508784	-0.126123	S	3	N/A	7	0	-0.40293	-0.614038	0.0606862	0	-0.0598665	-0.105254	-0.0654372	NaN	NaN	NaN	NaN	NaN	NaN	NaN	NaN	1	1	1	1	1	1	1	1	0	0	0	0	0	0	0	0
hypothetical protein	TGGT1_260520	513	0	-0.402529	0.062695	0.196634	0	-0.141243	-0.12091	0.047333	0.261286	-0.183605	-0.149301	S	3	N/A	0	0	-0.652356	-0.0599669	-0.0392131	0	-0.424839	-0.260816	-0.206778	0	-0.152701	0.185357	0.43248	0	0.142353	0.0189948	0.301443	2	2	2	2	2	2	2	2	1	1	1	1	1	1	1	1
hypothetical protein	TGGT1_228150	169	0	-0.402333	-0.483657	-0.594263	0	-0.290062	-0.213187	-0.641456	0.112271	0.27047	-0.0471925	S	4	N/A	0	0	-0.37239	-0.197327	-0.378406	0	-0.390162	-0.351134	-0.358535	0	-0.432277	-0.769987	-0.81012	0	-0.189962	-0.0752397	-0.924377	2	2	2	2	2	2	2	2	1	1	1	1	1	1	1	1
hypothetical protein	TGGT1_229640	716	0	-0.401896	0.155318	0.781565	0	0.111485	0.158195	0.8403	0.513381	0.002877	0.0587349	S	3	N/A	0	0	-0.401896	0.155318	0.781565	0	0.111485	0.158195	0.8403	NaN	NaN	NaN	NaN	NaN	NaN	NaN	NaN	2	2	2	2	2	2	2	2	0	0	0	0	0	0	0	0
hypothetical protein	TGGT1_213067	241	0	-0.401366	0.194654	-0.124442	0	0.0894635	-0.398255	-0.0651691	0.49083	-0.59291	0.0592727	S	3	HMM: MHSIVYVVVSVLAVLGRVDGQ, NN: MHSIVYVVVSVLAVLGRVDGQ	1	0	-0.0474902	0.328479	0.0747986	0	0.13219	-0.431779	-0.135545	0	-0.755242	0.0608299	-0.323682	0	0.0467369	-0.364731	0.00520647	1	1	1	1	1	1	1	1	1	1	1	1	1	1	1	1
hypothetical protein	TGGT1_240980	466	0	-0.401036	-0.652374	-2.11493	0	-0.247635	-0.795035	-2.09898	0.153401	-0.14266	0.015955	S	3	N/A	0	NaN	NaN	NaN	NaN	NaN	NaN	NaN	NaN	0	-0.401036	-0.652374	-2.11493	0	-0.247635	-0.795035	-2.09898	0	0	0	0	0	0	0	0	1	1	1	1	1	1	1	1
lysine-tRNA ligase	TGGT1_205710	654	0	-0.400979	-0.482198	-0.147734	0	-0.357398	-0.100785	-0.170378	0.0435815	0.381412	-0.0226448	S	4	HMM: MRSPCSGGKSLFEALSLVFCWRPRVWPR, NN: MRSPCSGGKSLFEALSLVFCWRPRVWPR	0	0	-0.400979	-0.482198	-0.147734	0	-0.357398	-0.100785	-0.170378	NaN	NaN	NaN	NaN	NaN	NaN	NaN	NaN	1	1	1	1	1	1	1	1	0	0	0	0	0	0	0	0
hypothetical protein	TGGT1_301250	237	0	-0.400042	-0.94841	-0.358447	0	-0.0199049	-0.169845	-0.143011	0.380137	0.778565	0.215437	S	2	HMM: MFSVFSTSSLSLFSAFWRLFPVTLGA, NN: MFSVFSTSSLSLFSAFWRLFPVTLGA;N/A	0	NaN	NaN	NaN	NaN	NaN	NaN	NaN	NaN	0	-0.400042	-0.94841	-0.358447	0	-0.0199049	-0.169845	-0.143011	0	0	0	0	0	0	0	0	1	1	1	1	1	1	1	1
MIZ/SP-RING zinc finger domain-containing protein	TGGT1_244910	221	0	-0.399931	-0.391435	-0.308764	0	-0.189808	-0.406962	-0.464046	0.210123	-0.0155269	-0.155282	T	3	N/A	0	0	0.0457906	-0.280364	0.0509053	0	0.105133	-0.105128	-0.297568	0	-0.845653	-0.502507	-0.668433	0	-0.484749	-0.708796	-0.630523	1	1	1	1	1	1	1	1	1	1	1	1	1	1	1	1
translation initiation factor 3 subunit	TGGT1_294670	98	0	-0.399917	0.216184	0.222569	0	0.142004	0.248533	0.62542	0.54192	0.0323493	0.402851	S	5	N/A	0	0	-0.399917	0.216184	0.222569	0	0.142004	0.248533	0.62542	NaN	NaN	NaN	NaN	NaN	NaN	NaN	NaN	1	1	1	1	1	1	1	1	0	0	0	0	0	0	0	0
signal recognition particle 14kd protein	TGGT1_256050	136	0	-0.399734	0.339317	-0.370787	0	-0.16872	-0.210043	-0.246961	0.231014	-0.54936	0.123826	S	3	N/A	0	0	-0.647351	0.559186	-0.810402	0	-0.307999	-0.439628	-0.535502	0	-0.152117	0.119447	0.0688281	0	-0.0294416	0.0195422	0.0415807	3	3	3	3	3	3	3	3	2	2	2	2	2	2	2	2
SET domain containing lysine methyltransferase KMTox	TGGT1_281900	205	0	-0.399507	0.191497	0.111902	0	-0.11585	-0.115794	0.161447	0.283657	-0.307291	0.0495444	S	3	N/A	0	0	-0.399507	0.191497	0.111902	0	-0.11585	-0.115794	0.161447	NaN	NaN	NaN	NaN	NaN	NaN	NaN	NaN	1	1	1	1	1	1	1	1	0	0	0	0	0	0	0	0
Na+/H+ exchanger NHE1	TGGT1_259200B	993	0	-0.399474	-0.0441604	0.207872	0	-0.0105068	-0.179091	0.176757	0.388967	-0.134931	-0.0311156	S	3	N/A	0;12	0	-0.384942	-0.0956162	0.177883	0	0.036033	-0.245673	0.0708247	0	-0.414006	0.00729537	0.237861	0	-0.0570466	-0.112509	0.282689	2	2	2	2	2	2	2	2	1	1	1	1	1	1	1	1
LETM1 family protein	TGGT1_288400	1032	0	-0.399204	-0.402973	-0.419917	0	0.282593	0.000107646	0.0758325	0.681797	0.403081	0.49575	Y	3	N/A	0	0	-0.399204	-0.402973	-0.419917	0	0.282593	0.000107646	0.0758325	NaN	NaN	NaN	NaN	NaN	NaN	NaN	NaN	3	3	3	3	3	3	3	3	0	0	0	0	0	0	0	0
myosin G	TGGT1_314780	1089	0	-0.398875	0.338219	2.17456	0	0.138046	0.420404	0.505871	0.53692	0.0821851	-1.66869	S	3	N/A	0	0	-0.0921021	0.0734655	1.93289	0	0.246435	0.178794	-0.136741	0	-0.705647	0.602973	2.41623	0	0.0296566	0.662014	1.14848	1	1	1	1	1	1	1	1	1	1	1	1	1	1	1	1
TLD protein	TGGT1_237280	1754	0	-0.396944	-0.267298	-0.338777	0	0.0186008	-0.299048	-0.292566	0.415545	-0.03175	0.0462104	S	4	N/A	0	0	-0.396944	-0.267298	-0.338777	0	0.0186008	-0.299048	-0.292566	NaN	NaN	NaN	NaN	NaN	NaN	NaN	NaN	1	1	1	1	1	1	1	1	0	0	0	0	0	0	0	0
hypothetical protein;putative transmembrane protein	TGGT1_289880	251	0	-0.395948	-0.911995	-0.990572	0	-0.481574	-1.31025	-1.31997	-0.0856259	-0.398255	-0.329398	S	4	N/A	2	0	-0.33611	-0.984896	-1.00785	0	-0.659361	-1.39362	-1.46678	0	-0.455787	-0.839093	-0.973298	0	-0.303787	-1.22689	-1.17316	1	1	1	1	1	1	1	1	2	2	2	2	2	2	2	2
hypothetical protein	TGGT1_243460	457	0	-0.395882	0.162973	0.0684242	0	-0.353821	1.03537	1.13405	0.0420604	0.872398	1.06563	S	2	N/A	0	0	-0.395882	0.162973	0.0684242	0	-0.353821	1.03537	1.13405	NaN	NaN	NaN	NaN	NaN	NaN	NaN	NaN	1	1	1	1	1	1	1	1	0	0	0	0	0	0	0	0
splicing factor U2AF protein	TGGT1_308920	71	0	-0.395868	0.316102	-0.472774	0	-0.327532	-0.321803	-0.25613	0.0683362	-0.637905	0.216643	S	3	N/A	0	0	-0.424317	0.273471	-0.579616	0	-0.291878	-0.341264	-0.361716	0	-0.367419	0.358734	-0.365931	0	-0.363186	-0.302342	-0.150545	3	3	3	3	3	3	3	3	2	2	2	2	2	2	2	2
hypothetical protein	TGGT1_244690	147	0	-0.395757	-0.227466	-0.358225	0	0.139338	0.0897519	0.0208447	0.535095	0.317218	0.379069	S	3	N/A	0	0	0.0640039	-0.0133676	0.025507	0	0.553357	0.309024	0.239184	0	-0.855517	-0.441565	-0.741956	0	-0.274681	-0.12952	-0.197495	2	2	2	2	2	2	2	2	1	1	1	1	1	1	1	1
general transcription factor IIE polypeptide 1 GTF2E1	TGGT1_231010	340	0	-0.39441	-0.423022	0.177183	0	0.0208343	0.0868281	-0.022725	0.415244	0.50985	-0.199908	S	2	HMM: MMSVALDSPSSHSLASSASTASAPGASSCA, NN: MMSVALDSPSSHSLASSASTAS	0	0	-0.39441	-0.423022	0.177183	0	0.0208343	0.0868281	-0.022725	NaN	NaN	NaN	NaN	NaN	NaN	NaN	NaN	1	1	1	1	1	1	1	1	0	0	0	0	0	0	0	0
RAB43, member RAS oncogene family protein	TGGT1_203870	217	0	-0.39432	0.372974	-0.676198	0	-0.372543	-0.507767	-0.327815	0.0217771	-0.880741	0.348382	S	3	N/A	0	NaN	NaN	NaN	NaN	NaN	NaN	NaN	NaN	0	-0.39432	0.372974	-0.676198	0	-0.372543	-0.507767	-0.327815	0	0	0	0	0	0	0	0	1	1	1	1	1	1	1	1
helicase associated domain (ha2) protein	TGGT1_318440	1402	0	-0.394141	-0.39905	-0.468968	0	-1.0161	-0.137815	-0.266563	-0.621963	0.261235	0.202405	T	3	N/A	0	0	-0.400592	-0.311566	-0.424719	0	-0.641563	-0.112326	-0.203927	0	-0.38769	-0.486534	-0.513217	0	-1.39065	-0.163305	-0.329199	1	1	1	1	1	1	1	1	2	2	2	2	2	2	2	2
CDP-alcohol phosphatidyltransferase superfamily protein	TGGT1_261760	429	0	-0.393858	0.449822	-0.297723	0	-0.291348	-0.533464	-0.0826647	0.10251	-0.983286	0.215058	T	2	N/A	7;8	0	-0.0896883	0.0608646	-0.14226	0	-0.327525	-0.317277	-0.14399	0	-0.698027	0.838779	-0.453186	0	-0.255171	-0.749651	-0.0213391	3	3	3	3	3	3	3	3	2	2	2	2	2	2	2	2
C-5 cytosine-specific DNA methylase superfamily protein	TGGT1_243610	404	0	-0.393576	0.0785234	-0.0386014	0	-0.346527	-0.282092	-0.0978351	0.0470496	-0.360615	-0.0592337	S	2	N/A	0	NaN	NaN	NaN	NaN	NaN	NaN	NaN	NaN	0	-0.393576	0.0785234	-0.0386014	0	-0.346527	-0.282092	-0.0978351	0	0	0	0	0	0	0	0	1	1	1	1	1	1	1	1
hypothetical protein	TGME49_255160	62	0	-0.393044	-0.20191	-0.937296	0	-0.148418	-0.472228	-0.830025	0.244626	-0.270317	0.107271	S	2	N/A	0	NaN	NaN	NaN	NaN	NaN	NaN	NaN	NaN	0	-0.393044	-0.20191	-0.937296	0	-0.148418	-0.472228	-0.830025	0	0	0	0	0	0	0	0	1	1	1	1	1	1	1	1
calmodulin, putative;putative calmodulin	TGGT1_305050	102	0	-0.392782	-0.158495	1.49833	0	0.123168	0.234648	1.60311	0.515949	0.393143	0.104777	S	3	N/A	0	0	0.0783147	0.127105	1.25801	0	0.306007	0.192742	1.29755	0	-0.863878	-0.444094	1.73865	0	-0.0596712	0.276555	1.90867	3	3	3	3	3	3	3	3	1	1	1	1	1	1	1	1
hypothetical protein	TGGT1_225360	568	0	-0.391733	-0.254238	-0.297967	0	0.236868	-0.0045274	0.18377	0.628601	0.24971	0.481738	S	3	N/A	0	0	-0.29551	-0.438113	-0.337788	0	-0.149384	-0.252713	-0.139586	0	-0.487956	-0.0703623	-0.258147	0	0.62312	0.243659	0.507127	4	4	4	4	4	4	4	4	2	2	2	2	2	2	2	2
hypothetical protein	TGGT1_203860	300	0	-0.391703	-0.220078	-0.123898	0	-0.293588	-0.264029	-0.290739	0.0981149	-0.0439512	-0.166841	S	4	N/A	0	NaN	NaN	NaN	NaN	NaN	NaN	NaN	NaN	0	-0.391703	-0.220078	-0.123898	0	-0.293588	-0.264029	-0.290739	0	0	0	0	0	0	0	0	1	1	1	1	1	1	1	1
chloroquine resistance marker;hypothetical protein	TGGT1_228120	3061	0	-0.391502	-0.357621	-0.221885	0	-0.253344	-0.309327	-0.269761	0.138158	0.0482943	-0.0478764	S	2	N/A	0	0	0.243126	0.0951272	0.273972	0	-0.123515	-0.122382	-0.149764	0	-1.02613	-0.81037	-0.717742	0	-0.383173	-0.496272	-0.389759	2	2	2	2	2	2	2	2	2	2	2	2	2	2	2	2
NIMA-related protein kinase NIMA1	TGGT1_292140	1323	0	-0.391149	0.112043	0.0831923	0	-0.122806	-0.149877	0.569495	0.268343	-0.26192	0.486302	S	3	N/A	0	NaN	NaN	NaN	NaN	NaN	NaN	NaN	NaN	0	-0.391149	0.112043	0.0831923	0	-0.122806	-0.149877	0.569495	0	0	0	0	0	0	0	0	1	1	1	1	1	1	1	1
hypothetical protein;putative transmembrane protein	TGGT1_213610	477	0	-0.390698	-0.372077	-0.916527	0	-0.226906	-0.578697	-0.885268	0.163792	-0.206621	0.0312583	S	3	N/A	1	0	-0.229421	-0.419667	-1.26465	0	-0.319472	-0.781146	-1.25321	0	-0.551976	-0.324486	-0.568407	0	-0.13434	-0.376248	-0.517328	1	1	1	1	1	1	1	1	1	1	1	1	1	1	1	1
hypothetical protein;KBP-like protein	TGGT1_268000	1169	0	-0.390459	0.0131141	0.494111	0	-0.146263	-0.00332272	0.170425	0.244196	-0.0164368	-0.323687	S	2	N/A	0	0	-0.390459	0.0131141	0.494111	0	-0.146263	-0.00332272	0.170425	NaN	NaN	NaN	NaN	NaN	NaN	NaN	NaN	1	1	1	1	1	1	1	1	0	0	0	0	0	0	0	0
origin recognition complex subunit 2 protein	TGGT1_245570	423	0	-0.390264	0.307992	1.93535	0	-0.273225	1.03062	2.23286	0.117038	0.722625	0.297509	S	3	N/A	0	0	-0.390264	0.307992	1.93535	0	-0.273225	1.03062	2.23286	NaN	NaN	NaN	NaN	NaN	NaN	NaN	NaN	1	1	1	1	1	1	1	1	0	0	0	0	0	0	0	0
myosin heavy chain, putative;putative myosin heavy chain	TGGT1_208370	1019	0	-0.39013	-0.203535	-0.202654	0	-0.151057	-0.171992	0.134065	0.239072	0.0315425	0.336719	S	3	HMM: MRNRRRGLLIFGIVTAMLWLFIDVTTTE, NN: MRNRRRGLLIFGIVTAMLWLFIDVTTTESA	2	0	-0.21238	-0.180085	-0.135571	0	-0.216769	-0.11802	0.0343887	0	-0.567879	-0.226984	-0.269738	0	-0.085346	-0.225964	0.233742	2	2	2	2	2	2	2	2	1	1	1	1	1	1	1	1
myosin heavy chain, putative;putative myosin heavy chain	TGGT1_208370	1022	0	-0.39013	-0.203535	-0.202654	0	-0.151057	-0.171992	0.134065	0.239072	0.0315425	0.336719	S	3	HMM: MRNRRRGLLIFGIVTAMLWLFIDVTTTE, NN: MRNRRRGLLIFGIVTAMLWLFIDVTTTESA	2	0	-0.21238	-0.180085	-0.135571	0	-0.216769	-0.11802	0.0343887	0	-0.567879	-0.226984	-0.269738	0	-0.085346	-0.225964	0.233742	2	2	2	2	2	2	2	2	1	1	1	1	1	1	1	1
hypothetical protein	TGME49_255160	122	0	-0.389607	0.221955	-0.55397	0	-0.529648	-0.0805713	-0.219815	-0.140041	-0.302527	0.334155	S	4	N/A	0	0	-0.389607	0.221955	-0.55397	0	-0.529648	-0.0805713	-0.219815	NaN	NaN	NaN	NaN	NaN	NaN	NaN	NaN	2	2	2	2	2	2	2	2	0	0	0	0	0	0	0	0
hypothetical protein	TGGT1_239400	75	0	-0.389491	-0.12648	-1.0388	0	-0.88797	-0.493405	-1.25247	-0.498479	-0.366925	-0.213666	S	4	N/A	0	NaN	NaN	NaN	NaN	NaN	NaN	NaN	NaN	0	-0.389491	-0.12648	-1.0388	0	-0.88797	-0.493405	-1.25247	0	0	0	0	0	0	0	0	1	1	1	1	1	1	1	1
AMP-binding enzyme domain-containing protein	TGGT1_310150	822	0	-0.389354	-0.163711	-0.122264	0	0.0953755	-0.195339	0.180418	0.484729	-0.0316279	0.302682	T	3	N/A	0	0	-0.389354	-0.163711	-0.122264	0	0.0953755	-0.195339	0.180418	NaN	NaN	NaN	NaN	NaN	NaN	NaN	NaN	1	1	1	1	1	1	1	1	0	0	0	0	0	0	0	0
hypothetical protein	TGGT1_275990	357	0	-0.389255	0.196089	0.0596541	0	-0.741332	-0.916312	-0.906232	-0.352078	-1.1124	-0.965886	S	4	HMM: MFARRGGGDGAAFNALAAAAAASVARAASSASSLPSSFSSSSAAAA, NN: MFARRGGGDGAAFNALAAAAAASVARAA;HMM: MFARRGGGDGAAFNALAAAAAASVARAASSASSLPSSFSSSSSAAAA, NN: MFARRGGGDGAAFNALAAAAAASVARAA	0	0	0.366158	0.265161	0.295939	0	0.179704	0.0936955	-0.1503	0	-1.14467	0.127018	-0.17663	0	-1.66237	-1.92632	-1.66216	1	1	1	1	1	1	1	1	1	1	1	1	1	1	1	1
plasma membrane-type Ca(2+)-ATPase A1 PMCAA1	TGGT1_312100	460	0	-0.389053	-0.182633	0.920054	0	0.0218861	0.263494	1.03765	0.410939	0.446127	0.117592	S	3	N/A	11	0	-0.556919	0.148069	0.671973	0	-0.278802	0.0275011	0.654208	0	-0.221187	-0.513335	1.16813	0	0.322575	0.499486	1.42108	1	1	1	1	1	1	1	1	1	1	1	1	1	1	1	1
hypothetical protein	TGGT1_225690	237	0	-0.388487	0.0303387	-0.73556	0	-0.738073	-0.540301	-0.561451	-0.349586	-0.57064	0.174109	T	3	N/A	0	0	-0.350045	-0.0197247	-0.78092	0	-0.847155	-0.512115	-0.629407	0	-0.426928	0.0804021	-0.690199	0	-0.62899	-0.568488	-0.493495	1	1	1	1	1	1	1	1	2	2	2	2	2	2	2	2
hypothetical protein;putative transmembrane protein	TGGT1_245550	171	0	-0.387994	-0.261956	-0.51393	0	0.696909	0.26446	0.298233	1.0849	0.526417	0.812163	S	2	HMM: MRLIVKSIWGLDLASWVALVSLYNLLSAT, NN: MRLIVKSIWGLDLASWVALVSLYNLLSAT;HMM: MRLTVKSIWGLDLASWVALVSLYNLLSAT, NN: MRLTVKSIWGLDLASWVALVSLYNLLSAT	4	NaN	NaN	NaN	NaN	NaN	NaN	NaN	NaN	0	-0.387994	-0.261956	-0.51393	0	0.696909	0.26446	0.298233	0	0	0	0	0	0	0	0	1	1	1	1	1	1	1	1
GYF domain-containing protein	TGGT1_298610	238	0	-0.387674	-0.451153	-0.555121	0	-0.362224	-0.170084	-0.656075	0.0254504	0.281069	-0.100954	S	3	N/A	0	0	-0.606126	-0.415449	-0.938556	0	-0.264714	-0.0884181	-0.812918	0	-0.169223	-0.486857	-0.171687	0	-0.459734	-0.25175	-0.499231	1	1	1	1	1	1	1	1	1	1	1	1	1	1	1	1
hypothetical protein	TGGT1_313340	1171	0	-0.387594	-0.0314378	0.137417	0	0.149793	0.196856	0.416651	0.537387	0.228294	0.279234	S	3	N/A	0	0	-0.387594	-0.0314378	0.137417	0	0.149793	0.196856	0.416651	NaN	NaN	NaN	NaN	NaN	NaN	NaN	NaN	1	1	1	1	1	1	1	1	0	0	0	0	0	0	0	0
hypothetical protein	TGGT1_273790	467	0	-0.385905	-0.426159	0.128585	0	0.248791	-0.219129	0.101896	0.634695	0.20703	-0.0266885	S	4	N/A	0	0	-0.0239649	0.18443	0.160389	0	0.0111651	-0.32751	-0.0547989	0	-0.747845	-1.03675	0.0967803	0	0.486416	-0.110749	0.258591	2	2	2	2	2	2	2	2	1	1	1	1	1	1	1	1
A C2HC-type zinc-finger protein;hypothetical protein	TGGT1_236850	1946	0	-0.385551	-0.161235	-0.44936	0	-0.209795	-0.137643	-0.0792931	0.175755	0.0235918	0.370067	S	3	N/A	0	0	-0.385551	-0.161235	-0.44936	0	-0.209795	-0.137643	-0.0792931	NaN	NaN	NaN	NaN	NaN	NaN	NaN	NaN	1	1	1	1	1	1	1	1	0	0	0	0	0	0	0	0
hypothetical protein	TGGT1_244640	497	0	-0.385247	-0.113909	0.275627	0	0.289397	0.578614	1.05239	0.674644	0.692523	0.776759	S	3	N/A	0	0	-0.385247	-0.113909	0.275627	0	0.289397	0.578614	1.05239	NaN	NaN	NaN	NaN	NaN	NaN	NaN	NaN	1	1	1	1	1	1	1	1	0	0	0	0	0	0	0	0
centrin 2	TGGT1_250340	149	0	-0.385122	0.0952733	2.09933	0	0.0821586	0.768888	1.90787	0.467281	0.673615	-0.19146	S	2	N/A	0	0	-0.385122	0.0952733	2.09933	0	0.0821586	0.768888	1.90787	NaN	NaN	NaN	NaN	NaN	NaN	NaN	NaN	1	1	1	1	1	1	1	1	0	0	0	0	0	0	0	0
C-5 cytosine-specific DNA methylase superfamily protein	TGGT1_243610	274	0	-0.384596	-0.297706	-0.332491	0	-0.109692	-0.841381	-0.354424	0.274904	-0.543675	-0.0219336	S	3	N/A	0	0	-0.384596	-0.297706	-0.332491	0	-0.109692	-0.841381	-0.354424	NaN	NaN	NaN	NaN	NaN	NaN	NaN	NaN	1	1	1	1	1	1	1	1	0	0	0	0	0	0	0	0
hypothetical protein;putative transmembrane protein	TGGT1_272460	513	0	-0.384101	0.283107	-0.32806	0	-0.399016	-0.833905	-0.556115	-0.014915	-1.11701	-0.228055	S	3	N/A	2	0	-0.384101	0.283107	-0.32806	0	-0.399016	-0.833905	-0.556115	NaN	NaN	NaN	NaN	NaN	NaN	NaN	NaN	1	1	1	1	1	1	1	1	0	0	0	0	0	0	0	0
hypothetical protein	TGGT1_224270	2954	0	-0.383187	-0.0661779	-0.593887	0	-0.0769035	-0.329907	-0.412054	0.306284	-0.263729	0.181832	S	2	N/A	0	0	-0.199857	0.17831	-0.443844	0	-0.232364	-0.24554	-0.127364	0	-0.566518	-0.310665	-0.743929	0	0.0785571	-0.414275	-0.696745	1	1	1	1	1	1	1	1	1	1	1	1	1	1	1	1
protein kinase domain-containing protein	TGGT1_256880	494	0	-0.383002	-0.0733259	-0.252248	0	-0.15833	-0.00183022	-0.398623	0.224673	0.0714957	-0.146375	S	3	HMM: MNFGIVLPSFATEARAE, NN: MNFGIVLPSFATEARAE	0	0	-0.383002	-0.0733259	-0.252248	0	-0.15833	-0.00183022	-0.398623	NaN	NaN	NaN	NaN	NaN	NaN	NaN	NaN	1	1	1	1	1	1	1	1	0	0	0	0	0	0	0	0
deoxyuridine 5'-triphosphate nucleotidohydrolase, putative;putative deoxyuridine 5'-triphosphate nucleotidohydrolase	TGGT1_233140	151	0	-0.382735	-0.241402	0.329616	0	0.0572969	0.416257	0.725083	0.440032	0.657659	0.395467	S	2	N/A	0	NaN	NaN	NaN	NaN	NaN	NaN	NaN	NaN	0	-0.382735	-0.241402	0.329616	0	0.0572969	0.416257	0.725083	0	0	0	0	0	0	0	0	1	1	1	1	1	1	1	1
alveolin domain containing intermediate filament IMC7	TGGT1_222220	121	0	-0.382618	-0.0215853	-0.431617	0	0.375853	0.279584	0.241758	0.758471	0.301169	0.673374	T	3	N/A	0	0	-0.382618	-0.0215853	-0.431617	0	0.375853	0.279584	0.241758	NaN	NaN	NaN	NaN	NaN	NaN	NaN	NaN	2	2	2	2	2	2	2	2	0	0	0	0	0	0	0	0
hypothetical protein	TGGT1_258080	617	0	-0.38252	0.550959	-0.0947919	0	-0.350481	-0.208428	-0.539613	0.0320386	-0.759386	-0.444822	S	3	N/A	0	NaN	NaN	NaN	NaN	NaN	NaN	NaN	NaN	0	-0.38252	0.550959	-0.0947919	0	-0.350481	-0.208428	-0.539613	0	0	0	0	0	0	0	0	1	1	1	1	1	1	1	1
hypothetical protein	TGGT1_258080	618	0	-0.38252	0.550959	-0.0947919	0	-0.350481	-0.208428	-0.539613	0.0320386	-0.759386	-0.444822	S	3	N/A	0	NaN	NaN	NaN	NaN	NaN	NaN	NaN	NaN	0	-0.38252	0.550959	-0.0947919	0	-0.350481	-0.208428	-0.539613	0	0	0	0	0	0	0	0	1	1	1	1	1	1	1	1
histone lysine demethylase JMJD4	TGGT1_224928	574	0	-0.38102	-0.25075	0.0503573	0	0.0355665	-0.144095	0.155056	0.416587	0.106655	0.104699	T	4	N/A	0	NaN	NaN	NaN	NaN	NaN	NaN	NaN	NaN	0	-0.38102	-0.25075	0.0503573	0	0.0355665	-0.144095	0.155056	0	0	0	0	0	0	0	0	1	1	1	1	1	1	1	1
phospholipase, patatin family protein	TGGT1_232600	665	0	-0.380754	-0.0958798	-0.931831	0	1.69292	2.70048	1.99659	2.07368	2.79636	2.92842	S	2	HMM: MMKGNSVSLRSLSLCLLFSLLLFSFCMDTRSSAT, NN: MMKGNSVSLRSLSLCLLFSLLLFSFCM	0	NaN	NaN	NaN	NaN	NaN	NaN	NaN	NaN	0	-0.380754	-0.0958798	-0.931831	0	1.69292	2.70048	1.99659	0	0	0	0	0	0	0	0	1	1	1	1	1	1	1	1
hypothetical protein	TGGT1_224070	1411	0	-0.379916	-0.102053	0.164073	0	-0.241324	0.315474	-0.33339	0.138592	0.417527	-0.497463	S	2	N/A	0	0	-0.379916	-0.102053	0.164073	0	-0.241324	0.315474	-0.33339	NaN	NaN	NaN	NaN	NaN	NaN	NaN	NaN	1	1	1	1	1	1	1	1	0	0	0	0	0	0	0	0
putative omega secalin	TGGT1_231960	337	0	-0.37972	-0.456889	-0.175543	0	-0.0899288	-0.0136841	0.214861	0.289791	0.443205	0.390404	S	2	HMM: MKVRSVLSVGFWAAACIAF, NN: MKVRSVLSVGFWAAACIAF	0	0	-0.149913	-0.11875	-0.149239	0	-0.0279813	-0.00192371	0.112418	0	-0.609526	-0.795027	-0.201848	0	-0.151876	-0.0254445	0.317303	1	1	1	1	1	1	1	1	1	1	1	1	1	1	1	1
VTC domain-containing protein	TGGT1_299080	1055	0	-0.379032	0.0436852	0.655631	0	0.39328	0.437302	0.497771	0.772313	0.393616	-0.15786	S	3	N/A	2	0	-0.379032	0.0436852	0.655631	0	0.39328	0.437302	0.497771	NaN	NaN	NaN	NaN	NaN	NaN	NaN	NaN	1	1	1	1	1	1	1	1	0	0	0	0	0	0	0	0
VTC domain-containing protein	TGGT1_299080	1057	0	-0.379032	0.0436852	0.655631	0	0.39328	0.437302	0.497771	0.772313	0.393616	-0.15786	S	3	N/A	2	0	-0.379032	0.0436852	0.655631	0	0.39328	0.437302	0.497771	NaN	NaN	NaN	NaN	NaN	NaN	NaN	NaN	1	1	1	1	1	1	1	1	0	0	0	0	0	0	0	0
hypothetical protein	TGGT1_255930	33	0	-0.37873	-0.494094	-0.0881119	0	0.0207724	-0.433984	-0.280627	0.399502	0.0601099	-0.192515	S	3	N/A	0	0	-0.37873	-0.494094	-0.0881119	0	0.0207724	-0.433984	-0.280627	NaN	NaN	NaN	NaN	NaN	NaN	NaN	NaN	1	1	1	1	1	1	1	1	0	0	0	0	0	0	0	0
hypothetical protein	TGGT1_293170	1790	0	-0.378634	-0.0186032	0.0216294	0	-0.229405	-0.458085	0.022401	0.149229	-0.439482	0.00077162	S	4	N/A	0	0	-0.378634	-0.0186032	0.0216294	0	-0.229405	-0.458085	0.022401	NaN	NaN	NaN	NaN	NaN	NaN	NaN	NaN	1	1	1	1	1	1	1	1	0	0	0	0	0	0	0	0
hypothetical protein	TGGT1_214220	198	0	-0.377603	-0.0393847	-0.298987	0	-0.225286	-0.420164	-0.345081	0.152317	-0.380779	-0.0460939	S	2	HMM: MASLLQSLHRLTFWLVGGTDTT, NN: MASLLQSLHRLTFWLVGGTDTT;N/A	0	0	-0.377603	-0.0393847	-0.298987	0	-0.225286	-0.420164	-0.345081	NaN	NaN	NaN	NaN	NaN	NaN	NaN	NaN	2	2	2	2	2	2	2	2	0	0	0	0	0	0	0	0
SWI2/SNF2-containing protein	TGGT1_229460	188	0	-0.377093	-0.368826	-0.440287	0	-0.221519	-0.351359	-0.449943	0.155574	0.0174673	-0.009656	S	2	N/A	0	NaN	NaN	NaN	NaN	NaN	NaN	NaN	NaN	0	-0.377093	-0.368826	-0.440287	0	-0.221519	-0.351359	-0.449943	0	0	0	0	0	0	0	0	1	1	1	1	1	1	1	1
hypothetical protein	TGGT1_225560	300	0	-0.376696	-0.386924	0.122634	0	-0.308331	-0.336165	-0.0827529	0.0683658	0.0507591	-0.205387	S	3	N/A	0	0	0.00512406	-0.132607	0.0900498	0	0.0992026	-0.191178	-0.0843018	0	-0.758517	-0.641241	0.155219	0	-0.715864	-0.481152	-0.0812041	6	6	6	6	6	6	6	6	1	1	1	1	1	1	1	1
surface antigen repeat-containing protein	TGGT1_212880	252	0	-0.37601	-0.0397878	-0.650229	0	-0.127329	0.132612	-0.427562	0.248681	0.1724	0.222667	S	3	N/A	0	0	-0.127715	0.133948	-0.487686	0	0.148948	0.0779637	-0.157583	0	-0.624305	-0.213524	-0.812772	0	-0.403606	0.18726	-0.697542	1	1	1	1	1	1	1	1	1	1	1	1	1	1	1	1
nuclear factor NF2	TGGT1_286790	305	0	-0.375215	0.208573	-0.414715	0	-0.411275	-0.444848	-0.566688	-0.0360596	-0.653421	-0.151973	S	3	N/A	0	0	-0.429715	0.29351	-0.574938	0	-0.278367	-0.452781	-0.362277	0	-0.320716	0.123636	-0.254492	0	-0.544184	-0.436915	-0.771099	2	2	2	2	2	2	2	2	1	1	1	1	1	1	1	1
rhoptry neck protein RON5	TGGT1_311470	357	0	-0.374554	-0.498703	-0.0285459	0	-0.626107	-0.24914	-0.133668	-0.251553	0.249563	-0.105123	S	3	HMM: MAEFTWRPLLMSLPKMIAFFHILLFSGALAA, NN: MAEFTWRPLLMSLPKMIAFFHILLFSGALAA	0	NaN	NaN	NaN	NaN	NaN	NaN	NaN	NaN	0	-0.374554	-0.498703	-0.0285459	0	-0.626107	-0.24914	-0.133668	0	0	0	0	0	0	0	0	3	3	3	3	3	3	3	3
dense granule protein GRA8	TGGT1_254720	264	0	-0.373754	0.00996694	-0.306877	0	-0.604109	-0.382047	-0.649278	-0.230356	-0.392014	-0.3424	T	3	HMM: MALPLRVSATVFVVFAVFGVARAM, NN: MALPLRVSATVFVVFAVFGVARAM;N/A	0	0	-0.373754	0.00996694	-0.306877	0	-0.604109	-0.382047	-0.649278	NaN	NaN	NaN	NaN	NaN	NaN	NaN	NaN	1	1	1	1	1	1	1	1	0	0	0	0	0	0	0	0
hypothetical protein	TGGT1_213920	589	0	-0.373477	-0.109453	-0.11018	0	-0.257055	-0.872733	-0.469349	0.116421	-0.76328	-0.359169	S	3	N/A	0	0	-0.294463	0.0397311	-0.198109	0	0.0469489	-0.275643	0.172243	0	-0.452491	-0.258638	-0.0222507	0	-0.56106	-1.46982	-1.11094	1	1	1	1	1	1	1	1	1	1	1	1	1	1	1	1
folate/biopterin transporter subfamily protein	TGGT1_260220	727	0	-0.372647	-0.293083	-0.631541	0	-0.240845	-0.191458	-0.572542	0.131802	0.101625	0.058999	S	3	N/A	13	NaN	NaN	NaN	NaN	NaN	NaN	NaN	NaN	0	-0.372647	-0.293083	-0.631541	0	-0.240845	-0.191458	-0.572542	0	0	0	0	0	0	0	0	1	1	1	1	1	1	1	1
putative U5 snRNP-associated subunit;U5 snRNP-associated subunit, putative	TGGT1_205220	1070	0	-0.372566	-0.269126	-0.732615	0	-0.223157	-0.10165	-0.124724	0.14941	0.167475	0.607891	T	2	N/A	0	0	-0.372566	-0.269126	-0.732615	0	-0.223157	-0.10165	-0.124724	NaN	NaN	NaN	NaN	NaN	NaN	NaN	NaN	1	1	1	1	1	1	1	1	0	0	0	0	0	0	0	0
hypothetical protein	TGGT1_290620	2005	0	-0.372444	0.0181555	-0.320483	0	-0.263531	-0.30148	-0.00341295	0.108913	-0.319635	0.31707	S	2	N/A	0	0	-0.109691	0.0654346	-0.133028	0	-0.055245	-0.148683	0.128318	0	-0.635196	-0.0291235	-0.507939	0	-0.471817	-0.454277	-0.135144	2	2	2	2	2	2	2	2	1	1	1	1	1	1	1	1
hypothetical protein;protein kinase domain protein	TGGT1_245580	355	0	-0.372424	0.141488	1.29585	0	-0.233475	0.0187176	0.771941	0.138949	-0.122771	-0.523914	T	3	HMM: MGGTRGRRPARGRRAENVPSSPKSLASGVAASLSCSAR, NN: MGGTRGRRPARGRRAE;N/A	0	0	-0.372424	0.141488	1.29585	0	-0.233475	0.0187176	0.771941	NaN	NaN	NaN	NaN	NaN	NaN	NaN	NaN	3	3	3	3	3	3	3	3	0	0	0	0	0	0	0	0
diacylglycerol kinase accessory domain (presumed) domain-containing protein	TGGT1_202460	485	0	-0.371995	-0.104874	0.100458	0	-0.625	0.0264977	0.108039	-0.253005	0.131372	0.0075809	S	3	N/A	0	0	-0.371995	-0.104874	0.100458	0	-0.625	0.0264977	0.108039	NaN	NaN	NaN	NaN	NaN	NaN	NaN	NaN	1	1	1	1	1	1	1	1	0	0	0	0	0	0	0	0
amine-terminal region of chorein, A TM vesicle-mediated sorter;hypothetical protein	TGGT1_291180	907	0	-0.371766	0.18441	-0.475012	0	-0.341893	-0.295634	-0.395867	0.0298727	-0.480044	0.0791446	S	2	N/A	0	0	-0.390248	0.209668	-0.550045	0	-0.217211	-0.263707	-0.361857	0	-0.353284	0.159153	-0.399979	0	-0.466576	-0.327561	-0.429878	11	11	11	11	11	11	11	11	9	9	9	9	9	9	9	9
CBS domain-containing protein	TGGT1_239870	22	0	-0.371688	-0.486433	0.0712657	0	0.271872	0.387939	0.0990375	0.643559	0.874372	0.0277718	S	2	N/A	0	NaN	NaN	NaN	NaN	NaN	NaN	NaN	NaN	0	-0.371688	-0.486433	0.0712657	0	0.271872	0.387939	0.0990375	0	0	0	0	0	0	0	0	1	1	1	1	1	1	1	1
hypothetical protein;putative transmembrane protein	TGGT1_218730	136	0	-0.371581	-0.0198073	0.0442941	0	-0.460376	-0.364147	0.0886849	-0.088795	-0.34434	0.0443907	S	3	HMM: MAANVVAGAVCCCSVPYPKTRAE, NN: MAANVVAGAVCCCSVPYPKTRAERRILLCGGVLNILLPCGVGS	2	0	-0.179164	0.0314801	0.00995445	0	-0.0643678	-0.256835	0.0643532	0	-0.563998	-0.0710947	0.0786338	0	-0.856384	-0.471459	0.113017	3	3	3	3	3	3	3	3	1	1	1	1	1	1	1	1
hypothetical protein;putative nuclear NF-kB activator	TGGT1_288350	436	0	-0.371064	0.0830764	-0.534888	0	-0.526394	-0.629389	-0.747933	-0.15533	-0.712466	-0.213045	T	3	N/A	0	0	-0.715047	0.0939094	-0.872921	0	-1.11483	-1.19439	-1.4545	0	-0.0270803	0.0722435	-0.196855	0	0.0620415	-0.0643898	-0.04137	1	1	1	1	1	1	1	1	1	1	1	1	1	1	1	1
hypothetical protein	TGGT1_249780	36	0	-0.369808	-0.00262505	-0.77196	0	-0.58106	0.0905253	-0.5274	-0.211252	0.0931504	0.24456	S	3	N/A	0	0	-0.507161	-0.140025	-0.604254	0	-0.121073	0.0715836	-0.27938	0	-0.232454	0.134775	-0.939665	0	-1.04105	0.109467	-0.77542	2	2	2	2	2	2	2	2	1	1	1	1	1	1	1	1
hypothetical protein	TGGT1_295360	220	0	-0.369593	0.366966	1.58144	0	-0.54003	0.0472834	1.50029	-0.170437	-0.319682	-0.0811465	S	4	N/A	0	0	-0.0454035	0.229934	1.12465	0	-0.0488839	0.0634584	1.02687	0	-0.693782	0.503998	2.03823	0	-1.03118	0.0311084	1.97372	8	8	8	8	8	8	8	8	2	2	2	2	2	2	2	2
phosphofructokinase domain-containing protein	TGGT1_281400	392	0	-0.368578	0.880961	0.013773	0	0.243979	0.130713	-0.218458	0.612557	-0.750249	-0.232231	S	3	N/A	0	0	-0.368578	0.880961	0.013773	0	0.243979	0.130713	-0.218458	NaN	NaN	NaN	NaN	NaN	NaN	NaN	NaN	1	1	1	1	1	1	1	1	0	0	0	0	0	0	0	0
eIF2 kinase IF2K-D (incomplete catalytic triad)	TGGT1_319610	404	0	-0.368367	-0.00739184	-0.172403	0	0.119305	0.256037	0.287506	0.487672	0.263428	0.45991	S	3	N/A	0	0	-0.368367	-0.00739184	-0.172403	0	0.119305	0.256037	0.287506	NaN	NaN	NaN	NaN	NaN	NaN	NaN	NaN	2	2	2	2	2	2	2	2	0	0	0	0	0	0	0	0
histamine-releasing factor, putative;putative histamine-releasing factor	TGGT1_251680	63	0	-0.367892	-0.324137	-0.384649	0	-0.160622	-0.187748	0.10077	0.20727	0.136389	0.485419	S	3	N/A	0	0	-0.367892	-0.324137	-0.384649	0	-0.160622	-0.187748	0.10077	NaN	NaN	NaN	NaN	NaN	NaN	NaN	NaN	1	1	1	1	1	1	1	1	0	0	0	0	0	0	0	0
hypothetical protein	TGGT1_299250	84	0	-0.367452	0.307979	-0.291035	0	-0.325752	-0.0770828	-0.630404	0.0416999	-0.385061	-0.33937	T	3	N/A	0	0	-0.367452	0.307979	-0.291035	0	-0.325752	-0.0770828	-0.630404	NaN	NaN	NaN	NaN	NaN	NaN	NaN	NaN	2	2	2	2	2	2	2	2	0	0	0	0	0	0	0	0
putative transmembrane protein	TGGT1_363940	180	0	-0.367426	-0.161747	-0.180227	0	-0.0621522	-0.289023	-0.113178	0.305274	-0.127276	0.0670499	S	2	N/A	2	0	-0.134008	-0.0725011	-0.332201	0	-0.325293	-0.419543	-0.314164	0	-0.600844	-0.250994	-0.028254	0	0.200989	-0.158503	0.087809	2	2	2	2	2	2	2	2	1	1	1	1	1	1	1	1
kinesin heavy chain, putative;putative kinesin heavy chain	TGGT1_273560	468	0	-0.367316	0.125817	2.26211	0	-0.359437	0.472813	2.19123	0.007879	0.346996	-0.0708735	S	2	N/A	0	0	-0.135198	0.0794974	1.87301	0	-0.374484	0.298362	1.69303	0	-0.599435	0.172136	2.65121	0	-0.344391	0.647264	2.68944	1	1	1	1	1	1	1	1	1	1	1	1	1	1	1	1
hypothetical protein	TGGT1_240490	113	0	-0.367272	0.536604	0.325729	0	0.707604	0.147853	0.345649	1.07488	-0.388751	0.0199196	S	3	N/A	0	0	-0.367272	0.536604	0.325729	0	0.707604	0.147853	0.345649	NaN	NaN	NaN	NaN	NaN	NaN	NaN	NaN	1	1	1	1	1	1	1	1	0	0	1	1	0	0	1	0
nuclear factor NF2	TGGT1_286790	301	0	-0.366779	0.269576	-0.435988	0	-0.357969	-0.386677	-0.519859	0.0088107	-0.656252	-0.0838718	S	3	N/A	0	0	-0.306207	0.310914	-0.433565	0	-0.229724	-0.39725	-0.415273	0	-0.427352	0.228237	-0.43841	0	-0.486213	-0.376103	-0.624446	2	2	2	2	2	2	2	2	2	2	2	2	2	2	2	2
protein phosphatase 2C domain-containing protein	TGGT1_267100	338	0	-0.36626	-0.0233544	0.122353	0	0.0107493	-0.288726	-0.0739086	0.377009	-0.265372	-0.196261	S	3	N/A	0	0	-0.36626	-0.0233544	0.122353	0	0.0107493	-0.288726	-0.0739086	NaN	NaN	NaN	NaN	NaN	NaN	NaN	NaN	1	1	1	1	1	1	1	1	0	0	0	0	0	0	0	0
hypothetical protein	TGGT1_288420	409	0	-0.365321	0.250791	-0.689911	0	-0.3419	-0.326904	-0.384617	0.0234217	-0.577694	0.305294	S	3	N/A	0	0	-0.365321	0.250791	-0.689911	0	-0.3419	-0.326904	-0.384617	NaN	NaN	NaN	NaN	NaN	NaN	NaN	NaN	1	1	1	1	1	1	1	1	0	0	0	0	0	0	0	0
hypothetical protein;putative transmembrane protein	TGGT1_289880	932	0	-0.365069	-0.598628	0.748371	0	-0.415312	-0.0799119	0.559648	-0.0502427	0.518716	-0.188723	T	3	N/A	2	0	-0.348523	-0.513743	0.65279	0	-0.257267	-0.0611639	0.440507	0	-0.381615	-0.683512	0.843952	0	-0.573356	-0.09866	0.67879	7	7	7	7	7	7	7	7	3	3	3	3	3	3	3	3
hypothetical protein	TGGT1_205562	4720	0	-0.36505	-0.216139	-0.329629	0	-0.197528	-0.700924	-0.813828	0.167523	-0.484785	-0.484199	S	3	N/A	0	0	-0.0434036	-0.367664	0.0597535	0	-0.00416046	-0.586785	-0.626726	0	-0.686697	-0.0646136	-0.719011	0	-0.390895	-0.815063	-1.00093	2	2	2	2	2	2	2	2	1	1	1	1	1	1	1	1
hypothetical protein;putative transmembrane protein	TGGT1_220950;TGGT1_410360	149;261	0	-0.364923	0.0799994	-0.153233	0	-0.0668823	-0.112699	-0.334511	0.298041	-0.192699	-0.181278	S	3	HMM: MWRIWRCRLSFLFATGCLLGALTAGLGS, NN: MWRIWRCRLSFLFATGCLLGALTA;N/A	0;1	0	-0.192702	-0.127829	-0.357235	0	0.00441116	-0.144427	-0.304766	0	-0.537144	0.287828	0.0507684	0	-0.138176	-0.0809713	-0.364256	1	1	1	1	1	1	1	1	1	1	1	1	1	1	1	1
DNA replication licensing factor MCM4, putative;putative DNA replication licensing factor MCM4	TGGT1_219700	122	0	-0.364325	-0.132749	0.0711967	0	-0.652579	-0.294822	-0.521952	-0.288254	-0.162073	-0.593148	S	2	N/A	0	0	-0.364325	-0.132749	0.0711967	0	-0.652579	-0.294822	-0.521952	NaN	NaN	NaN	NaN	NaN	NaN	NaN	NaN	1	1	1	1	1	1	1	1	0	0	0	0	0	0	0	0
RNA recognition motif-containing protein	TGGT1_218600	181	0	-0.363135	-0.503037	1.64226	0	-0.500267	-0.0674005	0.753296	-0.137132	0.435636	-0.888967	S	2	N/A	0	NaN	NaN	NaN	NaN	NaN	NaN	NaN	NaN	0	-0.363135	-0.503037	1.64226	0	-0.500267	-0.0674005	0.753296	0	0	0	0	0	0	0	0	1	1	1	1	1	1	1	1
Tyrosine kinase-like (TKL) protein	TGGT1_237210	729	0	-0.362769	0.220041	-0.245083	0	-0.802588	-0.775135	-0.846504	-0.439819	-0.995176	-0.601421	S	3	N/A	0	NaN	NaN	NaN	NaN	NaN	NaN	NaN	NaN	0	-0.362769	0.220041	-0.245083	0	-0.802588	-0.775135	-0.846504	0	0	0	0	0	0	0	0	2	2	2	2	2	2	2	2
hypothetical protein	TGGT1_297210	3759	0	-0.362432	-0.414644	-1.0259	0	-0.493787	-0.740643	-1.26719	-0.131355	-0.326	-0.241287	S	2	HMM: MSPSGASPPKAPPWAAVARARLPAPFVSGLETGAVGE, NN: MSPSGASPPKAPPWAAVARARLPAPFVSGL	0	0	-0.380424	-0.282458	-0.540903	0	-0.519787	-0.589831	-0.964917	0	-0.344441	-0.546829	-1.5109	0	-0.467788	-0.891455	-1.56946	1	1	1	1	1	1	1	1	1	1	1	1	1	1	1	1
NLI interacting factor family phosphatase	TGGT1_202550	1691	0	-0.362381	-0.172756	-0.29737	0	-0.0270212	-0.00997785	0.232916	0.33536	0.162779	0.530286	S	3	N/A	0	NaN	NaN	NaN	NaN	NaN	NaN	NaN	NaN	0	-0.362381	-0.172756	-0.29737	0	-0.0270212	-0.00997785	0.232916	0	0	0	0	0	0	0	0	1	1	1	1	1	1	1	1
histone lysine demethylase JMJD6a	TGGT1_261260A	49	0	-0.362117	0.355492	1.00714	0	-0.00174892	0.228713	1.79588	0.360369	-0.12678	0.788732	S	3	HMM: MSGQALAAATAAVPSGAAT, NN: MSGQALAAATAAVPSGAAT;HMM: MSGQDLAAATAAVPSGAAT, NN: MSGQDLAAATAAVPSGAAT	0	NaN	NaN	NaN	NaN	NaN	NaN	NaN	NaN	0	-0.362117	0.355492	1.00714	0	-0.00174892	0.228713	1.79588	0	0	0	0	0	0	0	0	1	1	1	1	1	1	1	1
hypothetical protein;putative transmembrane protein	TGGT1_289880	674	0	-0.3607	-0.137448	-0.592295	0	-0.31845	-0.514375	-0.781024	0.0422501	-0.376927	-0.188729	S	2	N/A	2	0	-0.3607	-0.137448	-0.592295	0	-0.31845	-0.514375	-0.781024	NaN	NaN	NaN	NaN	NaN	NaN	NaN	NaN	1	1	1	1	1	1	1	1	0	0	0	0	0	0	0	0
DnaJ domain-containing protein	TGGT1_246340	871	0	-0.359606	-0.387002	-0.269516	0	-0.325606	-0.379504	-0.0856414	0.0340004	0.0074985	0.183875	S	2	HMM: MRKSATTSASIFRQRHGKLSVFVYQVAAVLPVALCF, NN: MRKSATTSASIFRQRHGKLSVFVYQVAAVLPVALCF;N/A	0;3	NaN	NaN	NaN	NaN	NaN	NaN	NaN	NaN	0	-0.359606	-0.387002	-0.269516	0	-0.325606	-0.379504	-0.0856414	0	0	0	0	0	0	0	0	1	1	1	1	1	1	1	1
hypothetical protein;putative proteophosphoglycan 5, related protein	TGGT1_249440	1118	0	-0.35863	-0.112313	-0.147444	0	-0.421349	-0.167876	-0.194709	-0.0627189	-0.0555632	-0.047265	T	3	N/A	0	0	-0.35863	-0.112313	-0.147444	0	-0.421349	-0.167876	-0.194709	NaN	NaN	NaN	NaN	NaN	NaN	NaN	NaN	1	1	1	1	1	1	1	1	0	0	0	0	0	0	0	0
hypothetical protein	TGGT1_247450	1188	0	-0.356988	-0.0808076	-0.178759	0	0.196933	0.0406559	-0.103808	0.553921	0.121464	0.0749503	S	2	N/A	0	0	-0.356988	-0.0808076	-0.178759	0	0.196933	0.0406559	-0.103808	NaN	NaN	NaN	NaN	NaN	NaN	NaN	NaN	1	1	1	1	1	1	1	1	0	0	0	0	0	0	0	0
hypothetical protein	TGGT1_308860	231	0	-0.356539	-0.401499	-0.399562	0	-0.582298	-0.577828	-0.312624	-0.22576	-0.176329	0.086938	S	4	N/A	0	0	-0.149629	-0.29552	-0.226648	0	-0.272578	-0.305512	-0.104712	0	-0.563449	-0.507479	-0.572476	0	-0.892019	-0.850144	-0.520536	5	5	5	5	5	5	5	5	2	2	2	2	2	2	2	2
diacylglycerol kinase, putative;putative diacylglycerol kinase	TGGT1_239250	1516	0	-0.356133	0.20759	0.11165	0	0.188811	-0.148309	0.362467	0.544944	-0.355899	0.250817	S	2	HMM: MAQLASRSLCAGPSSACHGSRRFLLASLAVLFFVGLGCCLGV, NN: MAQLASRSLCAGPSSACHGSRRFLLASLAVLFFVGLGCCL	3	0	-0.094409	0.663437	-0.014943	0	0.133853	-0.382146	0.148626	0	-0.617858	-0.248257	0.238244	0	0.243768	0.0855278	0.576309	1	1	1	1	1	1	1	1	1	1	1	1	1	1	1	1
hypothetical protein	TGGT1_312580	112	0	-0.355882	-0.0676698	0.681082	0	0.0826888	0.232306	1.03018	0.43857	0.299976	0.349101	S	2	HMM: METLKSLVAFLVLPLCPGRQQ, NN: METLKSLVAFLVLPLCPGRQQAV	0	0	-0.355882	-0.0676698	0.681082	0	0.0826888	0.232306	1.03018	NaN	NaN	NaN	NaN	NaN	NaN	NaN	NaN	2	2	2	2	2	2	2	2	0	0	0	0	0	0	0	0
protein kinase	TGGT1_231070	269	0	-0.355469	-0.0792601	-0.0469975	0	0.131216	-0.137763	-0.274316	0.486686	-0.0585024	-0.227319	S	2	N/A	0	NaN	NaN	NaN	NaN	NaN	NaN	NaN	NaN	0	-0.355469	-0.0792601	-0.0469975	0	0.131216	-0.137763	-0.274316	0	0	0	0	0	0	0	0	1	1	1	1	1	1	1	1
CBF/Mak21 family protein	TGGT1_313990	966	0	-0.354946	-0.304907	-0.0670279	0	-0.0598475	-0.0322849	0.114584	0.295099	0.272622	0.181612	S	3	N/A	0	0	-0.354946	-0.304907	-0.0670279	0	-0.0598475	-0.0322849	0.114584	NaN	NaN	NaN	NaN	NaN	NaN	NaN	NaN	1	1	1	1	1	1	1	1	0	0	0	0	0	0	0	0
protein kinase	TGGT1_259710	221	0	-0.354793	-0.226449	-0.47215	0	-0.951868	-0.797366	-0.706076	-0.597076	-0.570917	-0.233926	S	3	N/A	0	0	-0.280705	-0.119687	-0.407234	0	-0.717459	-0.724895	-0.565572	0	-0.42888	-0.33321	-0.537066	0	-1.18628	-0.869837	-0.84658	1	1	1	1	1	1	1	1	2	2	2	2	2	2	2	2
WD domain, G-beta repeat-containing protein	TGGT1_311400	798	0	-0.353448	-0.325416	0.353065	0	-0.264729	0.145406	0.635464	0.088719	0.470822	0.282399	S	2	N/A	0	0	-0.225406	-0.168339	0.299598	0	-0.138093	-0.0453264	0.619015	0	-0.481491	-0.482493	0.406533	0	-0.391366	0.336138	0.651913	1	1	1	1	1	1	1	1	1	1	1	1	1	1	1	1
hypothetical protein;trafficking particle complex subunit 10	TGGT1_227610	2240	0	-0.353027	0.269669	1.08793	0	-0.375015	-0.014648	0.78121	-0.021988	-0.284317	-0.306722	S	2	N/A	0	NaN	NaN	NaN	NaN	NaN	NaN	NaN	NaN	0	-0.353027	0.269669	1.08793	0	-0.375015	-0.014648	0.78121	0	0	0	0	0	0	0	0	1	1	1	1	1	1	1	1
hypothetical protein	TGGT1_300330	27	0	-0.352587	-0.295626	-0.144089	0	0.0360452	-0.211588	-0.370929	0.388633	0.0840375	-0.22684	S	2	N/A	0	NaN	NaN	NaN	NaN	NaN	NaN	NaN	NaN	0	-0.352587	-0.295626	-0.144089	0	0.0360452	-0.211588	-0.370929	0	0	0	0	0	0	0	0	4	4	4	4	4	4	4	4
zinc finger (CCCH type) motif-containing protein	TGGT1_218300	1198	0	-0.352388	-0.0275201	-0.130539	0	0.146683	-0.0473663	0.143938	0.499072	-0.0198462	0.274477	S	2	N/A	0	0	-0.352388	-0.0275201	-0.130539	0	0.146683	-0.0473663	0.143938	NaN	NaN	NaN	NaN	NaN	NaN	NaN	NaN	1	1	1	1	1	1	1	1	0	0	0	0	0	0	0	0
signal peptidase	TGGT1_214090	940	0	-0.35193	-0.10587	0.0590408	0	-0.000918535	0.069812	0.020357	0.351011	0.175682	-0.0386838	S	3	N/A	0	0	0.174335	0.0924504	0.244177	0	0.0603614	-0.0937662	0.0465596	0	-0.878194	-0.30419	-0.126095	0	-0.0621985	0.23339	-0.00584567	9	9	9	9	9	9	9	9	1	1	1	1	1	1	1	1
PEP-carboxykinase I	TGGT1_289650	102	0	-0.350169	0.284623	0.58976	0	0.444391	0.0793523	0.954215	0.79456	-0.205271	0.364455	S	4	N/A	0	0	-0.350169	0.284623	0.58976	0	0.444391	0.0793523	0.954215	NaN	NaN	NaN	NaN	NaN	NaN	NaN	NaN	3	3	3	3	3	3	3	3	0	0	0	0	0	0	0	0
tetratricopeptide repeat-containing protein	TGME49_299970	170	0	-0.350075	0.616735	1.17735	0	-0.153168	0.493926	1.03326	0.196908	-0.122809	-0.14409	S	2	N/A	0	NaN	NaN	NaN	NaN	NaN	NaN	NaN	NaN	0	-0.350075	0.616735	1.17735	0	-0.153168	0.493926	1.03326	0	0	0	0	0	0	0	0	1	1	1	1	1	1	1	1
hypothetical protein;putative ribophorin I, related protein	TGGT1_202568	135	0	-0.350043	0.0706321	0.00484282	0	-0.179076	-0.330239	-0.104373	0.170967	-0.400872	-0.109216	S	3	N/A	0	0	-0.350043	0.0706321	0.00484282	0	-0.179076	-0.330239	-0.104373	NaN	NaN	NaN	NaN	NaN	NaN	NaN	NaN	1	1	1	1	1	1	1	1	0	0	0	0	0	0	0	0
polyadenylate binding protein, putative;putative polyadenylate binding protein	TGGT1_224850	287	0	-0.349948	-0.152884	0.144467	0	-0.468262	-0.639633	-0.420766	-0.118314	-0.486749	-0.565233	S	2	N/A	0	0	-0.349948	-0.152884	0.144467	0	-0.468262	-0.639633	-0.420766	NaN	NaN	NaN	NaN	NaN	NaN	NaN	NaN	1	1	1	1	1	1	1	1	0	0	0	0	0	0	0	0
hypothetical protein	TGGT1_254870	328	0	-0.34954	-0.220459	0.877518	0	-0.295359	-0.120864	0.788807	0.0541808	0.0995948	-0.0887119	S	2	N/A	0	0	-0.413844	-0.347205	0.826763	0	0.149673	-0.0667754	0.582604	0	-0.285235	-0.0937121	0.928274	0	-0.740391	-0.174952	0.995009	4	4	4	4	4	4	4	4	2	2	2	2	2	2	2	2
serine/threonine specific protein phosphatase	TGGT1_304955	2768	0	-0.349374	-0.11791	-0.151954	0	0.262613	0.464495	0.644498	0.611987	0.582405	0.796452	T	3	N/A	3	0	-0.349374	-0.11791	-0.151954	0	0.262613	0.464495	0.644498	NaN	NaN	NaN	NaN	NaN	NaN	NaN	NaN	1	1	1	1	1	1	1	1	0	0	0	0	0	0	0	0
hypothetical protein	TGGT1_244460	1028	0	-0.349284	0.13951	-0.590172	0	-0.132968	-0.0604156	-0.357107	0.216316	-0.199925	0.233065	S	2	N/A	0	0	-0.344441	0.0871898	-0.497789	0	0.267025	0.303718	0.0559331	0	-0.354127	0.191829	-0.682555	0	-0.532961	-0.42455	-0.770147	1	1	1	1	1	1	1	1	1	1	1	1	1	1	1	1
NAD(+)/NADH kinase domain-containing protein	TGGT1_244700	1789	0	-0.349217	0.191951	0.237707	0	-0.117828	-0.230952	0.477065	0.231389	-0.422903	0.239358	S	3	N/A	0	NaN	NaN	NaN	NaN	NaN	NaN	NaN	NaN	0	-0.349217	0.191951	0.237707	0	-0.117828	-0.230952	0.477065	0	0	0	0	0	0	0	0	1	1	1	1	1	1	1	1
hypothetical protein;putative transmembrane protein	TGGT1_286190	698	0	-0.348856	0.2847	0.159743	0	0.457529	0.837602	-0.171997	0.806385	0.552902	-0.331739	T	2	N/A	1	NaN	NaN	NaN	NaN	NaN	NaN	NaN	NaN	0	-0.348856	0.2847	0.159743	0	0.457529	0.837602	-0.171997	0	0	0	0	0	0	0	0	1	1	1	1	1	1	1	1
hypothetical protein	TGGT1_282070	819	0	-0.348322	-0.146103	0.241312	0	0.143808	0.156772	0.924728	0.492129	0.302875	0.683416	S	3	N/A	0	NaN	NaN	NaN	NaN	NaN	NaN	NaN	NaN	0	-0.348322	-0.146103	0.241312	0	0.143808	0.156772	0.924728	0	0	0	0	0	0	0	0	1	1	1	1	1	1	1	1
hypothetical protein	TGGT1_206630	568	0	-0.348232	-0.443414	-0.363359	0	-0.55518	-0.359908	-0.691288	-0.206948	0.0835054	-0.327929	S	4	N/A	6	0	-0.348232	-0.443414	-0.363359	0	-0.55518	-0.359908	-0.691288	NaN	NaN	NaN	NaN	NaN	NaN	NaN	NaN	1	1	1	1	1	1	1	1	0	0	0	0	0	0	0	0
bromodomain-containing protein	TGGT1_263580	42	0	-0.3479	-0.230799	-0.084945	0	0.143515	-0.14077	-0.389137	0.491415	0.0900286	-0.304192	S	2	N/A	0	0	-0.408163	-0.138896	-0.347708	0	-0.168917	-0.342347	-0.254547	0	-0.287637	-0.322702	0.177818	0	0.455947	0.0608067	-0.523727	1	1	1	1	1	1	1	1	1	1	1	1	1	1	1	1
putative translation initiation factor IF-2;translation initiation factor IF-2, putative	TGGT1_214270	238	0	-0.347768	-0.272407	0.41915	0	0.0925993	-0.217709	0.0957538	0.440367	0.0546986	-0.323396	S	3	N/A	0	0	-0.347768	-0.272407	0.41915	0	0.0925993	-0.217709	0.0957538	NaN	NaN	NaN	NaN	NaN	NaN	NaN	NaN	1	1	1	1	1	1	1	1	0	0	0	0	0	0	0	0
hypothetical protein	TGGT1_235140	154	0	-0.347751	0.226683	0.269278	0	0.403585	0.347202	-0.0565833	0.751336	0.120519	-0.325861	S	3	HMM: PSALLRRCPFLVAGRQPARAVRAA, NN: PSALLRRCPFLVAGRQPARAV;N/A	0	0	-0.347751	0.226683	0.269278	0	0.403585	0.347202	-0.0565833	NaN	NaN	NaN	NaN	NaN	NaN	NaN	NaN	1	1	1	1	1	1	1	1	0	0	0	0	0	0	0	0
ATPase, AAA family protein	TGGT1_247390	159	0	-0.347222	0.354556	0.0300552	0	0.0148034	0.439151	0.330679	0.362026	0.0845946	0.300624	T	3	HMM: MDEKRKKKRRRRAQASSPALPASCSAALCASGPSSVVCS, NN: MDEKRKKKRRRRAQASSPALPASCSAA;HMM: MDEKRKKKRRRRAQASSPALPASRSAALCASGPSSVVCS, NN: MDEKRKKKRRRRAQASSPALPASRSAALCASGPSSVVCS	0	0	-0.347222	0.354556	0.0300552	0	0.0148034	0.439151	0.330679	NaN	NaN	NaN	NaN	NaN	NaN	NaN	NaN	1	1	1	1	1	1	1	1	0	0	0	0	0	0	0	0
hypothetical protein	TGGT1_244690	162	0	-0.346905	-0.13623	0.0711258	0	-0.266278	0.123044	0.20753	0.080627	0.259274	0.136404	S	3	N/A	0	0	-0.0224419	-0.0921677	0.34762	0	-0.391473	0.447514	0.952954	0	-0.671367	-0.180292	-0.205369	0	-0.141082	-0.201426	-0.537894	1	1	1	1	1	1	1	1	1	1	1	1	1	1	1	1
putative trichohyalin;trichohyalin, putative	TGME49_242790	138	0	-0.346027	-0.429096	0.347953	0	-0.75307	-0.291379	0.503678	-0.407043	0.137717	0.155724	S	3	N/A	0	0	-0.346027	-0.429096	0.347953	0	-0.75307	-0.291379	0.503678	NaN	NaN	NaN	NaN	NaN	NaN	NaN	NaN	1	1	1	1	1	1	1	1	0	0	0	0	0	0	0	0
plasma membrane-type Ca(2+)-ATPase A1 PMCAA1	TGGT1_312100	1145	0	-0.345826	0.408414	-0.657291	0	-0.118733	-0.263871	-0.396237	0.227093	-0.672285	0.261054	T	3	N/A	11	0	-0.345826	0.408414	-0.657291	0	-0.118733	-0.263871	-0.396237	NaN	NaN	NaN	NaN	NaN	NaN	NaN	NaN	1	1	1	1	1	1	1	1	0	0	0	0	0	0	0	0
hypothetical protein	TGGT1_289540	871	0	-0.345317	0.130157	-0.0705098	0	0.263034	-0.206254	0.181487	0.608351	-0.336411	0.251997	S	2	HMM: MSHKTMAKSGGRSTGAVRSHDAGSPSAPVASKSRPWRLGCMVVSLAAFAVAIST, NN: MSHKTMAKSGGRSTGAVRSHDAGSPSAPVASKSRPWRLGCMVVSLAAFAVAI	0	0	-0.345317	0.130157	-0.0705098	0	0.263034	-0.206254	0.181487	NaN	NaN	NaN	NaN	NaN	NaN	NaN	NaN	1	1	1	1	1	1	1	1	0	0	0	0	0	0	0	0
AP2 domain transcription factor AP2IX-5	TGGT1_289710	2211	0	-0.345235	-0.282458	-0.493812	0	-0.202605	-0.22578	-0.182534	0.14263	0.0566785	0.311278	S	3	HMM: MAWPPTPTASPSAKQTPLASLLPLHQFFPSSPGC, NN: MAWPPTPTASPSAKQTPLASLLPLHQFFPSSPGC	0	0	-0.345235	-0.282458	-0.493812	0	-0.202605	-0.22578	-0.182534	NaN	NaN	NaN	NaN	NaN	NaN	NaN	NaN	2	2	2	2	2	2	2	2	0	0	0	0	0	0	0	0
hypothetical protein	TGGT1_244460	1027	0	-0.344441	0.0871898	-0.497789	0	0.267025	0.303718	0.0559331	0.611467	0.216529	0.553723	S	2	N/A	0	0	-0.344441	0.0871898	-0.497789	0	0.267025	0.303718	0.0559331	NaN	NaN	NaN	NaN	NaN	NaN	NaN	NaN	1	1	1	1	1	1	1	1	0	0	0	0	0	0	0	0
hypothetical protein	TGGT1_297210	3758	0	-0.344441	-0.546829	-1.5109	0	-0.467788	-0.891455	-1.56946	-0.123346	-0.344626	-0.05856	S	2	HMM: MSPSGASPPKAPPWAAVARARLPAPFVSGLETGAVGE, NN: MSPSGASPPKAPPWAAVARARLPAPFVSGL	0	NaN	NaN	NaN	NaN	NaN	NaN	NaN	NaN	0	-0.344441	-0.546829	-1.5109	0	-0.467788	-0.891455	-1.56946	0	0	0	0	0	0	0	0	1	1	1	1	1	1	1	1
phospholipid-translocating P-type ATPase, flippase subfamily protein	TGGT1_245510	298	0	-0.344157	-0.147239	-0.33872	0	0.0385641	-0.103748	-0.158439	0.382721	0.0434911	0.180282	S	4	HMM: MGLWQDICPFCVWGIEWLWSVLPSRAK, NN: MGLWQDICPFCVWGIEWLWSVLPSRAKAV	8	0	-0.344157	-0.147239	-0.33872	0	0.0385641	-0.103748	-0.158439	NaN	NaN	NaN	NaN	NaN	NaN	NaN	NaN	1	1	1	1	1	1	1	1	0	0	0	0	0	0	0	0
phospholipid-translocating P-type ATPase, flippase subfamily protein	TGGT1_245510	310	0	-0.344157	-0.147239	-0.33872	0	0.0385641	-0.103748	-0.158439	0.382721	0.0434911	0.180282	S	4	HMM: MGLWQDICPFCVWGIEWLWSVLPSRAK, NN: MGLWQDICPFCVWGIEWLWSVLPSRAKAV	8	0	-0.344157	-0.147239	-0.33872	0	0.0385641	-0.103748	-0.158439	NaN	NaN	NaN	NaN	NaN	NaN	NaN	NaN	1	1	1	1	1	1	1	1	0	0	0	0	0	0	0	0
AP2 domain transcription factor AP2VIIa-4	TGGT1_203710	832	0	-0.343659	-0.476857	-0.659204	0	-0.538403	-0.34426	-0.488077	-0.194744	0.132597	0.171126	T	4	N/A	0	0	-0.388848	-0.407748	-0.698635	0	-0.505898	-0.478721	-0.671763	0	-0.29847	-0.545965	-0.619772	0	-0.570908	-0.209799	-0.304391	2	2	2	2	2	2	2	2	2	2	2	2	2	2	2	2
hypothetical protein	TGGT1_275490	384	0	-0.34333	-0.0601453	0.248706	0	0.0325922	-0.194485	-0.128396	0.375923	-0.13434	-0.377102	S	2	HMM: MVDFLVPGLIPACAPAA, NN: MVDFLVPGLIPACAPAA	0	0	-0.34333	-0.0601453	0.248706	0	0.0325922	-0.194485	-0.128396	NaN	NaN	NaN	NaN	NaN	NaN	NaN	NaN	1	1	1	1	1	1	1	1	0	0	0	0	0	0	0	0
CMGC kinase, CK2 family	TGGT1_263070	461	0	-0.342896	-0.552436	-0.29729	0	-0.470755	-0.535335	-0.622078	-0.127858	0.0171002	-0.324788	S	3	N/A	0	0	-0.380273	-0.521613	-0.324358	0	-0.346278	-0.462457	-0.512362	0	-0.30552	-0.583258	-0.270222	0	-0.595232	-0.608214	-0.731794	3	3	3	3	3	3	3	3	2	2	2	2	2	2	2	2
hypothetical protein;trafficking particle complex subunit 10	TGGT1_227610	1548	0	-0.34231	-0.0684823	0.20631	0	-0.290567	0.0312107	0.124318	0.051743	0.099693	-0.081992	S	2	N/A	0	0	-0.34231	-0.0684823	0.20631	0	-0.290567	0.0312107	0.124318	NaN	NaN	NaN	NaN	NaN	NaN	NaN	NaN	1	1	1	1	1	1	1	1	0	0	0	0	0	0	0	0
CS domain protein;hypothetical protein	TGGT1_293860	50	0	-0.341059	0.325111	1.5209	0	-0.0270172	0.131658	0.902652	0.314042	-0.193453	-0.618246	S	3	N/A	0	0	-0.341059	0.325111	1.5209	0	-0.0270172	0.131658	0.902652	NaN	NaN	NaN	NaN	NaN	NaN	NaN	NaN	2	2	2	2	2	2	2	2	0	0	0	0	0	0	0	0
protein kinase domain-containing protein	TGGT1_272475	1723	0	-0.340696	-0.252172	-0.255474	0	-0.0708652	-0.298312	-0.814565	0.269831	-0.0461399	-0.559091	S	2	N/A	0	0	-0.340696	-0.252172	-0.255474	0	-0.0708652	-0.298312	-0.814565	NaN	NaN	NaN	NaN	NaN	NaN	NaN	NaN	1	1	1	1	1	1	1	1	0	0	0	0	0	0	0	0
membrane protein, putative;putative membrane protein	TGGT1_321340	3469	0	-0.340457	0.181003	-0.208494	0	-0.204785	-0.213447	-0.415908	0.135672	-0.39445	-0.207414	S	3	N/A	3	0	-0.340457	0.181003	-0.208494	0	-0.204785	-0.213447	-0.415908	NaN	NaN	NaN	NaN	NaN	NaN	NaN	NaN	1	1	1	1	1	1	1	1	0	0	0	0	0	0	0	0
hypothetical protein	TGGT1_257300	129	0	-0.340138	0.0430297	-0.303734	0	-0.285821	-0.357464	-0.385282	0.0543167	-0.400494	-0.0815482	S	3	N/A	0	0	-0.315898	0.323943	-0.44124	0	-0.600052	-0.612903	-0.635674	0	-0.364378	-0.237884	-0.166227	0	0.0284101	-0.102026	-0.134889	2	2	2	2	2	2	2	2	1	1	1	1	1	1	1	1
RNA recognition motif-containing protein	TGGT1_236540	270	0	-0.340085	-0.126895	0.238771	0	-0.0463968	0.238334	0.385135	0.293688	0.365229	0.146363	S	3	N/A	0	0	-0.340085	-0.126895	0.238771	0	-0.0463968	0.238334	0.385135	NaN	NaN	NaN	NaN	NaN	NaN	NaN	NaN	1	1	1	1	1	1	1	1	0	0	0	0	0	0	0	0
hypothetical protein	TGGT1_271930	154	0	-0.340062	0.23603	1.27333	0	-0.657799	0.255113	0.814461	-0.317737	0.0190828	-0.458866	T	3	N/A	0	NaN	NaN	NaN	NaN	NaN	NaN	NaN	NaN	0	-0.340062	0.23603	1.27333	0	-0.657799	0.255113	0.814461	0	0	0	0	0	0	0	0	2	2	2	2	2	2	2	2
hypothetical protein;putative transmembrane protein	TGGT1_261430	723	0	-0.340054	0.0710374	-0.0614403	0	-0.323093	-0.295737	-0.303481	0.0169614	-0.366775	-0.242041	S	3	N/A	9	0	-0.340054	0.0710374	-0.0614403	0	-0.323093	-0.295737	-0.303481	NaN	NaN	NaN	NaN	NaN	NaN	NaN	NaN	1	1	1	1	1	1	1	1	0	0	0	0	0	0	0	0
hypothetical protein;putative transmembrane protein	TGGT1_321410	842	0	-0.339827	0.124164	0.635608	0	0.220124	0.200005	1.06574	0.559952	0.0758407	0.430136	S	4	N/A	1	NaN	NaN	NaN	NaN	NaN	NaN	NaN	NaN	0	-0.339827	0.124164	0.635608	0	0.220124	0.200005	1.06574	0	0	0	0	0	0	0	0	1	1	1	1	1	1	1	1
hypothetical protein;putative transmembrane protein	TGGT1_321410	844	0	-0.339827	0.124164	0.635608	0	0.220124	0.200005	1.06574	0.559952	0.0758407	0.430136	S	4	N/A	1	NaN	NaN	NaN	NaN	NaN	NaN	NaN	NaN	0	-0.339827	0.124164	0.635608	0	0.220124	0.200005	1.06574	0	0	0	0	0	0	0	0	1	1	1	1	1	1	1	1
hypothetical protein;putative transmembrane protein	TGGT1_321410	848	0	-0.339827	0.124164	0.635608	0	0.220124	0.200005	1.06574	0.559952	0.0758407	0.430136	S	4	N/A	1	NaN	NaN	NaN	NaN	NaN	NaN	NaN	NaN	0	-0.339827	0.124164	0.635608	0	0.220124	0.200005	1.06574	0	0	0	0	0	0	0	0	1	1	1	1	1	1	1	1
surface antigen repeat-containing protein	TGGT1_212880	1886	0	-0.33949	-0.0356454	0.104818	0	0.57929	0.145314	0.242118	0.91878	0.180959	0.1373	S	4	N/A	0	0	-0.33949	-0.0356454	0.104818	0	0.57929	0.145314	0.242118	NaN	NaN	NaN	NaN	NaN	NaN	NaN	NaN	5	5	5	5	5	5	5	5	0	0	0	0	0	0	0	0
hypothetical protein;trafficking particle complex subunit 10	TGGT1_227610	945	0	-0.338811	-0.523756	-0.464661	0	-0.186241	-0.170456	-0.364166	0.15257	0.3533	0.100495	S	3	N/A	0	NaN	NaN	NaN	NaN	NaN	NaN	NaN	NaN	0	-0.338811	-0.523756	-0.464661	0	-0.186241	-0.170456	-0.364166	0	0	0	0	0	0	0	0	1	1	1	1	1	1	1	1
Not1 N-terminal domain, CCR4-Not complex component protein	TGGT1_233020	478	0	-0.338776	0.50856	-0.51628	0	-0.0870988	-0.556059	-0.100934	0.251678	-1.06462	0.415345	S	3	N/A	0	NaN	NaN	NaN	NaN	NaN	NaN	NaN	NaN	0	-0.338776	0.50856	-0.51628	0	-0.0870988	-0.556059	-0.100934	0	0	0	0	0	0	0	0	1	1	1	1	1	1	1	1
hypothetical protein	TGGT1_235140	39	0	-0.33838	-0.184055	-0.401938	0	-0.263945	-0.0921582	-0.0423248	0.0744354	0.0918972	0.359613	S	4	HMM: PSALLRRCPFLVAGRQPARAVRAA, NN: PSALLRRCPFLVAGRQPARAV	0	0	0.327825	0.283799	0.181429	0	0.115568	0.0384816	-0.0432404	0	-1.00459	-0.65191	-0.985305	0	-0.643457	-0.222798	-0.0414091	2	2	2	2	2	2	2	2	1	1	1	1	1	1	1	1
hypothetical protein	TGGT1_261490	685	0	-0.338355	-0.166556	0.684398	0	-0.208761	0.102093	0.525415	0.129594	0.26865	-0.158983	S	3	HMM: MRKVVSALLHIFVFVLPHSLSF, NN: MRKVVSALLHIFVFVLPHSLSF;N/A	0	0	-0.0905962	-0.25727	0.71582	0	0.0696425	0.00857436	0.285834	0	-0.586114	-0.0758431	0.652975	0	-0.487165	0.195612	0.764995	2	2	2	2	2	2	2	2	1	1	1	1	1	1	1	1
3'5'-cyclic nucleotide phosphodiesterase domain-containing protein	TGGT1_241880	261	0	-0.338098	-0.262538	-0.184969	0	-0.122716	-0.0469371	-0.194234	0.215382	0.215601	-0.0092648	T	2	N/A	7	0	-0.338098	-0.262538	-0.184969	0	-0.122716	-0.0469371	-0.194234	NaN	NaN	NaN	NaN	NaN	NaN	NaN	NaN	1	1	1	1	1	1	1	1	0	0	0	0	0	0	0	0
phospholipase, patatin family protein	TGGT1_212130	57	0	-0.337983	-0.182145	-0.335016	0	-0.555921	-0.57088	0.0374512	-0.217938	-0.388735	0.372467	S	2	N/A	2	NaN	NaN	NaN	NaN	NaN	NaN	NaN	NaN	0	-0.337983	-0.182145	-0.335016	0	-0.555921	-0.57088	0.0374512	0	0	0	0	0	0	0	0	1	1	1	1	1	1	1	1
AP2 domain transcription factor AP2XI-2	TGGT1_310900	699	0	-0.336879	-0.433079	-0.475718	0	-0.875011	-0.732291	-1.06038	-0.538133	-0.299212	-0.584663	S	3	N/A	0	NaN	NaN	NaN	NaN	NaN	NaN	NaN	NaN	0	-0.336879	-0.433079	-0.475718	0	-0.875011	-0.732291	-1.06038	0	0	0	0	0	0	0	0	1	1	1	1	1	1	1	1
hypothetical protein	TGGT1_252340	703	0	-0.3364	0.0476369	-0.090728	0	0.172061	-0.200626	0.0899217	0.508461	-0.248263	0.18065	S	4	N/A	11	0	-0.396106	-0.10034	-0.233501	0	0.199185	-0.257878	-0.0124072	0	-0.276694	0.195614	0.0520453	0	0.144938	-0.143373	0.192251	1	1	1	1	1	1	1	1	1	1	1	1	1	1	1	1
hypothetical protein	TGGT1_261450	981	0	-0.336221	-0.568843	-0.217653	0	0.0817789	-0.167016	-0.13758	0.418	0.401827	0.0800734	S	3	N/A	0	0	-0.336221	-0.568843	-0.217653	0	0.0817789	-0.167016	-0.13758	NaN	NaN	NaN	NaN	NaN	NaN	NaN	NaN	1	1	1	1	1	1	1	1	0	0	0	0	0	0	0	0
cell-cycle-associated protein kinase CLK, putative;putative cell-cycle-associated protein kinase CLK	TGGT1_224480	1102	0	-0.335616	0.296661	-0.562155	0	-0.281258	-0.322278	-0.551144	0.0543582	-0.618939	0.0110111	S	3	N/A	0	0	-0.299787	0.270555	-0.484179	0	-0.172534	-0.324838	-0.498017	0	-0.371445	0.322767	-0.640132	0	-0.389982	-0.319718	-0.604271	1	1	1	1	1	1	1	1	1	1	1	1	1	1	1	1
cell-cycle-associated protein kinase CLK, putative;putative cell-cycle-associated protein kinase CLK	TGGT1_224480	1105	0	-0.335616	0.296661	-0.562155	0	-0.281258	-0.322278	-0.551144	0.0543582	-0.618939	0.0110111	S	3	N/A	0	0	-0.299787	0.270555	-0.484179	0	-0.172534	-0.324838	-0.498017	0	-0.371445	0.322767	-0.640132	0	-0.389982	-0.319718	-0.604271	1	1	1	1	1	1	1	1	1	1	1	1	1	1	1	1
hypothetical protein;putative transporter	TGGT1_240810	552	0	-0.335614	-0.732896	-0.638688	0	0.132298	0.5217	-0.244931	0.467912	1.2546	0.393757	S	2	N/A	10	0	-0.335614	-0.732896	-0.638688	0	0.132298	0.5217	-0.244931	NaN	NaN	NaN	NaN	NaN	NaN	NaN	NaN	1	1	1	1	1	1	1	1	0	0	0	0	0	0	0	0
WD domain, G-beta repeat-containing protein	TGGT1_254480	474	0	-0.335444	0.323922	1.30679	0	0.31217	0.508861	1.28494	0.647615	0.184939	-0.021846	S	2	N/A	0	0	-0.335444	0.323922	1.30679	0	0.31217	0.508861	1.28494	NaN	NaN	NaN	NaN	NaN	NaN	NaN	NaN	1	1	1	1	1	1	1	1	0	0	0	0	0	0	0	0
WD domain, G-beta repeat-containing protein	TGGT1_254480	475	0	-0.335444	0.323922	1.30679	0	0.31217	0.508861	1.28494	0.647615	0.184939	-0.021846	T	2	N/A	0	0	-0.335444	0.323922	1.30679	0	0.31217	0.508861	1.28494	NaN	NaN	NaN	NaN	NaN	NaN	NaN	NaN	1	1	1	1	1	1	1	1	0	0	0	0	0	0	0	0
DEAD/DEAH box helicase domain-containing protein	TGGT1_294350	555	0	-0.335389	-0.105755	0.0585158	0	-0.394528	-0.271401	0.0660604	-0.059139	-0.165646	0.00754454	S	3	N/A	0	0	-0.382427	0.0104591	0.049471	0	-0.117754	-0.336099	-0.190814	0	-0.28835	-0.221969	0.0675607	0	-0.671302	-0.206703	0.322935	6	6	6	6	6	6	6	6	1	1	1	1	1	1	1	1
acyltransferase domain-containing protein	TGGT1_240860	275	0	-0.335328	-0.0309378	0.913491	0	-0.136776	0.287861	1.05914	0.198552	0.318799	0.145654	S	4	HMM: MASTPLRVLMTIYFYLVVSVFFLLAFLTELA, NN: MASTPLRVLMTIYFYLVVSVFFLLAFLTELAELV	1	0	-0.273576	0.0982009	0.661478	0	0.0289435	0.290172	0.680995	0	-0.39708	-0.160076	1.1655	0	-0.302496	0.285551	1.43729	1	1	1	1	1	1	1	1	3	3	3	3	3	3	3	3
hypothetical protein;putative transmembrane protein	TGGT1_238390	1570	0	-0.333945	-0.654165	-0.297668	0	-0.0126141	0.105521	-0.120722	0.321331	0.759685	0.176946	S	4	N/A	10	NaN	NaN	NaN	NaN	NaN	NaN	NaN	NaN	0	-0.333945	-0.654165	-0.297668	0	-0.0126141	0.105521	-0.120722	0	0	0	0	0	0	0	0	1	1	1	1	1	1	1	1
Tyrosine kinase-like (TKL) protein	TGGT1_301270	2789	0	-0.33368	0.0473936	-0.0361619	0	-0.647742	-0.477875	-0.300653	-0.314062	-0.525269	-0.264491	S	3	HMM: MGGGVGRAPRAGRGASVSDSEALSLPALLPPLSPLSSPSPALGD, NN: MGGGVGRAPRAGRGASVSDSEALSLPALLPPLSPLSSPSPALGD;HMM: MGGGVGRAPRAGRGASVSDSEALSMPALLPPLSPLSSPSPALGD, NN: MGGGVGRAPRAGRGASVSDSEALSMPALLPPLSPLSSPSPALGD	0	NaN	NaN	NaN	NaN	NaN	NaN	NaN	NaN	0	-0.33368	0.0473936	-0.0361619	0	-0.647742	-0.477875	-0.300653	0	0	0	0	0	0	0	0	2	2	2	2	2	2	2	2
eIF2 kinase IF2K-B	TGGT1_311510	2260	0	-0.333571	-0.0693568	-0.312088	0	0.124052	-0.316853	-0.315947	0.457624	-0.247496	-0.0038595	S	3	N/A	0	0	-0.333571	-0.0693568	-0.312088	0	0.124052	-0.316853	-0.315947	NaN	NaN	NaN	NaN	NaN	NaN	NaN	NaN	1	1	1	1	1	1	1	1	0	0	0	0	0	0	0	0
hypothetical protein	TGGT1_225690	976	0	-0.333388	-0.410572	-0.0438682	0	-0.316236	-0.107669	0.009197	0.017152	0.302903	0.0530652	S	3	N/A	0	0	-0.328134	-0.510059	0.106117	0	-0.00486141	-0.140462	-0.0295037	0	-0.338643	-0.311085	-0.193854	0	-0.627611	-0.0748754	0.0478977	3	3	3	3	3	3	3	3	4	4	4	4	4	4	4	4
hypothetical protein	TGGT1_225690	980	0	-0.333388	-0.410572	-0.0438682	0	-0.316236	-0.107669	0.009197	0.017152	0.302903	0.0530652	S	3	N/A	0	0	-0.328134	-0.510059	0.106117	0	-0.00486141	-0.140462	-0.0295037	0	-0.338643	-0.311085	-0.193854	0	-0.627611	-0.0748754	0.0478977	3	3	3	3	3	3	3	3	4	4	4	4	4	4	4	4
homocysteine s-methyltransferase domain-containing protein	TGGT1_257750	110	0	-0.333083	-0.272051	0.497394	0	-0.178153	0.204991	1.38924	0.15493	0.477042	0.891847	S	3	N/A	0	0	-0.128879	-0.199756	0.558786	0	0.23991	0.561551	1.69748	0	-0.537288	-0.344347	0.436002	0	-0.596216	-0.15157	1.081	2	2	2	2	2	2	2	2	3	3	3	3	3	3	3	3
hypothetical protein	TGGT1_264090	62	0	-0.332988	-0.0582398	-0.157692	0	-0.0523782	-0.384101	-0.295702	0.28061	-0.325861	-0.13801	S	3	N/A	0	0	-0.332988	-0.0582398	-0.157692	0	-0.0523782	-0.384101	-0.295702	NaN	NaN	NaN	NaN	NaN	NaN	NaN	NaN	2	2	2	2	2	2	2	2	0	0	0	0	0	0	0	0
phosphatidylinositol 3- and 4-kinase	TGGT1_276170	662	0	-0.33146	-0.435889	-0.539782	0	-0.390049	-0.15672	-0.737122	-0.0585895	0.279169	-0.197341	T	3	N/A	0	0	-0.33146	-0.435889	-0.539782	0	-0.390049	-0.15672	-0.737122	NaN	NaN	NaN	NaN	NaN	NaN	NaN	NaN	3	3	3	3	3	3	3	3	0	0	0	0	0	0	0	0
hypothetical protein	TGGT1_308860	237	0	-0.329022	-0.560912	-0.332985	0	-0.700568	-0.732564	-0.56322	-0.371545	-0.171652	-0.230235	T	2	N/A	0	0	-0.329022	-0.560912	-0.332985	0	-0.700568	-0.732564	-0.56322	NaN	NaN	NaN	NaN	NaN	NaN	NaN	NaN	3	3	3	3	3	3	3	3	0	0	0	0	0	0	0	0
hypothetical protein;putative glyoxalase	TGGT1_205130	4374	0	-0.328875	-0.123328	-0.440352	0	-0.159918	-0.206156	-0.0211884	0.168958	-0.0828288	0.419164	S	3	N/A	0	NaN	NaN	NaN	NaN	NaN	NaN	NaN	NaN	0	-0.328875	-0.123328	-0.440352	0	-0.159918	-0.206156	-0.0211884	0	0	0	0	0	0	0	0	2	2	2	2	2	2	2	2
hypothetical protein	TGME49_241240	469	0	-0.328486	-0.237771	-0.263119	0	-0.255692	-0.33858	-0.374839	0.0727943	-0.100809	-0.11172	S	3	HMM: MASGEMMHITTKLSILISFQCVLCTFLPERVAAQ, NN: MASGEMMHITTKLSILISFQCVLCT	0	0	-0.328486	-0.237771	-0.263119	0	-0.255692	-0.33858	-0.374839	NaN	NaN	NaN	NaN	NaN	NaN	NaN	NaN	2	2	2	2	2	2	2	2	0	0	0	0	0	0	0	0
hypothetical protein	TGGT1_225690	981	0	-0.328134	-0.510059	0.106117	0	-0.00486141	-0.140462	-0.0295037	0.323272	0.369597	-0.135621	S	3	N/A	0	0	-0.328134	-0.510059	0.106117	0	-0.00486141	-0.140462	-0.0295037	NaN	NaN	NaN	NaN	NaN	NaN	NaN	NaN	3	3	3	3	3	3	3	3	0	0	0	0	0	0	0	0
threonyl-tRNA synthetase family protein	TGGT1_300260	523	0	-0.32737	-0.0660704	0.216153	0	-0.0479389	-0.390314	0.052807	0.279431	-0.324244	-0.163346	S	4	N/A	0	0	-0.32737	-0.0660704	0.216153	0	-0.0479389	-0.390314	0.052807	NaN	NaN	NaN	NaN	NaN	NaN	NaN	NaN	1	1	1	1	1	1	1	1	0	0	0	0	0	0	0	0
transporter/permease protein	TGGT1_253510	333	0	-0.326981	-0.259435	-0.204885	0	-0.343981	-0.0311576	-0.164723	-0.0169998	0.228277	0.0401621	S	4	N/A	8	0	-0.326981	-0.259435	-0.204885	0	-0.343981	-0.0311576	-0.164723	NaN	NaN	NaN	NaN	NaN	NaN	NaN	NaN	2	2	2	2	2	2	2	2	0	0	0	0	0	0	0	0
hypothetical protein	TGGT1_272520	44	0	-0.326787	0.902728	-0.380838	0	0.252092	-0.733928	0.183193	0.578879	-1.63666	0.564031	S	2	N/A	0	0	-0.326787	0.902728	-0.380838	0	0.252092	-0.733928	0.183193	NaN	NaN	NaN	NaN	NaN	NaN	NaN	NaN	2	2	2	2	2	2	2	2	0	0	0	0	0	0	0	0
3'-5' exonuclease domain-containing protein	TGGT1_246970	792	0	-0.326364	0.0295059	-0.267817	0	-0.118216	-0.223815	-0.356389	0.208147	-0.253321	-0.0885724	S	4	N/A	0	0	-0.326364	0.0295059	-0.267817	0	-0.118216	-0.223815	-0.356389	NaN	NaN	NaN	NaN	NaN	NaN	NaN	NaN	3	3	3	3	3	3	3	3	0	0	0	0	0	0	0	0
regulator of chromosome condensation (RCC1) repeat-containing protein	TGGT1_313860	2515	0	-0.32579	0.22071	1.27938	0	-0.304898	0.671445	1.32981	0.0208917	0.450735	0.050431	S	2	N/A	0	0	-0.32579	0.22071	1.27938	0	-0.304898	0.671445	1.32981	NaN	NaN	NaN	NaN	NaN	NaN	NaN	NaN	1	1	1	1	1	1	1	1	0	0	0	0	0	0	0	0
DNA-directed RNA polymerase III RPC2	TGGT1_272740	34	0	-0.324566	-0.368583	-0.150639	0	0.618422	0.367809	0.331159	0.942988	0.736393	0.481797	S	3	N/A	0	0	-0.324566	-0.368583	-0.150639	0	0.618422	0.367809	0.331159	NaN	NaN	NaN	NaN	NaN	NaN	NaN	NaN	1	1	1	1	1	1	1	1	0	0	0	0	0	0	0	0
hypothetical protein	TGGT1_290620	820	0	-0.32441	0.421144	-0.112302	0	0.371786	-0.396524	0.0328513	0.696196	-0.817667	0.145153	S	2	N/A	0	0	-0.32441	0.421144	-0.112302	0	0.371786	-0.396524	0.0328513	NaN	NaN	NaN	NaN	NaN	NaN	NaN	NaN	1	1	1	1	1	1	1	1	0	0	0	0	0	0	0	0
Sec7 domain-containing protein	TGGT1_232190	1529	0	-0.323993	-0.135441	0.581586	0	0.000730693	0.230232	0.745688	0.324723	0.365673	0.164101	S	2	N/A	0	NaN	NaN	NaN	NaN	NaN	NaN	NaN	NaN	0	-0.323993	-0.135441	0.581586	0	0.000730693	0.230232	0.745688	0	0	0	0	0	0	0	0	1	1	1	1	1	1	1	1
hypothetical protein	TGGT1_292950	283	0	-0.323271	-0.424246	-0.294024	0	-0.184172	-0.28932	-0.480112	0.1391	0.134926	-0.186088	S	3	N/A	0	NaN	NaN	NaN	NaN	NaN	NaN	NaN	NaN	0	-0.323271	-0.424246	-0.294024	0	-0.184172	-0.28932	-0.480112	0	0	0	0	0	0	0	0	1	1	1	1	1	1	1	1
hypothetical protein;putative transmembrane protein	TGGT1_206320	61	0	-0.323177	-0.122181	-0.16201	0	-0.279916	-0.276196	-0.0570642	0.0432612	-0.154015	0.104946	T	4	N/A	2	0	-0.136331	-0.12324	-0.157787	0	-0.0682931	-0.191455	0.0557377	0	-0.510024	-0.121123	-0.166234	0	-0.491539	-0.360938	-0.169866	2	2	2	2	2	2	2	2	1	1	1	1	1	1	1	1
hypothetical protein	TGGT1_250820	88	0	-0.323068	-0.0861405	-0.637184	0	-0.557253	-0.060754	-0.525119	-0.234186	0.0253866	0.112066	S	3	N/A	0	0	-0.323068	-0.0861405	-0.637184	0	-0.557253	-0.060754	-0.525119	NaN	NaN	NaN	NaN	NaN	NaN	NaN	NaN	1	1	1	1	1	1	1	1	0	0	0	0	0	0	0	0
hypothetical protein	TGGT1_250820	90	0	-0.323068	-0.0861405	-0.637184	0	-0.557253	-0.060754	-0.525119	-0.234186	0.0253866	0.112066	S	3	N/A	0	0	-0.323068	-0.0861405	-0.637184	0	-0.557253	-0.060754	-0.525119	NaN	NaN	NaN	NaN	NaN	NaN	NaN	NaN	1	1	1	1	1	1	1	1	0	0	0	0	0	0	0	0
hypothetical protein	TGGT1_207800	255	0	-0.32258	-0.13151	-0.230032	0	-0.0246342	-0.270148	-0.331568	0.297946	-0.138638	-0.101536	S	2	N/A	0	NaN	NaN	NaN	NaN	NaN	NaN	NaN	NaN	0	-0.32258	-0.13151	-0.230032	0	-0.0246342	-0.270148	-0.331568	0	0	0	0	0	0	0	0	1	1	1	1	1	1	1	1
cell-cycle-associated protein kinase CDK, putative;putative cell-cycle-associated protein kinase CDK	TGGT1_249260	1741	0	-0.322325	-0.133994	0.0875339	0	-0.971366	-0.758377	-0.712332	-0.649042	-0.624383	-0.799865	S	3	N/A	0	0	-0.322325	-0.133994	0.0875339	0	-0.971366	-0.758377	-0.712332	NaN	NaN	NaN	NaN	NaN	NaN	NaN	NaN	1	1	1	1	1	1	1	1	0	0	0	0	0	0	0	0
cytosolic tRNA-Ala synthetase	TGGT1_219540	291	0	-0.321681	-0.303964	-0.490925	0	-0.434619	-0.543889	-0.673438	-0.112937	-0.239926	-0.182513	S	3	HMM: MLDVPILCALLVLLLSSLPAGAGAL, NN: MLDVPILCALLVLLLSSLPAGAGAL	0	0	-0.321681	-0.303964	-0.490925	0	-0.434619	-0.543889	-0.673438	NaN	NaN	NaN	NaN	NaN	NaN	NaN	NaN	2	2	2	2	2	2	2	2	0	0	0	0	0	0	0	0
RNA recognition motif-containing protein	TGGT1_291930	566	0	-0.321566	-0.4171	0.736656	0	-0.486892	-0.173118	0.698604	-0.165326	0.243982	-0.0380517	S	2	N/A	0	0	-0.190024	-0.374404	0.833897	0	-0.289565	-0.00057137	0.879857	0	-0.453107	-0.459797	0.639415	0	-0.684219	-0.345666	0.517351	1	1	1	1	1	1	1	1	1	1	1	1	1	1	1	1
transporter, major facilitator family protein	TGGT1_253130	380	0	-0.321257	0.0228576	0.758072	0	-0.618415	-0.0883935	0.186296	-0.297158	-0.111251	-0.571776	S	2	HMM: MSSLLTACLCATLDSLLTGQ, NN: MSSLLTACLCATLDSLLTGQ	12	0	-0.519063	-0.174402	0.846204	0	-0.500543	0.0898761	0.54411	0	-0.123451	0.220117	0.669941	0	-0.736287	-0.266663	-0.171517	1	1	1	1	1	1	1	1	1	1	1	1	1	1	1	1
hypothetical protein	TGGT1_293360	116	0	-0.321199	-0.14845	-0.0946248	0	0.337256	-0.344206	-0.0717385	0.658455	-0.195755	0.0228863	T	3	N/A	0	0	-0.305375	0.0159675	0.422014	0	0.542941	0.406562	0.69958	0	-0.337023	-0.312868	-0.611264	0	0.13157	-1.09497	-0.843057	4	4	4	4	4	4	4	4	2	2	2	2	2	2	2	2
hypothetical protein;putative transmembrane protein	TGGT1_222400	571	0	-0.321113	-0.237548	-0.253895	0	-0.330513	-0.406083	-0.423299	-0.00939975	-0.168534	-0.169404	S	4	N/A	5	0	-0.278212	-0.344529	-0.141813	0	-0.365527	-0.32301	-0.544354	0	-0.364014	-0.130568	-0.365977	0	-0.2955	-0.489155	-0.302244	5	5	5	5	5	5	5	5	4	4	4	4	4	4	4	4
AP2 domain transcription factor AP2XI-2	TGGT1_310900	701	0	-0.320783	-0.103928	-0.362456	0	-0.419075	-0.47242	-0.785026	-0.0982917	-0.368491	-0.42257	S	3	N/A	0	0	-0.304688	0.225223	-0.249193	0	0.0368609	-0.212548	-0.50967	0	-0.336879	-0.433079	-0.475718	0	-0.875011	-0.732291	-1.06038	1	1	1	1	1	1	1	1	1	1	1	1	1	1	1	1
AP2 domain transcription factor AP2XI-2	TGGT1_310900	705	0	-0.320783	-0.103928	-0.362456	0	-0.419075	-0.47242	-0.785026	-0.0982917	-0.368491	-0.42257	S	3	N/A	0	0	-0.304688	0.225223	-0.249193	0	0.0368609	-0.212548	-0.50967	0	-0.336879	-0.433079	-0.475718	0	-0.875011	-0.732291	-1.06038	1	1	1	1	1	1	1	1	1	1	1	1	1	1	1	1
AP2 domain transcription factor AP2XI-2	TGGT1_310900	1421	0	-0.320594	-0.131705	-1.0119	0	-0.534089	-0.229968	-1.03453	-0.213495	-0.0982631	-0.022633	S	3	N/A	0	NaN	NaN	NaN	NaN	NaN	NaN	NaN	NaN	0	-0.320594	-0.131705	-1.0119	0	-0.534089	-0.229968	-1.03453	0	0	0	0	0	0	0	0	1	1	1	1	1	1	1	1
glucosephosphate-mutase GPM2	TGGT1_318580	158	0	-0.320402	0.218799	-0.15461	0	-0.210242	-0.474675	-0.115475	0.11016	-0.693474	0.0391341	S	4	N/A	0	0	-0.320402	0.218799	-0.15461	0	-0.210242	-0.474675	-0.115475	NaN	NaN	NaN	NaN	NaN	NaN	NaN	NaN	2	2	2	2	2	2	2	2	0	0	0	0	0	0	0	0
hypothetical protein	TGGT1_204490	44	0	-0.320269	-0.164515	0.0246024	0	-0.322914	-0.400649	-0.164489	-0.0026447	-0.236134	-0.189092	S	3	N/A	0	NaN	NaN	NaN	NaN	NaN	NaN	NaN	NaN	0	-0.320269	-0.164515	0.0246024	0	-0.322914	-0.400649	-0.164489	0	0	0	0	0	0	0	0	1	1	1	1	1	1	1	1
Ctr copper transporter family protein	TGGT1_221350	62	0	-0.319745	-0.202191	-0.146347	0	0.246642	0.0598191	-0.35516	0.566387	0.26201	-0.208813	S	2	HMM: MAMQMSFYWGYRATILFSWWQTHDALDFFLAVCIIFCTCLLSAWLKLQCH, NN: MAMQMSFYWGYRATILFSWWQTHDALDFFLAVCIIFCTCLLSA	1;3	0	-0.319745	-0.202191	-0.146347	0	0.246642	0.0598191	-0.35516	NaN	NaN	NaN	NaN	NaN	NaN	NaN	NaN	1	1	1	1	1	1	1	1	0	0	0	0	0	0	0	0
DnaJ domain-containing protein	TGGT1_259980	110	0	-0.319308	-0.183209	-0.235112	0	-0.372442	-0.24787	-0.0853782	-0.053134	-0.0646613	0.149734	T	3	N/A	1	NaN	NaN	NaN	NaN	NaN	NaN	NaN	NaN	0	-0.319308	-0.183209	-0.235112	0	-0.372442	-0.24787	-0.0853782	0	0	0	0	0	0	0	0	1	1	1	1	1	1	1	1
hypothetical protein;putative transmembrane protein	TGGT1_216375	286	0	-0.319252	-0.255615	-0.100038	0	0.392238	0.0777146	-0.014518	0.71149	0.33333	0.0855198	S	4	N/A	1	0	-0.0597935	0.00838006	0.246504	0	0.324215	-0.20586	-0.00204456	0	-0.57871	-0.519611	-0.44658	0	0.460261	0.361289	-0.0269915	2	2	2	2	2	2	2	2	1	1	1	1	1	1	1	1
PGAP1 family protein	TGGT1_205040	29	0	-0.319163	0.173586	-0.376345	0	-0.367087	-0.323991	-0.427402	-0.0479234	-0.497577	-0.0510569	S	3	N/A	8	0	-0.265534	0.552894	-0.453268	0	-0.586348	-0.361724	-0.54655	0	-0.372792	-0.205721	-0.299422	0	-0.147825	-0.286257	-0.308254	1	1	1	1	1	1	1	1	1	1	1	1	1	1	1	1
hypothetical protein	TGGT1_293360	113	0	-0.319042	-0.157835	0.945126	0	-0.825967	0.433817	0.86364	-0.506925	0.591652	-0.0814858	T	3	N/A	0	0	-0.588511	-0.118711	0.566362	0	0.394823	1.04786	0.597793	0	-0.0495737	-0.196959	1.32389	0	-2.04676	-0.180224	1.12949	1	1	1	1	1	1	1	1	2	2	2	2	2	1	2	2
ARM repeats containing protein	TGGT1_261440	62	0	-0.318974	-0.149769	0.282936	0	-0.514536	-0.10813	0.960757	-0.195561	0.0416391	0.677821	S	3	N/A	0	NaN	NaN	NaN	NaN	NaN	NaN	NaN	NaN	0	-0.318974	-0.149769	0.282936	0	-0.514536	-0.10813	0.960757	0	0	0	0	0	0	0	0	2	2	2	2	2	2	2	2
serine/threonine specific protein phosphatase	TGGT1_304955	2656	0	-0.31893	0.0571484	-0.0982535	0	-0.0721913	-0.267143	-0.0268709	0.246738	-0.324291	0.0713826	S	3	N/A	3	0	0.0367861	0.172952	0.0280609	0	0.219822	-0.032136	0.0363553	0	-0.674645	-0.058655	-0.224568	0	-0.364204	-0.50215	-0.0900971	5	5	5	5	5	5	5	5	1	1	1	1	1	1	1	1
amine-terminal region of chorein, A TM vesicle-mediated sorter;hypothetical protein	TGGT1_291180	2469	0	-0.318198	0.0123193	-0.142033	0	-0.434337	0.191886	0.314701	-0.116139	0.179567	0.456735	S	3	N/A	0	NaN	NaN	NaN	NaN	NaN	NaN	NaN	NaN	0	-0.318198	0.0123193	-0.142033	0	-0.434337	0.191886	0.314701	0	0	0	0	0	0	0	0	1	1	1	1	1	1	1	1
hypothetical protein	TGGT1_239400	72	0	-0.318168	-0.308777	-0.642285	0	-0.280541	-0.291546	-0.207601	0.0376269	0.0172312	0.434684	S	3	N/A	0	0	-0.162003	-0.130206	-0.443096	0	-0.158547	-0.254195	-0.38955	0	-0.474332	-0.487349	-0.841474	0	-0.402534	-0.328897	-0.0256525	2	2	2	2	2	2	2	2	1	1	1	1	1	1	1	1
hypothetical protein	TGGT1_308870	159	0	-0.318118	-0.257263	0.00690603	0	-0.260403	-0.295149	-0.27341	0.0577153	-0.0378859	-0.280316	S	3	N/A	0	NaN	NaN	NaN	NaN	NaN	NaN	NaN	NaN	0	-0.318118	-0.257263	0.00690603	0	-0.260403	-0.295149	-0.27341	0	0	0	0	0	0	0	0	1	1	1	1	1	1	1	1
Sec7 domain-containing protein	TGGT1_228660	301	0	-0.317845	-0.087868	-0.0637689	0	-0.307159	-0.260924	-0.182846	0.0106859	-0.173056	-0.119077	S	3	N/A	0	NaN	NaN	NaN	NaN	NaN	NaN	NaN	NaN	0	-0.317845	-0.087868	-0.0637689	0	-0.307159	-0.260924	-0.182846	0	0	0	0	0	0	0	0	1	1	1	1	1	1	1	1
hypothetical protein	TGGT1_281610	133	0	-0.317607	-0.456638	-0.564893	0	-0.494793	-0.182045	-0.656649	-0.177185	0.274593	-0.0917564	S	3	N/A	0	0	-0.323733	-0.407169	-0.453058	0	-0.0629498	-0.0899926	-0.240985	0	-0.311481	-0.506107	-0.676727	0	-0.926635	-0.274097	-1.07231	2	2	2	2	2	2	2	2	1	1	1	1	1	1	1	1
hypothetical protein;putative transmembrane protein	TGGT1_220950;TGGT1_410360	80;192	0	-0.317509	-0.186118	-0.132568	0	0.0204084	-0.157255	-0.106099	0.337917	0.0288627	0.0264688	S	4	HMM: MWRIWRCRLSFLFATGCLLGALTAGLGS, NN: MWRIWRCRLSFLFATGCLLGALTA;N/A	0;1	0	-0.421815	-0.213174	-0.250727	0	-0.158774	-0.229043	-0.0441197	0	-0.213203	-0.159062	-0.0144095	0	0.199591	-0.0854669	-0.168079	1	1	1	1	1	1	1	1	1	1	1	1	1	1	1	1
C2 domain protein;hypothetical protein	TGGT1_241840	414	0	-0.317185	-0.165746	0.460303	0	-0.247214	-0.0711414	0.348844	0.0699715	0.0946042	-0.111459	S	4	N/A	0	0	-0.317185	-0.165746	0.460303	0	-0.247214	-0.0711414	0.348844	NaN	NaN	NaN	NaN	NaN	NaN	NaN	NaN	2	2	2	2	2	2	2	2	0	0	0	0	0	0	0	0
transporter, cation channel family protein	TGGT1_267720	157	0	-0.31716	-0.388812	-0.242147	0	0.0406769	-0.169033	-0.341247	0.357836	0.219779	-0.0991001	S	3	N/A	6	0	0.0677519	-0.133019	0.036911	0	-0.22258	-0.346053	-0.300942	0	-0.702071	-0.644604	-0.521204	0	0.303934	0.0079875	-0.381551	2	2	2	2	2	2	2	2	1	1	1	1	1	1	1	1
hypothetical protein	TGGT1_229640	646	0	-0.316811	0.19485	1.08617	0	-0.483779	-0.168723	0.770939	-0.166967	-0.363573	-0.315234	S	3	N/A	0	0	0.00433636	0.257102	0.845602	0	-0.154992	-0.178821	0.452605	0	-0.637959	0.132599	1.32674	0	-0.812566	-0.158625	1.08927	2	2	2	2	2	2	2	2	1	1	1	1	1	1	1	1
hypothetical protein	TGGT1_238390	775	0	-0.316684	0.640382	0.795678	0	0.38356	0.903307	0.490297	0.700244	0.262925	-0.305382	S	2	N/A	10	NaN	NaN	NaN	NaN	NaN	NaN	NaN	NaN	0	-0.316684	0.640382	0.795678	0	0.38356	0.903307	0.490297	0	0	0	0	0	0	0	0	1	1	1	1	1	1	1	1
alveolin domain containing intermediate filament IMC14	TGGT1_260540	642	0	-0.316442	-0.0606428	-0.143288	0	-0.175687	-0.306101	-0.498353	0.140755	-0.245458	-0.355065	S	3	N/A	0	0	-0.100221	-0.0575093	-0.121759	0	-0.0478235	-0.199399	-0.209727	0	-0.532664	-0.0637763	-0.164816	0	-0.303551	-0.412802	-0.786979	4	4	4	4	4	4	4	4	2	2	2	2	2	2	2	2
hypothetical protein	TGGT1_244530	360	0	-0.316402	0.0712329	-0.0758361	0	-0.225846	-0.101226	-0.146113	0.0905556	-0.172459	-0.0702771	T	3	N/A	0	0	-0.316402	0.0712329	-0.0758361	0	-0.225846	-0.101226	-0.146113	NaN	NaN	NaN	NaN	NaN	NaN	NaN	NaN	1	1	1	1	1	1	1	1	0	0	0	0	0	0	0	0
UBA/TS-N domain-containing protein	TGGT1_232180	813	0	-0.316369	0.176481	-0.0203409	0	-0.0172211	-0.254799	0.316289	0.299148	-0.43128	0.33663	S	3	N/A	1	0	-0.316369	0.176481	-0.0203409	0	-0.0172211	-0.254799	0.316289	NaN	NaN	NaN	NaN	NaN	NaN	NaN	NaN	1	1	1	1	1	1	1	1	0	0	0	0	0	0	0	0
alveolin domain containing intermediate filament IMC14	TGGT1_260540	472	0	-0.316178	-0.141445	-0.340617	0	-0.386362	-0.128823	-0.510296	-0.0701838	0.0126226	-0.169679	S	3	N/A	0	NaN	NaN	NaN	NaN	NaN	NaN	NaN	NaN	0	-0.316178	-0.141445	-0.340617	0	-0.386362	-0.128823	-0.510296	0	0	0	0	0	0	0	0	1	1	1	1	1	1	1	1
RNA recognition motif-containing protein	TGGT1_264610	135	0	-0.316117	-0.333697	1.83149	0	-0.967347	0.0556464	0.947771	-0.65123	0.389343	-0.883721	T	2	N/A	0	NaN	NaN	NaN	NaN	NaN	NaN	NaN	NaN	0	-0.316117	-0.333697	1.83149	0	-0.967347	0.0556464	0.947771	0	0	0	0	0	0	0	0	1	1	1	1	1	1	1	1
omega secalin, putative;putative omega secalin	TGGT1_231960	431	0	-0.315757	-0.0493688	-0.0295257	0	-0.0560556	-0.549914	-0.386868	0.259701	-0.500546	-0.357343	Y	4	HMM: MKVRSVLSVGFWAAACIAF, NN: MKVRSVLSVGFWAAACIAF;HMM: MKVRSVLSVGFWAAACVAF, NN: MKVRSVLSVGFWAAACVAF	0	0	-0.315757	-0.0493688	-0.0295257	0	-0.0560556	-0.549914	-0.386868	NaN	NaN	NaN	NaN	NaN	NaN	NaN	NaN	2	2	2	2	2	2	2	2	0	0	0	0	0	0	0	0
AP2 domain transcription factor AP2XI-2	TGGT1_310900	755	0	-0.315253	0.172793	0.0180722	0	0.100799	-0.385095	-0.261025	0.416052	-0.557888	-0.279097	S	2	N/A	0	0	-0.315253	0.172793	0.0180722	0	0.100799	-0.385095	-0.261025	NaN	NaN	NaN	NaN	NaN	NaN	NaN	NaN	2	2	2	2	2	2	2	2	0	0	0	0	0	0	0	0
AP2 domain transcription factor AP2XI-2	TGGT1_310900	758	0	-0.315253	0.172793	0.0180722	0	0.100799	-0.385095	-0.261025	0.416052	-0.557888	-0.279097	T	2	N/A	0	0	-0.315253	0.172793	0.0180722	0	0.100799	-0.385095	-0.261025	NaN	NaN	NaN	NaN	NaN	NaN	NaN	NaN	2	2	2	2	2	2	2	2	0	0	0	0	0	0	0	0
hypothetical protein	TGGT1_261490	1070	0	-0.315009	-0.0951472	-0.06406	0	-0.185676	-0.274624	-0.204413	0.129334	-0.179477	-0.140353	S	2	N/A	0	0	-0.37987	-0.044938	-0.229505	0	-0.081019	-0.397223	-0.18816	0	-0.250148	-0.145356	0.101385	0	-0.290333	-0.152025	-0.220666	1	1	1	1	1	1	1	1	1	1	1	1	1	1	1	1
protein phosphatase inhibitor IPP2	TGGT1_232760	67	0	-0.314622	0.0843211	0.249994	0	0.0811647	0.10195	0.620912	0.395787	0.0176294	0.370917	S	5	N/A	0	0	-0.314622	0.0843211	0.249994	0	0.0811647	0.10195	0.620912	NaN	NaN	NaN	NaN	NaN	NaN	NaN	NaN	2	2	2	2	2	2	2	2	0	0	0	0	0	0	0	0
DnaJ domain-containing protein	TGGT1_232050	95	0	-0.314176	0.12675	0.168781	0	-0.312949	-0.147554	0.35481	0.0012268	-0.274304	0.186029	Y	3	N/A	2	0	-0.314176	0.12675	0.168781	0	-0.312949	-0.147554	0.35481	NaN	NaN	NaN	NaN	NaN	NaN	NaN	NaN	1	1	1	1	1	1	1	1	0	0	0	0	0	0	0	0
transporter, major facilitator family protein	TGGT1_318150	361	0	-0.314104	-0.291963	-0.174856	0	-0.176969	-0.511007	-0.330027	0.137135	-0.219044	-0.15517	S	3	N/A	8	0	-0.314104	-0.291963	-0.174856	0	-0.176969	-0.511007	-0.330027	NaN	NaN	NaN	NaN	NaN	NaN	NaN	NaN	1	1	1	1	1	1	1	1	0	0	0	0	0	0	0	0
hypothetical protein	TGGT1_229640	1264	0	-0.313698	-0.323338	-0.217993	0	-0.399522	-0.096169	0.226078	-0.0858231	0.227169	0.444072	T	3	N/A	0	NaN	NaN	NaN	NaN	NaN	NaN	NaN	NaN	0	-0.313698	-0.323338	-0.217993	0	-0.399522	-0.096169	0.226078	0	0	0	0	0	0	0	0	2	2	2	2	2	2	2	2
hypothetical protein	TGGT1_229640	1266	0	-0.313698	-0.323338	-0.217993	0	-0.399522	-0.096169	0.226078	-0.0858231	0.227169	0.444072	T	3	N/A	0	NaN	NaN	NaN	NaN	NaN	NaN	NaN	NaN	0	-0.313698	-0.323338	-0.217993	0	-0.399522	-0.096169	0.226078	0	0	0	0	0	0	0	0	2	2	2	2	2	2	2	2
hypothetical protein	TGGT1_316650	662	0	-0.31363	-0.139554	-0.611946	0	0.248842	-0.039426	0.0710498	0.562472	0.100128	0.682996	T	3	N/A	0	0	-0.31363	-0.139554	-0.611946	0	0.248842	-0.039426	0.0710498	NaN	NaN	NaN	NaN	NaN	NaN	NaN	NaN	1	1	1	1	1	1	1	1	0	0	0	0	0	0	0	0
histone deacetylase HDAC2	TGGT1_249620	179	0	-0.313165	0.35028	-0.197887	0	0.431797	0.318921	0.505496	0.744962	-0.0313589	0.703383	T	4	N/A	0	0	-0.313165	0.35028	-0.197887	0	0.431797	0.318921	0.505496	NaN	NaN	NaN	NaN	NaN	NaN	NaN	NaN	1	1	1	1	1	1	1	1	0	0	0	0	0	0	0	0
hypothetical protein	TGGT1_247040	29	0	-0.312848	0.442056	-0.432446	0	-0.666498	-0.706185	-0.649082	-0.35365	-1.14824	-0.216636	S	3	N/A	0	NaN	NaN	NaN	NaN	NaN	NaN	NaN	NaN	0	-0.312848	0.442056	-0.432446	0	-0.666498	-0.706185	-0.649082	0	0	0	0	0	0	0	0	1	1	1	1	1	1	1	1
hypothetical protein	TGGT1_238510	149	0	-0.312247	-0.207295	-0.572052	0	-0.0978487	-0.462409	-0.370821	0.214398	-0.255114	0.201231	S	2	N/A	0	NaN	NaN	NaN	NaN	NaN	NaN	NaN	NaN	0	-0.312247	-0.207295	-0.572052	0	-0.0978487	-0.462409	-0.370821	0	0	0	0	0	0	0	0	1	1	1	1	1	1	1	1
AP2 domain transcription factor AP2VIII-7	TGGT1_269010	458	0	-0.312215	0.0345393	0.324127	0	0.146112	-0.209859	0.0178138	0.458327	-0.244398	-0.306313	S	2	N/A	0	0	-0.312215	0.0345393	0.324127	0	0.146112	-0.209859	0.0178138	NaN	NaN	NaN	NaN	NaN	NaN	NaN	NaN	1	1	1	1	1	1	1	1	0	0	0	0	0	0	0	0
esterase/lipase/thioesterase domain-containing protein	TGGT1_249350	152	0	-0.312085	-0.222712	0.19095	0	-0.0183321	-0.13774	0.272281	0.293753	0.0849721	0.0813304	S	2	N/A	0	0	-0.312085	-0.222712	0.19095	0	-0.0183321	-0.13774	0.272281	NaN	NaN	NaN	NaN	NaN	NaN	NaN	NaN	1	1	1	1	1	1	1	1	0	0	0	0	0	0	0	0
hypothetical protein	TGGT1_242700	1117	0	-0.311784	-0.216708	0.039303	0	-0.0514599	0.0313577	0.272795	0.260324	0.248066	0.233492	T	3	N/A	0	0	-0.311784	-0.216708	0.039303	0	-0.0514599	0.0313577	0.272795	NaN	NaN	NaN	NaN	NaN	NaN	NaN	NaN	1	1	1	1	1	1	1	1	0	0	0	0	0	0	0	0
putative SWI2/SNF2 Brahma;SWI2/SNF2 Brahma-like putative	TGGT1_320300	423	0	-0.311617	-0.200041	-0.153619	0	-0.0114247	0.0555648	-0.223214	0.300192	0.255605	-0.0695953	S	3	N/A	0	0	-0.311617	-0.200041	-0.153619	0	-0.0114247	0.0555648	-0.223214	NaN	NaN	NaN	NaN	NaN	NaN	NaN	NaN	1	1	1	1	1	1	1	1	0	0	0	0	0	0	0	0
TLD protein	TGGT1_237280	1133	0	-0.311265	-0.00647504	-0.175843	0	0.0275715	-0.0413435	-0.265939	0.338836	-0.0348685	-0.0900955	S	3	N/A	0	0	-0.153611	-0.0414914	-0.194614	0	0.084865	-0.100146	-0.339083	0	-0.468919	0.0285413	-0.157073	0	-0.029722	0.0174593	-0.192794	1	1	1	1	1	1	1	1	1	1	1	1	1	1	1	1
hypothetical protein;putative transmembrane protein	TGGT1_225160	321	0	-0.311256	0.0895604	0.161071	0	-0.118596	-0.213344	-0.322975	0.19266	-0.302905	-0.484046	T	3	HMM: MDAQRSSRFQQVKASIIQLVYWCLLNATMVLPI, NN: MDAQRSSRFQQVKASIIQLVYWCLLNATMVLPIFCV	2	0	0.117042	-0.0455273	0.046383	0	-0.0320039	-0.278998	-0.252385	0	-0.739554	0.224648	0.275758	0	-0.205189	-0.14769	-0.393566	2	2	2	2	2	2	2	2	1	1	1	1	1	1	1	1
plasma membrane-type Ca(2+)-ATPase A1 PMCAA1	TGGT1_312100	990	0	-0.311162	-0.256534	0.204381	0	-0.379414	0.264678	0.0174335	-0.0682517	0.521212	-0.186948	S	3	N/A	11	NaN	NaN	NaN	NaN	NaN	NaN	NaN	NaN	0	-0.311162	-0.256534	0.204381	0	-0.379414	0.264678	0.0174335	0	0	0	0	0	0	0	0	1	1	1	1	1	1	1	1
dense granule protein GRA12	TGGT1_288650	235	0	-0.31047	-0.235529	-0.407888	0	-0.176887	-0.250299	-0.617801	0.133584	-0.0147707	-0.209913	T	4	HMM: MRAIMASTQQFLRPVGSRPLAGISVVVVVALAIALGTAA, NN: MRAIMASTQQFLRPVGSRPLAGISVVVVVALAIALGTAA;HMM: MRAIVASTQQFLRPVGSRPLAGISIVVVVALAIALGTAA, NN: MRAIVASTQQFLRPVGSRPLAGISIVVVVALAIALGTAA	1	0	-0.279687	-0.29601	-0.485514	0	-0.212454	-0.287259	-0.574954	0	-0.341254	-0.175047	-0.330262	0	-0.141319	-0.213339	-0.660648	3	3	3	3	3	3	3	3	2	2	2	2	2	2	2	2
IQ calmodulin-binding motif domain-containing protein	TGGT1_262120	385	0	-0.309842	-0.138423	0.02454	0	0.139406	-0.0232364	-0.0632428	0.449248	0.115186	-0.0877828	S	2	N/A	0	0	-0.309842	-0.138423	0.02454	0	0.139406	-0.0232364	-0.0632428	NaN	NaN	NaN	NaN	NaN	NaN	NaN	NaN	1	1	1	1	1	1	1	1	0	0	0	0	0	0	0	0
ubiquitin fusion degradation protein UFD1CY	TGGT1_270530	217	0	-0.309146	0.237165	-0.379604	0	0.058063	-0.253131	-0.223172	0.367209	-0.490296	0.156432	S	3	N/A	0	0	-0.309146	0.237165	-0.379604	0	0.058063	-0.253131	-0.223172	NaN	NaN	NaN	NaN	NaN	NaN	NaN	NaN	3	3	3	3	3	3	3	3	0	0	0	0	0	0	0	0
hypothetical protein	TGGT1_209890	22	0	-0.308184	-0.404301	-0.23461	0	-0.434896	-0.697689	-0.195408	-0.126712	-0.293389	0.0392026	S	4	HMM: MWNCRVCSSTPFASLFGFGSSS, NN: MWNCRVCSSTPFASLFGFGSSS	0	NaN	NaN	NaN	NaN	NaN	NaN	NaN	NaN	0	-0.308184	-0.404301	-0.23461	0	-0.434896	-0.697689	-0.195408	0	0	0	0	0	0	0	0	3	3	3	3	3	3	3	3
hypothetical protein	TGGT1_285425	138	0	-0.30762	0.0283385	-0.00219151	0	-0.0355993	-0.135766	-0.356038	0.272021	-0.164105	-0.353846	S	3	N/A	0	0	-0.30762	0.0283385	-0.00219151	0	-0.0355993	-0.135766	-0.356038	NaN	NaN	NaN	NaN	NaN	NaN	NaN	NaN	1	1	1	1	1	1	1	1	0	0	0	0	0	0	0	0
hypothetical protein	TGGT1_244250	504	0	-0.306925	-0.18756	-0.156904	0	0.256802	-0.286969	0.260746	0.563726	-0.0994084	0.417649	S	2	N/A	0	NaN	NaN	NaN	NaN	NaN	NaN	NaN	NaN	0	-0.306925	-0.18756	-0.156904	0	0.256802	-0.286969	0.260746	0	0	0	0	0	0	0	0	1	1	1	1	1	1	1	1
hypothetical protein;putative transmembrane protein	TGGT1_315160	401	0	-0.306788	-0.348292	-0.486531	0	0.430044	0.0168036	-0.687929	0.736832	0.365096	-0.201398	S	2	HMM: MALVLRLMGGAAGMGAKAVGGA, NN: MALVLRLMGGAAGMGAK	0	0	-0.306788	-0.348292	-0.486531	0	0.430044	0.0168036	-0.687929	NaN	NaN	NaN	NaN	NaN	NaN	NaN	NaN	1	1	1	1	1	1	1	1	0	0	0	0	0	0	0	0
ribosomal protein RPS24	TGGT1_215460	148	0	-0.306032	0.515235	0.508663	0	0.492679	0.186016	1.11912	0.798711	-0.329219	0.610456	T	3	N/A	0	0	-0.306032	0.515235	0.508663	0	0.492679	0.186016	1.11912	NaN	NaN	NaN	NaN	NaN	NaN	NaN	NaN	1	1	1	1	1	1	1	1	0	0	0	0	0	0	0	0
hypothetical protein;putative proteophosphoglycan 5, related protein	TGGT1_203780	349	0	-0.305609	0.254815	-0.44537	0	-0.215664	-0.43805	-0.215709	0.0899451	-0.692866	0.229661	S	3	N/A	0	0	-0.305609	0.254815	-0.44537	0	-0.215664	-0.43805	-0.215709	NaN	NaN	NaN	NaN	NaN	NaN	NaN	NaN	1	1	1	1	1	1	1	1	0	0	0	0	0	0	0	0
membrane protein FtsH1	TGGT1_259260	551	0	-0.304849	-0.04874	-0.0982239	0	-0.296652	-0.465911	-0.172874	0.0081965	-0.417171	-0.0746498	T	3	N/A	1	0	-0.179519	-0.0297955	-0.0672111	0	-0.129088	-0.352548	-0.16837	0	-0.430178	-0.0676844	-0.129237	0	-0.464216	-0.579274	-0.177377	3	3	3	3	3	3	3	3	2	2	2	2	2	2	2	2
tetratricopeptide repeat-containing protein	TGGT1_247000	151	0	-0.303891	-0.131478	-0.271199	0	-0.0319935	-0.360737	-1.00938	0.271898	-0.229259	-0.738178	S	3	HMM: MVFLIIVFSLTLAVLVGWVLQR, NN: MVFLIIVFSLTLAVLVGW	1	0	-0.303891	-0.131478	-0.271199	0	-0.0319935	-0.360737	-1.00938	NaN	NaN	NaN	NaN	NaN	NaN	NaN	NaN	1	1	1	1	1	1	1	1	0	0	0	0	0	0	0	0
eukaryotic translation initiation factor 3 subunit 7, putative;putative eukaryotic translation initiation factor 3 subunit 7	TGGT1_317720	422	0	-0.30383	-0.0719937	-0.0915621	0	-0.177699	-0.264873	-0.207105	0.126131	-0.192879	-0.115542	S	3	N/A	0	0	-0.30383	-0.0719937	-0.0915621	0	-0.177699	-0.264873	-0.207105	NaN	NaN	NaN	NaN	NaN	NaN	NaN	NaN	2	2	2	2	2	2	2	2	0	0	0	0	0	0	0	0
hypothetical protein	TGGT1_232080	5280	0	-0.303669	0.283475	-0.184294	0	0.321035	-0.318217	-0.228232	0.624704	-0.601692	-0.0439376	S	2	N/A	2	0	-0.459161	0.585587	0.0353489	0	0.477008	-0.392656	0.176893	0	-0.148177	-0.0186369	-0.403938	0	0.165061	-0.243778	-0.633357	1	1	1	1	1	1	1	1	2	2	2	2	2	3	2	1
hypothetical protein;putative transmembrane protein	TGGT1_266090	444	0	-0.303396	-0.732773	0.259747	0	-0.157611	-0.674076	-0.0591735	0.145785	0.0586964	-0.31892	S	2	HMM: MLGTFCGESNRDECGNRWSRMCNFFWWCSFVVAAGTLAL, NN: MLGTFCGESNRDECGNRWSRMCNFFWWCSFVVAA	4	0	-0.303396	-0.732773	0.259747	0	-0.157611	-0.674076	-0.0591735	NaN	NaN	NaN	NaN	NaN	NaN	NaN	NaN	1	1	1	1	1	1	1	1	0	0	0	0	0	0	0	0
hypothetical protein	TGGT1_250330	169	0	-0.303313	-0.0657955	-0.318171	0	-0.240021	-0.257124	-0.113053	0.0632922	-0.191328	0.205118	T	4	HMM: MGPLSRSVDSSFRGRVFCLQPSCACSFALAT, NN: MGPLSRSVDSSFRGRVFCLQPSCACSFALATRMTIFAITAL	0	0	-0.427426	0.0454055	-0.162784	0	-0.181306	-0.172681	-0.0765808	0	-0.1792	-0.176997	-0.473557	0	-0.298736	-0.341567	-0.149524	1	1	1	1	1	1	1	1	2	2	2	2	2	2	2	2
zinc finger, C3HC4 type (RING finger) domain-containing protein	TGGT1_277740	192	0	-0.303241	0.51331	0.33498	0	-0.0667523	-0.447928	0.0968651	0.236489	-0.961238	-0.238115	S	3	HMM: MLPVAYMSTVPVAGVSHAAAA, NN: MLPVAYMSTVPVAGVSHAAAA	0	NaN	NaN	NaN	NaN	NaN	NaN	NaN	NaN	0	-0.303241	0.51331	0.33498	0	-0.0667523	-0.447928	0.0968651	0	0	0	0	0	0	0	0	1	1	1	1	1	1	1	1
hypothetical protein	TGGT1_225690	1762	0	-0.303117	0.135076	-0.171061	0	0.0542101	-0.463283	-0.125081	0.357327	-0.598358	0.0459796	T	4	N/A	0	0	-0.303117	0.135076	-0.171061	0	0.0542101	-0.463283	-0.125081	NaN	NaN	NaN	NaN	NaN	NaN	NaN	NaN	2	2	2	2	2	2	2	2	0	0	0	0	0	0	0	0
hypothetical protein	TGGT1_230950	1127	0	-0.302836	-0.143327	-0.0187912	0	-0.236299	-0.469037	-0.422597	0.0665373	-0.325711	-0.403806	S	3	HMM: MRGRQRGSCAGSPFLLVSALPQRGACD, NN: MRGRQRGSCAGSPFLLVSALPQRGACD	0	0	-0.302836	-0.143327	-0.0187912	0	-0.236299	-0.469037	-0.422597	NaN	NaN	NaN	NaN	NaN	NaN	NaN	NaN	1	1	1	1	1	1	1	1	0	0	0	0	0	0	0	0
hypothetical protein	TGGT1_305790	667	0	-0.302783	0.0808561	0.0122142	0	0.0491831	-0.0310941	0.0377086	0.351966	-0.11195	0.0254945	S	3	N/A	0	NaN	NaN	NaN	NaN	NaN	NaN	NaN	NaN	0	-0.302783	0.0808561	0.0122142	0	0.0491831	-0.0310941	0.0377086	0	0	0	0	0	0	0	0	1	1	1	1	1	1	1	1
cyclophilin, putative;putative cyclophilin	TGGT1_229940	311	0	-0.302728	0.465791	-0.527191	0	-0.445048	-0.557168	-0.560798	-0.14232	-1.02296	-0.0336065	T	3	N/A	0	0	-0.302728	0.465791	-0.527191	0	-0.445048	-0.557168	-0.560798	NaN	NaN	NaN	NaN	NaN	NaN	NaN	NaN	1	1	1	1	1	1	1	1	0	0	0	0	0	0	0	0
tRNA (uracil-5-)-methyltransferase	TGGT1_250750	1077	0	-0.302388	0.30647	-0.334608	0	0.00381041	-0.13952	-0.256379	0.306199	-0.44599	0.0782292	T	2	N/A	0	0	-0.302388	0.30647	-0.334608	0	0.00381041	-0.13952	-0.256379	NaN	NaN	NaN	NaN	NaN	NaN	NaN	NaN	3	3	3	3	3	3	3	3	0	0	0	0	0	0	0	0
protein yipf5, putative;putative protein yipf5	TGGT1_214110	275	0	-0.302174	0.20836	0.86577	0	-0.171258	0.67122	1.31665	0.130916	0.46286	0.450876	S	2	N/A	4	0	-0.302174	0.20836	0.86577	0	-0.171258	0.67122	1.31665	NaN	NaN	NaN	NaN	NaN	NaN	NaN	NaN	1	1	1	1	1	1	1	1	0	0	0	0	0	0	0	0
transporter, major facilitator family protein	TGGT1_253700	570	0	-0.302163	0.0258636	-0.387614	0	0.251249	-0.556795	-0.480337	0.553412	-0.582659	-0.0927224	S	4	N/A	11	0	-0.333942	-0.136166	-0.346958	0	0.231083	-0.432017	-0.832212	0	-0.270385	0.187894	-0.428271	0	0.271414	-0.681573	-0.128462	1	1	1	1	1	1	1	1	2	2	2	2	2	2	2	2
homeodomain-like domain protein;hypothetical protein	TGGT1_233160	265	0	-0.302127	-0.0678014	0.192017	0	0.102559	-0.704192	0.248994	0.404686	-0.636391	0.0569774	S	3	N/A	0	0	-0.302127	-0.0678014	0.192017	0	0.102559	-0.704192	0.248994	NaN	NaN	NaN	NaN	NaN	NaN	NaN	NaN	1	1	1	1	1	1	1	1	0	0	0	0	0	0	0	0
hypothetical protein;putative transmembrane protein	TGGT1_279100;TGGT1_410370	386;386	0	-0.302039	-0.0720583	-0.183326	0	0.0516632	-0.0789688	-0.154125	0.353702	-0.00691054	0.0292006	S	3	HMM: MWRIWRCRLSFLFATGCLLGALTAGLGS, NN: MWRIWRCRLSFLFATGCLLGALTA;HMM: MWRIWRCRLSFLFVTGCLLGALTAGLGS, NN: MWRIWRCRLSFLFVTGCLLGALTA;N/A	0;1	0	0.0375185	0.193179	0.109003	0	0.169612	-0.130651	-0.0479535	0	-0.641597	-0.337296	-0.475655	0	-0.0662859	-0.0272871	-0.260297	2	2	2	2	2	2	2	2	3	3	3	3	3	3	3	3
hypothetical protein	TGGT1_240980	906	0	-0.302024	-0.519089	-0.110571	0	-0.306324	0.219997	-0.105112	-0.0043002	0.739086	0.0054597	S	4	N/A	0	NaN	NaN	NaN	NaN	NaN	NaN	NaN	NaN	0	-0.302024	-0.519089	-0.110571	0	-0.306324	0.219997	-0.105112	0	0	0	0	0	0	0	0	1	1	1	1	1	1	1	1
calcium binding protein precursor, putative;putative calcium binding protein precursor	TGGT1_229480	164	0	-0.301551	0.425977	0.344292	0	0.0875754	-0.221387	0.503831	0.389126	-0.647364	0.159539	T	4	HMM: MAAFADRPTCRVSLGAVFLARELHRLRKSLPLCVFSLFLFSFAFSALSGA, NN: MAAFADRPTCRVSLGAVFLARELHRLRKSLPLCVFSLFLFSFAFSA	1	0	-0.301551	0.425977	0.344292	0	0.0875754	-0.221387	0.503831	NaN	NaN	NaN	NaN	NaN	NaN	NaN	NaN	2	2	2	2	2	2	2	2	0	0	0	0	0	0	0	0
dynamin-related protein DRPB	TGGT1_321620	750	0	-0.301525	0.464244	0.925852	0	-0.626609	0.61324	0.736352	-0.325083	0.148996	-0.1895	S	4	N/A	0	0	-0.689825	-0.0762374	-0.0328808	0	0.0482812	0.404154	0.269994	0	0.0867741	1.00473	1.88458	0	-1.3015	0.822326	1.20271	1	1	1	1	1	1	1	1	1	1	1	1	1	1	1	1
hypothetical protein	TGGT1_224150	664	0	-0.301507	0.183043	0.29933	0	0.427164	0.128906	0.0992566	0.728671	-0.0541365	-0.200073	S	3	N/A	0	0	-0.301507	0.183043	0.29933	0	0.427164	0.128906	0.0992566	NaN	NaN	NaN	NaN	NaN	NaN	NaN	NaN	1	1	1	1	1	1	1	1	0	0	0	0	0	0	0	0
hypothetical protein;putative transmembrane protein	TGGT1_225160	400	0	-0.301126	0.19715	-0.260451	0	-0.114216	-0.26689	-0.312302	0.18691	-0.464039	-0.0518513	T	3	HMM: MDAQRSSRFQQVKASIIQLVYWCLLNATMVLPI, NN: MDAQRSSRFQQVKASIIQLVYWCLLNATMVLPIFCV	2	0	-0.0724649	0.22228	-0.0964413	0	-0.0477776	-0.282558	-0.303607	0	-0.529788	0.172019	-0.42446	0	-0.180654	-0.251221	-0.320997	6	6	6	6	6	6	6	6	4	4	4	4	4	4	4	4
hypothetical protein	TGGT1_295360	188	0	-0.300827	-0.278308	1.31747	0	-0.747826	0.586713	1.85311	-0.447	0.865021	0.535643	T	3	N/A	0	0	0.647574	-0.12051	0.302422	0	1.07435	0.96968	1.42942	0	-1.24923	-0.436106	2.33251	0	-2.57001	0.203746	2.2768	1	1	1	1	1	1	1	1	1	1	1	1	1	1	1	1
hypothetical protein	TGGT1_214340	146	0	-0.300792	-0.23273	-0.334993	0	-0.616567	-0.534877	-0.622458	-0.315775	-0.302147	-0.287465	S	3	N/A	0	0	-0.576867	-0.339253	-0.39975	0	-0.666615	-0.565017	-0.680144	0	-0.0247171	-0.126208	-0.270236	0	-0.566519	-0.504737	-0.564772	4	4	4	4	4	4	4	4	1	1	1	1	1	1	1	1
WD domain, G-beta repeat-containing protein	TGGT1_311400	1112	0	-0.299961	-0.479898	-0.220426	0	-0.530684	-0.193367	-0.210352	-0.230722	0.286531	0.0100741	S	2	N/A	0	0	-0.0506706	-0.0547494	0.0483896	0	-0.207822	0.13495	-0.110274	0	-0.549252	-0.905048	-0.489242	0	-0.853545	-0.521684	-0.31043	1	1	1	1	1	1	1	1	1	1	1	1	1	1	1	1
putative transmembrane protein	TGGT1_410370	162	0	-0.299582	-0.185006	-0.104587	0	-0.0727621	-0.261733	-0.233933	0.22682	-0.0767272	-0.129346	S	4	HMM: MWRIWRCRLSFLFATGCLLGALTAGLGS, NN: MWRIWRCRLSFLFATGCLLGALTA	1	0	-0.299582	-0.185006	-0.104587	0	-0.0727621	-0.261733	-0.233933	NaN	NaN	NaN	NaN	NaN	NaN	NaN	NaN	1	1	1	1	1	1	1	1	0	0	0	0	0	0	0	0
hypothetical protein	TGGT1_239290	795	0	-0.298177	0.338357	1.2014	0	1.25871	2.22859	1.8717	1.55689	1.89023	0.670306	S	2	N/A	0	NaN	NaN	NaN	NaN	NaN	NaN	NaN	NaN	0	-0.298177	0.338357	1.2014	0	1.25871	2.22859	1.8717	0	0	0	0	0	0	0	0	1	1	1	1	1	1	1	1
hypothetical protein	TGGT1_264090	67	0	-0.297838	-0.500237	-0.208878	0	0.316657	-0.407399	-0.292019	0.614495	0.0928379	-0.0831412	S	3	N/A	0	0	-0.297838	-0.500237	-0.208878	0	0.316657	-0.407399	-0.292019	NaN	NaN	NaN	NaN	NaN	NaN	NaN	NaN	1	1	1	1	1	1	1	1	0	0	0	0	0	0	0	0
transporter, major facilitator family protein	TGGT1_229150	237	0	-0.296963	0.68908	0.058138	0	-0.630792	-0.279887	0.132663	-0.33383	-0.968968	0.074525	S	3	N/A	11	0	-0.296963	0.68908	0.058138	0	-0.630792	-0.279887	0.132663	NaN	NaN	NaN	NaN	NaN	NaN	NaN	NaN	1	1	1	1	1	1	1	1	0	0	0	0	0	0	0	0
hypothetical protein	TGGT1_282090	469	0	-0.296923	0.145496	0.71775	0	-0.510799	-0.105641	0.676196	-0.213876	-0.251137	-0.0415545	S	3	N/A	0	NaN	NaN	NaN	NaN	NaN	NaN	NaN	NaN	0	-0.296923	0.145496	0.71775	0	-0.510799	-0.105641	0.676196	0	0	0	0	0	0	0	0	2	2	2	2	2	2	2	2
cytosolic tRNA-Ala synthetase	TGGT1_219540	290	0	-0.296539	-0.163035	-0.340722	0	-1.39899	-0.225819	-0.743458	-1.10245	-0.0627845	-0.402737	S	3	HMM: MLDVPILCALLVLLLSSLPAGAGAL, NN: MLDVPILCALLVLLLSSLPAGAGAL	0	NaN	NaN	NaN	NaN	NaN	NaN	NaN	NaN	0	-0.296539	-0.163035	-0.340722	0	-1.39899	-0.225819	-0.743458	0	0	0	0	0	0	0	0	1	1	1	1	1	1	1	1
ribosomal protein RPL10	TGGT1_288720	212	0	-0.296417	-0.082521	0.229072	0	-0.332269	0.144079	0.551947	-0.0358519	0.2266	0.322875	S	2	N/A	0	0	-0.263422	-0.0952814	-0.479004	0	-0.308867	-0.0645162	-0.0850123	0	-0.329411	-0.0697606	0.937148	0	-0.35567	0.352675	1.18891	1	1	1	1	1	1	1	1	1	1	1	1	1	1	1	1
hypothetical protein	TGGT1_230180	480	0	-0.296042	-0.0704412	-0.161718	0	0.00420708	-0.167621	-0.116048	0.30025	-0.0971796	0.0456706	T	4	HMM: MLQMARYTVNICAVSICSLVLVVALSV, NN: MLQMARYTVNICAVSICSLVLVVAL	1	0	-0.296042	-0.0704412	-0.161718	0	0.00420708	-0.167621	-0.116048	NaN	NaN	NaN	NaN	NaN	NaN	NaN	NaN	1	1	1	1	1	1	1	1	0	0	0	0	0	0	0	0
hypothetical protein	TGGT1_308860	584	0	-0.295964	-0.162337	-0.143163	0	-0.279903	-0.144195	-0.196069	0.0160615	0.0181415	-0.052906	S	4	N/A	0	0	-0.382997	-0.052554	-0.0999145	0	-0.274855	-0.308011	-0.358603	0	-0.208932	-0.27212	-0.186411	0	-0.28495	0.0196204	-0.0335346	2	2	2	2	2	2	2	2	3	3	3	3	3	3	3	3
CAM Kinase family, incomplete catalytic triad	TGGT1_253940	481	0	-0.295805	-0.140379	0.102689	0	-0.291187	-0.110492	-0.189179	0.0046183	0.029887	-0.291867	S	4	N/A	0	0	-0.221339	-0.164719	-0.127451	0	-0.158377	0.0537652	-0.28349	0	-0.370271	-0.116038	0.332828	0	-0.423996	-0.274748	-0.0948674	4	4	4	4	4	4	4	4	4	4	4	4	4	4	4	4
histone lysine acetyltransferase GCN5-B	TGGT1_243440	109	0	-0.295453	-0.247458	-0.202196	0	0.0535543	-0.144264	-0.0707171	0.349007	0.103194	0.131479	S	2	N/A	0	0	-0.0657263	-0.291511	-0.172003	0	0.286348	0.107528	0.18184	0	-0.52518	-0.203406	-0.23239	0	-0.179239	-0.396056	-0.323274	1	1	1	1	1	1	1	1	1	1	1	1	1	1	1	1
hypothetical protein	TGGT1_282090	467	0	-0.29506	0.176643	0.34211	0	0.365396	0.342847	0.620702	0.660456	0.166204	0.278592	T	3	N/A	0	0	-0.29506	0.176643	0.34211	0	0.365396	0.342847	0.620702	NaN	NaN	NaN	NaN	NaN	NaN	NaN	NaN	2	2	2	2	2	2	2	2	0	0	0	0	0	0	0	0
hypothetical protein	TGGT1_205562	5181	0	-0.294724	-0.238407	-0.262185	0	-0.107921	0.123097	-0.0380312	0.186804	0.361504	0.224153	S	3	N/A	0	NaN	NaN	NaN	NaN	NaN	NaN	NaN	NaN	0	-0.294724	-0.238407	-0.262185	0	-0.107921	0.123097	-0.0380312	0	0	0	0	0	0	0	0	2	2	2	2	2	2	2	2
glideosome-associated protein with multiple-membrane spans GAPM3	TGGT1_271970	288	0	-0.294322	-0.419324	-1.42911	0	-0.518369	-0.605107	-1.52681	-0.224047	-0.185783	-0.097701	S	3	N/A	5	0	-0.267024	-0.357404	-1.14651	0	-0.416918	-0.395549	-1.05166	0	-0.32162	-0.481245	-1.71171	0	-0.619819	-0.814665	-2.00197	4	4	4	4	4	4	4	4	2	2	2	2	2	2	2	2
heat shock protein HSP70	TGGT1_273760	497	0	-0.294101	-0.33677	1.20103	0	0.132321	0.54697	0.993636	0.426422	0.88374	-0.207393	T	3	N/A	0	0	-0.160968	-0.334228	1.04113	0	0.332472	0.791202	1.28321	0	-0.427233	-0.339312	1.36093	0	-0.0678299	0.302738	0.70406	1	1	1	1	1	1	1	1	1	1	1	1	1	1	1	1
hypothetical protein	TGGT1_295360	150	0	-0.293938	-0.365313	-0.387406	0	-0.801018	-0.387154	-0.649332	-0.507079	-0.0218414	-0.261926	S	3	N/A	0	NaN	NaN	NaN	NaN	NaN	NaN	NaN	NaN	0	-0.293938	-0.365313	-0.387406	0	-0.801018	-0.387154	-0.649332	0	0	0	0	0	0	0	0	2	2	2	2	2	2	2	2
hypothetical protein	TGGT1_309250	1678	0	-0.293669	-0.0482126	-0.104323	0	-0.138407	0.0778977	-0.0577638	0.155262	0.12611	0.0465589	S	3	N/A	0	0	-0.249471	-0.00353515	-0.00295633	0	-0.249565	0.00860679	-0.124007	0	-0.337867	-0.09289	-0.205689	0	-0.0272501	0.147189	0.00847948	1	1	1	1	1	1	1	1	1	1	1	1	1	1	1	1
RNA recognition motif-containing protein	TGGT1_304760	1189	0	-0.293172	0.227051	0.316224	0	0.122219	0.0831262	0.126147	0.415391	-0.143925	-0.190077	S	4	N/A	0	0	-0.172632	0.0639163	-0.021223	0	0.362468	0.0838231	0.23302	0	-0.413712	0.390186	0.653671	0	-0.11803	0.0824294	0.0192742	1	1	1	1	1	1	1	1	2	2	2	2	2	2	2	2
hypothetical protein;putative KH domain protein	TGGT1_280370	309	0	-0.292719	0.036653	1.16008	0	-0.38047	0.256861	0.619564	-0.0877512	0.220208	-0.540518	S	3	N/A	0	0	-0.0637255	0.128205	0.67474	0	0.060861	0.0056237	0.568126	0	-0.521712	-0.0548995	1.64542	0	-0.821801	0.508099	0.671003	4	4	4	4	4	4	4	4	1	1	1	1	1	1	1	1
inositol polyphosphate kinase	TGGT1_208070	874	0	-0.292488	-0.374443	-0.26737	0	0.439026	0.388918	-0.0275821	0.731514	0.763361	0.239788	S	3	N/A	0	0	-0.292488	-0.374443	-0.26737	0	0.439026	0.388918	-0.0275821	NaN	NaN	NaN	NaN	NaN	NaN	NaN	NaN	1	1	1	1	1	1	1	1	0	0	0	0	0	0	0	0
AP2 domain transcription factor AP2IX-8	TGGT1_306000	1347	0	-0.292386	-0.182433	-0.364546	0	-0.256788	-0.0451843	-0.366683	0.0355982	0.137249	-0.0021372	S	2	HMM: MAAAACAGSVPSQSSPVVTPAKASGPFFSLSLSSTASQ, NN: MAAAACAGSVPSQSSPVVTPAKASGPFFSLSLSSTASQ	0	0	-0.292386	-0.182433	-0.364546	0	-0.256788	-0.0451843	-0.366683	NaN	NaN	NaN	NaN	NaN	NaN	NaN	NaN	1	1	1	1	1	1	1	1	0	0	0	0	0	0	0	0
AP2 domain transcription factor AP2VIII-2	TGGT1_233120	2165	0	-0.291132	-0.357812	-0.183068	0	-0.569671	-0.188395	-0.466207	-0.278539	0.169416	-0.283139	S	3	N/A	0	0	-0.379678	-0.265033	-0.400644	0	-0.208247	-0.0820724	-0.578072	0	-0.202587	-0.45059	0.0345092	0	-0.931095	-0.294718	-0.354341	2	2	2	2	2	2	2	2	1	1	1	1	1	1	1	1
GAP45;GAP45 protein	TGGT1_223940	172	0	-0.290896	-0.260074	-0.0922317	0	-0.218899	-0.670528	-0.11484	0.0719971	-0.410454	-0.0226087	T	3	N/A	0	0	-0.290896	-0.260074	-0.0922317	0	-0.218899	-0.670528	-0.11484	NaN	NaN	NaN	NaN	NaN	NaN	NaN	NaN	1	1	1	1	1	1	1	1	0	0	0	0	0	0	0	0
hypothetical protein;putative transmembrane protein	TGGT1_289880	741	0	-0.290013	-0.313294	-0.850741	0	-0.404292	-0.701632	-1.04797	-0.114279	-0.388338	-0.197225	S	3	N/A	2	0	-0.13692	-0.146313	-0.562195	0	-0.243743	-0.605351	-0.743968	0	-0.443106	-0.480274	-1.13929	0	-0.564842	-0.797913	-1.35196	8	8	8	8	8	8	8	8	4	4	4	4	4	4	4	4
putative translation initiation factor eIF-5A;translation initiation factor eIF-5A, putative	TGGT1_251810	8	0	-0.289912	0.294406	-0.0879898	0	-0.000753939	-0.239867	0.139487	0.289158	-0.534274	0.227477	T	4	N/A	0	0	-0.289912	0.294406	-0.0879898	0	-0.000753939	-0.239867	0.139487	NaN	NaN	NaN	NaN	NaN	NaN	NaN	NaN	1	1	1	1	1	1	1	1	0	0	0	0	0	0	0	0
eukaryotic initiation factor-3 subunit 10, putative;putative eukaryotic initiation factor-3 subunit 10	TGGT1_201680	677	0	-0.289624	0.573471	0.600814	0	-0.482277	-0.26771	-0.0066613	-0.192652	-0.841181	-0.607475	T	3	N/A	0	0	-0.289624	0.573471	0.600814	0	-0.482277	-0.26771	-0.0066613	NaN	NaN	NaN	NaN	NaN	NaN	NaN	NaN	1	1	1	1	1	1	1	1	0	0	0	0	0	0	0	0
histone lysine methyltransferase, SET, putative;putative histone lysine methyltransferase, SET	TGGT1_246910	390	0	-0.28939	-0.00149255	-0.0502884	0	-0.0586488	-0.025586	-0.281882	0.230741	-0.0240934	-0.231594	S	3	N/A	0	0	-0.0394258	0.104863	0.0862179	0	0.225762	0.0284957	0.208863	0	-0.539354	-0.107848	-0.186795	0	-0.343059	-0.0796676	-0.772628	2	2	2	2	2	2	2	2	2	2	2	2	2	2	2	2
kinesin heavy chain, putative;putative kinesin heavy chain	TGGT1_273560	998	0	-0.288117	-0.036147	-0.336416	0	-0.156417	-0.313024	-0.544837	0.131701	-0.276877	-0.208421	S	4	N/A	0	0	-0.288117	-0.036147	-0.336416	0	-0.156417	-0.313024	-0.544837	NaN	NaN	NaN	NaN	NaN	NaN	NaN	NaN	1	1	1	1	1	1	1	1	0	0	0	0	0	0	0	0
PHD-finger domain-containing protein	TGGT1_224260	5249	0	-0.287992	-0.0765377	-0.0009062	0	-0.175226	-0.219517	-0.107536	0.112766	-0.142979	-0.10663	S	3	N/A	0	0	-0.202893	0.0648032	0.0276833	0	0.00249994	-0.0378658	-0.0628022	0	-0.373092	-0.217879	-0.0294957	0	-0.352953	-0.401167	-0.152271	2	2	2	2	2	2	2	2	2	2	2	2	2	2	2	2
ubiquitin-specific protease USP4	TGGT1_263420	766	0	-0.287664	-0.127303	-0.400339	0	-0.0314209	-0.244985	-0.656863	0.256243	-0.117683	-0.256523	S	2	N/A	0	0	-0.119109	-0.20206	-0.602659	0	0.013759	-0.265458	-0.503774	0	-0.456219	-0.0525458	-0.198019	0	-0.0766009	-0.224513	-0.809951	1	1	1	1	1	1	1	1	1	1	1	1	1	1	1	1
alveolin domain containing intermediate filament IMC10	TGGT1_230210	59	0	-0.286862	0.365058	-0.650799	0	-0.367091	-0.21357	-0.335416	-0.0802291	-0.578629	0.315383	T	3	N/A	0	0	-0.285089	0.359185	-0.73543	0	-0.333128	-0.191323	-0.0895852	0	-0.288636	0.370931	-0.566168	0	-0.401054	-0.235817	-0.581247	2	2	2	2	2	2	2	2	3	3	3	3	3	3	3	3
lactate dehydrogenase LDH1	TGGT1_232350	250	0	-0.286854	0.182687	0.255592	0	-0.433764	0.534834	0.374123	-0.14691	0.352147	0.118531	S	3	N/A	0	0	-0.286854	0.182687	0.255592	0	-0.433764	0.534834	0.374123	NaN	NaN	NaN	NaN	NaN	NaN	NaN	NaN	1	1	1	1	1	1	1	1	0	0	0	0	0	0	0	0
hypothetical protein	TGGT1_245640	79	0	-0.286693	0.0834876	0.529144	0	0.406604	0.353936	0.390319	0.693297	0.270448	-0.138825	S	2	HMM: MNQSTIVATSVVAPQSAVSLSR, NN: MNQSTIVATSVVAPQSAVSL	0	0	-0.286693	0.0834876	0.529144	0	0.406604	0.353936	0.390319	NaN	NaN	NaN	NaN	NaN	NaN	NaN	NaN	1	1	1	1	1	1	1	1	0	0	0	0	0	0	0	0
polynucleotide kinase 3 phosphatase	TGGT1_208320	83	0	-0.286616	0.00954352	0.765392	0	0.224506	0.11851	1.12607	0.511122	0.108967	0.360683	T	3	N/A	0	0	-0.286616	0.00954352	0.765392	0	0.224506	0.11851	1.12607	NaN	NaN	NaN	NaN	NaN	NaN	NaN	NaN	1	1	1	1	1	1	1	1	0	0	0	0	0	0	0	0
putative omega secalin	TGGT1_231960	189	0	-0.285977	-0.156775	-0.316341	0	0.00129646	-0.35172	-0.443023	0.287274	-0.194945	-0.126681	S	3	HMM: MKVRSVLSVGFWAAACIAF, NN: MKVRSVLSVGFWAAACIAF	0	0	-0.285977	-0.156775	-0.316341	0	0.00129646	-0.35172	-0.443023	NaN	NaN	NaN	NaN	NaN	NaN	NaN	NaN	1	1	1	1	1	1	1	1	0	0	0	0	0	0	0	0
hypothetical protein	TGGT1_226890	1757	0	-0.285877	-0.151076	0.118624	0	-0.232862	-0.304549	-0.231194	0.0530153	-0.153473	-0.349817	S	4	N/A	0	0	-0.202931	-0.249383	0.0925637	0	-0.276976	-0.322131	-0.299613	0	-0.368823	-0.052769	0.144683	0	-0.188747	-0.286967	-0.162775	4	4	4	4	4	4	4	4	4	4	4	4	4	4	4	4
CRAL/TRIO domain protein;hypothetical protein	TGGT1_213790	417	0	-0.285812	-0.405466	-0.516419	0	-0.0646102	-0.17045	-0.573007	0.221202	0.235016	-0.0565882	S	2	N/A	2	0	0.00307846	-0.439876	-0.646018	0	0.329222	-0.12081	-0.62661	0	-0.574702	-0.371056	-0.38682	0	-0.458442	-0.220089	-0.519405	1	1	1	1	1	1	1	1	1	1	1	1	1	1	1	1
hypothetical protein;putative phosphatidylinositol glycan class V, related protein	TGGT1_270220	439	0	-0.285726	-0.216823	-0.265165	0	0.12601	-0.25281	-0.0735809	0.411735	-0.0359872	0.191584	S	3	HMM: MPTSAQVGKPLKARTSLLRLRLRVLFLAFLSRLLCLSLTCLWAH, NN: MPTSAQVGKPLKARTSLLRLRLRVLFLAFLSRLLCL	6;7	0	0.117072	0.340882	-0.0851669	0	0.408054	0.0480164	0.350003	0	-0.688523	-0.774529	-0.445162	0	-0.156034	-0.553637	-0.497165	1	1	1	1	1	1	1	1	2	2	2	2	2	2	2	2
hypothetical protein	TGGT1_213040	1666	0	-0.285152	0.20181	-0.297617	0	-0.254544	-0.403504	-0.424607	0.0306076	-0.605314	-0.12699	S	3	HMM: MASLQLPVGLSHSSLAH, NN: MASLQLPVGLSHSSLAH	0	0	-0.285152	0.20181	-0.297617	0	-0.254544	-0.403504	-0.424607	NaN	NaN	NaN	NaN	NaN	NaN	NaN	NaN	2	2	2	2	2	2	2	2	0	0	0	0	0	0	0	0
hypothetical protein	TGGT1_213040	1667	0	-0.285152	0.20181	-0.297617	0	-0.254544	-0.403504	-0.424607	0.0306076	-0.605314	-0.12699	S	3	HMM: MASLQLPVGLSHSSLAH, NN: MASLQLPVGLSHSSLAH	0	0	-0.285152	0.20181	-0.297617	0	-0.254544	-0.403504	-0.424607	NaN	NaN	NaN	NaN	NaN	NaN	NaN	NaN	2	2	2	2	2	2	2	2	0	0	0	0	0	0	0	0
hypothetical protein;putative pseudouridylate synthase 1	TGGT1_224210	614	0	-0.285121	-0.330799	0.108149	0	0.118437	0.057743	0.112755	0.403558	0.388542	0.0046063	T	2	N/A	0;3	0	-0.285121	-0.330799	0.108149	0	0.118437	0.057743	0.112755	NaN	NaN	NaN	NaN	NaN	NaN	NaN	NaN	1	1	1	1	1	1	1	1	0	0	0	0	0	0	0	0
AGC kinase	TGGT1_226030	190	0	-0.28511	-0.533464	-1.07153	0	-0.5621	-0.719795	-1.38934	-0.276989	-0.186331	-0.317808	T	2	N/A	0	0	-0.0930891	-0.442752	-0.847795	0	-0.381878	-0.649169	-0.915821	0	-0.477132	-0.624176	-1.29527	0	-0.742321	-0.790421	-1.86286	2	2	2	2	2	2	2	2	2	2	2	2	2	2	2	2
AP2 domain transcription factor AP2IV-5	TGGT1_211720	1955	0	-0.284909	-0.553862	-0.0636773	0	-0.203844	-0.497336	-0.543562	0.081065	0.0565259	-0.479884	S	3	N/A	0	NaN	NaN	NaN	NaN	NaN	NaN	NaN	NaN	0	-0.284909	-0.553862	-0.0636773	0	-0.203844	-0.497336	-0.543562	0	0	0	0	0	0	0	0	1	1	1	1	1	1	1	1
transporter, cation channel family protein	TGGT1_267720	165	0	-0.284811	-0.485454	-0.291336	0	0.0639355	-0.114918	-0.246748	0.348746	0.370537	0.0445881	S	3	N/A	6	0	0.132449	-0.326304	-0.0614681	0	-0.176063	-0.237823	-0.111945	0	-0.702071	-0.644604	-0.521204	0	0.303934	0.0079875	-0.381551	1	1	1	1	1	1	1	1	1	1	1	1	1	1	1	1
hypothetical protein;putative transmembrane protein	TGGT1_313080	425	0	-0.284504	-0.0814436	-0.0551579	0	-0.0842173	-0.307231	0.0533674	0.200287	-0.225787	0.108525	S	2	HMM: MAASVPRLPPLFLSTALLLCLAA, NN: MAASVPRLPPLFLSTALLLCLAA	1	0	-0.361482	0.130151	-0.196827	0	0.0846	-0.243085	0.0920935	0	-0.207526	-0.293038	0.0865111	0	-0.253035	-0.371376	0.0146413	14	14	14	14	14	14	14	14	13	13	13	13	13	13	13	13
ubiquitin family protein	TGGT1_304680	88	0	-0.284177	0.0294276	-0.0119972	0	0.209581	0.00762451	0.463815	0.493758	-0.0218031	0.475812	S	3	N/A	0	0	-0.284177	0.0294276	-0.0119972	0	0.209581	0.00762451	0.463815	NaN	NaN	NaN	NaN	NaN	NaN	NaN	NaN	1	1	1	1	1	1	1	1	0	0	0	0	0	0	0	0
putative trichohyalin	TGGT1_242790B	1147	0	-0.283832	-0.266761	-0.198084	0	-0.0728212	-0.439075	-0.312879	0.21101	-0.172314	-0.114795	T	3	N/A	0	0	-0.283832	-0.266761	-0.198084	0	-0.0728212	-0.439075	-0.312879	NaN	NaN	NaN	NaN	NaN	NaN	NaN	NaN	1	1	1	1	1	1	1	1	0	0	0	0	0	0	0	0
acetyltransferase, GNAT family protein	TGGT1_259070	236	0	-0.283692	0.00468153	-0.365262	0	-0.0178277	-0.168777	-0.320245	0.265865	-0.173459	0.0450177	S	3	N/A	0	0	-0.333837	0.0860301	-0.234144	0	0.179585	0.0468825	-0.214805	0	-0.233548	-0.0766671	-0.49638	0	-0.21524	-0.384437	-0.425685	1	1	1	1	1	1	1	1	1	1	1	1	1	1	1	1
dense granule protein GRA12	TGGT1_288650	269	0	-0.28358	-0.280442	0.051935	0	0.222555	0.115069	0.236595	0.506135	0.395511	0.18466	S	2	HMM: MRAIMASTQQFLRPVGSRPLAGISVVVVVALAIALGTAA, NN: MRAIMASTQQFLRPVGSRPLAGISVVVVVALAIALGTAA;HMM: MRAIVASTQQFLRPVGSRPLAGISIVVVVALAIALGTAA, NN: MRAIVASTQQFLRPVGSRPLAGISIVVVVALAIALGTAA	1	0	-0.346792	-0.274991	-0.00152099	0	0.152095	0.053522	-0.17428	0	-0.220368	-0.285894	0.105391	0	0.293015	0.176615	0.647471	1	1	1	1	1	1	1	1	1	1	1	1	1	1	1	1
hypothetical protein	TGGT1_234230	1987	0	-0.283465	-0.365593	1.66983	0	-0.374403	0.323299	1.62756	-0.0909372	0.688892	-0.042275	S	3	N/A	0	0	-0.283465	-0.365593	1.66983	0	-0.374403	0.323299	1.62756	NaN	NaN	NaN	NaN	NaN	NaN	NaN	NaN	1	1	1	1	1	1	1	1	0	0	0	0	0	0	0	0
hypothetical protein	TGGT1_203820	425	0	-0.283366	-0.11346	-0.640757	0	0.109702	-0.246598	-0.390094	0.393069	-0.133139	0.250663	T	4	N/A	0	0	-0.283366	-0.11346	-0.640757	0	0.109702	-0.246598	-0.390094	NaN	NaN	NaN	NaN	NaN	NaN	NaN	NaN	1	1	1	1	1	1	1	1	0	0	0	0	0	0	0	0
protein yipf5, putative;putative protein yipf5	TGGT1_214110	294	0	-0.283208	-0.428215	0.477121	0	-0.467259	-0.410323	0.483754	-0.184051	0.0178926	0.0066328	T	2	N/A	4	NaN	NaN	NaN	NaN	NaN	NaN	NaN	NaN	0	-0.283208	-0.428215	0.477121	0	-0.467259	-0.410323	0.483754	0	0	0	0	0	0	0	0	1	1	1	1	1	1	1	1
hypothetical protein;KH domain protein	TGGT1_212980	351	0	-0.282705	-0.106395	0.427708	0	0.19934	0.209237	0.248782	0.482046	0.315632	-0.178925	S	4	N/A	1	0	-0.282705	-0.106395	0.427708	0	0.19934	0.209237	0.248782	NaN	NaN	NaN	NaN	NaN	NaN	NaN	NaN	1	1	1	1	1	1	1	1	0	0	0	0	0	0	0	0
tetratricopeptide repeat-containing protein	TGGT1_229490	575	0	-0.282674	-0.212941	-0.317151	0	-0.204214	-0.196747	-0.354889	0.0784596	0.0161932	-0.037738	S	3	N/A	2	NaN	NaN	NaN	NaN	NaN	NaN	NaN	NaN	0	-0.282674	-0.212941	-0.317151	0	-0.204214	-0.196747	-0.354889	0	0	0	0	0	0	0	0	2	2	2	2	2	2	2	2
hypothetical protein;putative elongation factor Tu GTP-binding domain protein	TGGT1_228340	690	0	-0.282401	-0.404275	-0.208787	0	-0.0297806	-0.219489	-0.263899	0.25262	0.184787	-0.0551119	S	3	N/A	0	0	-0.176551	-0.0181493	-0.0538597	0	-0.0796304	-0.300698	-0.183932	0	-0.388251	-0.790402	-0.363715	0	0.0200692	-0.138279	-0.343866	1	1	1	1	1	1	1	1	1	1	1	1	1	1	1	1
DHHC zinc finger domain-containing protein	TGGT1_293730	909	0	-0.281499	-0.15141	-0.317188	0	0.0455431	-0.208594	-0.248517	0.327042	-0.0571844	0.0686712	S	3	HMM: MSSVVAQPLLQGSSAN, NN: MSSVVAQPLLQGSSANSSDAA	2	0	-0.281499	-0.15141	-0.317188	0	0.0455431	-0.208594	-0.248517	NaN	NaN	NaN	NaN	NaN	NaN	NaN	NaN	1	1	1	1	1	1	1	1	0	0	0	0	0	0	0	0
folate/biopterin transporter subfamily protein	TGGT1_260220	723	0	-0.280911	-0.174266	-0.321314	0	-0.265043	-0.194445	-0.408463	0.0158674	-0.020179	-0.0871487	S	3	N/A	13	0	-0.189175	-0.0554494	-0.0110874	0	-0.289242	-0.197433	-0.244384	0	-0.372647	-0.293083	-0.631541	0	-0.240845	-0.191458	-0.572542	1	1	1	1	1	1	1	1	1	1	1	1	1	1	1	1
nuclease, putative;putative nuclease	TGGT1_226700	448	0	-0.280511	0.312875	0.108497	0	0.0696127	-0.609918	-0.499332	0.350123	-0.922793	-0.607829	S	2	N/A	0	NaN	NaN	NaN	NaN	NaN	NaN	NaN	NaN	0	-0.280511	0.312875	0.108497	0	0.0696127	-0.609918	-0.499332	0	0	0	0	0	0	0	0	1	1	1	1	1	1	1	1
alternative splicing type 3 and, putative;putative alternative splicing type 3 and	TGGT1_210980	326	0	-0.280419	0.24417	0.881127	0	0.381446	0.312495	1.15128	0.661866	0.0683248	0.270152	S	2	N/A	0	0	-0.280419	0.24417	0.881127	0	0.381446	0.312495	1.15128	NaN	NaN	NaN	NaN	NaN	NaN	NaN	NaN	1	1	1	1	1	1	1	1	0	0	0	0	0	0	0	0
hypothetical protein;Tsp1 domain TSP12 (precursor)	TGGT1_279420	458	0	-0.280206	-0.282385	0.0991106	0	-0.261835	0.419891	-0.34901	0.0183711	0.702276	-0.448121	S	3	N/A	0	0	-0.280206	-0.282385	0.0991106	0	-0.261835	0.419891	-0.34901	NaN	NaN	NaN	NaN	NaN	NaN	NaN	NaN	1	1	1	1	1	1	1	1	0	0	0	0	0	0	0	0
serine esterase (DUF676) protein	TGGT1_271800	79	0	-0.280202	0.553602	2.12818	0	-0.086958	0.263385	1.76621	0.193244	-0.290217	-0.361962	S	3	N/A	0	0	-0.298917	0.27793	1.52723	0	0.32893	0.633889	1.50925	0	-0.261488	0.829274	2.72912	0	-0.502846	-0.107119	2.02318	1	1	1	1	1	1	1	1	1	1	1	1	1	1	1	1
hypothetical protein;putative transmembrane protein	TGGT1_289150	152	0	-0.280113	-0.270818	-0.0682931	0	-0.0264128	-0.191464	-0.153762	0.2537	0.079354	-0.0854694	S	2	N/A	1	NaN	NaN	NaN	NaN	NaN	NaN	NaN	NaN	0	-0.280113	-0.270818	-0.0682931	0	-0.0264128	-0.191464	-0.153762	0	0	0	0	0	0	0	0	1	1	1	1	1	1	1	1
cell-cycle-associated protein kinase CDK, putative;putative cell-cycle-associated protein kinase CDK	TGGT1_249260	709	0	-0.280028	-0.217502	-0.807204	0	-0.664129	-0.816505	-1.28714	-0.3841	-0.599003	-0.479932	T	4	N/A	0	0	-0.196563	-0.105718	-0.941439	0	-0.431641	-0.808415	-1.33845	0	-0.363494	-0.329287	-0.672968	0	-0.896616	-0.824595	-1.23583	1	1	1	1	1	1	1	1	1	1	1	1	1	1	1	1
hypothetical protein	TGGT1_254830	473	0	-0.279508	-0.130412	-0.631952	0	-0.0346151	-0.156564	-0.6232	0.244893	-0.0261519	0.008752	S	3	N/A	0	0	-0.279508	-0.130412	-0.631952	0	-0.0346151	-0.156564	-0.6232	NaN	NaN	NaN	NaN	NaN	NaN	NaN	NaN	1	1	1	1	1	1	1	1	0	0	0	0	0	0	0	0
myosin I	TGGT1_230980	1702	0	-0.279492	-0.298396	-0.0154991	0	0.267367	0.119316	0.106611	0.546859	0.417712	0.12211	S	3	N/A	0	0	-0.279492	-0.298396	-0.0154991	0	0.267367	0.119316	0.106611	NaN	NaN	NaN	NaN	NaN	NaN	NaN	NaN	1	1	1	1	1	1	1	1	0	0	0	0	0	0	0	0
Na+/H+ exchanger NHE1	TGGT1_259200B	537	0	-0.27889	-0.171304	-0.291908	0	-0.22103	-0.262216	-0.307048	0.0578599	-0.090912	-0.0151395	T	3	N/A	0;12	0	-0.27889	-0.171304	-0.291908	0	-0.22103	-0.262216	-0.307048	NaN	NaN	NaN	NaN	NaN	NaN	NaN	NaN	2	2	2	2	2	2	2	2	0	0	0	0	0	0	0	0
nucleoside transporter protein	TGGT1_233130	30	0	-0.278514	-0.127736	0.0386143	0	0.539571	-0.43827	-0.165949	0.818085	-0.310534	-0.204563	S	3	N/A	10	0	-0.278514	-0.127736	0.0386143	0	0.539571	-0.43827	-0.165949	NaN	NaN	NaN	NaN	NaN	NaN	NaN	NaN	1	1	1	1	1	1	1	1	0	0	0	0	0	0	0	0
nucleoside transporter protein	TGGT1_233130	31	0	-0.278514	-0.127736	0.0386143	0	0.539571	-0.43827	-0.165949	0.818085	-0.310534	-0.204563	T	3	N/A	10	0	-0.278514	-0.127736	0.0386143	0	0.539571	-0.43827	-0.165949	NaN	NaN	NaN	NaN	NaN	NaN	NaN	NaN	1	1	1	1	1	1	1	1	0	0	0	0	0	0	0	0
hypothetical protein;organic solute transporter ostalpha protein	TGGT1_273200	535	0	-0.278246	-0.612353	0.397556	0	0.156983	0.265079	0.566744	0.435229	0.877433	0.169189	S	2	HMM: MFLEAPIYHQAALASVSCAVLISCFVFCSHLAFAY, NN: MFLEAPIYHQAALASVSCAVLISCFVFCSHLAFAY	3	0	-0.278246	-0.612353	0.397556	0	0.156983	0.265079	0.566744	NaN	NaN	NaN	NaN	NaN	NaN	NaN	NaN	1	1	1	1	1	1	1	1	0	0	0	0	0	0	0	0
amine-terminal region of chorein, A TM vesicle-mediated sorter;hypothetical protein	TGGT1_291180	2422	0	-0.278244	-0.0170972	0.890736	0	-0.52628	-0.132124	0.209206	-0.248036	-0.115027	-0.68153	S	3	N/A	0	0	-0.278244	-0.0170972	0.890736	0	-0.52628	-0.132124	0.209206	NaN	NaN	NaN	NaN	NaN	NaN	NaN	NaN	2	2	2	2	2	2	2	2	0	1	1	1	0	0	1	1
WD domain, G-beta repeat-containing protein	TGGT1_213060	2991	0	-0.277697	0.174221	0.427024	0	-0.167242	0.206367	0.501629	0.110455	0.0321462	0.0746048	S	2	HMM: MCRLTCVITSGQPLLLAD, NN: MCRLTCVITSGQPLLLAD	0	NaN	NaN	NaN	NaN	NaN	NaN	NaN	NaN	0	-0.277697	0.174221	0.427024	0	-0.167242	0.206367	0.501629	0	0	0	0	0	0	0	0	1	1	1	1	1	1	1	1
Brf1p family coiled coil protein	TGGT1_232440	466	0	-0.277601	-0.0826603	-0.518084	0	-0.469779	0.0322227	-0.0668905	-0.192178	0.114883	0.451193	T	2	N/A	0	0	-0.169588	0.0252428	-0.377487	0	-0.134261	0.0552602	-0.0698729	0	-0.385614	-0.190563	-0.65868	0	-0.805298	0.00918525	-0.0639082	10	10	10	10	10	10	10	10	1	1	1	1	1	1	1	1
hypothetical protein	TGGT1_225690	1150	0	-0.277533	0.181926	0.741276	0	0.141326	0.0716573	0.815263	0.41886	-0.110269	0.0739865	T	2	N/A	0	0	-0.155564	-0.127282	0.0337917	0	0.159952	0.204348	0.279758	0	-0.399502	0.491134	1.44876	0	0.122701	-0.0610337	1.35077	1	1	1	1	1	1	1	1	1	1	1	1	1	1	1	1
5-formyltetrahydrofolate cyclo-ligase	TGGT1_208090	179	0	-0.277492	0.336151	1.29501	0	0.179963	0.514931	1.02834	0.457456	0.178779	-0.26667	S	2	N/A	0	0	-0.277492	0.336151	1.29501	0	0.179963	0.514931	1.02834	NaN	NaN	NaN	NaN	NaN	NaN	NaN	NaN	1	1	1	1	1	1	1	1	0	0	0	0	0	0	0	0
AP2 domain transcription factor AP2X-1	TGGT1_227900	657	0	-0.276938	-0.0235986	-0.185623	0	-0.10981	-0.252486	-0.235228	0.167129	-0.228888	-0.0496053	S	4	N/A	0	0	-0.276938	-0.0235986	-0.185623	0	-0.10981	-0.252486	-0.235228	NaN	NaN	NaN	NaN	NaN	NaN	NaN	NaN	2	2	2	2	2	2	2	2	0	0	0	0	0	0	0	0
TBC domain-containing protein	TGGT1_221710	1319	0	-0.276603	0.136746	-0.115286	0	0.271282	-0.0617687	0.021743	0.547884	-0.198515	0.137029	S	3	N/A	0	0	-0.276603	0.136746	-0.115286	0	0.271282	-0.0617687	0.021743	NaN	NaN	NaN	NaN	NaN	NaN	NaN	NaN	1	1	1	1	1	1	1	1	0	0	0	0	0	0	0	0
hypothetical protein	TGGT1_272520	43	0	-0.276601	-0.538595	-0.496613	0	-0.471872	-0.437907	-0.379085	-0.195272	0.100689	0.117528	T	2	N/A	0	NaN	NaN	NaN	NaN	NaN	NaN	NaN	NaN	0	-0.276601	-0.538595	-0.496613	0	-0.471872	-0.437907	-0.379085	0	0	0	0	0	0	0	0	2	2	2	2	2	2	2	2
AAA domain protein;hypothetical protein	TGGT1_261680	70	0	-0.276518	-0.314179	0.362682	0	-0.251335	-0.0154694	-0.225979	0.0251829	0.29871	-0.58866	S	2	HMM: MPRGLLPVSTGVLPAPTSPG, NN: MPRGLLPVSTGVLPAPTSPGS;HMM: MPRGLLPVSTGVLPAPTSPGS, NN: MPRGLLPVSTGVLPAPTSPGS	0	0	0.136254	-0.145369	-0.11478	0	-0.18365	-0.15591	-0.270465	0	-0.689291	-0.482989	0.840144	0	-0.319021	0.124971	-0.181492	2	2	2	2	2	2	2	2	1	1	1	1	1	1	1	1
PHD-finger domain-containing protein	TGGT1_224260	1193	0	-0.275649	-0.285535	-0.299185	0	-0.132285	-0.162191	-0.259416	0.143364	0.123344	0.0397693	S	2	N/A	0	0	-0.275649	-0.285535	-0.299185	0	-0.132285	-0.162191	-0.259416	NaN	NaN	NaN	NaN	NaN	NaN	NaN	NaN	1	1	1	1	1	1	1	1	0	0	0	0	0	0	0	0
hypothetical protein	TGGT1_214880	845	0	-0.27556	0.0765925	-0.0580387	0	0.0375914	-0.155225	-0.076598	0.313151	-0.231817	-0.0185593	S	4	N/A	0	0	-0.27556	0.0765925	-0.0580387	0	0.0375914	-0.155225	-0.076598	NaN	NaN	NaN	NaN	NaN	NaN	NaN	NaN	2	2	2	2	2	2	2	2	0	0	0	0	0	0	0	0
hypothetical protein	TGGT1_214130	958	0	-0.275512	-0.116374	0.073433	0	-0.227346	-0.0497276	-0.378271	0.0481657	0.0666463	-0.451704	S	3	N/A	0	0	-0.275512	-0.116374	0.073433	0	-0.227346	-0.0497276	-0.378271	NaN	NaN	NaN	NaN	NaN	NaN	NaN	NaN	1	1	1	1	1	1	1	1	0	0	0	0	0	0	0	0
hypothetical protein;putative serine-rich adhesin for platelets family protein	TGGT1_205320	289	0	-0.275435	0.218678	-0.435966	0	-0.224513	-0.253004	-0.440713	0.0509214	-0.471682	-0.00474725	S	2	N/A	0	0	-0.146375	0.232047	-0.409405	0	-0.263064	-0.207431	-0.430966	0	-0.404494	0.205308	-0.462527	0	-0.185962	-0.298577	-0.45046	3	3	3	3	3	3	3	3	2	2	2	2	2	2	2	2
hypothetical protein	TGGT1_308860	518	0	-0.275292	-0.194545	-0.213135	0	-0.228816	-0.421819	-0.345784	0.0464768	-0.227274	-0.132649	T	3	N/A	0	0	-0.275292	-0.194545	-0.213135	0	-0.228816	-0.421819	-0.345784	NaN	NaN	NaN	NaN	NaN	NaN	NaN	NaN	4	4	4	4	4	4	4	4	0	0	0	0	0	0	0	0
hypothetical protein	TGGT1_234270	1367	0	-0.274987	0.345512	1.09435	0	0.425883	0.474353	0.927087	0.70087	0.128841	-0.167267	S	2	N/A	0	0	-0.274987	0.345512	1.09435	0	0.425883	0.474353	0.927087	NaN	NaN	NaN	NaN	NaN	NaN	NaN	NaN	1	1	1	1	1	1	1	1	0	0	0	0	0	0	0	0
phosphoglycerate mutase family protein	TGGT1_258540	1710	0	-0.274781	-0.0815438	0.192144	0	0.0503649	0.135407	-0.167157	0.325146	0.216951	-0.359302	S	3	N/A	0	0	-0.274781	-0.0815438	0.192144	0	0.0503649	0.135407	-0.167157	NaN	NaN	NaN	NaN	NaN	NaN	NaN	NaN	2	2	2	2	2	2	2	2	0	0	0	0	0	0	0	0
hypothetical protein	TGGT1_230880	319	0	-0.273507	0.1972	-0.312686	0	-0.444658	-0.231177	-0.511201	-0.171151	-0.428377	-0.198515	S	3	N/A	0	0	-0.273507	0.1972	-0.312686	0	-0.444658	-0.231177	-0.511201	NaN	NaN	NaN	NaN	NaN	NaN	NaN	NaN	1	1	1	1	1	1	1	1	0	0	0	0	0	0	0	0
hypothetical protein	TGGT1_247450	1186	0	-0.273422	0.16969	-0.221213	0	0.192922	-0.0102775	0.0436771	0.466345	-0.179967	0.26489	S	3	N/A	0	0	-0.485129	0.20176	-0.254669	0	0.225257	-0.206275	-0.134396	0	-0.0617149	0.137619	-0.187756	0	0.160587	0.18572	0.221751	1	1	1	1	1	1	1	1	2	2	2	2	2	2	2	2
histone arginine methyltransferase PRMT1	TGGT1_219520	30	0	-0.273414	-0.00013882	-0.137756	0	-0.157398	-0.346125	-0.126814	0.116015	-0.345986	0.0109423	S	3	N/A	0	0	-0.123521	-0.0839108	0.0517045	0	0.0460485	-0.205642	-0.00343978	0	-0.423306	0.0836332	-0.327217	0	-0.360845	-0.486607	-0.250188	1	1	1	1	1	1	1	1	1	1	1	1	1	1	1	1
plasma membrane-type Ca(2+)-ATPase A1 PMCAA1	TGGT1_312100	719	0	-0.27308	-0.103546	0.671034	0	0.160073	0.163655	0.745356	0.433153	0.267201	0.0743228	S	3	N/A	11	0	-0.192479	-0.00978744	0.347046	0	0.211322	0.00146757	0.120414	0	-0.35368	-0.197304	0.995021	0	0.108824	0.325842	1.3703	2	2	2	2	2	2	2	2	1	1	1	1	1	1	1	1
PLU-1 family protein	TGGT1_253750	2468	0	-0.272994	-0.097495	0.108038	0	-0.384636	-0.174884	-0.177173	-0.111642	-0.077389	-0.285211	T	4	N/A	0	0	-0.272994	-0.097495	0.108038	0	-0.384636	-0.174884	-0.177173	NaN	NaN	NaN	NaN	NaN	NaN	NaN	NaN	1	1	1	1	1	1	1	1	0	0	0	0	0	0	0	0
sphingolipid delta 4 desaturase/c-4 hydroxylase protein des2 family protein	TGGT1_237200	31	0	-0.27297	-0.470619	-0.158416	0	0.0358037	-0.113621	-0.0871345	0.308774	0.356997	0.0712815	S	3	N/A	5	0	-0.201026	-0.41874	-0.202162	0	-0.159279	-0.274053	-0.17409	0	-0.344914	-0.522497	-0.11467	0	0.230887	0.0468097	-0.000178933	6	6	6	6	6	6	6	6	2	2	2	2	2	2	2	2
hypothetical protein;putative RNA helicase-1	TGGT1_210370	399	0	-0.272546	-0.247722	0.206268	0	-0.233046	-0.110255	-0.304917	0.0394997	0.137466	-0.511186	S	4	HMM: MATVPMVSLSAARFTLSFLFFQLCLSR, NN: MATVPMVSLSAARFTLSFLFFQLCLSR	0	0	-0.272546	-0.247722	0.206268	0	-0.233046	-0.110255	-0.304917	NaN	NaN	NaN	NaN	NaN	NaN	NaN	NaN	1	1	1	1	1	1	1	1	0	0	0	0	0	0	0	0
dense granule protein GRA15	TGGT1_275470	154	0	-0.272385	0.0030719	0.0242978	0	0.0741906	0.352733	-0.12986	0.346575	0.349661	-0.154158	S	4	N/A	1;2	0	-0.272385	0.0030719	0.0242978	0	0.0741906	0.352733	-0.12986	NaN	NaN	NaN	NaN	NaN	NaN	NaN	NaN	1	1	1	1	1	1	1	1	0	0	0	0	0	0	0	0
Ser/Thr phosphatase family protein	TGGT1_269460	30	0	-0.272343	0.0676528	0.116274	0	0.0877833	0.0858659	0.246428	0.360126	0.018213	0.130154	S	3	N/A	0	0	-0.272343	0.0676528	0.116274	0	0.0877833	0.0858659	0.246428	NaN	NaN	NaN	NaN	NaN	NaN	NaN	NaN	2	2	2	2	2	2	2	2	0	0	0	0	0	0	0	0
rhoptry kinase family protein ROP39	TGGT1_262050	586	0	-0.27227	-0.0907906	-0.0762519	0	-0.121322	0.0441102	0.307351	0.150948	0.134901	0.383603	S	2	HMM: MSKPFFPQVRVSCTGGVLNLRRHWLRVGNMSRSFAPTVLFVLLNVGGGL, NN: MSKPFFPQVRVSCTGGVLNLRRHWLRVGNMSRSFAPTVLFVLLNVGGGL	0	0	-0.27227	-0.0907906	-0.0762519	0	-0.121322	0.0441102	0.307351	NaN	NaN	NaN	NaN	NaN	NaN	NaN	NaN	1	1	1	1	1	1	1	1	0	0	0	0	0	0	0	0
hypothetical protein	TGGT1_285250	767	0	-0.271985	-0.130388	0.444393	0	0.0169939	0.0609645	0.384212	0.288979	0.191353	-0.0601816	S	3	N/A	0	0	-0.271985	-0.130388	0.444393	0	0.0169939	0.0609645	0.384212	NaN	NaN	NaN	NaN	NaN	NaN	NaN	NaN	1	1	1	1	1	1	1	1	0	0	0	0	0	0	0	0
PLU-1 family protein	TGGT1_253750	7391	0	-0.271906	-0.312968	-0.449238	0	-0.0629631	-0.314156	-0.21659	0.208943	-0.0011876	0.232648	S	2	N/A	0	0	-0.271906	-0.312968	-0.449238	0	-0.0629631	-0.314156	-0.21659	NaN	NaN	NaN	NaN	NaN	NaN	NaN	NaN	1	1	1	1	1	1	1	1	0	0	0	0	0	0	0	0
inositol polyphosphate kinase	TGGT1_208070	1883	0	-0.271548	0.409188	1.4473	0	-0.393592	1.13501	1.40967	-0.122044	0.725818	-0.037624	S	4	N/A	0	NaN	NaN	NaN	NaN	NaN	NaN	NaN	NaN	0	-0.271548	0.409188	1.4473	0	-0.393592	1.13501	1.40967	0	0	0	0	0	0	0	0	1	1	1	1	1	1	1	1
hypothetical protein	TGGT1_320160B	321	0	-0.271539	-0.173081	-0.374985	0	0.117206	-0.15937	-0.0607976	0.388745	0.0137117	0.314187	S	3	N/A	0	0	-0.271539	-0.173081	-0.374985	0	0.117206	-0.15937	-0.0607976	NaN	NaN	NaN	NaN	NaN	NaN	NaN	NaN	1	1	1	1	1	1	1	1	0	0	0	0	0	0	0	0
DHHC zinc finger domain-containing protein	TGGT1_213550	1103	0	-0.270501	-0.339577	-0.0923181	0	-0.0489443	0.00839758	-0.0869976	0.221557	0.347975	0.00532043	S	2	N/A	4	NaN	NaN	NaN	NaN	NaN	NaN	NaN	NaN	0	-0.270501	-0.339577	-0.0923181	0	-0.0489443	0.00839758	-0.0869976	0	0	0	0	0	0	0	0	1	1	1	1	1	1	1	1
hypothetical protein	TGGT1_300270	270	0	-0.270469	-0.00117262	-0.140766	0	-0.0734812	0.0591532	0.0590198	0.196987	0.0603259	0.199786	S	3	N/A	0	0	-0.34603	0.0909739	0.0170594	0	0.0175051	-0.109903	-0.087613	0	-0.194907	-0.0933192	-0.298592	0	-0.164468	0.228209	0.205653	1	1	1	1	1	1	1	1	1	1	1	1	1	1	1	1
hypothetical protein	TGGT1_313430	5303	0	-0.270383	-0.250245	-0.166277	0	0.0430884	-0.248605	-0.229272	0.313471	0.0016401	-0.0629948	S	2	N/A	0	0	-0.270383	-0.250245	-0.166277	0	0.0430884	-0.248605	-0.229272	NaN	NaN	NaN	NaN	NaN	NaN	NaN	NaN	1	1	1	1	1	1	1	1	0	0	0	0	0	0	0	0
DNA topoisomerase I, putative;putative DNA topoisomerase I	TGGT1_234360	14	0	-0.270322	-0.159125	0.0502656	0	-0.0564042	-0.00765873	-0.181376	0.213918	0.151466	-0.231641	S	2	N/A	0	0	-0.21514	-0.112078	0.056676	0	-0.113922	0.023653	-0.150691	0	-0.325504	-0.206171	0.0438552	0	0.00111312	-0.0389705	-0.212061	1	1	1	1	1	1	1	1	3	3	3	3	3	3	3	3
hypothetical protein	TGGT1_274000	639	0	-0.270101	-0.135468	0.0191137	0	-0.154017	-0.304115	-0.0705403	0.116084	-0.168646	-0.089654	S	3	N/A	0	0	-0.270101	-0.135468	0.0191137	0	-0.154017	-0.304115	-0.0705403	NaN	NaN	NaN	NaN	NaN	NaN	NaN	NaN	1	1	1	1	1	1	1	1	0	0	0	0	0	0	0	0
putative methyltransferase MTA70	TGGT1_217350	27	0	-0.26967	-0.539856	-0.548356	0	0.3993	-0.179546	-1.07429	0.668971	0.360309	-0.525932	S	3	HMM: MSSHLRQRFQQRKLGLSGSALPSSLPSAAPSAGPSPSSLLTPPLASLSRSTSGA, NN: MSSHLRQRFQQRKLGLSGSALPSSLPSAAPSA	0	0	-0.26967	-0.539856	-0.548356	0	0.3993	-0.179546	-1.07429	NaN	NaN	NaN	NaN	NaN	NaN	NaN	NaN	1	1	1	1	1	1	1	1	0	0	0	0	0	0	0	0
putative methyltransferase MTA70	TGGT1_217350	31	0	-0.26967	-0.539856	-0.548356	0	0.3993	-0.179546	-1.07429	0.668971	0.360309	-0.525932	S	3	HMM: MSSHLRQRFQQRKLGLSGSALPSSLPSAAPSAGPSPSSLLTPPLASLSRSTSGA, NN: MSSHLRQRFQQRKLGLSGSALPSSLPSAAPSA	0	0	-0.26967	-0.539856	-0.548356	0	0.3993	-0.179546	-1.07429	NaN	NaN	NaN	NaN	NaN	NaN	NaN	NaN	1	1	1	1	1	1	1	1	0	0	0	0	0	0	0	0
putative methyltransferase MTA70	TGGT1_217350	35	0	-0.26967	-0.539856	-0.548356	0	0.3993	-0.179546	-1.07429	0.668971	0.360309	-0.525932	S	3	HMM: MSSHLRQRFQQRKLGLSGSALPSSLPSAAPSAGPSPSSLLTPPLASLSRSTSGA, NN: MSSHLRQRFQQRKLGLSGSALPSSLPSAAPSA	0	0	-0.26967	-0.539856	-0.548356	0	0.3993	-0.179546	-1.07429	NaN	NaN	NaN	NaN	NaN	NaN	NaN	NaN	1	1	1	1	1	1	1	1	0	0	0	0	0	0	0	0
hypothetical protein	TGGT1_229640	560	0	-0.269553	-0.208542	-0.31307	0	-0.341349	-0.311266	-0.177461	-0.0717958	-0.102723	0.13561	S	2	N/A	0	0	-0.320304	-0.307275	-0.304308	0	-0.0239187	-0.320056	-0.136752	0	-0.218802	-0.10981	-0.321833	0	-0.658779	-0.302476	-0.21817	1	1	1	1	1	1	1	1	1	1	1	1	1	1	1	1
RNA pseudouridine synthase superfamily protein	TGGT1_316680	367	0	-0.269427	-0.17458	-0.163796	0	-0.199359	-0.0104989	-0.185659	0.0700676	0.164081	-0.021863	S	3	N/A	0	0	-0.340541	-0.168899	-0.206764	0	-0.00270706	0.0201958	-0.0788029	0	-0.198313	-0.180261	-0.120827	0	-0.396011	-0.0411935	-0.292514	2	2	2	2	2	2	2	2	1	1	1	1	1	1	1	1
hypothetical protein	TGGT1_243460	210	0	-0.269401	0.174251	-0.549459	0	-0.00944388	0.0828484	-0.179976	0.259957	-0.0914024	0.369483	S	3	N/A	0	0	-0.269401	0.174251	-0.549459	0	-0.00944388	0.0828484	-0.179976	NaN	NaN	NaN	NaN	NaN	NaN	NaN	NaN	1	1	1	1	1	1	1	1	0	0	0	0	0	0	0	0
hypothetical protein	TGGT1_269710	1165	0	-0.269106	-0.250538	-0.222178	0	0.251191	-0.0336231	-0.0443361	0.520297	0.216915	0.177842	S	2	N/A	0	0	-0.116729	-0.292708	-0.122778	0	0.210103	-0.145948	-0.0403775	0	-0.421483	-0.208368	-0.321578	0	0.292279	0.0787015	-0.0482947	2	2	2	2	2	2	2	2	1	1	1	1	1	1	1	1
DNA topoisomerase I, putative;putative DNA topoisomerase I	TGGT1_234360	11	0	-0.268858	-0.0565665	0.0373683	0	-0.0281132	-0.130673	-0.229381	0.240745	-0.0741065	-0.266749	S	2	N/A	0	NaN	NaN	NaN	NaN	NaN	NaN	NaN	NaN	0	-0.268858	-0.0565665	0.0373683	0	-0.0281132	-0.130673	-0.229381	0	0	0	0	0	0	0	0	2	2	2	2	2	2	2	2
alveolin domain containing intermediate filament IMC1	TGGT1_231640	52	0	-0.268549	0.0256753	-0.414411	0	-0.20357	0.00228428	-0.324597	0.0649784	-0.023391	0.0898133	S	3	N/A	0	0	-0.259297	0.0710213	-0.35539	0	-0.259104	0.0760965	-0.2457	0	-0.2778	-0.0196707	-0.473431	0	-0.148037	-0.071528	-0.403495	3	3	3	3	3	3	3	3	2	2	2	2	2	2	2	2
hypothetical protein;putative transmembrane protein	TGGT1_232000	119	0	-0.268481	-0.15797	-0.0669953	0	-0.495588	-0.345296	-0.431719	-0.227107	-0.187327	-0.364724	T	3	HMM: MRHIFPDDSATSMRALVWGLGARVLWFFLAGVLAATVDIAGAD, NN: MRHIFPDDSATSMRALVWGLGARVLWFFLAGVLAA;HMM: MRHIFPDDSATSMRALVWGLGTRVLWFSLAGVLAATVDIAGAD, NN: MRHIFPDDSATSMRALVWGLGTRVLWFSLAGVLAA	2;3	0	-0.123454	-0.0487717	-0.032999	0	-0.0710817	-0.112113	-0.221923	0	-0.413508	-0.267167	-0.100992	0	-0.920094	-0.578479	-0.641515	3	3	3	3	3	3	3	3	1	1	1	1	1	1	1	1
hypothetical protein	TGGT1_263320	316	0	-0.268409	-0.0475717	-0.0351731	0	-0.0168974	-0.28805	-0.0515978	0.251511	-0.240478	-0.0164247	S	3	N/A	0	0	-0.414388	0.0673228	-0.116455	0	-0.23889	-0.582364	-0.41253	0	-0.12243	-0.162466	0.0461087	0	0.205095	0.00626418	0.309334	1	1	1	1	1	1	1	1	1	1	1	1	1	1	1	1
arginyl-tRNA synthetase	TGGT1_270690	1169	0	-0.267895	0.18725	0.0321892	0	-0.181018	-0.264558	-0.119646	0.0868765	-0.451807	-0.151835	S	2	N/A	0	0	0.0584745	0.0132934	0.0345994	0	0.184383	-0.194959	-0.172843	0	-0.594264	0.361206	0.029779	0	-0.546419	-0.334157	-0.0664498	1	1	1	1	1	1	1	1	1	1	1	1	1	1	1	1
AMP deaminase	TGGT1_234280	831	0	-0.267884	-0.239794	-0.599765	0	-0.128166	-0.21661	-0.514042	0.139718	0.0231846	0.0857229	S	4	N/A	0	0	-0.256568	-0.194802	-0.325668	0	-0.0264345	-0.127141	-0.160541	0	-0.2792	-0.284786	-0.873862	0	-0.229898	-0.306078	-0.867544	2	2	2	2	2	2	2	2	3	3	3	3	3	3	3	3
hypothetical protein;putative viral A-type inclusion protein	TGGT1_244470	533	0	-0.267627	-0.229765	-0.249506	0	0.261041	0.125046	-0.133023	0.528668	0.354811	0.116483	S	3	N/A	0	0	0.000378579	0.169879	-0.248375	0	0.406232	0.0414971	0.146276	0	-0.535632	-0.629408	-0.250637	0	0.115851	0.208596	-0.412322	1	1	1	1	1	1	1	1	1	1	1	1	1	1	1	1
transketolase	TGGT1_318310	294	0	-0.267485	-0.195759	0.0647203	0	0.312169	0.339601	0.12402	0.579654	0.53536	0.0592994	S	3	N/A	0	0	-0.267485	-0.195759	0.0647203	0	0.312169	0.339601	0.12402	0	NaN	NaN	NaN	NaN	NaN	NaN	NaN	1	1	1	1	1	1	1	1	1	0	0	0	0	1	1	0
hypothetical protein	TGGT1_214990	2297	0	-0.266859	-0.161209	-0.33695	0	-0.431037	-0.421717	-0.968084	-0.164177	-0.260508	-0.631134	S	3	N/A	0	0	-0.266859	-0.161209	-0.33695	0	-0.431037	-0.421717	-0.968084	NaN	NaN	NaN	NaN	NaN	NaN	NaN	NaN	1	1	1	1	1	1	1	1	0	0	0	0	0	0	0	0
hypothetical protein	TGGT1_250820	663	0	-0.26678	0.044784	-0.0673973	0	-0.329816	-0.440499	-0.615837	-0.0630357	-0.485283	-0.548439	S	3	N/A	0	0	-0.207742	0.123382	-0.218288	0	-0.0826994	-0.270852	-0.122334	0	-0.325818	-0.0338137	0.0834937	0	-0.576932	-0.610146	-1.10934	1	1	1	1	1	1	1	1	1	1	1	1	1	1	1	1
putative ubiquitin;ubiquitin, putative	TGGT1_248460	205	0	-0.266195	-0.931616	-0.223269	0	-0.343015	0.139537	0.169707	-0.0768203	1.07115	0.392976	T	2	N/A	0	NaN	NaN	NaN	NaN	NaN	NaN	NaN	NaN	0	-0.266195	-0.931616	-0.223269	0	-0.343015	0.139537	0.169707	0	0	0	0	0	0	0	0	1	1	1	1	1	1	1	1
leucine-rich repeat protein LRR1	TGGT1_267550	353	0	-0.266164	1.0761	3.15796	0	-0.044992	2.2939	4.26175	0.221172	1.21779	1.10379	S	3	N/A	0	0	-0.266164	1.0761	3.15796	0	-0.044992	2.2939	4.26175	NaN	NaN	NaN	NaN	NaN	NaN	NaN	NaN	1	1	1	1	1	1	1	1	0	0	0	0	0	0	0	0
Na+/H+ exchanger NHE1	TGGT1_259200B	539	0	-0.266162	-0.211097	-0.116193	0	-0.498274	-0.31518	-0.355506	-0.232112	-0.104082	-0.239313	S	3	N/A	0;12	0	-0.203677	0.00828278	0.110283	0	-0.360945	-0.186946	-0.259839	0	-0.328646	-0.430477	-0.342669	0	-0.635603	-0.443413	-0.451173	2	2	2	2	2	2	2	2	1	1	1	1	1	1	1	1
pyruvate carboxylase	TGGT1_284190	731	0	-0.265928	-0.122629	-0.25926	0	-0.0422622	-0.257386	-0.26182	0.223666	-0.134757	-0.0025596	S	3	N/A	0	0	-0.20177	-0.0345771	-0.286785	0	-0.0195832	-0.282743	-0.188357	0	-0.330087	-0.21068	-0.231736	0	-0.0649412	-0.232029	-0.335283	6	6	6	6	6	6	6	6	3	3	3	3	3	3	3	3
leucine rich repeat-containing protein	TGGT1_203180	3736	0	-0.265822	-0.327367	-0.753878	0	-0.0847517	-0.0686313	-0.294911	0.181071	0.258735	0.458966	S	2	N/A	0	0	-0.265822	-0.327367	-0.753878	0	-0.0847517	-0.0686313	-0.294911	NaN	NaN	NaN	NaN	NaN	NaN	NaN	NaN	1	1	1	1	1	1	1	1	0	0	0	0	0	0	0	0
transcription elongation factor SPT6	TGGT1_308890	309	0	-0.265498	-0.293261	-0.239064	0	0.210461	-0.241645	0.302964	0.475959	0.0516155	0.542027	S	3	HMM: MLRSRSRFSQCPRFPRFSLVFVFFLSQFLFSRFAK, NN: MLRSRSRFSQCPRFPRFSLVFVFFLSQFLFSRFAK;N/A	0;3	NaN	NaN	NaN	NaN	NaN	NaN	NaN	NaN	0	-0.265498	-0.293261	-0.239064	0	0.210461	-0.241645	0.302964	0	0	0	0	0	0	0	0	3	3	4	3	4	4	4	4
Oxysterol-binding protein	TGGT1_264760	404	0	-0.265115	0.130532	0.26482	0	0.123268	0.328017	0.904311	0.388382	0.197485	0.639491	S	3	N/A	0	0	-0.265115	0.130532	0.26482	0	0.123268	0.328017	0.904311	NaN	NaN	NaN	NaN	NaN	NaN	NaN	NaN	1	1	1	1	1	1	1	1	0	0	0	0	0	0	0	0
rhoptry protein ROP5	TGGT1_308090	246	0	-0.264717	-0.124564	-0.190703	0	-0.440122	-0.327188	-0.190614	-0.175405	-0.202625	8.8808e-05	S	3	HMM: MATKLARLATWLVLVGCLLWRAGAV, NN: MATKLARLATWLVLVGCLLWRAGAV	0	0	-0.207831	-0.0837295	-0.186958	0	-0.263817	-0.18308	-0.00222468	0	-0.321603	-0.165398	-0.194447	0	-0.616426	-0.471297	-0.379003	7	7	7	7	7	7	7	7	7	7	7	7	7	7	7	7
hypothetical protein	TGGT1_315750	97	0	-0.264379	-0.330532	-1.27065	0	-0.483625	-1.01985	-1.95742	-0.219246	-0.689314	-0.686773	S	3	N/A	0	0	-0.264379	-0.330532	-1.27065	0	-0.483625	-1.01985	-1.95742	NaN	NaN	NaN	NaN	NaN	NaN	NaN	NaN	1	1	1	1	1	1	1	1	0	0	0	0	0	0	0	0
hypothetical protein	TGGT1_316650	789	0	-0.264324	-0.117833	-0.416163	0	-0.175643	-0.447221	-0.480887	0.0886817	-0.329388	-0.064724	T	3	N/A	0	0	-0.264324	-0.117833	-0.416163	0	-0.175643	-0.447221	-0.480887	NaN	NaN	NaN	NaN	NaN	NaN	NaN	NaN	3	3	3	3	3	3	3	3	0	0	0	0	0	0	0	0
hypothetical protein	TGGT1_284180	436	0	-0.264321	0.101323	0.865356	0	-0.11088	0.349589	1.20373	0.153442	0.248266	0.33837	S	2	N/A	0	0	-0.264321	0.101323	0.865356	0	-0.11088	0.349589	1.20373	NaN	NaN	NaN	NaN	NaN	NaN	NaN	NaN	1	1	1	1	1	1	1	1	0	0	0	0	0	0	0	0
Na+/H+ exchanger NHE1	TGGT1_259200B	217	0	-0.2641	0.0252563	-0.643175	0	-0.291279	-0.528999	-0.519145	-0.0271793	-0.554255	0.12403	S	5	N/A	0;12	0	-0.2641	0.0252563	-0.643175	0	-0.291279	-0.528999	-0.519145	NaN	NaN	NaN	NaN	NaN	NaN	NaN	NaN	5	5	5	5	5	5	5	5	0	0	0	0	0	0	0	0
Dullard family phosphatase domain-containing protein	TGGT1_243990	62	0	-0.263772	-0.398682	-0.19738	0	-0.604771	-0.4204	-0.348579	-0.340999	-0.0217183	-0.151199	S	3	HMM: MPVSSLACVLGEEGPAAQTARLLLCLLGFGLLFRFSLHRRLAA, NN: MPVSSLACVLGEEGPAAQTARLLLCLLGFGLLFRFSLHRRLAA	0	0	-0.228404	-0.204768	-0.434021	0	-0.350045	-0.321422	-0.312722	0	-0.299141	-0.592595	0.0392613	0	-0.859497	-0.519378	-0.384435	2	2	2	2	2	2	2	2	1	1	1	1	1	1	1	1
transducin beta-like protein TBL1	TGGT1_309140	553	0	-0.263345	0.0221702	-0.116358	0	0.153922	-0.11044	0.00202096	0.417267	-0.132611	0.118379	T	3	N/A	0	0	-0.263345	0.0221702	-0.116358	0	0.153922	-0.11044	0.00202096	NaN	NaN	NaN	NaN	NaN	NaN	NaN	NaN	2	2	2	2	2	2	2	2	0	0	0	0	0	0	0	0
putative CMGC kinase	TGGT1_250850	1633	0	-0.263241	-0.344028	-0.0682048	0	0.0569729	0.0365552	-0.0564746	0.320214	0.380584	0.0117302	Y	4	N/A	0	0	-0.263241	-0.344028	-0.0682048	0	0.0569729	0.0365552	-0.0564746	NaN	NaN	NaN	NaN	NaN	NaN	NaN	NaN	1	1	1	1	1	1	1	1	0	0	0	0	0	0	0	0
hypothetical protein	TGGT1_225560	508	0	-0.263171	-0.167227	0.253679	0	0.158539	-0.155963	0.540903	0.42171	0.0112645	0.287225	S	2	N/A	0	NaN	NaN	NaN	NaN	NaN	NaN	NaN	NaN	0	-0.263171	-0.167227	0.253679	0	0.158539	-0.155963	0.540903	0	0	0	0	0	0	0	0	1	1	1	1	1	1	1	1
cation-transporting atpase family protein	TGGT1_224190	637	0	-0.26285	-0.20942	-0.0207448	0	-0.48605	-0.602661	-0.0149895	-0.223199	-0.393241	0.0057553	S	4	N/A	10	NaN	NaN	NaN	NaN	NaN	NaN	NaN	NaN	0	-0.26285	-0.20942	-0.0207448	0	-0.48605	-0.602661	-0.0149895	0	0	0	0	0	0	0	0	1	1	1	1	1	1	1	1
cation-transporting atpase family protein	TGGT1_224190	641	0	-0.26285	-0.20942	-0.0207448	0	-0.48605	-0.602661	-0.0149895	-0.223199	-0.393241	0.0057553	S	4	N/A	10	NaN	NaN	NaN	NaN	NaN	NaN	NaN	NaN	0	-0.26285	-0.20942	-0.0207448	0	-0.48605	-0.602661	-0.0149895	0	0	0	0	0	0	0	0	1	1	1	1	1	1	1	1
hypothetical protein;putative transmembrane protein	TGGT1_237290	971	0	-0.262626	-0.196675	0.139821	0	-0.675972	-0.240294	0.0996422	-0.413346	-0.0436194	-0.0401793	S	3	N/A	0	NaN	NaN	NaN	NaN	NaN	NaN	NaN	NaN	0	-0.262626	-0.196675	0.139821	0	-0.675972	-0.240294	0.0996422	0	0	0	0	0	0	0	0	1	1	1	1	1	1	1	1
hypothetical protein	TGGT1_312700	1395	0	-0.262553	-0.395318	-0.299756	0	-0.137219	-0.357528	-0.00373518	0.125334	0.0377901	0.296021	S	3	HMM: MSVRFGPLFFARLRACFLSCSKWVLAPVCRAL, NN: MSVRFGPLFFARLRACFLSCSKWVLAPVCRAL	2	NaN	NaN	NaN	NaN	NaN	NaN	NaN	NaN	0	-0.262553	-0.395318	-0.299756	0	-0.137219	-0.357528	-0.00373518	0	0	0	0	0	0	0	0	1	1	1	1	1	1	1	1
AMP-binding enzyme domain-containing protein	TGGT1_247760	181	0	-0.262405	-0.121807	-0.235505	0	-0.0544893	0.110052	-0.346144	0.207916	0.231859	-0.110639	S	3	N/A	0	0	-0.224666	-0.242593	-0.321138	0	0.0131373	-0.0303812	-0.0326603	0	-0.300145	-0.00102067	-0.149872	0	-0.122116	0.250486	-0.659628	4	4	4	4	4	4	4	4	2	2	2	2	2	2	2	2
ULK kinase	TGGT1_240630	449	0	-0.262369	0.077104	-0.402698	0	-0.108441	-0.386574	-0.153648	0.153928	-0.463678	0.24905	S	3	N/A	0	0	-0.326203	0.146483	-0.289526	0	-0.0240484	-0.25562	-0.20762	0	-0.198535	0.00772452	-0.51587	0	-0.192833	-0.517527	-0.0996758	1	1	1	1	1	1	1	1	1	1	1	1	1	1	1	1
hypothetical protein	TGGT1_283510	71	0	-0.262318	0.0333924	-0.744192	0	-0.354869	-0.396594	-0.453108	-0.0925515	-0.429986	0.291084	S	4	N/A	0	0	-0.269809	0.072673	-0.664953	0	-0.230811	-0.414331	-0.548259	0	-0.254826	-0.00588822	-0.823431	0	-0.478927	-0.378857	-0.357957	2	2	2	2	2	2	2	2	2	2	2	2	2	2	2	2
6-pyruvoyl tetrahydrobiopterin synthase	TGGT1_305800	213	0	-0.262157	-0.214995	-0.346573	0	-0.0695692	-0.0859691	0.198161	0.192587	0.129026	0.544734	S	4	N/A	0	0	-0.262157	-0.214995	-0.346573	0	-0.0695692	-0.0859691	0.198161	NaN	NaN	NaN	NaN	NaN	NaN	NaN	NaN	1	1	1	1	1	1	1	1	0	0	0	0	0	0	0	0
5'-nucleotidase, C-terminal domain-containing protein	TGGT1_239620	15	0	-0.261775	-0.0325704	-0.154437	0	-0.123436	0.267928	0.181413	0.138339	0.300499	0.335851	S	2	N/A	0	0	-0.163445	-0.00392999	-0.294002	0	-0.193373	-0.209283	-0.238704	0	-0.360104	-0.0612109	-0.0148721	0	-0.0534981	0.74514	0.60153	1	1	1	1	1	1	1	1	1	1	1	1	1	1	1	1
WD domain, G-beta repeat-containing protein	TGGT1_269900	935	0	-0.261516	-0.102658	-0.17914	0	-0.0780932	0.00997436	-0.302075	0.183422	0.112633	-0.122935	S	3	N/A	0	0	-0.261516	-0.102658	-0.17914	0	-0.0780932	0.00997436	-0.302075	NaN	NaN	NaN	NaN	NaN	NaN	NaN	NaN	1	1	1	1	1	1	1	1	0	0	0	0	0	0	0	0
WD domain, G-beta repeat-containing protein	TGGT1_263360	367	0	-0.261451	-0.14264	-0.250322	0	0.0508398	-0.28712	-0.291423	0.312291	-0.14448	-0.0411004	T	3	N/A	0	0	-0.261451	-0.14264	-0.250322	0	0.0508398	-0.28712	-0.291423	NaN	NaN	NaN	NaN	NaN	NaN	NaN	NaN	1	1	1	1	1	1	1	1	0	0	0	0	0	0	0	0
hypothetical protein;queuine tRNA-ribosyltransferase	TGGT1_292320	897	0	-0.261157	-0.120808	1.41173	0	0.73982	1.11372	2.37238	1.00098	1.23453	0.960653	S	2	N/A	0	0	0.0552358	0.34814	1.10401	0	0.386123	0.526358	1.50925	0	-0.57755	-0.589755	1.71945	0	1.09352	1.70108	3.23551	2	2	2	2	2	2	2	2	1	1	1	1	1	1	1	1
CASP carboxy-terminal protein;hypothetical protein	TGGT1_278890	205	0	-0.260884	0.301317	0.355337	0	-0.0111434	0.315879	0.355396	0.24974	0.0145618	5.905e-05	S	3	N/A	1	0	-0.0465765	0.280637	0.117342	0	0.0183786	-0.0166351	0.1137	0	-0.475191	0.321997	0.593332	0	-0.0406655	0.648392	0.597092	3	3	3	3	3	3	3	3	1	1	1	1	1	1	1	1
rhoptry protein ROP8	TGGT1_363030	230	0	-0.260286	-0.0194574	-0.371091	0	-0.79411	-0.35552	-0.477794	-0.533824	-0.336062	-0.106703	S	3	HMM: MENCASVRSSSCLIWLAAAFFVSALGH, NN: MENCASVRSSSCLIWLAAAFFVSALGH;N/A	0;1	0	-0.225851	0.361375	-0.266951	0	0.179467	0.146656	-0.0221795	0	-0.29472	-0.40029	-0.47523	0	-1.76769	-0.857695	-0.933408	1	1	1	1	1	1	1	1	1	1	1	1	1	1	1	1
hypothetical protein;putative transmembrane protein	TGGT1_222400	564	0	-0.259935	-0.350865	-0.234968	0	-0.297384	-0.373566	-0.502557	-0.0374483	-0.0227015	-0.267589	S	3	N/A	5	0	-0.155856	-0.571162	-0.10396	0	-0.299267	-0.257978	-0.70287	0	-0.364014	-0.130568	-0.365977	0	-0.2955	-0.489155	-0.302244	2	2	2	2	2	2	2	2	4	4	4	4	4	4	4	4
endonuclease/exonuclease/phosphatase family protein	TGGT1_271120	1166	0	-0.259818	-0.224898	-0.0518391	0	0.0143641	-0.0893587	-0.185214	0.274183	0.13554	-0.133375	S	3	N/A	0	0	-0.28582	-0.364315	-0.0616874	0	0.112655	-0.0673257	-0.1501	0	-0.233817	-0.0854819	-0.0419908	0	-0.083927	-0.111392	-0.220329	2	2	2	2	2	2	2	2	2	2	2	2	2	2	2	2
hypothetical protein	TGGT1_246190	4060	0	-0.259686	-0.236199	-0.26625	0	-0.307615	-0.154945	-0.181463	-0.0479282	0.0812538	0.0847869	S	3	N/A	0	0	-0.229186	-0.427989	-0.395342	0	-0.0337892	0.105865	-0.0677117	0	-0.290187	-0.044409	-0.137159	0	-0.58144	-0.415756	-0.295215	1	1	1	1	1	1	1	1	1	1	1	1	1	1	1	1
Vps54 family protein	TGGT1_295330	81	0	-0.259296	-0.0277957	-0.456703	0	0.0777582	0.0849131	-0.0738944	0.337054	0.112709	0.382809	S	2	N/A	0	0	-0.259296	-0.0277957	-0.456703	0	0.0777582	0.0849131	-0.0738944	NaN	NaN	NaN	NaN	NaN	NaN	NaN	NaN	1	1	1	1	1	1	1	1	0	0	0	0	0	0	0	0
myosin heavy chain, putative;putative myosin heavy chain	TGGT1_208370	1024	0	-0.259154	-0.140606	-0.197127	0	-0.0329029	-0.238078	0.0465047	0.226251	-0.0974715	0.243631	T	3	HMM: MRNRRRGLLIFGIVTAMLWLFIDVTTTE, NN: MRNRRRGLLIFGIVTAMLWLFIDVTTTESA	2	0	0.049571	-0.0542287	-0.124515	0	0.0195402	-0.250192	-0.140733	0	-0.567879	-0.226984	-0.269738	0	-0.085346	-0.225964	0.233742	3	3	3	3	3	3	3	3	1	1	1	1	1	1	1	1
NOL1/NOP2/sun family protein	TGGT1_222340	560	0	-0.259108	-0.143213	-0.144997	0	-0.0957375	-0.370139	-0.160829	0.163371	-0.226925	-0.015832	T	4	HMM: MSSRQSVKRPAASSGLVLRGASGW, NN: MSSRQSVKRPAASSGLVLRGASGW	0	NaN	NaN	NaN	NaN	NaN	NaN	NaN	NaN	0	-0.259108	-0.143213	-0.144997	0	-0.0957375	-0.370139	-0.160829	0	0	0	0	0	0	0	0	1	1	1	1	1	1	1	1
NOL1/NOP2/sun family protein	TGGT1_222340	562	0	-0.259108	-0.143213	-0.144997	0	-0.0957375	-0.370139	-0.160829	0.163371	-0.226925	-0.015832	S	4	HMM: MSSRQSVKRPAASSGLVLRGASGW, NN: MSSRQSVKRPAASSGLVLRGASGW	0	NaN	NaN	NaN	NaN	NaN	NaN	NaN	NaN	0	-0.259108	-0.143213	-0.144997	0	-0.0957375	-0.370139	-0.160829	0	0	0	0	0	0	0	0	1	1	1	1	1	1	1	1
hypothetical protein;putative transmembrane protein	TGGT1_290678	2599	0	-0.258763	-0.059706	0.136234	0	-0.293032	-0.506415	-0.359968	-0.0342694	-0.446709	-0.496202	S	3	HMM: MPPAPAAGLGAGTATGPARMPLAASAVCLLNLLFCLSLLCVYLI, NN: MPPAPAAGLGAGTATGPARMPLAASAVCLLNLLFCLSLLCV;N/A	3;4	NaN	NaN	NaN	NaN	NaN	NaN	NaN	NaN	0	-0.258763	-0.059706	0.136234	0	-0.293032	-0.506415	-0.359968	0	0	0	0	0	0	0	0	1	1	1	1	1	1	1	1
hypothetical protein	TGGT1_290620	670	0	-0.25826	0.00889882	0.0659828	0	0.561635	0.247027	-0.0101594	0.819895	0.238128	-0.0761422	S	3	N/A	0	0	-0.25826	0.00889882	0.0659828	0	0.561635	0.247027	-0.0101594	NaN	NaN	NaN	NaN	NaN	NaN	NaN	NaN	1	1	1	1	1	1	1	1	0	0	0	0	0	0	0	0
hypothetical protein	TGGT1_205300	328	0	-0.25776	-0.0182021	-0.054091	0	-1.50416	-0.836852	-1.04656	-1.2464	-0.81865	-0.992466	S	3	N/A	11	NaN	NaN	NaN	NaN	NaN	NaN	NaN	NaN	0	-0.25776	-0.0182021	-0.054091	0	-1.50416	-0.836852	-1.04656	0	0	0	0	0	0	0	0	2	2	2	1	2	1	2	2
Brf1p family coiled coil protein	TGGT1_232440	176	0	-0.257733	-0.0511121	0.848677	0	0.117351	0.0836266	1.1009	0.375084	0.134739	0.252219	S	2	N/A	0	0	-0.257733	-0.0511121	0.848677	0	0.117351	0.0836266	1.1009	NaN	NaN	NaN	NaN	NaN	NaN	NaN	NaN	2	2	2	2	2	2	2	2	0	0	0	0	0	0	0	0
hypothetical protein	TGGT1_219738	2422	0	-0.257043	-0.129663	0.0572078	0	-0.261879	-0.334638	-0.243851	-0.0048359	-0.204975	-0.301059	S	4	N/A	0	0	-0.206946	-0.161136	-0.217762	0	-0.111565	-0.327071	-0.235028	0	-0.307139	-0.0981905	0.332178	0	-0.412192	-0.342206	-0.252674	2	2	2	2	2	2	2	2	2	2	2	2	2	2	2	2
AP2 domain transcription factor AP2VIIa-4	TGGT1_203710	231	0	-0.256858	0.210054	-0.0665283	0	0.201133	-0.257812	0.279866	0.457991	-0.467865	0.346395	S	3	N/A	0	0	-0.256858	0.210054	-0.0665283	0	0.201133	-0.257812	0.279866	NaN	NaN	NaN	NaN	NaN	NaN	NaN	NaN	2	2	2	2	2	2	2	2	0	0	0	0	0	0	0	0
hypothetical protein;KH domain protein	TGGT1_241170	654	0	-0.256567	-0.178579	-0.352222	0	-0.458046	-0.40616	-0.512324	-0.201479	-0.227581	-0.160102	S	3	HMM: MAAAATLLAVSPPGDFSH, NN: MAAAATLLAVSPPGDFSHSK	0	0	0.00182438	0.0976479	-0.0517712	0	0.0551715	-0.127675	-0.104527	0	-0.514958	-0.454806	-0.652672	0	-0.971264	-0.684645	-0.92012	7	7	7	7	7	7	7	7	3	3	3	3	3	3	3	3
hypothetical protein	TGGT1_258970	1298	0	-0.256114	-0.148791	-0.137318	0	0.277845	0.101012	0.0233566	0.533959	0.249803	0.160674	T	3	N/A	0	0	-0.256114	-0.148791	-0.137318	0	0.277845	0.101012	0.0233566	NaN	NaN	NaN	NaN	NaN	NaN	NaN	NaN	1	1	1	1	1	1	1	1	0	0	0	0	0	0	0	0
hypothetical protein;kinase phosphorylation protein	TGGT1_319670	205	0	-0.255612	-0.195987	0.0459326	0	-0.135493	-0.053882	-0.135449	0.120118	0.142105	-0.181382	S	3	N/A	0	0	-0.432936	-0.340738	0.0974885	0	-0.218199	-0.0795232	-0.188324	0	-0.0782879	-0.0512354	-0.00562334	0	-0.0527876	-0.0282407	-0.0825745	1	1	1	1	1	1	1	1	1	1	1	1	1	1	1	1
Acetyl-coenzyme A synthetase 2, putative;putative Acetyl-coenzyme A synthetase 2	TGGT1_266640	544	0	-0.254374	-0.0227406	-0.315916	0	-0.0226143	0.0399117	-0.00528777	0.23176	0.0626523	0.310629	S	2	N/A	0	NaN	NaN	NaN	NaN	NaN	NaN	NaN	NaN	0	-0.254374	-0.0227406	-0.315916	0	-0.0226143	0.0399117	-0.00528777	0	0	0	0	0	0	0	0	1	1	1	1	1	1	1	1
endonuclease/exonuclease/phosphatase family protein	TGGT1_293190	143	0	-0.253501	-0.2863	-0.297054	0	0.0401797	-0.0634986	0.0228893	0.293681	0.222801	0.319943	S	2	N/A	0	0	-0.253501	-0.2863	-0.297054	0	0.0401797	-0.0634986	0.0228893	NaN	NaN	NaN	NaN	NaN	NaN	NaN	NaN	1	1	1	1	1	1	1	1	0	0	0	0	0	0	0	0
hypothetical protein	TGGT1_227000	18	0	-0.252906	-0.426675	-0.173965	0	-0.123858	0.0463475	-0.385022	0.129048	0.473022	-0.211057	T	2	N/A	0	0	-0.252906	-0.426675	-0.173965	0	-0.123858	0.0463475	-0.385022	NaN	NaN	NaN	NaN	NaN	NaN	NaN	NaN	1	1	1	1	1	1	1	1	0	0	0	0	0	0	0	0
hypothetical protein	TGGT1_211630	176	0	-0.25278	-0.17932	0.0863972	0	-0.342506	0.140507	0.465487	-0.0897261	0.319827	0.379089	T	4	N/A	0	0	-0.25278	-0.17932	0.0863972	0	-0.342506	0.140507	0.465487	NaN	NaN	NaN	NaN	NaN	NaN	NaN	NaN	1	1	1	1	1	1	1	1	0	0	0	0	0	0	0	0
ATP-binding cassette G family transporter ABCG84	TGGT1_289350	442	0	-0.252675	0.178655	1.33563	0	-0.412994	0.0629153	1.39751	-0.16032	-0.11574	0.061885	S	4	N/A	5	NaN	NaN	NaN	NaN	NaN	NaN	NaN	NaN	0	-0.252675	0.178655	1.33563	0	-0.412994	0.0629153	1.39751	0	0	0	0	0	0	0	0	2	2	2	2	2	2	2	2
hypothetical protein	TGGT1_225690	519	0	-0.252589	-0.106328	-0.248458	0	-0.649587	-0.431584	-0.262295	-0.396998	-0.325257	-0.0138369	S	3	N/A	0	0	-0.296988	-0.151999	-0.311773	0	-0.187909	-0.204026	0.0851699	0	-0.20819	-0.0606558	-0.185143	0	-1.11126	-0.659142	-0.60976	4	4	4	4	4	4	4	4	1	1	1	1	1	1	1	1
formin FRM2	TGGT1_206580	1156	0	-0.252567	0.112201	0.406492	0	0.147558	0.358174	0.529775	0.400125	0.245973	0.123283	S	2	N/A	0	0	-0.252567	0.112201	0.406492	0	0.147558	0.358174	0.529775	NaN	NaN	NaN	NaN	NaN	NaN	NaN	NaN	1	1	1	1	1	1	1	1	0	0	0	0	0	0	0	0
hypothetical protein;putative acyltransferase, WS/DGAT/MGAT protein	TGGT1_255980	124	0	-0.252477	-0.229085	-0.38438	0	-0.348109	-0.522172	-0.331635	-0.0956321	-0.293087	0.0527449	S	3	N/A	1	0	-0.252477	-0.229085	-0.38438	0	-0.348109	-0.522172	-0.331635	NaN	NaN	NaN	NaN	NaN	NaN	NaN	NaN	1	1	1	1	1	1	1	1	0	0	0	0	0	0	0	0
hypothetical protein	TGGT1_245560	1931	0	-0.25245	-0.560092	-0.237793	0	0.247762	0.210278	-0.0256442	0.500212	0.77037	0.212149	S	3	N/A	0	0	-0.25245	-0.560092	-0.237793	0	0.247762	0.210278	-0.0256442	NaN	NaN	NaN	NaN	NaN	NaN	NaN	NaN	1	1	1	1	1	1	1	1	0	0	0	0	0	0	0	0
hypothetical protein	TGGT1_245560	1932	0	-0.25245	-0.560092	-0.237793	0	0.247762	0.210278	-0.0256442	0.500212	0.77037	0.212149	S	3	N/A	0	0	-0.25245	-0.560092	-0.237793	0	0.247762	0.210278	-0.0256442	NaN	NaN	NaN	NaN	NaN	NaN	NaN	NaN	1	1	1	1	1	1	1	1	0	0	0	0	0	0	0	0
AP2 domain transcription factor AP2XI-5	TGGT1_216220	65	0	-0.251464	-0.232226	-0.182257	0	-0.153458	0.0399203	0.126545	0.0980063	0.272146	0.308803	S	2	N/A	0	NaN	NaN	NaN	NaN	NaN	NaN	NaN	NaN	0	-0.251464	-0.232226	-0.182257	0	-0.153458	0.0399203	0.126545	0	0	0	0	0	0	0	0	1	1	1	1	1	1	1	1
WD domain, G-beta repeat-containing protein	TGGT1_248290	2652	0	-0.251316	-0.029594	-0.483397	0	-0.332831	-0.374642	-0.264802	-0.0815147	-0.345048	0.218595	S	2	N/A	0	0	-0.0365667	0.0278999	-0.370648	0	-0.387064	-0.845906	-0.559643	0	-0.466065	-0.0870878	-0.596146	0	-0.278598	0.096622	0.0300392	2	2	2	2	2	2	2	2	2	2	2	2	2	2	2	2
WD domain, G-beta repeat-containing protein	TGGT1_269900	933	0	-0.251242	-0.15487	0.0175007	0	0.32078	0.365311	0.394572	0.572021	0.520181	0.377071	S	3	N/A	0	0	0.00118348	-0.12036	0.235539	0	0.135116	0.0705174	0.0360176	0	-0.503667	-0.189379	-0.200537	0	0.506443	0.660104	0.753127	1	1	1	1	1	1	1	1	1	1	1	1	1	1	1	1
brix domain-containing protein	TGGT1_273840	300	0	-0.251146	-0.211907	-0.257869	0	-0.0935613	-0.137657	-0.210781	0.157585	0.0742502	0.0470879	S	4	N/A	0	0	-0.407113	-0.283462	-0.38205	0	-0.0219331	-0.107097	-0.14238	0	-0.0951796	-0.140353	-0.133688	0	-0.165189	-0.168217	-0.279182	12	12	12	12	12	12	12	12	4	4	4	4	4	4	4	4
glucosephosphate-mutase GPM1	TGGT1_285980A	35	0	-0.25093	-0.364737	-0.353439	0	0.122106	-0.11868	-0.280831	0.373036	0.246057	0.0726081	S	3	N/A	0	0	-0.25093	-0.364737	-0.353439	0	0.122106	-0.11868	-0.280831	NaN	NaN	NaN	NaN	NaN	NaN	NaN	NaN	1	1	1	1	1	1	1	1	0	0	0	0	0	0	0	0
zinc finger, C3HC4 type (RING finger) domain-containing protein	TGGT1_315950	762	0	-0.250762	0.115325	-0.409796	0	0.120079	-0.498826	-0.0429085	0.370841	-0.614151	0.366887	S	3	N/A	0	0	-0.250762	0.115325	-0.409796	0	0.120079	-0.498826	-0.0429085	NaN	NaN	NaN	NaN	NaN	NaN	NaN	NaN	1	1	1	1	1	1	1	1	0	0	0	0	0	0	0	0
PEP-carboxykinase I	TGGT1_289650	104	0	-0.250626	0.152481	0.631802	0	0.469325	0.238961	1.05671	0.719951	0.0864808	0.424903	S	4	N/A	0	0	-0.129582	0.194175	0.903908	0	0.432437	0.323972	1.07995	0	-0.371671	0.110786	0.359697	0	0.506212	0.153951	1.03346	8	8	8	8	8	8	8	8	2	2	2	2	2	2	2	2
hypothetical protein;Maf1 regulator	TGGT1_248110	63	0	-0.249995	-0.220733	-1.36369	0	-0.189722	-0.243284	-1.55259	0.0602735	-0.0225508	-0.188903	S	4	N/A	0	0	-0.249995	-0.220733	-1.36369	0	-0.189722	-0.243284	-1.55259	NaN	NaN	NaN	NaN	NaN	NaN	NaN	NaN	1	1	1	1	1	1	1	1	0	0	0	0	0	0	0	0
hypothetical protein	TGGT1_200400	187	0	-0.249922	-0.286986	-0.147139	0	-0.144206	0.0486156	0.00857144	0.105715	0.335602	0.155711	S	3	N/A	0	0	-0.344079	-0.454678	-0.0702523	0	-0.0776106	-0.00505364	0.0814067	0	-0.155764	-0.119295	-0.224026	0	-0.210802	0.102285	-0.0642638	1	1	1	1	1	1	1	1	1	1	1	1	1	1	1	1
CW-type Zinc Finger protein	TGGT1_232370	552	0	-0.249864	-0.054099	0.572939	0	0.231458	0.247689	0.863177	0.481322	0.301788	0.290238	S	2	N/A	0	0	-0.249864	-0.054099	0.572939	0	0.231458	0.247689	0.863177	NaN	NaN	NaN	NaN	NaN	NaN	NaN	NaN	1	1	1	1	1	1	1	1	0	0	0	0	0	0	0	0
hypothetical protein	TGGT1_228395	389	0	-0.249618	-0.217296	-0.486406	0	-0.189401	-0.291746	-0.55179	0.0602171	-0.0744502	-0.065384	S	2	N/A	0	0	-0.359744	-0.399541	-0.484703	0	0.148743	0.0785235	0.0206939	0	-0.139493	-0.0350516	-0.488108	0	-0.527546	-0.662016	-1.12427	1	1	1	1	1	1	1	1	1	1	1	1	1	1	1	1
transporter, major facilitator family protein	TGGT1_248840	16	0	-0.249421	-0.136221	-0.103744	0	0.114144	-0.0565097	-0.079137	0.363565	0.0797117	0.0246068	S	2	N/A	9	0	-0.125632	-0.00384223	-0.103227	0	-0.0396352	-0.106347	-0.105033	0	-0.37321	-0.268601	-0.10426	0	0.267924	-0.00667238	-0.0532412	3	3	3	3	3	3	3	3	2	2	2	2	2	2	2	2
hypothetical protein;putative transmembrane protein	TGGT1_278030	1529	0	-0.24936	-0.177212	0.155775	0	-0.180649	0.109389	-0.261093	0.0687107	0.286601	-0.416868	S	3	N/A	3;7	0	-0.24936	-0.177212	0.155775	0	-0.180649	0.109389	-0.261093	NaN	NaN	NaN	NaN	NaN	NaN	NaN	NaN	1	1	1	1	1	1	1	1	0	0	0	0	0	0	0	0
hypothetical protein;putative nuclear cap-binding protein	TGGT1_249610	853	0	-0.249263	0.236316	-0.326197	0	-0.234141	-0.244949	-0.355168	0.0151218	-0.481264	-0.0289716	S	3	N/A	0	0	-0.249263	0.236316	-0.326197	0	-0.234141	-0.244949	-0.355168	NaN	NaN	NaN	NaN	NaN	NaN	NaN	NaN	1	1	1	1	1	1	1	1	0	0	0	0	0	0	0	0
hypothetical protein	TGGT1_243310	788	0	-0.248981	0.0400007	-0.183434	0	-0.149756	-0.813625	-0.66459	0.0992251	-0.853626	-0.481156	S	3	N/A	0	NaN	NaN	NaN	NaN	NaN	NaN	NaN	NaN	0	-0.248981	0.0400007	-0.183434	0	-0.149756	-0.813625	-0.66459	0	0	0	0	0	0	0	0	1	1	1	1	1	1	1	1
amine-terminal region of chorein, A TM vesicle-mediated sorter;hypothetical protein	TGGT1_291180	1813	0	-0.24866	-0.0123681	0.336031	0	-0.0351186	-0.0848037	0.442331	0.213541	-0.0724356	0.106299	S	2	N/A	0	0	-0.24866	-0.0123681	0.336031	0	-0.0351186	-0.0848037	0.442331	NaN	NaN	NaN	NaN	NaN	NaN	NaN	NaN	1	1	1	1	1	1	1	1	0	0	0	0	0	0	0	0
RIC1 protein	TGGT1_314875	477	0	-0.248578	-0.123118	-0.110381	0	-0.0741092	-0.0123709	-0.14942	0.174468	0.110748	-0.0390396	S	2	N/A	0	0	-0.362331	-0.355245	-0.17625	0	-0.0950361	-0.0462962	-0.245498	0	-0.134824	0.109008	-0.0445113	0	-0.0531824	0.0215544	-0.0533434	1	1	1	1	1	1	1	1	1	1	1	1	1	1	1	1
cell division protein CDC48CY;transitional endoplasmic reticulum ATPase, putative	TGGT1_273090	39	0	-0.248364	-0.015561	0.338936	0	-0.323868	-0.394902	-0.550548	-0.075504	-0.379341	-0.889484	S	2	N/A	0	0	-0.248364	-0.015561	0.338936	0	-0.323868	-0.394902	-0.550548	NaN	NaN	NaN	NaN	NaN	NaN	NaN	NaN	2	2	2	2	2	2	2	2	0	0	0	0	0	0	0	0
hypothetical protein	TGGT1_223070	131	0	-0.248334	0.0610178	1.08082	0	0.098179	0.330469	1.19324	0.346513	0.269451	0.112411	S	3	N/A	0	NaN	NaN	NaN	NaN	NaN	NaN	NaN	NaN	0	-0.248334	0.0610178	1.08082	0	0.098179	0.330469	1.19324	0	0	0	0	0	0	0	0	4	4	4	4	4	4	4	4
DEAD/DEAH box helicase domain-containing protein	TGGT1_256900	273	0	-0.248218	-0.204992	-0.179347	0	-0.524838	-0.188568	-0.449292	-0.27662	0.0164248	-0.269944	S	2	N/A	0	NaN	NaN	NaN	NaN	NaN	NaN	NaN	NaN	0	-0.248218	-0.204992	-0.179347	0	-0.524838	-0.188568	-0.449292	0	0	0	0	0	0	0	0	1	1	1	1	1	1	1	1
hypothetical protein	TGGT1_295360	145	0	-0.248126	-0.219055	-0.320105	0	-0.531914	-0.282916	-0.513464	-0.283788	-0.0638603	-0.193359	S	3	N/A	0	NaN	NaN	NaN	NaN	NaN	NaN	NaN	NaN	0	-0.248126	-0.219055	-0.320105	0	-0.531914	-0.282916	-0.513464	0	0	0	0	0	0	0	0	2	2	2	2	2	2	2	2
PHD-finger domain-containing protein	TGGT1_224260	4121	0	-0.248048	-0.113616	0.225773	0	0.102909	-0.0127364	0.179359	0.350956	0.100879	-0.0464143	S	2	N/A	0	0	-0.248048	-0.113616	0.225773	0	0.102909	-0.0127364	0.179359	NaN	NaN	NaN	NaN	NaN	NaN	NaN	NaN	1	1	1	1	1	1	1	1	0	0	0	0	0	0	0	0
calcium-dependent protein kinase CDPK4	TGGT1_237890	632	0	-0.248032	-0.388752	-0.211474	0	-0.351435	-0.490107	-0.311326	-0.103403	-0.101356	-0.0998526	S	4	N/A	0	0	-0.22232	-0.324895	-0.113443	0	-0.41495	-0.495427	-0.270739	0	-0.273745	-0.452608	-0.309504	0	-0.28792	-0.484787	-0.351913	3	3	3	3	3	3	3	3	2	2	2	2	2	2	2	2
ATPase, AAA family protein	TGGT1_247390	91	0	-0.247843	0.0670373	0.0168242	0	0.0924303	-0.248616	0.0806432	0.340274	-0.315653	0.0638189	S	3	HMM: MDEKRKKKRRRRAQASSPALPASCSAALCASGPSSVVCS, NN: MDEKRKKKRRRRAQASSPALPASCSAA;HMM: MDEKRKKKRRRRAQASSPALPASRSAALCASGPSSVVCS, NN: MDEKRKKKRRRRAQASSPALPASRSAALCASGPSSVVCS	0	NaN	NaN	NaN	NaN	NaN	NaN	NaN	NaN	0	-0.247843	0.0670373	0.0168242	0	0.0924303	-0.248616	0.0806432	0	0	0	0	0	0	0	0	1	1	1	1	1	1	1	1
zinc finger, C3HC4 type (RING finger) domain-containing protein	TGGT1_217220	316	0	-0.247761	-0.0421891	-0.210017	0	-0.179359	-0.304222	-0.0183485	0.0684015	-0.262033	0.191669	S	3	N/A	0	0	-0.318871	0.221665	-0.297134	0	0.0582022	-0.11896	-0.0543011	0	-0.17665	-0.306044	-0.1229	0	-0.41692	-0.489484	0.0176042	2	2	2	2	2	2	2	2	1	1	1	1	1	1	1	1
transporter, major facilitator family protein	TGGT1_253700	154	0	-0.247531	0.448703	0.0786	0	-0.186799	0.0014199	0.176705	0.0607323	-0.447283	0.0981055	S	3	N/A	11	0	-0.247531	0.448703	0.0786	0	-0.186799	0.0014199	0.176705	NaN	NaN	NaN	NaN	NaN	NaN	NaN	NaN	2	2	2	2	2	2	2	2	0	0	0	0	0	0	0	0
RNA recognition motif-containing protein	TGGT1_306600	142	0	-0.247474	-0.288017	-0.216486	0	-0.328916	-0.632239	-0.448654	-0.0814429	-0.344221	-0.232167	S	3	N/A	0	NaN	NaN	NaN	NaN	NaN	NaN	NaN	NaN	0	-0.247474	-0.288017	-0.216486	0	-0.328916	-0.632239	-0.448654	0	0	0	0	0	0	0	0	1	1	1	1	1	1	1	1
ribosomal protein RPL24	TGME49_244320	230	0	-0.24704	-0.0107551	0.109998	0	-0.360194	0.11594	0.331835	-0.113155	0.126695	0.221837	S	3	N/A	0	0	-0.15833	0.0545933	-0.0158787	0	-0.382989	0.0737389	0.141275	0	-0.335749	-0.0761035	0.235874	0	-0.3374	0.158142	0.522394	4	4	4	4	4	4	4	4	2	2	2	2	2	2	2	2
hypothetical protein	TGGT1_220900	381	0	-0.246644	0.530948	-0.577214	0	-0.140884	-0.225737	-0.240954	0.10576	-0.756685	0.33626	S	3	N/A	0	0	-0.328429	0.602241	-0.762335	0	-0.109816	-0.326385	-0.406724	0	-0.164859	0.459655	-0.392094	0	-0.171951	-0.12509	-0.0751853	8	8	8	8	8	8	8	8	8	8	8	8	8	8	8	8
hypothetical protein;putative PX domain protein	TGGT1_262460	1290	0	-0.246364	0.0610883	0.347811	0	-0.5883	-0.190672	-0.120342	-0.341935	-0.251761	-0.468153	S	4	N/A	0	NaN	NaN	NaN	NaN	NaN	NaN	NaN	NaN	0	-0.246364	0.0610883	0.347811	0	-0.5883	-0.190672	-0.120342	0	0	0	0	0	0	0	0	1	1	1	1	1	1	1	1
hypothetical protein;putative transmembrane protein	TGGT1_278030	200	0	-0.246177	-0.363713	-1.196	0	-0.420086	-0.0979295	-1.00606	-0.173909	0.265783	0.189942	S	3	N/A	3;7	NaN	NaN	NaN	NaN	NaN	NaN	NaN	NaN	0	-0.246177	-0.363713	-1.196	0	-0.420086	-0.0979295	-1.00606	0	0	0	0	0	0	0	0	1	1	1	1	1	1	1	1
hypothetical protein	TGGT1_257580	353	0	-0.245965	-0.237781	-0.442161	0	0.0327604	0.00366131	-0.5269	0.278725	0.241442	-0.0847393	S	2	N/A	0	0	-0.124524	-0.14437	-0.361429	0	0.114364	0.0578927	-0.137948	0	-0.367406	-0.331192	-0.522892	0	-0.0488432	-0.0505701	-0.915852	2	2	2	2	2	2	2	2	1	1	1	1	1	1	1	1
RNA recognition motif-containing protein	TGGT1_265250	355	0	-0.245837	0.0054847	-0.908927	0	-0.0142008	-0.0754796	-0.240626	0.231636	-0.0809643	0.668301	S	2	N/A	0	0	-0.245837	0.0054847	-0.908927	0	-0.0142008	-0.0754796	-0.240626	NaN	NaN	NaN	NaN	NaN	NaN	NaN	NaN	1	1	1	1	1	1	1	1	0	0	0	0	0	0	0	0
WD domain, G-beta repeat-containing protein	TGGT1_272040	821	0	-0.245392	0.57656	-0.11898	0	0.282184	-0.49456	0.262859	0.527576	-1.07112	0.381839	S	3	N/A	0	0	-0.116029	0.555701	-0.00278282	0	0.424566	-0.450133	0.466369	0	-0.374755	0.597418	-0.235177	0	0.139803	-0.538987	0.0593495	1	1	1	1	1	1	1	1	2	2	2	2	2	2	2	2
RNA recognition motif-containing protein	TGGT1_264610	131	0	-0.244983	-0.0233392	-0.0215969	0	-0.365599	-0.205175	0.142629	-0.120617	-0.181835	0.164226	S	2	N/A	0	0	-0.244983	-0.0233392	-0.0215969	0	-0.365599	-0.205175	0.142629	NaN	NaN	NaN	NaN	NaN	NaN	NaN	NaN	2	2	2	2	2	2	2	2	0	0	0	0	0	0	0	0
RuvB family 2 protein	TGGT1_288860	505	0	-0.244945	-0.117778	0.0181637	0	0.0551848	-0.191337	-0.0257042	0.300129	-0.0735591	-0.043868	S	3	N/A	0	0	-0.244945	-0.117778	0.0181637	0	0.0551848	-0.191337	-0.0257042	NaN	NaN	NaN	NaN	NaN	NaN	NaN	NaN	1	1	1	1	1	1	1	1	0	0	0	0	0	0	0	0
WD domain, G-beta repeat-containing protein	TGGT1_248290	911	0	-0.244771	0.0318551	0.374379	0	0.190668	-0.020159	0.660835	0.43544	-0.0520141	0.286456	S	3	N/A	0	0	-0.0909386	0.160815	0.270805	0	0.709639	0.27384	0.741856	0	-0.398604	-0.0971053	0.477953	0	-0.328302	-0.314158	0.579814	1	1	1	1	1	1	1	1	1	1	1	1	1	1	1	1
hypothetical protein	TGGT1_287170	163	0	-0.244757	-0.604359	-0.139489	0	-0.515562	-0.294579	-0.348539	-0.270805	0.30978	-0.20905	S	2	N/A	0	NaN	NaN	NaN	NaN	NaN	NaN	NaN	NaN	0	-0.244757	-0.604359	-0.139489	0	-0.515562	-0.294579	-0.348539	0	0	0	0	0	0	0	0	1	1	1	1	1	1	1	1
hypothetical protein;putative transmembrane protein	TGGT1_270700	241	0	-0.244725	-0.148258	-0.175976	0	-0.850324	-0.492476	-0.308847	-0.605599	-0.344218	-0.132871	S	3	HMM: MQSVADSFAVLIQFIAISEPPATVARTPQTRRRRGGRARLVRACWNASVFFLFWCLATWAQ, NN: MQSVADSFAVLIQFIAISEPPATVAR	1	NaN	NaN	NaN	NaN	NaN	NaN	NaN	NaN	0	-0.244725	-0.148258	-0.175976	0	-0.850324	-0.492476	-0.308847	0	0	0	0	0	0	0	0	1	1	1	1	1	1	1	1
Sec61beta family protein	TGGT1_211040	13	0	-0.24467	-0.266447	-0.0880215	0	-0.21557	-0.206755	-0.119564	0.0291002	0.0596913	-0.0315428	S	2	N/A	1	0	-0.16248	-0.0820874	0.0103265	0	-0.0200925	-0.261453	-0.103841	0	-0.326859	-0.450806	-0.186369	0	-0.411047	-0.152058	-0.135288	4	4	4	4	4	4	4	4	1	1	1	1	1	1	1	1
phosphoglycerate mutase family protein	TGGT1_258540	1908	0	-0.244579	-0.00380475	0.857651	0	-0.142003	0.0237571	0.534679	0.102576	0.0275618	-0.322971	S	2	N/A	0	0	0.340823	0.473914	1.32418	0	-0.190537	0.157788	0.955623	0	-0.829982	-0.481524	0.391122	0	-0.0934694	-0.110274	0.113736	1	1	1	1	1	1	1	1	1	1	1	1	1	1	1	1
Ser/Thr phosphatase family protein	TGGT1_269460	791	0	-0.244508	0.0903941	-0.211046	0	-0.0640855	-0.323388	-0.26719	0.180422	-0.413782	-0.0561436	S	3	N/A	0	0	-0.244508	0.0903941	-0.211046	0	-0.0640855	-0.323388	-0.26719	NaN	NaN	NaN	NaN	NaN	NaN	NaN	NaN	1	1	1	1	1	1	1	1	0	0	0	0	0	0	0	0
hypothetical protein	TGGT1_229260	2736	0	-0.244255	0.281294	0.421169	0	0.757067	0.626421	0.6754	1.00132	0.345127	0.254231	S	3	N/A	0	0	-0.244255	0.281294	0.421169	0	0.757067	0.626421	0.6754	NaN	NaN	NaN	NaN	NaN	NaN	NaN	NaN	1	1	1	1	1	1	1	1	0	0	0	0	0	0	0	0
DNA mismatch repair protein MSH6-1, putative;putative DNA mismatch repair protein MSH6-1	TGGT1_290640	35	0	-0.244073	0.437048	1.1127	NaN	NaN	NaN	NaN	#VALUE!	#VALUE!	#VALUE!	S	2	N/A	0	NaN	NaN	NaN	NaN	NaN	NaN	NaN	NaN	0	-0.244073	0.437048	1.1127	NaN	NaN	NaN	NaN	0	0	0	0	0	0	0	0	1	1	1	1	0	1	1	1
dense granule protein GRA2	TGGT1_227620	76	0	-0.243575	-0.0653632	-0.279419	0	-0.0320909	0.248846	0.158637	0.211484	0.314209	0.438056	S	2	HMM: MFAVKHCLLVVAVGALVNVSVRAA, NN: MFAVKHCLLVVAVGALVNVSVRAA	0	NaN	NaN	NaN	NaN	NaN	NaN	NaN	NaN	0	-0.243575	-0.0653632	-0.279419	0	-0.0320909	0.248846	0.158637	0	0	0	0	0	0	0	0	1	1	1	1	1	1	1	1
hypothetical protein	TGGT1_225480	480	0	-0.243481	-0.54986	-0.206269	0	-0.43805	-0.58491	-0.387223	-0.194569	-0.0350497	-0.180953	S	2	N/A	0	0	-0.268151	-0.573094	-0.243171	0	-0.213771	-0.667542	-0.264531	0	-0.218811	-0.526626	-0.169368	0	-0.66233	-0.502278	-0.509914	1	1	1	1	1	1	1	1	2	2	2	2	2	2	2	2
putative PP2C	TGGT1_281580	156	0	-0.243251	0.414205	0.0969773	0	0.197599	0.102029	-0.15109	0.44085	-0.312176	-0.248068	S	4	N/A	0	0	-0.243251	0.414205	0.0969773	0	0.197599	0.102029	-0.15109	NaN	NaN	NaN	NaN	NaN	NaN	NaN	NaN	1	1	1	1	1	1	1	1	0	0	0	0	0	0	0	0
AP2 domain transcription factor AP2XI-4	TGGT1_315760	143	0	-0.243038	0.0437206	-0.852834	0	-0.137075	-0.426187	-0.705342	0.105963	-0.469908	0.147492	S	4	N/A	0	0	-0.0835467	0.241033	-0.55871	0	-0.0616785	-0.394838	-0.455807	0	-0.402529	-0.153591	-1.14696	0	-0.212471	-0.457536	-0.954877	2	2	2	2	2	2	2	2	1	1	1	1	1	1	1	1
AP2 domain transcription factor AP2XI-2	TGGT1_310900	2031	0	-0.242842	-0.0985857	-0.2214	0	-0.0510924	-0.171292	-0.131903	0.191749	-0.0727064	0.0894966	S	4	N/A	0	0	0.0760407	0.0404997	-0.0708084	0	0.0641055	-0.183257	-0.0598021	0	-0.561724	-0.237671	-0.371991	0	-0.16629	-0.159327	-0.204004	7	7	7	7	7	7	7	7	1	1	1	1	1	1	1	1
histone lysine demethylase JMJD6a	TGGT1_261260A	51	0	-0.242604	0.327054	1.03975	0	-0.0897925	0.141209	1.34803	0.152811	-0.185845	0.308276	S	3	HMM: MSGQALAAATAAVPSGAAT, NN: MSGQALAAATAAVPSGAAT;HMM: MSGQDLAAATAAVPSGAAT, NN: MSGQDLAAATAAVPSGAAT	0	0	-0.12309	0.298616	1.07236	0	-0.177836	0.053706	0.900184	0	-0.362117	0.355492	1.00714	0	-0.00174892	0.228713	1.79588	1	1	1	1	1	1	1	1	1	1	1	1	1	1	1	1
phosphatidylinositol 3- and 4-kinase	TGGT1_276170	829	0	-0.242396	-0.214472	0.021913	0	0.0885565	0.162124	0.2163	0.330953	0.376596	0.194386	S	2	N/A	0	NaN	NaN	NaN	NaN	NaN	NaN	NaN	NaN	0	-0.242396	-0.214472	0.021913	0	0.0885565	0.162124	0.2163	0	0	0	0	0	0	0	0	1	1	1	1	1	1	1	1
hypothetical protein;nucleosome assembly protein (nap) protein	TGGT1_244110	634	0	-0.242364	-0.0994109	-0.445634	0	-0.295563	-0.327333	0.256883	-0.0531994	-0.227922	0.702517	T	4	N/A	0;1	0	-0.242364	-0.0994109	-0.445634	0	-0.295563	-0.327333	0.256883	NaN	NaN	NaN	NaN	NaN	NaN	NaN	NaN	1	1	1	1	1	1	1	1	0	0	0	0	0	0	0	0
methylase, putative;putative methylase	TGGT1_202360	271	0	-0.242317	-0.309379	-0.316049	0	-0.035175	-0.173614	-0.332268	0.207142	0.135765	-0.0162192	S	3	N/A	0	0	0.00382709	-0.143422	-0.00353229	0	0.0948118	-0.12449	-0.219575	0	-0.488461	-0.475336	-0.628565	0	-0.165162	-0.222739	-0.444961	6	6	6	6	6	6	6	6	1	1	1	1	1	1	1	1
DAD family protein	TGGT1_305870	31	0	-0.241989	-0.27721	-0.353647	0	-0.215703	-0.282184	-0.23278	0.0262859	-0.00497465	0.120868	S	2	N/A	3	0	-0.0898619	-0.231547	-0.166786	0	-0.0226789	-0.173537	-0.0873268	0	-0.394116	-0.322872	-0.540509	0	-0.408727	-0.390831	-0.378233	3	3	3	3	3	3	3	3	2	2	2	2	2	2	2	2
hypothetical protein	TGGT1_250700	620	0	-0.241732	-0.417038	-1.28099	0	0.105526	-0.527169	-1.55922	0.347258	-0.110131	-0.278229	S	3	N/A	0	NaN	NaN	NaN	NaN	NaN	NaN	NaN	NaN	0	-0.241732	-0.417038	-1.28099	0	0.105526	-0.527169	-1.55922	0	0	0	0	0	0	0	0	1	1	1	1	1	1	1	1
hypothetical protein;putative glyoxalase	TGGT1_205130	4366	0	-0.241599	-0.0864635	-0.844461	0	-0.10025	-0.715434	-0.529595	0.141348	-0.62897	0.314866	S	2	N/A	0	0	-0.264504	0.0835736	-1.08357	0	0.10704	-0.933957	-0.494117	0	-0.218694	-0.256501	-0.605349	0	-0.307541	-0.496911	-0.565073	2	2	2	2	2	2	2	2	2	2	2	2	2	2	2	2
OTU family cysteine protease	TGGT1_277990	239	0	-0.241424	-0.169881	-0.204399	0	-0.0627281	-0.108338	0.0105265	0.178696	0.0615432	0.214926	S	3	N/A	0	0	-0.0293322	-0.0718811	-0.159534	0	0.0247836	-0.012517	0.0809586	0	-0.453517	-0.267882	-0.249264	0	-0.15024	-0.204159	-0.0599056	5	5	5	5	5	5	5	5	2	2	2	2	2	2	2	2
hypothetical protein	TGGT1_315280	162	0	-0.241188	0.135065	0.0158241	0	-0.180392	-0.125462	0.233794	0.0607964	-0.260527	0.21797	S	4	N/A	0	0	-0.190991	0.233081	0.0470543	0	-0.0364939	-0.138318	0.156299	0	-0.291384	0.0370481	-0.0154061	0	-0.324289	-0.112606	0.311289	3	3	3	3	3	3	3	3	2	2	2	2	2	2	2	2
RWD domain-containing protein	TGGT1_208750	139	0	-0.240818	-0.465695	-0.409877	0	-0.386163	-0.650904	-0.993324	-0.145344	-0.185209	-0.583447	S	3	N/A	0	0	-0.142461	-0.392669	-0.583393	0	-0.115288	-0.501605	-0.875815	0	-0.339176	-0.53872	-0.236361	0	-0.657037	-0.800202	-1.11083	2	2	2	2	2	2	2	2	1	1	1	1	1	1	1	1
hypothetical protein	TGGT1_226660	888	0	-0.240703	-0.387363	-0.162639	0	0.152388	0.200399	0.00854375	0.393091	0.587762	0.171183	S	5	HMM: MLQPHPRSTKAQNAAPGLAGSLSSGSLGLAGAAGL, NN: MLQPHPRSTKAQNAAPGLAGSLSSGSLGLAGAA	0	0	0.0397768	-0.0987748	0.0481359	0	-0.0782191	-0.00816071	-0.209668	0	-0.521182	-0.675951	-0.373414	0	0.382996	0.408958	0.226755	3	3	3	3	3	3	3	3	1	1	1	1	1	1	1	1
plasma membrane-type Ca(2+)-ATPase A1 PMCAA1	TGGT1_312100	1146	0	-0.240132	-0.0801397	-0.217934	0	-0.392177	-0.342045	-0.407189	-0.152045	-0.261905	-0.189255	S	2	N/A	11	0	-0.223407	-0.276439	-0.149206	0	-0.451933	-0.367164	-0.339894	0	-0.256858	0.116159	-0.286662	0	-0.33242	-0.316926	-0.474483	1	1	1	1	1	1	1	1	3	3	3	3	3	3	3	3
cell-cycle-control protein (translation regulation), putative;putative cell-cycle-control protein (translation regulation)	TGGT1_320430	158	0	-0.239941	0.157688	-0.270668	0	0.0113695	-0.162989	-0.111229	0.251311	-0.320677	0.159439	S	3	N/A	0	0	-0.165509	0.147706	-0.301474	0	-0.0141455	-0.0858699	-0.166121	0	-0.314374	0.167669	-0.239863	0	0.0368845	-0.240109	-0.056337	2	2	2	2	2	2	2	2	1	1	1	1	1	1	1	1
Parkinson disease 7 domain containing 1 family protein	TGGT1_249710	398	0	-0.23977	-0.0568131	0.771277	0	-0.459435	-0.0164348	0.626981	-0.219665	0.0403783	-0.144296	S	2	HMM: MRAVAAPTPSPFSSVLLVLSSEKRLHLQ, NN: MRAVAAPTPSPFSSVLLVLSSEKRLHLQ	0	0	-0.23977	-0.0568131	0.771277	0	-0.459435	-0.0164348	0.626981	NaN	NaN	NaN	NaN	NaN	NaN	NaN	NaN	1	1	1	1	1	1	1	1	0	0	0	0	0	0	0	0
flap structure-specific endonuclease 1, putative;putative flap structure-specific endonuclease 1	TGGT1_251620	516	0	-0.239734	-0.104156	-0.0905569	0	-0.394485	-0.0804785	-0.264097	-0.154751	0.0236776	-0.17354	S	3	N/A	0	0	-0.143161	0.187522	-0.332836	0	-0.420483	-0.319636	-0.253705	0	-0.336308	-0.395834	0.151722	0	-0.368487	0.15868	-0.274489	1	1	1	1	1	1	1	1	1	1	1	1	1	1	1	1
hypothetical protein	TGGT1_217770	535	0	-0.239703	0.288346	1.09794	0	-0.613336	-0.0648134	1.01321	-0.373633	-0.353159	-0.0847347	S	3	N/A	0	0	-0.228503	0.154628	0.954506	0	-0.599059	-0.159221	0.933147	0	-0.250903	0.422064	1.24138	0	-0.627614	0.0295939	1.09327	1	1	1	1	1	1	1	1	1	1	1	1	1	1	1	1
protein phosphatase 2C domain-containing protein	TGGT1_267100	353	0	-0.239635	0.195623	0.650757	0	0.230337	0.531604	0.916804	0.469971	0.335981	0.266047	T	3	N/A	0	0	-0.239635	0.195623	0.650757	0	0.230337	0.531604	0.916804	NaN	NaN	NaN	NaN	NaN	NaN	NaN	NaN	1	1	1	1	1	1	1	1	0	0	0	0	0	0	0	0
autophagy-related cysteine peptidase atg4, putative;putative autophagy-related cysteine peptidase atg4	TGGT1_206450	2612	0	-0.23958	0.0376343	-0.551404	0	-0.30318	-0.0824803	-0.799465	-0.0635999	-0.120115	-0.24806	T	3	N/A	0	0	-0.148131	0.143683	-0.269005	0	-0.112547	-0.10558	-0.153108	0	-0.331029	-0.0684149	-0.833804	0	-0.493812	-0.0593801	-1.44582	1	1	1	1	1	1	1	1	1	1	1	1	1	1	1	1
TBC domain-containing protein	TGGT1_274130	1741	0	-0.239426	-0.0577414	-0.0804028	0	-0.179611	-0.370858	-0.176239	0.0598153	-0.313116	-0.0958359	S	3	N/A	0	NaN	NaN	NaN	NaN	NaN	NaN	NaN	NaN	0	-0.239426	-0.0577414	-0.0804028	0	-0.179611	-0.370858	-0.176239	0	0	0	0	0	0	0	0	1	1	1	1	1	1	1	1
hypothetical protein	TGGT1_247450	690	0	-0.239408	-0.149482	-0.1102	0	0.066129	0.0071594	0.00383355	0.305537	0.156642	0.114034	S	4	N/A	0	0	-0.300847	-0.215947	-0.367966	0	-0.092815	-0.123736	-0.351992	0	-0.17797	-0.0830176	0.147565	0	0.225073	0.138055	0.35966	2	2	2	2	2	2	2	2	2	2	2	2	2	2	2	2
cell-cycle-associated protein kinase CDK, putative;putative cell-cycle-associated protein kinase CDK	TGGT1_249260	1738	0	-0.239282	0.0395919	-0.0391406	0	-0.108863	-0.219043	-0.173106	0.130419	-0.258635	-0.133965	S	2	N/A	0	0	-0.239282	0.0395919	-0.0391406	0	-0.108863	-0.219043	-0.173106	NaN	NaN	NaN	NaN	NaN	NaN	NaN	NaN	1	1	1	1	1	1	1	1	0	0	0	0	0	0	0	0
dual specificity phosphatase, catalytic domain-containing protein	TGGT1_221500	571	0	-0.239102	-0.107243	-0.237344	0	-0.140428	-0.312224	-0.282363	0.0986745	-0.204981	-0.0450191	S	3	N/A	0	0	-0.38087	-0.122231	-0.232872	0	-0.110181	-0.276395	-0.326699	0	-0.0973346	-0.0922549	-0.241816	0	-0.170675	-0.348054	-0.238027	2	2	2	2	2	2	2	2	1	1	1	1	1	1	1	1
AT hook motif domain-containing protein	TGME49_278750	370	0	-0.238877	0.14875	-0.203737	0	0.0346102	-0.0412894	-0.21559	0.273488	-0.190039	-0.0118532	T	3	N/A	0	0	-0.238877	0.14875	-0.203737	0	0.0346102	-0.0412894	-0.21559	NaN	NaN	NaN	NaN	NaN	NaN	NaN	NaN	1	1	1	1	1	1	1	1	0	0	0	0	0	0	0	0
hypothetical protein	TGGT1_282090	107	0	-0.238576	0.0822682	0.276223	0	-0.0054137	0.0505664	0.310971	0.233162	-0.0317018	0.0347471	S	2	N/A	0	0	-0.124486	0.014804	0.528083	0	-0.0894008	-0.14266	0.347264	0	-0.352666	0.149732	0.024364	0	0.0785734	0.243793	0.274678	1	1	1	1	1	1	1	1	2	2	2	2	2	2	2	2
hypothetical protein	TGGT1_239400	1157	0	-0.238515	-0.17557	-0.324444	0	-0.230202	-0.193022	-0.0652939	0.0083131	-0.0174525	0.25915	S	2	N/A	0	NaN	NaN	NaN	NaN	NaN	NaN	NaN	NaN	0	-0.238515	-0.17557	-0.324444	0	-0.230202	-0.193022	-0.0652939	0	0	0	0	0	0	0	0	2	2	2	2	2	2	2	2
AP2 domain transcription factor AP2X-6	TGME49_237425	620	0	-0.238293	0.442289	-0.308377	0	-0.284872	-0.462849	-0.801624	-0.0465784	-0.905138	-0.493247	T	3	N/A	0	NaN	NaN	NaN	NaN	NaN	NaN	NaN	NaN	0	-0.238293	0.442289	-0.308377	0	-0.284872	-0.462849	-0.801624	0	0	0	0	0	0	0	0	1	1	1	1	1	1	1	1
AP2 domain transcription factor AP2X-6	TGME49_237425	622	0	-0.238293	0.442289	-0.308377	0	-0.284872	-0.462849	-0.801624	-0.0465784	-0.905138	-0.493247	S	3	N/A	0	NaN	NaN	NaN	NaN	NaN	NaN	NaN	NaN	0	-0.238293	0.442289	-0.308377	0	-0.284872	-0.462849	-0.801624	0	0	0	0	0	0	0	0	1	1	1	1	1	1	1	1
AP2 domain transcription factor AP2X-6	TGME49_237425	626	0	-0.238293	0.442289	-0.308377	0	-0.284872	-0.462849	-0.801624	-0.0465784	-0.905138	-0.493247	S	3	N/A	0	NaN	NaN	NaN	NaN	NaN	NaN	NaN	NaN	0	-0.238293	0.442289	-0.308377	0	-0.284872	-0.462849	-0.801624	0	0	0	0	0	0	0	0	1	1	1	1	1	1	1	1
hypothetical protein	TGGT1_286230	583	0	-0.237999	-0.165812	-0.305919	0	-0.0755083	-0.119623	-0.252557	0.162491	0.0461891	0.0533619	T	3	N/A	0	0	-0.293324	-0.176776	-0.205114	0	-0.138032	-0.215535	-0.0696037	0	-0.182673	-0.154848	-0.406724	0	-0.0129851	-0.0237107	-0.43551	4	4	4	4	4	4	4	4	2	2	2	2	2	2	2	2
hypothetical protein	TGGT1_208510	677	0	-0.237929	-0.149275	-0.270177	0	-0.11195	0.0706455	0.0755041	0.125979	0.219921	0.345681	S	3	N/A	0	0	-0.184159	-0.185813	-0.0695342	0	0.0399508	0.0183266	0.284873	0	-0.291699	-0.112738	-0.47082	0	-0.263851	0.122964	-0.133865	2	2	2	2	2	2	2	2	2	2	2	2	2	2	2	2
histone lysine demethylase JMJD4	TGGT1_224928	474	0	-0.237468	0.09155	0.137867	0	-0.0791898	-0.0451347	0.0521194	0.158278	-0.136685	-0.0857476	S	3	N/A	0	0	-0.237468	0.09155	0.137867	0	-0.0791898	-0.0451347	0.0521194	NaN	NaN	NaN	NaN	NaN	NaN	NaN	NaN	1	1	1	1	1	1	1	1	0	0	0	0	0	0	0	0
hypothetical protein;putative zinc finger protein	TGGT1_295620	920	0	-0.237289	-0.141193	0.518653	0	-0.0696855	0.378137	1.23972	0.167603	0.51933	0.721065	S	2	N/A	0	0	-0.237289	-0.141193	0.518653	0	-0.0696855	0.378137	1.23972	NaN	NaN	NaN	NaN	NaN	NaN	NaN	NaN	1	1	1	1	1	1	1	1	0	0	0	0	0	0	0	0
rhoptry protein ROP15	TGGT1_211290	113	0	-0.237208	-0.0674024	-0.483241	0	-0.167968	-0.106507	-0.437563	0.0692407	-0.0391048	0.0456781	S	3	HMM: MLKTTPAFFLFLTWMFPRCDGF, NN: MLKTTPAFFLFLTWMFPRCDGF	0	0	-0.18542	-0.0123605	-0.391363	0	0.0179037	-0.184324	-0.4077	0	-0.288996	-0.122444	-0.57512	0	-0.353839	-0.0286909	-0.467426	1	1	1	1	1	1	1	1	1	1	1	1	1	1	1	1
hypothetical protein	TGGT1_265770	546	0	-0.237025	0.0082562	0.213806	0	-0.150783	-0.0641117	0.233089	0.0862422	-0.0723679	0.0192825	T	3	N/A	0	0	-0.237025	0.0082562	0.213806	0	-0.150783	-0.0641117	0.233089	NaN	NaN	NaN	NaN	NaN	NaN	NaN	NaN	1	1	1	1	1	1	1	1	0	0	0	0	0	0	0	0
MIF4G domain-containing protein	TGGT1_254940	2838	0	-0.236689	-0.266382	-0.0892491	0	-0.412754	-0.159365	-0.308372	-0.176065	0.107017	-0.219123	S	3	N/A	0	NaN	NaN	NaN	NaN	NaN	NaN	NaN	NaN	0	-0.236689	-0.266382	-0.0892491	0	-0.412754	-0.159365	-0.308372	0	0	0	0	0	0	0	0	1	1	1	1	1	1	1	1
hypothetical protein;putative transmembrane protein	TGGT1_312420	639	0	-0.236394	0.0489837	-0.217894	0	0.0281672	-0.0761005	-0.0355995	0.264561	-0.125084	0.182294	S	4	HMM: MAILRLSFVFSLSLLIALYSVWQH, NN: MAILRLSFVFSLSLLIALYSVWQH;HMM: MAILRLSFVFSLSSLIALYSVWQH, NN: MAILRLSFVFSLSSLIALYSVWQHLLHAR	0;1	0	-0.236394	0.0489837	-0.217894	0	0.0281672	-0.0761005	-0.0355995	NaN	NaN	NaN	NaN	NaN	NaN	NaN	NaN	2	2	2	2	2	2	2	2	0	0	0	0	0	0	0	0
GCC2 and GCC3 domain-containing protein	TGGT1_292020	7288	0	-0.236205	-0.0250768	-0.00485417	0	0.13705	-0.000252854	0.0772545	0.373255	0.0248239	0.0821086	S	3	N/A	9	0	-0.236205	-0.0250768	-0.00485417	0	0.13705	-0.000252854	0.0772545	NaN	NaN	NaN	NaN	NaN	NaN	NaN	NaN	1	1	1	1	1	1	1	1	0	0	0	0	0	0	0	0
RNA recognition motif-containing protein	TGGT1_321630	97	0	-0.235711	0.141882	-0.104042	0	-0.157576	0.174077	-0.0490633	0.0781345	0.0321958	0.0549792	Y	2	N/A	0	NaN	NaN	NaN	NaN	NaN	NaN	NaN	NaN	0	-0.235711	0.141882	-0.104042	0	-0.157576	0.174077	-0.0490633	0	0	0	0	0	0	0	0	1	1	1	1	1	1	1	1
SPX domain-containing protein	TGGT1_248550	253	0	-0.235459	-0.0705629	0.0718916	0	0.0459058	-0.0945871	-0.0928137	0.281365	-0.0240242	-0.164705	S	3	N/A	4	0	-0.453858	-0.184781	-0.104021	0	-0.0721765	-0.120448	-0.158128	0	-0.01706	0.0436552	0.247804	0	0.163988	-0.0687261	-0.0274998	2	2	2	2	2	2	2	2	3	3	3	3	3	3	3	3
protein kinase G AGC kinase family member PKG	TGGT1_311360	129	0	-0.235377	-0.161574	-0.0617599	0	0.21874	0.037278	-0.120347	0.454117	0.198852	-0.058587	S	2	N/A	0	0	-0.235377	-0.161574	-0.0617599	0	0.21874	0.037278	-0.120347	NaN	NaN	NaN	NaN	NaN	NaN	NaN	NaN	1	1	1	1	1	1	1	1	0	0	0	0	0	0	0	0
hypothetical protein	TGGT1_218070	1171	0	-0.234828	-0.177227	-0.183482	0	-0.550995	-0.431347	-0.502163	-0.316167	-0.25412	-0.318681	S	3	N/A	0	NaN	NaN	NaN	NaN	NaN	NaN	NaN	NaN	0	-0.234828	-0.177227	-0.183482	0	-0.550995	-0.431347	-0.502163	0	0	0	0	0	0	0	0	1	1	1	1	1	1	1	1
hypothetical protein	TGGT1_239400	1065	0	-0.23401	0.0622194	0.172265	0	-0.124403	-0.242125	-0.00869906	0.109607	-0.304344	-0.180965	S	3	N/A	0	NaN	NaN	NaN	NaN	NaN	NaN	NaN	NaN	0	-0.23401	0.0622194	0.172265	0	-0.124403	-0.242125	-0.00869906	0	0	0	0	0	0	0	0	1	1	1	1	1	1	1	1
transketolase	TGGT1_318310	8	0	-0.233962	0.299874	-0.261112	0	-0.189513	-0.319882	-0.245626	0.0444496	-0.619756	0.0154867	S	4	N/A	0	0	-0.157222	0.272025	-0.250742	0	-0.200249	-0.299522	-0.363976	0	-0.310702	0.327722	-0.271483	0	-0.178776	-0.340243	-0.127275	14	14	14	14	14	14	14	14	8	8	8	8	8	8	8	8
hypothetical protein;putative transmembrane protein	TGGT1_220240	387	0	-0.233704	-0.0301483	-0.175163	0	0.375849	0.104117	0.477509	0.609553	0.134266	0.652672	S	2	HMM: MEVRHRSVQLFWVVGLLGFLIYVVSLHGSPVNAA, NN: MEVRHRSVQLFWVVGLLGFLIYVVSLHGS	2	0	-0.233704	-0.0301483	-0.175163	0	0.375849	0.104117	0.477509	NaN	NaN	NaN	NaN	NaN	NaN	NaN	NaN	1	1	1	1	1	1	1	1	0	0	0	0	0	0	0	0
alveolin domain containing intermediate filament IMC7	TGGT1_222220	355	0	-0.233544	-0.206893	0.0101815	0	-0.334226	-0.0651599	0.253989	-0.100682	0.141733	0.243808	S	3	N/A	0	0	-0.233544	-0.206893	0.0101815	0	-0.334226	-0.0651599	0.253989	NaN	NaN	NaN	NaN	NaN	NaN	NaN	NaN	1	1	1	1	1	1	1	1	0	0	0	0	0	0	0	0
hypothetical protein;putative transmembrane protein	TGGT1_240440	170	0	-0.233251	-0.300477	0.00628093	0	-0.0122533	-0.139787	-0.0940102	0.220997	0.16069	-0.100291	S	3	HMM: MSGSTARGTVTLVLPSVTSMFVRFVLAG, NN: MSGSTARGTVTLVLPSVTSMFVRFVLAG	1	0	-0.233251	-0.300477	0.00628093	0	-0.0122533	-0.139787	-0.0940102	NaN	NaN	NaN	NaN	NaN	NaN	NaN	NaN	2	2	2	2	2	2	2	2	0	0	0	0	0	0	0	0
ribosomal protein RPS9	TGGT1_248480	176	0	-0.233136	-0.273756	0.0105948	0	-0.441132	-0.449719	-0.291927	-0.207996	-0.175963	-0.302522	S	2	N/A	0	NaN	NaN	NaN	NaN	NaN	NaN	NaN	NaN	0	-0.233136	-0.273756	0.0105948	0	-0.441132	-0.449719	-0.291927	0	0	0	0	0	0	0	0	1	1	1	1	1	1	1	1
hypothetical protein;putative transmembrane protein	TGGT1_226380	76	0	-0.233126	-0.0929962	-0.366296	0	-0.432416	-0.390974	-0.513541	-0.199291	-0.297978	-0.147245	T	3	HMM: MYPLTVYSILAVVGLSLVCRGI, NN: MYPLTVYSILAVVGLSLVCRGIATE;HMM: MYPLTVYWILAVVGLSLVCRGI, NN: MYPLTVYWILAVVGLSLVCRGIATE	2	0	-0.045372	-0.0326337	-0.0633544	0	0.165929	-0.193302	-0.0573205	0	-0.420879	-0.153359	-0.669239	0	-1.03076	-0.588646	-0.969762	1	1	1	1	1	1	1	1	1	1	1	1	1	1	1	1
transcription elongation factor SPT6	TGGT1_308890	3072	0	-0.232978	-0.449419	0.200758	0	-0.379091	-0.335331	-0.0833965	-0.146114	0.114088	-0.284154	S	2	HMM: MLRSRSRFSQCPRFPRFSLVFVFFLSQFLFSRFAK, NN: MLRSRSRFSQCPRFPRFSLVFVFFLSQFLFSRFAK;N/A	0;3	NaN	NaN	NaN	NaN	NaN	NaN	NaN	NaN	0	-0.232978	-0.449419	0.200758	0	-0.379091	-0.335331	-0.0833965	0	0	0	0	0	0	0	0	1	1	1	1	1	1	1	1
GYF domain-containing protein	TGGT1_204160	1107	0	-0.232935	-0.0619191	0.0622007	0	-0.165315	-0.229367	0.0262414	0.0676197	-0.167448	-0.0359592	S	4	N/A	0	0	-0.232935	-0.0619191	0.0622007	0	-0.165315	-0.229367	0.0262414	NaN	NaN	NaN	NaN	NaN	NaN	NaN	NaN	1	1	1	1	1	1	1	1	0	0	0	0	0	0	0	0
hypothetical protein	TGGT1_245640	56	0	-0.232753	0.119573	0.202194	0	0.185526	0.0395541	0.370886	0.418279	-0.0800193	0.168693	S	3	HMM: MNQSTIVATSVVAPQSAVSLSR, NN: MNQSTIVATSVVAPQSAVSL	0	NaN	NaN	NaN	NaN	NaN	NaN	NaN	NaN	0	-0.232753	0.119573	0.202194	0	0.185526	0.0395541	0.370886	0	0	0	0	0	0	0	0	1	1	1	1	1	1	1	1
ATP-binding cassette transporter ABC.B1	TGGT1_260310	29	0	-0.232403	-0.203886	-0.0443203	0	-0.134066	-0.156327	0.0767276	0.0983368	0.0475585	0.121048	S	2	N/A	7	0	-0.0557947	0.0016681	0.0308687	0	-0.105767	-0.136886	0.0843688	0	-0.409011	-0.409439	-0.119509	0	-0.162365	-0.175768	0.0690864	2	2	2	2	2	2	2	2	1	1	1	1	1	1	1	1
hypothetical protein;putative transmembrane protein	TGGT1_201390	51	0	-0.232346	-0.244752	-0.0718977	0	-0.088749	-0.104804	-0.0798456	0.143597	0.139948	-0.00794787	S	3	HMM: MKTLHLLLFAVVAIALCGLATAS, NN: MKTLHLLLFAVVAIALCGLATAS	2	0	-0.228917	-0.302865	-0.120905	0	-0.0245252	-0.164969	-0.114478	0	-0.235776	-0.186638	-0.0228906	0	-0.152973	-0.0446382	-0.0452132	2	2	2	2	2	2	2	2	3	3	3	3	3	3	3	3
heat shock protein 40, putative;putative heat shock protein 40	TGGT1_265310	81	0	-0.23212	-0.140583	-0.331383	0	-0.0223115	-0.0131243	-0.0359776	0.209809	0.127458	0.295405	S	3	N/A	0	0	-0.097455	-0.0615987	-0.362144	0	-0.219804	-0.200992	-0.131944	0	-0.366786	-0.219567	-0.300621	0	0.175181	0.174743	0.0599884	1	1	1	1	1	1	1	1	1	1	1	1	1	1	1	1
hypothetical protein	TGGT1_289380	326	0	-0.231744	-0.0194567	-0.332944	0	-0.00521338	0.120759	-0.0589312	0.22653	0.140216	0.274013	S	2	HMM: MESNRRRAPCPPASGVSPGSILCLFLLSLLPCALGA, NN: MESNRRRAPCPPASGVSPGSILCLFLLSLLPCALGA	0	0	-0.231744	-0.0194567	-0.332944	0	-0.00521338	0.120759	-0.0589312	NaN	NaN	NaN	NaN	NaN	NaN	NaN	NaN	1	1	1	1	1	1	1	1	0	0	0	0	0	0	0	0
hypothetical protein	TGGT1_264770	34	0	-0.231206	-0.185702	-0.147824	0	-0.190739	0.481592	0.160714	0.0404671	0.667293	0.308537	S	3	N/A	0	NaN	NaN	NaN	NaN	NaN	NaN	NaN	NaN	0	-0.231206	-0.185702	-0.147824	0	-0.190739	0.481592	0.160714	0	0	0	0	0	0	0	0	3	3	3	3	3	3	3	3
transcription elongation factor SPT6	TGGT1_308890	361	0	-0.230782	-0.202633	-0.312724	0	-0.216337	-0.340102	-0.22978	0.0144453	-0.137469	0.0829439	T	3	HMM: MLRSRSRFSQCPRFPRFSLVFVFFLSQFLFSRFAK, NN: MLRSRSRFSQCPRFPRFSLVFVFFLSQFLFSRFAK;N/A	0;3	NaN	NaN	NaN	NaN	NaN	NaN	NaN	NaN	0	-0.230782	-0.202633	-0.312724	0	-0.216337	-0.340102	-0.22978	0	0	0	0	0	0	0	0	3	3	3	3	3	3	3	3
RAB43, member RAS oncogene family protein	TGGT1_203870	211	0	-0.23006	0.269317	-0.385673	0	-0.199368	-0.4094	-0.239442	0.0306918	-0.678717	0.146231	S	4	N/A	0	0	-0.175408	0.192586	-0.193602	0	-0.110655	-0.354831	-0.186517	0	-0.284711	0.346048	-0.577744	0	-0.28808	-0.463969	-0.292368	3	3	3	3	3	3	3	3	4	4	4	4	4	4	4	4
hypothetical protein	TGGT1_315280	45	0	-0.229925	0.095549	0.372078	0	-0.323075	0.181071	0.0462025	-0.09315	0.0855219	-0.325875	S	2	N/A	0	0	-0.254018	0.381627	1.73315	0	-0.635859	0.308349	1.30192	0	-0.205832	-0.190529	-0.988997	0	-0.0102909	0.0537934	-1.20952	1	1	1	1	1	1	1	1	1	1	1	1	1	1	1	1
hypothetical protein	TGGT1_265840	1199	0	-0.229518	-0.262695	-0.112244	0	-0.237	-0.0252544	-0.0080632	-0.0074822	0.237441	0.104181	S	4	HMM: MRPAVPQSPVPLSFPPPASLAS, NN: MRPAVPQSPVPLSFPPPASLAS	0	0	-0.229518	-0.262695	-0.112244	0	-0.237	-0.0252544	-0.0080632	NaN	NaN	NaN	NaN	NaN	NaN	NaN	NaN	1	1	1	1	1	1	1	1	0	0	0	0	0	0	0	0
phospholipase, patatin family protein	TGGT1_212130	55	0	-0.229259	-0.292191	-0.36118	0	-0.244379	-0.407306	-0.156314	-0.0151199	-0.115115	0.204866	S	2	N/A	2	0	-0.120536	-0.402236	-0.387344	0	0.067162	-0.243732	-0.350079	0	-0.337983	-0.182145	-0.335016	0	-0.555921	-0.57088	0.0374512	1	1	1	1	1	1	1	1	1	1	1	1	1	1	1	1
hypothetical protein	TGGT1_304700	1044	0	-0.228849	-0.694037	-0.30092	0	0.250904	0.297355	-0.00100982	0.479753	0.991393	0.299911	S	2	HMM: MQHLSARLPGAGAPALSPSGALGA, NN: MQHLSARLPGAGAPALSPSGALGATVCSFFSPRLDAT	0	0	-0.228849	-0.694037	-0.30092	0	0.250904	0.297355	-0.00100982	NaN	NaN	NaN	NaN	NaN	NaN	NaN	NaN	1	1	1	1	1	1	1	1	0	0	0	0	0	0	0	0
hypothetical protein	TGGT1_315750	83	0	-0.228823	0.63423	1.81174	0	0.76515	1.72709	2.70644	0.993973	1.09286	0.894697	S	4	N/A	0	0	-0.304401	0.218517	1.37193	0	0.307989	0.744988	1.67037	0	-0.153245	1.04994	2.25156	0	1.22231	2.70919	3.7425	3	3	3	3	3	3	3	3	1	1	1	1	1	1	1	1
hypothetical protein;putative transmembrane protein	TGGT1_289880	701	0	-0.228614	0.0412214	0.701539	0	-0.191723	-0.204068	0.0360264	0.0368909	-0.245289	-0.665513	S	3	N/A	2	NaN	NaN	NaN	NaN	NaN	NaN	NaN	NaN	0	-0.228614	0.0412214	0.701539	0	-0.191723	-0.204068	0.0360264	0	0	0	0	0	0	0	0	1	1	1	1	1	1	1	1
josephin protein	TGGT1_229650	276	0	-0.228611	0.343254	-0.900905	0	0.514712	0.0762061	-0.976079	0.743323	-0.267048	-0.0751742	T	3	N/A	0	0	-0.228611	0.343254	-0.900905	0	0.514712	0.0762061	-0.976079	NaN	NaN	NaN	NaN	NaN	NaN	NaN	NaN	1	1	1	1	1	1	1	1	0	0	0	0	0	0	0	0
signal peptidase	TGGT1_214090	1177	0	-0.228599	0.308872	0.418546	0	-0.805641	-0.00144005	0.275233	-0.577042	-0.310313	-0.143313	S	3	N/A	0	0	-0.228599	0.308872	0.418546	0	-0.805641	-0.00144005	0.275233	NaN	NaN	NaN	NaN	NaN	NaN	NaN	NaN	1	1	1	1	1	1	1	1	0	0	0	0	0	0	0	0
RNA recognition motif-containing protein	TGVEG_209850B	128	0	-0.228306	0.0016188	0.0532386	0	0.197683	0.0857174	-0.104939	0.425989	0.0840986	-0.158177	S	3	N/A	0	0	-0.315065	0.0654842	0.245995	0	0.300256	0.17859	-0.206099	0	-0.141547	-0.0622466	-0.139517	0	0.0951102	-0.00715494	-0.0037781	1	1	1	1	1	1	1	1	2	2	2	2	2	2	2	2
surface antigen repeat-containing protein	TGGT1_213392	1368	0	-0.227967	-0.264697	-0.220739	0	-0.0296922	-0.0946132	-0.344628	0.198275	0.170084	-0.123889	S	3	N/A	0	0	-0.227967	-0.264697	-0.220739	0	-0.0296922	-0.0946132	-0.344628	NaN	NaN	NaN	NaN	NaN	NaN	NaN	NaN	3	3	3	3	3	3	3	3	0	0	0	0	0	0	0	0
CDP-alcohol phosphatidyltransferase superfamily protein	TGGT1_257510	442	0	-0.227737	-0.12081	-0.350565	0	-0.324269	-0.314858	-0.212224	-0.0965323	-0.194048	0.138341	T	2	N/A	9	0	-0.227737	-0.12081	-0.350565	0	-0.324269	-0.314858	-0.212224	NaN	NaN	NaN	NaN	NaN	NaN	NaN	NaN	1	1	1	1	1	1	1	1	0	0	0	0	0	0	0	0
Sec7 domain-containing protein	TGGT1_228660	294	0	-0.227681	0.123128	0.188974	0	0.432143	0.285221	0.152439	0.659824	0.162093	-0.0365352	S	2	N/A	0	0	-0.227681	0.123128	0.188974	0	0.432143	0.285221	0.152439	NaN	NaN	NaN	NaN	NaN	NaN	NaN	NaN	1	1	1	1	1	1	1	1	0	0	0	0	0	0	0	0
hypothetical protein	TGGT1_306920	394	0	-0.227541	-0.229674	-0.587437	0	0.669754	0.13208	0.264207	0.897294	0.361754	0.851644	T	2	N/A	0	0	-0.227541	-0.229674	-0.587437	0	0.669754	0.13208	0.264207	NaN	NaN	NaN	NaN	NaN	NaN	NaN	NaN	1	1	1	1	1	1	1	1	0	0	0	0	0	0	0	0
hypothetical protein	TGGT1_292950	211	0	-0.227334	-0.0458789	-0.0976403	0	-0.0583536	-0.0926083	-0.22288	0.16898	-0.0467293	-0.125239	T	3	N/A	0	0	-0.192948	-0.163722	-0.0318489	0	0.0762514	-0.0406028	-0.175828	0	-0.26172	0.071964	-0.163432	0	-0.192959	-0.144614	-0.269931	1	1	1	1	1	1	1	1	1	1	1	1	1	1	1	1
hypothetical protein	TGGT1_230580	1105	0	-0.227261	-0.00102765	0.761333	0	0.0343893	0.133176	0.962541	0.261651	0.134204	0.201208	S	3	N/A	0	0	-0.103747	-0.0100259	0.197346	0	0.113662	-0.190177	0.380916	0	-0.350776	0.00797057	1.32532	0	-0.0448836	0.456529	1.54417	7	7	7	7	7	7	7	7	4	3	4	4	4	4	4	4
putative GTPase activating protein for adp ribosylation factor	TGGT1_273070	409	0	-0.227077	0.723767	1.91457	0	-0.248437	0.465224	1.19535	-0.0213594	-0.258543	-0.719217	S	3	HMM: MQASFSASAAAQQAPPNASSH, NN: MQASFSASAAAQQAPPNASSH	0	NaN	NaN	NaN	NaN	NaN	NaN	NaN	NaN	0	-0.227077	0.723767	1.91457	0	-0.248437	0.465224	1.19535	0	0	0	0	0	0	0	0	1	1	1	1	1	1	1	1
BT1 family protein	TGGT1_266366	983	0	-0.227024	-0.471737	-0.22493	0	-0.147211	0.0502309	0.305491	0.0798134	0.521968	0.53042	S	3	HMM: MSLSCCLSANPVAALAAICFGRGRSA, NN: MSLSCCLSANPVAALAA;HMM: MSLSCCLSANPVAALAATCFGRGRSA, NN: MSLSCCLSANPVAALAA	11	0	-0.227024	-0.471737	-0.22493	0	-0.147211	0.0502309	0.305491	NaN	NaN	NaN	NaN	NaN	NaN	NaN	NaN	1	1	1	1	1	1	1	1	0	0	0	0	0	0	0	0
RNA recognition motif-containing protein	TGGT1_265250	648	0	-0.226932	0.117466	0.350573	0	-0.161149	0.111833	0.583308	0.0657832	-0.00563362	0.232735	S	3	N/A	0	0	-0.142371	0.0529433	0.593952	0	0.12829	0.511929	1.04442	0	-0.311494	0.181989	0.107194	0	-0.450588	-0.288264	0.1222	1	1	1	1	1	1	1	1	1	1	1	1	1	1	1	1
ribosomal protein RPL31	TGGT1_266070	108	0	-0.226869	0.270211	0.277731	0	-0.579899	-0.0794095	0.220455	-0.35303	-0.34962	-0.0572754	S	3	N/A	0	0	-0.153108	0.811242	0.230951	0	-0.407637	0.0570153	0.156691	0	-0.30063	-0.270821	0.32451	0	-0.752161	-0.215834	0.28422	1	1	1	1	1	1	1	1	2	2	2	2	2	2	2	2
amine-terminal region of chorein, A TM vesicle-mediated sorter;hypothetical protein	TGGT1_306020	3477	0	-0.226835	-0.421549	-0.0868506	0	0.127812	-0.010284	-0.278779	0.354648	0.411265	-0.191928	S	2	N/A	0	NaN	NaN	NaN	NaN	NaN	NaN	NaN	NaN	0	-0.226835	-0.421549	-0.0868506	0	0.127812	-0.010284	-0.278779	0	0	0	0	0	0	0	0	1	1	1	1	1	1	1	1
Myb family DNA-binding domain-containing protein	TGGT1_275480	368	0	-0.2267	-0.107977	-0.243017	0	0.144206	-0.15321	-0.0888617	0.370906	-0.0452321	0.154156	T	2	N/A	0	0	-0.0998545	0.0383292	-0.123384	0	0.158532	-0.00406182	-0.109904	0	-0.353545	-0.254284	-0.36265	0	0.129879	-0.302357	-0.0678192	2	2	2	2	2	2	2	2	1	1	1	1	1	1	1	1
hypothetical protein	TGGT1_247450	1182	0	-0.226655	0.0707144	-0.193672	0	0.1836	0.0736887	0.0538204	0.410255	0.00297428	0.247493	S	3	N/A	0	0	-0.391595	0.00381005	-0.199589	0	0.206613	-0.0383426	-0.11411	0	-0.0617149	0.137619	-0.187756	0	0.160587	0.18572	0.221751	2	2	2	2	2	2	2	2	2	2	2	2	2	2	2	2
hypothetical protein	TGGT1_247450	1184	0	-0.226655	0.0707144	-0.193672	0	0.1836	0.0736887	0.0538204	0.410255	0.00297428	0.247493	S	3	N/A	0	0	-0.391595	0.00381005	-0.199589	0	0.206613	-0.0383426	-0.11411	0	-0.0617149	0.137619	-0.187756	0	0.160587	0.18572	0.221751	2	2	2	2	2	2	2	2	2	2	2	2	2	2	2	2
hypothetical protein	TGGT1_264090	2022	0	-0.226229	0.155972	1.62893	0	0.350416	0.660104	2.38535	0.576644	0.504132	0.756425	S	3	N/A	0	0	-0.349341	0.219281	1.33131	0	0.320869	0.764336	2.17342	0	-0.103116	0.0926626	1.92655	0	0.379962	0.555871	2.59728	1	1	1	1	1	1	1	1	1	1	1	1	1	1	1	1
hypothetical protein	TGGT1_270720	1786	0	-0.225967	0.0981659	0.293573	0	0.22793	0.165293	0.193316	0.453898	0.0671275	-0.100257	S	3	N/A	0	0	-0.164825	0.180644	0.142258	0	-0.191453	-0.155631	-0.103307	0	-0.28711	0.0156877	0.444888	0	0.647314	0.486218	0.489938	1	1	1	1	1	1	1	1	1	1	1	1	1	1	1	1
hypothetical protein	TGGT1_233870	1201	0	-0.225957	-0.739666	-0.288271	0	-0.191278	0.762323	-0.875316	0.0346784	1.50199	-0.587045	T	4	N/A	0	NaN	NaN	NaN	NaN	NaN	NaN	NaN	NaN	0	-0.225957	-0.739666	-0.288271	0	-0.191278	0.762323	-0.875316	0	0	0	0	0	0	0	0	3	3	3	3	3	3	3	3
hypothetical protein	TGGT1_233870	1204	0	-0.225957	-0.739666	-0.288271	0	-0.191278	0.762323	-0.875316	0.0346784	1.50199	-0.587045	Y	4	N/A	0	NaN	NaN	NaN	NaN	NaN	NaN	NaN	NaN	0	-0.225957	-0.739666	-0.288271	0	-0.191278	0.762323	-0.875316	0	0	0	0	0	0	0	0	3	3	3	3	3	3	3	3
hypothetical protein	TGGT1_233870	1208	0	-0.225957	-0.739666	-0.288271	0	-0.191278	0.762323	-0.875316	0.0346784	1.50199	-0.587045	Y	4	N/A	0	NaN	NaN	NaN	NaN	NaN	NaN	NaN	NaN	0	-0.225957	-0.739666	-0.288271	0	-0.191278	0.762323	-0.875316	0	0	0	0	0	0	0	0	3	3	3	3	3	3	3	3
hypothetical protein	TGGT1_306400	1200	0	-0.225739	-0.0734611	-0.163068	0	-0.198829	-0.113127	-0.230807	0.0269106	-0.0396655	-0.0677393	S	3	N/A	0	0	-0.287227	-0.136367	-0.251211	0	-0.217925	-0.25258	-0.206633	0	-0.164252	-0.0105555	-0.074925	0	-0.179733	0.0263267	-0.254982	6	6	6	6	6	6	6	6	3	3	3	3	3	3	3	3
hypothetical protein	TGGT1_311860	2407	0	-0.225631	-0.0907162	-0.826392	0	0.159538	-0.158528	-0.615217	0.385169	-0.0678122	0.211175	S	3	N/A	0	0	-0.225631	-0.0907162	-0.826392	0	0.159538	-0.158528	-0.615217	NaN	NaN	NaN	NaN	NaN	NaN	NaN	NaN	1	1	1	1	1	1	1	1	0	0	0	0	0	0	0	0
PAN domain-containing protein	TGGT1_235315	1115	0	-0.225222	0.355156	0.0010047	0	0.264155	-0.114987	0.114201	0.489377	-0.470143	0.113196	S	4	N/A	0	NaN	NaN	NaN	NaN	NaN	NaN	NaN	NaN	0	-0.225222	0.355156	0.0010047	0	0.264155	-0.114987	0.114201	0	0	0	0	0	0	0	0	3	3	3	3	3	3	3	3
ARM repeats containing protein	TGGT1_261440	63	0	-0.225122	-0.284264	0.0567819	0	-0.270001	-0.0037204	0.914338	-0.0448795	0.280544	0.857556	T	3	N/A	0	0	-0.225122	-0.284264	0.0567819	0	-0.270001	-0.0037204	0.914338	NaN	NaN	NaN	NaN	NaN	NaN	NaN	NaN	1	1	1	1	1	1	1	1	0	0	0	0	0	0	0	0
PLU-1 family protein	TGGT1_253750	3874	0	-0.224911	0.893505	2.30498	0	0.562144	1.85108	3.07906	0.787055	0.957573	0.774083	S	2	N/A	0	NaN	NaN	NaN	NaN	NaN	NaN	NaN	NaN	0	-0.224911	0.893505	2.30498	0	0.562144	1.85108	3.07906	0	0	0	0	0	0	0	0	2	2	2	2	2	2	2	2
transporter, major facilitator family protein	TGGT1_229150	104	0	-0.22491	0.140674	-0.422478	0	-0.158396	-0.310084	-0.0247201	0.0665135	-0.450758	0.397758	S	3	N/A	11	0	-0.22491	0.140674	-0.422478	0	-0.158396	-0.310084	-0.0247201	NaN	NaN	NaN	NaN	NaN	NaN	NaN	NaN	1	1	1	1	1	1	1	1	0	0	0	0	0	0	0	0
prefoldin subunit protein	TGGT1_289210	175	0	-0.224442	0.163259	1.86634	0	-0.072634	0.896117	2.30911	0.151808	0.732858	0.442769	S	3	N/A	0	0	0.0152159	0.111161	1.29827	0	0.281631	0.983483	2.19689	0	-0.464101	0.215357	2.4344	0	-0.426899	0.808752	2.42132	2	2	2	2	2	2	2	2	2	2	2	2	2	2	2	2
myristoyl CoA:protein N-myristoyltransferase	TGGT1_209160	57	0	-0.224358	-0.0381592	0.334768	0	0.298558	0.298652	0.698454	0.522915	0.336812	0.363686	S	2	N/A	0	0	-0.224358	-0.0381592	0.334768	0	0.298558	0.298652	0.698454	NaN	NaN	NaN	NaN	NaN	NaN	NaN	NaN	1	1	1	1	1	1	1	1	0	0	0	0	0	0	0	0
TLD protein	TGGT1_262390	727	0	-0.224044	-0.0282983	0.203249	0	-0.699037	-0.266238	0.042575	-0.474993	-0.23794	-0.160674	S	4	N/A	0	0	-0.224044	-0.0282983	0.203249	0	-0.699037	-0.266238	0.042575	NaN	NaN	NaN	NaN	NaN	NaN	NaN	NaN	1	1	1	1	1	1	1	1	0	0	0	0	0	0	0	0
hypothetical protein	TGGT1_225690	1768	0	-0.22379	0.160256	-0.140451	0	-0.0277715	-0.571294	-0.151908	0.196019	-0.73155	-0.0114564	T	4	N/A	0	0	-0.22379	0.160256	-0.140451	0	-0.0277715	-0.571294	-0.151908	NaN	NaN	NaN	NaN	NaN	NaN	NaN	NaN	1	1	1	1	1	1	1	1	0	0	0	0	0	0	0	0
AMP deaminase	TGGT1_234280	820	0	-0.223639	-0.180507	-0.663694	0	-0.163695	-0.186281	-0.563271	0.0599439	-0.00577375	0.100423	S	3	N/A	0	0	-0.168078	-0.0762279	-0.453525	0	-0.0974927	-0.0664835	-0.258998	0	-0.2792	-0.284786	-0.873862	0	-0.229898	-0.306078	-0.867544	5	5	5	5	5	5	5	5	3	3	3	3	3	3	3	3
GAP45;GAP45 protein	TGGT1_223940	163	0	-0.223578	-0.0571886	-0.00986886	0	-0.297158	-0.423273	-0.157546	-0.07358	-0.366084	-0.147677	S	2	N/A	0	0	-0.306361	-0.0971363	-0.0789433	0	-0.28739	-0.445339	-0.195119	0	-0.140796	-0.017241	0.0592055	0	-0.306927	-0.401207	-0.119974	2	2	2	2	2	2	2	2	15	15	15	15	15	15	15	15
WD domain, G-beta repeat-containing protein	TGGT1_213060	925	0	-0.223456	-0.0594294	0.107316	0	0.0208991	-0.0478997	-0.109205	0.244355	0.0115297	-0.216521	T	2	HMM: MCRLTCVITSGQPLLLAD, NN: MCRLTCVITSGQPLLLAD	0	NaN	NaN	NaN	NaN	NaN	NaN	NaN	NaN	0	-0.223456	-0.0594294	0.107316	0	0.0208991	-0.0478997	-0.109205	0	0	0	0	0	0	0	0	1	1	1	1	1	1	1	1
amine-terminal region of chorein, A TM vesicle-mediated sorter;hypothetical protein	TGGT1_306020	964	0	-0.223405	-0.180648	-0.376137	0	-0.281989	-0.301601	-0.471333	-0.0585838	-0.120953	-0.0951967	S	2	N/A	0	0	-0.223405	-0.180648	-0.376137	0	-0.281989	-0.301601	-0.471333	NaN	NaN	NaN	NaN	NaN	NaN	NaN	NaN	1	1	1	1	1	1	1	1	0	0	0	0	0	0	0	0
ATPase, AAA family protein	TGGT1_235170	157	0	-0.22311	0.138147	0.00538808	0	0.0833308	-0.0644053	0.18968	0.306441	-0.202552	0.184292	S	2	N/A	0	0	-0.171727	-0.103661	-0.00269878	0	0.136327	-0.0962974	-0.0160531	0	-0.274493	0.379955	0.0134749	0	0.0303346	-0.0325131	0.395413	2	2	2	2	2	2	2	2	1	1	1	1	1	1	1	1
hypothetical protein	TGGT1_271145	4543	0	-0.222951	-0.131038	-0.202133	0	0.145349	-0.212362	-0.255542	0.3683	-0.0813239	-0.0534086	S	3	N/A	0	0	-0.222951	-0.131038	-0.202133	0	0.145349	-0.212362	-0.255542	NaN	NaN	NaN	NaN	NaN	NaN	NaN	NaN	2	2	2	2	2	2	2	2	0	0	0	0	0	0	0	0
hypothetical protein	TGGT1_312650	1191	0	-0.222921	0.173265	-0.0239326	0	0.0740431	0.00387495	0.124825	0.296964	-0.16939	0.148758	S	3	N/A	0	0	-0.180926	0.084035	0.323738	0	0.248991	0.166572	0.247047	0	-0.264916	0.262495	-0.371603	0	-0.100904	-0.158822	0.00260389	1	1	1	1	1	1	1	1	1	1	1	1	1	1	1	1
hypothetical protein	TGGT1_309250	3697	0	-0.222827	-0.1557	0.233336	0	0.266979	-0.047887	0.209607	0.489806	0.107813	-0.0237283	S	2	N/A	0	0	-0.222827	-0.1557	0.233336	0	0.266979	-0.047887	0.209607	NaN	NaN	NaN	NaN	NaN	NaN	NaN	NaN	1	1	1	1	1	1	1	1	0	0	0	0	0	0	0	0
eukaryotic initiation factor-3 subunit 10, putative;putative eukaryotic initiation factor-3 subunit 10	TGGT1_201680	41	0	-0.222815	0.544273	0.09124	0	-0.0467191	-0.530599	0.32112	0.176096	-1.07487	0.22988	S	3	N/A	0	0	-0.222815	0.544273	0.09124	0	-0.0467191	-0.530599	0.32112	NaN	NaN	NaN	NaN	NaN	NaN	NaN	NaN	1	1	1	1	1	1	1	1	0	0	0	0	0	0	0	0
hypothetical protein;methyltransferase domain protein	TGGT1_216270	158	0	-0.222778	-0.170669	0.208157	0	0.348869	0.108809	0.453092	0.571647	0.279478	0.244935	S	4	N/A	0	0	-0.222778	-0.170669	0.208157	0	0.348869	0.108809	0.453092	NaN	NaN	NaN	NaN	NaN	NaN	NaN	NaN	1	1	1	1	1	1	1	1	0	0	0	0	0	0	0	0
MIF4G domain-containing protein	TGGT1_254940	2773	0	-0.222737	0.351089	0.391874	0	0.0897454	0.0636656	0.516456	0.312483	-0.287423	0.124582	S	3	N/A	0	0	-0.153838	0.0746909	0.50297	0	-0.0790048	0.0516385	0.634214	0	-0.291636	0.627487	0.280778	0	0.258496	0.0756927	0.398699	2	2	2	2	2	2	2	2	1	1	1	1	1	1	1	1
histone H2Ba;histone H2Bb	TGGT1_251870;TGGT1_305160	27;28	0	-0.222648	-0.140744	-0.130845	0	-0.144076	-0.165463	-0.102859	0.078572	-0.0247195	0.0279866	S	2	N/A	0	0	-0.213647	-0.0337226	-0.0873623	0	-0.0354543	-0.255445	-0.15401	0	-0.231648	-0.247765	-0.174328	0	-0.252697	-0.0754819	-0.0517079	2	2	2	2	2	2	2	2	1	1	1	1	1	1	1	1
amine-terminal region of chorein, A TM vesicle-mediated sorter;hypothetical protein	TGGT1_232080	3780	0	-0.222633	-0.142281	0.473091	0	-0.317016	-0.255187	-0.657773	-0.0943824	-0.112906	-1.13086	T	3	N/A	2	NaN	NaN	NaN	NaN	NaN	NaN	NaN	NaN	0	-0.222633	-0.142281	0.473091	0	-0.317016	-0.255187	-0.657773	0	0	0	0	0	0	0	0	1	1	1	1	1	1	1	1
hypothetical protein	TGGT1_238390	778	0	-0.222618	0.634327	0.344449	0	-0.130738	0.951183	0.598356	0.0918803	0.316856	0.253907	S	2	N/A	10	0	-0.222618	0.634327	0.344449	0	-0.130738	0.951183	0.598356	NaN	NaN	NaN	NaN	NaN	NaN	NaN	NaN	1	1	1	1	1	1	1	1	0	0	0	0	0	0	0	0
phospholipase, patatin family protein	TGGT1_254420	166	0	-0.221611	0.156246	-0.712421	0	-0.394091	-0.342422	-0.957501	-0.17248	-0.498668	-0.24508	S	2	N/A	0	0	-0.271726	0.233768	-0.640875	0	-0.377913	-0.395499	-0.878989	0	-0.171496	0.0787237	-0.783967	0	-0.410268	-0.289345	-1.03601	2	2	2	2	2	2	2	2	2	2	2	2	2	2	2	2
kelch repeat domain containing/Serine/threonine protein phosphatase protein	TGGT1_290170	917	0	-0.221538	-0.225138	0.0473672	0	-0.00216919	-0.278825	-0.166064	0.219368	-0.0536864	-0.213431	T	3	N/A	0	0	-0.221538	-0.225138	0.0473672	0	-0.00216919	-0.278825	-0.166064	NaN	NaN	NaN	NaN	NaN	NaN	NaN	NaN	1	1	1	1	1	1	1	1	0	0	0	0	0	0	0	0
AP2 domain transcription factor AP2XII-4	TGGT1_247700	1465	0	-0.221132	-0.194121	-0.44517	0	-0.811476	-0.661003	-0.751988	-0.590344	-0.466882	-0.306818	S	4	N/A	0	0	0.122031	0.00703728	-0.145849	0	-0.0116125	-0.0817767	-0.2489	0	-0.564296	-0.395279	-0.74449	0	-1.61134	-1.24023	-1.25507	2	2	2	2	2	2	2	2	1	1	1	1	1	1	1	1
ribosomal protein RPS28	TGGT1_209290	66	0	-0.220463	0.663537	1.07351	0	-0.0202941	0.380441	1.23798	0.200169	-0.283096	0.164467	T	3	HMM: MPFGALFPVSSRFSHTFAPRICVFSFLSHSPSSRLVWGC, NN: MPFGALFPVSSRFSHTFAP	0	NaN	NaN	NaN	NaN	NaN	NaN	NaN	NaN	0	-0.220463	0.663537	1.07351	0	-0.0202941	0.380441	1.23798	0	0	0	0	0	0	0	0	1	1	1	1	1	1	1	1
hypothetical protein;putative zinc finger protein	TGGT1_295620	1196	0	-0.2203	-0.162253	-0.653493	0	-0.0879141	-0.029296	-0.413695	0.132386	0.132957	0.239798	S	3	N/A	0	0	-0.2203	-0.162253	-0.653493	0	-0.0879141	-0.029296	-0.413695	NaN	NaN	NaN	NaN	NaN	NaN	NaN	NaN	1	1	1	1	1	1	1	1	0	0	0	0	0	0	0	0
hypothetical protein	TGGT1_212090	628	0	-0.2202	-0.510775	-0.584627	0	-0.198537	-0.339997	-0.720546	0.0216627	0.170778	-0.135919	T	2	N/A	0	0	-0.039598	-0.417125	-0.464022	0	0.0865645	-0.175519	-0.500621	0	-0.400801	-0.604426	-0.705231	0	-0.483639	-0.504475	-0.940471	9	9	9	9	9	9	9	9	3	3	3	3	3	3	3	3
asparagine synthase	TGGT1_270760	542	0	-0.220168	0.0435344	-0.16707	0	0.195409	-0.175729	-0.00843894	0.415577	-0.219263	0.158631	S	2	HMM: MSASFVVSLRAHGSRSQ, NN: MSASFVVSLRAHGSRSQ	0	0	-0.220168	0.0435344	-0.16707	0	0.195409	-0.175729	-0.00843894	NaN	NaN	NaN	NaN	NaN	NaN	NaN	NaN	1	1	1	1	1	1	1	1	0	0	0	0	0	0	0	0
CDP-alcohol phosphatidyltransferase superfamily protein	TGGT1_261760	440	0	-0.220165	-0.266824	-0.0262241	0	-0.180925	-0.14744	-0.826723	0.0392403	0.119384	-0.800499	S	2	N/A	7;8	0	-0.220165	-0.266824	-0.0262241	0	-0.180925	-0.14744	-0.826723	NaN	NaN	NaN	NaN	NaN	NaN	NaN	NaN	1	1	1	1	1	1	1	1	0	0	0	0	0	0	0	0
GAP45;GAP45 protein	TGGT1_223940	239	0	-0.219863	-0.00309805	-0.12701	0	-0.504242	-0.303159	-0.40928	-0.284379	-0.300061	-0.28227	S	2	N/A	0	0	0.0465174	0.119245	0.0573006	0	-0.361789	-0.134135	0.0734855	0	-0.486243	-0.125441	-0.31132	0	-0.646694	-0.472182	-0.892046	2	2	2	2	2	2	2	2	1	1	1	1	1	1	1	1
hypothetical protein	TGGT1_251460	1115	0	-0.219722	0.079877	-0.430435	0	-0.0314699	-0.252336	-0.407689	0.188252	-0.332213	0.0227462	S	3	N/A	0	0	-0.219722	0.079877	-0.430435	0	-0.0314699	-0.252336	-0.407689	NaN	NaN	NaN	NaN	NaN	NaN	NaN	NaN	1	1	1	1	1	1	1	1	0	0	0	0	0	0	0	0
hypothetical protein	TGGT1_261490	1430	0	-0.219665	-0.193467	-0.18433	0	0.171127	0.0283796	-0.0884249	0.390792	0.221846	0.0959053	S	2	HMM: MRKVVSALLHIFVFVLPHSLSF, NN: MRKVVSALLHIFVFVLPHSLSF;N/A	0	0	0.0312414	-0.21304	0.000261366	0	0.26119	0.132482	-0.00586784	0	-0.470572	-0.173893	-0.368922	0	0.0810644	-0.0757223	-0.170982	2	2	2	2	2	2	2	2	1	1	1	1	1	1	1	1
AP2 domain transcription factor AP2VIIa-4	TGGT1_203710	689	0	-0.219518	0.197085	-0.476629	0	-0.217701	-0.294863	-0.388039	0.0018164	-0.491947	0.0885905	S	2	N/A	0	0	0.118083	0.0031482	-0.199022	0	-0.146514	-0.0514976	-0.340365	0	-0.557118	0.391022	-0.754237	0	-0.288889	-0.538228	-0.435713	2	2	2	2	2	2	2	2	1	1	1	1	1	1	1	1
hypothetical protein	TGGT1_261490	1212	0	-0.219399	-0.125771	0.0675183	0	-0.0546862	-0.262803	-0.203542	0.164713	-0.137032	-0.27106	S	4	N/A	0	0	-0.219399	-0.125771	0.0675183	0	-0.0546862	-0.262803	-0.203542	NaN	NaN	NaN	NaN	NaN	NaN	NaN	NaN	2	2	2	2	2	2	2	2	0	0	0	0	0	0	0	0
hypothetical protein	TGGT1_289520	2647	0	-0.219304	0.110473	0.411445	0	-0.748544	-0.554253	-0.402096	-0.52924	-0.664726	-0.81354	S	3	N/A	0	0	-0.219304	0.110473	0.411445	0	-0.748544	-0.554253	-0.402096	NaN	NaN	NaN	NaN	NaN	NaN	NaN	NaN	1	1	1	1	1	1	1	1	0	0	0	0	0	0	0	0
hypothetical protein	TGGT1_289520	2649	0	-0.219304	0.110473	0.411445	0	-0.748544	-0.554253	-0.402096	-0.52924	-0.664726	-0.81354	S	3	N/A	0	0	-0.219304	0.110473	0.411445	0	-0.748544	-0.554253	-0.402096	NaN	NaN	NaN	NaN	NaN	NaN	NaN	NaN	1	1	1	1	1	1	1	1	0	0	0	0	0	0	0	0
hypothetical protein	TGGT1_211630	38	0	-0.219266	0.249101	-0.0839829	0	0.474393	0.739758	1.02616	0.693659	0.490657	1.11014	S	3	N/A	0	NaN	NaN	NaN	NaN	NaN	NaN	NaN	NaN	0	-0.219266	0.249101	-0.0839829	0	0.474393	0.739758	1.02616	0	0	0	0	0	0	0	0	1	1	1	1	1	1	1	1
reticulon protein	TGGT1_226430	10	0	-0.218885	-0.518601	-0.293941	0	-0.328093	-0.291498	-0.183472	-0.109207	0.227103	0.110469	S	3	N/A	3	0	-0.161927	-0.335687	-0.013872	0	-0.397889	-0.310285	-0.24071	0	-0.275843	-0.701515	-0.574009	0	-0.258297	-0.272711	-0.126234	3	3	3	3	3	3	3	3	2	2	2	2	2	2	2	2
LEM3 (ligand-effect modulator 3) family / CDC50 family protein	TGGT1_239540	54	0	-0.218438	-0.0663111	-0.231349	0	-0.302601	-0.383507	-0.0474334	-0.0841627	-0.317196	0.183915	S	3	N/A	2	NaN	NaN	NaN	NaN	NaN	NaN	NaN	NaN	0	-0.218438	-0.0663111	-0.231349	0	-0.302601	-0.383507	-0.0474334	0	0	0	0	0	0	0	0	1	1	1	1	1	1	1	1
hypothetical protein;putative transmembrane protein	TGGT1_221180	767	0	-0.218434	0.0382555	-0.609703	0	-0.469221	-0.458871	-1.19242	-0.250787	-0.497126	-0.582715	S	3	HMM: MAGSIHRASGVCRCIFFFLVASLAAPREGCAV, NN: MAGSIHRASGVCRCIFFFLVASLAAPREGCAV	5	NaN	NaN	NaN	NaN	NaN	NaN	NaN	NaN	0	-0.218434	0.0382555	-0.609703	0	-0.469221	-0.458871	-1.19242	0	0	0	0	0	0	0	0	1	1	1	1	1	1	1	1
phosphatidylinositol 3- and 4-kinase	TGGT1_296010	316	0	-0.218293	0.0235511	0.154259	0	0.220899	0.617127	0.593885	0.439192	0.593576	0.439626	S	3	N/A	0	0	-0.218293	0.0235511	0.154259	0	0.220899	0.617127	0.593885	NaN	NaN	NaN	NaN	NaN	NaN	NaN	NaN	2	2	2	2	2	2	2	2	0	0	0	0	0	0	0	0
hypothetical protein	TGGT1_312330	1802	0	-0.217867	0.079576	0.0729077	0	0.246939	0.0903484	0.157989	0.464806	0.0107724	0.0850811	T	2	N/A	1	0	-0.172977	-0.079996	0.040639	0	-0.0264517	-0.232261	-0.268094	0	-0.262756	0.239148	0.105176	0	0.52033	0.412958	0.584071	1	1	1	1	1	1	1	1	1	1	1	1	1	1	1	1
FHA domain-containing protein	TGGT1_262780	721	0	-0.217764	-0.461811	0.117027	0	0.256081	0.3904	0.223729	0.473845	0.852212	0.106702	S	3	N/A	0	NaN	NaN	NaN	NaN	NaN	NaN	NaN	NaN	0	-0.217764	-0.461811	0.117027	0	0.256081	0.3904	0.223729	0	0	0	0	0	0	0	0	1	1	1	1	1	1	1	1
hypothetical protein	TGGT1_277710	545	0	-0.217696	-0.265176	0.256775	0	0.0911677	0.360563	0.146839	0.308863	0.625739	-0.109936	S	3	N/A	0	0	0.290025	-0.178237	0.249777	0	-0.0592275	0.026326	-0.0564373	0	-0.725416	-0.352115	0.263773	0	0.241563	0.694801	0.350116	2	2	2	2	2	2	2	2	1	1	1	1	1	1	1	1
eukaryotic initiation factor-4A, putative;putative eukaryotic initiation factor-4A	TGGT1_250770	145	0	-0.217395	-0.0572326	-0.777735	0	0.314796	0.392215	0.737411	0.532191	0.449448	1.51515	T	4	N/A	0	0	-0.159345	0.0234194	-0.656624	0	0.186964	0.179631	0.411166	0	-0.275445	-0.137885	-0.898846	0	0.442629	0.604799	1.06366	11	11	11	11	11	11	11	11	3	3	3	3	3	3	3	3
hypothetical protein	TGGT1_233160	60	0	-0.217309	-0.369723	-0.0136457	0	-0.0382174	-0.247134	-0.225999	0.179091	0.122589	-0.212354	S	3	N/A	0	NaN	NaN	NaN	NaN	NaN	NaN	NaN	NaN	0	-0.217309	-0.369723	-0.0136457	0	-0.0382174	-0.247134	-0.225999	0	0	0	0	0	0	0	0	1	1	1	1	1	1	1	1
rhoptry protein ROP13	TGGT1_312270	40	0	-0.216708	-0.328693	-0.52412	0	-0.510355	0.136306	0.0451394	-0.293646	0.464999	0.56926	S	3	HMM: MKRTELCIAALVAVGAFAF, NN: MKRTELCIAALVAVGAFAFTSPNAVAK	1	0	-0.216708	-0.328693	-0.52412	0	-0.510355	0.136306	0.0451394	NaN	NaN	NaN	NaN	NaN	NaN	NaN	NaN	1	1	1	1	1	1	1	1	0	0	0	0	0	0	0	0
pyruvate kinase PyK1	TGGT1_256760	42	0	-0.216704	-0.122724	-0.00593876	0	0.0314759	0.000949145	0.15346	0.24818	0.123673	0.159399	S	2	N/A	0	0	-0.35061	-0.0879467	-0.108185	0	-0.0259633	-0.0841398	0.119472	0	-0.0827987	-0.157501	0.0963073	0	0.0889151	0.0860381	0.187449	2	2	2	2	2	2	2	2	2	2	2	2	2	2	2	2
hypothetical protein	TGGT1_305790	401	0	-0.216672	-0.0608215	-0.0576956	0	0.0166925	-0.332982	-0.33986	0.233365	-0.27216	-0.282164	S	2	N/A	0	0	-0.312126	-0.045429	-0.232326	0	-0.0746474	-0.625555	-0.585027	0	-0.121219	-0.0762141	0.116934	0	0.108032	-0.0404086	-0.0946928	1	1	1	1	1	1	1	1	1	1	1	1	1	1	1	1
dense granule protein GRA12	TGGT1_288650	257	0	-0.216509	-0.323	0.265734	0	-0.178868	-0.487281	-0.291672	0.0376404	-0.164282	-0.557406	S	2	HMM: MRAIMASTQQFLRPVGSRPLAGISVVVVVALAIALGTAA, NN: MRAIMASTQQFLRPVGSRPLAGISVVVVVALAIALGTAA;HMM: MRAIVASTQQFLRPVGSRPLAGISIVVVVALAIALGTAA, NN: MRAIVASTQQFLRPVGSRPLAGISIVVVVALAIALGTAA	1	0	-1.01489	-0.180756	-0.0672044	0	-0.0813767	-0.388021	-0.25095	0	0.581871	-0.465243	0.598671	0	-0.27636	-0.586542	-0.332395	1	1	1	1	1	1	1	1	1	1	1	1	1	1	1	1
hypothetical protein	TGGT1_285425	1980	0	-0.216455	-0.287688	-0.174561	0	-0.141991	-0.380946	-0.292249	0.0744643	-0.0932582	-0.117688	S	2	N/A	0	0	-0.216455	-0.287688	-0.174561	0	-0.141991	-0.380946	-0.292249	NaN	NaN	NaN	NaN	NaN	NaN	NaN	NaN	1	1	1	1	1	1	1	1	0	0	0	0	0	0	0	0
glutamic acid-rcih protein, putative;putative glutamic acid-rcih protein	TGGT1_209880	1028	0	-0.216041	0.107034	-0.376159	0	-0.145793	-0.26953	-0.315231	0.070248	-0.376564	0.0609283	S	4	N/A	0	0	-0.216041	0.107034	-0.376159	0	-0.145793	-0.26953	-0.315231	NaN	NaN	NaN	NaN	NaN	NaN	NaN	NaN	1	1	1	1	1	1	1	1	0	0	0	0	0	0	0	0
phosphatidylinositol-4-phosphate 5-kinase	TGGT1_230490	790	0	-0.216035	-0.344108	0.493116	0	0.276094	0.222302	0.369762	0.492129	0.56641	-0.123355	S	3	N/A	0	0	-0.216035	-0.344108	0.493116	0	0.276094	0.222302	0.369762	NaN	NaN	NaN	NaN	NaN	NaN	NaN	NaN	1	1	1	1	1	1	1	1	0	0	0	0	0	0	0	0
cullin family protein	TGGT1_289310	442	0	-0.215826	-0.174114	-0.0161383	0	0.0252794	-0.0738343	-0.0443322	0.241106	0.10028	-0.0281939	S	2	HMM: MTATRACYLPSSSSSSSSSSSSSSSSSSSSSFASAE, NN: MTATRAC	0	0	-0.329201	-0.142021	0.000993848	0	0.169533	0.00307739	-0.0904483	0	-0.102452	-0.206207	-0.0332704	0	-0.118974	-0.150746	0.00178385	1	1	1	1	1	1	1	1	2	2	2	2	2	2	2	2
RNA recognition motif-containing protein	TGGT1_289010	564	0	-0.215625	0.157449	-0.336697	0	-0.149825	-0.429488	-0.297803	0.0658001	-0.586937	0.0388938	S	4	N/A	0	0	-0.215625	0.157449	-0.336697	0	-0.149825	-0.429488	-0.297803	NaN	NaN	NaN	NaN	NaN	NaN	NaN	NaN	1	1	1	1	1	1	1	1	0	0	0	0	0	0	0	0
WD domain, G-beta repeat-containing protein	TGGT1_315140	1458	0	-0.215283	-0.368031	-0.196559	0	-1.16243	-0.233409	-0.298217	-0.947143	0.134621	-0.101658	S	2	N/A	0	NaN	NaN	NaN	NaN	NaN	NaN	NaN	NaN	0	-0.215283	-0.368031	-0.196559	0	-1.16243	-0.233409	-0.298217	0	0	0	0	0	0	0	0	1	1	1	1	1	1	1	1
WD domain, G-beta repeat-containing protein	TGGT1_315140	1461	0	-0.215283	-0.368031	-0.196559	0	-1.16243	-0.233409	-0.298217	-0.947143	0.134621	-0.101658	S	2	N/A	0	NaN	NaN	NaN	NaN	NaN	NaN	NaN	NaN	0	-0.215283	-0.368031	-0.196559	0	-1.16243	-0.233409	-0.298217	0	0	0	0	0	0	0	0	1	1	1	1	1	1	1	1
HECT-domain (ubiquitin-transferase) domain-containing protein	TGGT1_280660	9323	0	-0.215211	-0.0373979	-0.150152	0	-0.188771	-0.242121	-0.247758	0.0264394	-0.204724	-0.0976057	S	2	N/A	0	0	-0.159324	-0.180827	-0.508284	0	-0.0741411	-0.151118	-0.330945	0	-0.271098	0.106031	0.207979	0	-0.303402	-0.333125	-0.164571	2	2	2	2	2	2	2	2	1	1	1	1	1	1	1	1
hypothetical protein	TGGT1_247040	24	0	-0.215155	0.438249	-0.353923	0	-0.405759	-0.48337	-0.454094	-0.190605	-0.921619	-0.100171	S	4	N/A	0	0	-0.117461	0.434442	-0.2754	0	-0.14502	-0.260554	-0.259107	0	-0.312848	0.442056	-0.432446	0	-0.666498	-0.706185	-0.649082	2	2	2	2	2	2	2	2	1	1	1	1	1	1	1	1
hypothetical protein	TGGT1_247040	28	0	-0.215155	0.438249	-0.353923	0	-0.405759	-0.48337	-0.454094	-0.190605	-0.921619	-0.100171	S	4	N/A	0	0	-0.117461	0.434442	-0.2754	0	-0.14502	-0.260554	-0.259107	0	-0.312848	0.442056	-0.432446	0	-0.666498	-0.706185	-0.649082	2	2	2	2	2	2	2	2	1	1	1	1	1	1	1	1
EMP/nonaspanin domain family protein	TGGT1_290940	231	0	-0.21485	-0.721892	-0.256613	0	-0.842109	-0.914775	-0.964718	-0.627259	-0.192883	-0.708105	S	3	HMM: MEACPAVRAGAFARLICWISLLSSTFLFFLRSVHAY, NN: MEACPAVRAGAFARLICWISLLSSTFLFFLRSVHAY;HMM: MEACPAVRAGAFARLVCWISLLSSTFLFFLRSVHAY, NN: MEACPAVRAGAFARLVCWISLLSSTFLFFLRSVHAY	10	0	-0.21485	-0.721892	-0.256613	0	-0.842109	-0.914775	-0.964718	NaN	NaN	NaN	NaN	NaN	NaN	NaN	NaN	1	1	1	1	1	1	1	1	0	0	0	0	0	0	0	0
transporter, major facilitator family protein	TGGT1_309580	7	0	-0.214677	0.045518	-0.213619	0	-0.0351568	-0.034608	-0.0643318	0.17952	-0.080126	0.149287	S	4	N/A	8	0	-0.214677	0.045518	-0.213619	0	-0.0351568	-0.034608	-0.0643318	NaN	NaN	NaN	NaN	NaN	NaN	NaN	NaN	1	1	1	1	1	1	1	1	0	0	0	0	0	0	0	0
hypothetical protein	TGGT1_228460	346	0	-0.214478	-0.208441	-0.174389	0	-0.0236567	-0.160784	-0.186386	0.190822	0.0476567	-0.0119965	S	3	N/A	0	NaN	NaN	NaN	NaN	NaN	NaN	NaN	NaN	0	-0.214478	-0.208441	-0.174389	0	-0.0236567	-0.160784	-0.186386	0	0	0	0	0	0	0	0	1	1	1	1	1	1	1	1
eIF2 kinase IF2K-A (incomplete catalytic triad)	TGGT1_229630	2657	0	-0.214431	0.25257	0.0469971	0	-0.322031	-0.132562	0.181329	-0.1076	-0.385132	0.134332	S	4	HMM: MSKRIRVPALAISPSLLAPPLAALLPAASPL, NN: MSKRIRVPALAISPSLLAPPLAAL	2	0	-0.214431	0.25257	0.0469971	0	-0.322031	-0.132562	0.181329	NaN	NaN	NaN	NaN	NaN	NaN	NaN	NaN	1	1	1	1	1	1	1	1	0	0	0	0	0	0	0	0
hypothetical protein	TGGT1_214880	717	0	-0.214414	-0.302839	-0.13606	0	-0.396559	-0.151404	-0.252666	-0.182145	0.151435	-0.116606	T	3	N/A	0	0	-0.194722	-0.377267	-0.22125	0	-0.285388	-0.289809	-0.316226	0	-0.234105	-0.228411	-0.0508695	0	-0.50773	-0.0129991	-0.189106	7	7	7	7	7	7	7	7	2	2	2	2	2	2	2	2
reticulon protein	TGGT1_226430	93	0	-0.214404	-0.414992	-0.124407	0	-0.132432	-0.0273696	0.0325805	0.0819725	0.387623	0.156987	S	2	N/A	3	0	-0.214404	-0.414992	-0.124407	0	-0.132432	-0.0273696	0.0325805	NaN	NaN	NaN	NaN	NaN	NaN	NaN	NaN	1	1	1	1	1	1	1	1	0	0	0	0	0	0	0	0
acyltransferase domain-containing protein	TGGT1_240860	271	0	-0.214313	0.223639	0.833375	0	-0.230669	-0.0607041	0.693159	-0.0163558	-0.284343	-0.140216	T	4	HMM: MASTPLRVLMTIYFYLVVSVFFLLAFLTELA, NN: MASTPLRVLMTIYFYLVVSVFFLLAFLTELAELV	1	0	0.0894213	0.13037	0.81999	0	-0.110005	-0.0708438	0.580932	0	-0.518048	0.316908	0.846759	0	-0.351333	-0.0505643	0.805386	2	2	2	2	2	2	2	2	1	1	1	1	1	1	1	1
TLD protein	TGGT1_209450	565	0	-0.214164	-0.213335	0.121847	0	-0.391556	-0.233324	-0.15695	-0.177392	-0.0199892	-0.278796	S	3	N/A	0	NaN	NaN	NaN	NaN	NaN	NaN	NaN	NaN	0	-0.214164	-0.213335	0.121847	0	-0.391556	-0.233324	-0.15695	0	0	0	0	0	0	0	0	1	1	1	1	1	1	1	1
hypothetical protein;sulfite exporter TauE/SafE protein	TGGT1_311220	846	0	-0.214106	-0.0365997	-0.603114	0	0.132189	-0.451882	-0.37927	0.346295	-0.415282	0.223844	S	3	HMM: MGTLKILRWPPAAWTLPCCMCLAVFTGAA, NN: MGTLKILRWPPAAWTL;HMM: MGTLKILRWPPAAWTLPCCMCLAVFTGATFRQNRLQAVAFAA, NN: MGTLKILRWPPAAWTL	10	0	-0.097827	0.454532	-0.354666	0	0.426378	-0.72529	0.120553	0	-0.330385	-0.527731	-0.851562	0	-0.162	-0.178473	-0.879093	1	1	1	1	1	1	1	1	2	2	2	2	2	2	2	2
myosin heavy chain, putative;putative myosin heavy chain	TGGT1_310450	420	0	-0.213381	0.11507	1.33496	0	0.0945557	0.413307	1.6595	0.307937	0.298237	0.324538	S	3	N/A	0	0	-0.112994	0.164649	0.866472	0	0.320361	0.407559	1.40042	0	-0.313768	0.0654905	1.80344	0	-0.131249	0.419054	1.91857	2	2	2	2	2	2	2	2	1	1	1	1	1	1	1	1
hypothetical protein	TGGT1_309250	2252	0	-0.21329	0.290025	-0.246437	0	-0.146527	-0.113748	-0.0816649	0.0667633	-0.403773	0.164772	S	2	N/A	0	0	-0.21329	0.290025	-0.246437	0	-0.146527	-0.113748	-0.0816649	NaN	NaN	NaN	NaN	NaN	NaN	NaN	NaN	1	1	1	1	1	1	1	1	0	0	0	0	0	0	0	0
DNA-directed RNA polymerase III RPC9	TGGT1_254280	406	0	-0.213209	0.0987991	-0.0244715	0	-0.129798	-0.275348	-0.131355	0.0834109	-0.374148	-0.106884	S	3	N/A	0	0	-0.0464182	-0.0959767	-0.19553	0	0.025062	-0.103357	-0.104695	0	-0.38	0.293575	0.146587	0	-0.284658	-0.44734	-0.158016	2	2	2	2	2	2	2	2	1	1	1	1	1	1	1	1
hypothetical protein;putative SAC3/GANP family protein	TGGT1_211700	699	0	-0.213179	0.259719	0.877613	0	0.262001	0.601782	0.937189	0.47518	0.342063	0.0595761	S	3	N/A	0	0	-0.213179	0.259719	0.877613	0	0.262001	0.601782	0.937189	NaN	NaN	NaN	NaN	NaN	NaN	NaN	NaN	1	1	1	1	1	1	1	1	0	0	0	0	0	0	0	0
ubiquitin carboxyl-terminal hydrolase family 2 protein	TGGT1_289330	145	0	-0.213138	0.322694	-0.286726	0	-0.0142675	-0.594901	-0.0609005	0.19887	-0.917595	0.225825	S	3	N/A	0	0	-0.213138	0.322694	-0.286726	0	-0.0142675	-0.594901	-0.0609005	NaN	NaN	NaN	NaN	NaN	NaN	NaN	NaN	2	2	2	2	2	2	2	2	0	0	0	0	0	0	0	0
SAG-related sequence SRS29B	TGGT1_233460	111	0	-0.212962	-0.137774	-0.0881963	0	-0.202944	-0.0726371	-0.354084	0.0100183	0.0651367	-0.265887	T	2	HMM: MSVSLHHFIISSGFLASMFPKAVRRAVTAGVFAAPTLMSFLRCGAMAS, NN: MSVSLHHFIISSGFLASMFPKAVRRAVTAGVFAAPTLMSFLRCGAMAS;HMM: MSVSLHHFIISSGFLTSMFPKAVRRAVTAGVFAAPTLMSFLRCGVMAS, NN: MSVSLHHFIISSGFLTSMFPKAVRRAVTAGVFAAPTLMSFLRCGVMAS	0	NaN	NaN	NaN	NaN	NaN	NaN	NaN	NaN	0	-0.212962	-0.137774	-0.0881963	0	-0.202944	-0.0726371	-0.354084	0	0	0	0	0	0	0	0	1	1	1	1	1	1	1	1
SWI2/SNF2 ISWI-like (AT hook)	TGGT1_273870	154	0	-0.212624	0.0151824	0.265425	0	-0.115961	-0.205794	-0.0465667	0.0966632	-0.220977	-0.311992	S	3	N/A	0	0	-0.168714	0.0287715	0.152855	0	-0.222606	-0.421567	-0.512984	0	-0.256534	0.00159335	0.377995	0	-0.00931627	0.00997871	0.419851	3	3	3	3	3	3	3	3	2	2	2	2	2	2	2	2
hypothetical protein	TGGT1_220920	41	0	-0.212334	0.0355871	-0.453772	0	0.0109408	-0.132506	-0.229942	0.223275	-0.168093	0.22383	S	2	HMM: MTGSSLLAAPVAVQPPRSPAE, NN: MTGSSLLAAPVAVQPPRSPAE;N/A	0	NaN	NaN	NaN	NaN	NaN	NaN	NaN	NaN	0	-0.212334	0.0355871	-0.453772	0	0.0109408	-0.132506	-0.229942	0	0	0	0	0	0	0	0	1	1	1	1	1	1	1	1
phosphatidylinositol-4-phosphate 5-kinase	TGGT1_230490	730	0	-0.212239	-0.130222	-0.493774	0	0.114396	-0.609073	0.485828	0.326635	-0.478852	0.979602	S	3	N/A	0	NaN	NaN	NaN	NaN	NaN	NaN	NaN	NaN	0	-0.212239	-0.130222	-0.493774	0	0.114396	-0.609073	0.485828	0	0	0	0	0	0	0	0	1	1	1	1	1	1	1	1
NADP-specific glutamate dehydrogenase	TGGT1_293180	126	0	-0.212011	-0.0695086	-0.144059	0	0.0485099	-0.151399	-0.180377	0.260521	-0.0818908	-0.0363178	S	2	N/A	0	0	-0.238637	0.0664684	-0.19319	0	-0.0463244	-0.260053	-0.242715	0	-0.185385	-0.205486	-0.0949292	0	0.143344	-0.0427461	-0.11804	7	7	7	7	7	7	7	7	3	3	3	3	3	3	3	3
hypothetical protein;Man1-Src1p-carboxy-terminal domain protein	TGGT1_269020	52	0	-0.211995	-0.0756729	0.467178	0	0.000342846	-0.376947	-0.494732	0.212338	-0.301275	-0.96191	T	2	N/A	1	0	-0.211995	-0.0756729	0.467178	0	0.000342846	-0.376947	-0.494732	NaN	NaN	NaN	NaN	NaN	NaN	NaN	NaN	1	1	1	1	1	1	1	1	0	0	0	0	0	0	0	0
rhoptry neck protein RON4	TGGT1_229010	977	0	-0.211958	0.0924754	-0.227933	0	-0.121123	-0.173331	-0.231709	0.0908353	-0.265807	-0.00377552	S	3	HMM: MAIKNTLTGSGLLVLLTLACGTTVQSS, NN: MAIKNTLTGSGLLVLLTLACGTTVQSS	0	0	-0.116412	0.212619	-0.161047	0	0.102701	-0.0983096	0.0822269	0	-0.307503	-0.0276682	-0.294819	0	-0.344946	-0.248353	-0.545644	2	2	2	2	2	2	2	2	2	2	2	2	2	2	2	2
transcription elongation factor SPT6	TGGT1_308890	914	0	-0.21175	0.091522	0.129802	0	-0.0820339	0.0195527	-0.170204	0.129716	-0.0719693	-0.300006	S	4	HMM: MLRSRSRFSQCPRFPRFSLVFVFFLSQFLFSRFAK, NN: MLRSRSRFSQCPRFPRFSLVFVFFLSQFLFSRFAK;N/A	0;3	NaN	NaN	NaN	NaN	NaN	NaN	NaN	NaN	0	-0.21175	0.091522	0.129802	0	-0.0820339	0.0195527	-0.170204	0	0	0	0	0	0	0	0	2	2	2	2	2	2	2	2
transcription elongation factor SPT6	TGGT1_308890	920	0	-0.21175	0.091522	0.129802	0	-0.0820339	0.0195527	-0.170204	0.129716	-0.0719693	-0.300006	T	3	HMM: MLRSRSRFSQCPRFPRFSLVFVFFLSQFLFSRFAK, NN: MLRSRSRFSQCPRFPRFSLVFVFFLSQFLFSRFAK;N/A	0;3	NaN	NaN	NaN	NaN	NaN	NaN	NaN	NaN	0	-0.21175	0.091522	0.129802	0	-0.0820339	0.0195527	-0.170204	0	0	0	0	0	0	0	0	2	2	2	2	2	2	2	2
hypothetical protein	TGGT1_225690	515	0	-0.211598	0.0862495	-0.165451	0	-0.148081	-0.332559	0.25509	0.063517	-0.418808	0.420541	S	4	N/A	0	0	-0.211598	0.0862495	-0.165451	0	-0.148081	-0.332559	0.25509	NaN	NaN	NaN	NaN	NaN	NaN	NaN	NaN	2	2	2	2	2	2	2	2	0	0	0	0	0	0	0	0
hypothetical protein	TGGT1_244670	473	0	-0.211571	-0.0288206	-0.307726	0	-0.290545	0.109854	-0.097616	-0.0789741	0.138674	0.21011	S	2	N/A	0	0	-0.37094	-0.14018	-0.528955	0	-0.528186	-0.0824939	-0.503189	0	-0.052202	0.0825384	-0.0864959	0	-0.052904	0.302202	0.307957	2	2	2	2	2	2	2	2	1	1	1	1	1	1	1	1
gliding-associated protein GAP70	TGGT1_233030	261	0	-0.211474	-0.376084	-0.0082626	0	-0.127932	-0.353971	-0.169791	0.0835423	0.0221135	-0.161529	S	2	N/A	0	0	-0.211474	-0.376084	-0.0082626	0	-0.127932	-0.353971	-0.169791	NaN	NaN	NaN	NaN	NaN	NaN	NaN	NaN	1	1	1	1	1	1	1	1	0	0	0	0	0	0	0	0
cell division protein CDC48	TGGT1_230710	1247	0	-0.211348	-0.405743	0.131088	0	-0.0659821	-0.284413	-0.00622582	0.145366	0.12133	-0.137314	T	3	N/A	0	0	-0.218961	-0.461692	0.180805	0	-0.0276591	-0.340728	-0.0357045	0	-0.203736	-0.349795	0.0813708	0	-0.104305	-0.228098	0.0232528	1	1	1	1	1	1	1	1	1	1	1	1	1	1	1	1
DEAD/DEAH box helicase domain-containing protein	TGGT1_284050	2406	0	-0.210657	-0.304269	-0.406689	0	0.397156	-0.391546	-0.165484	0.607813	-0.0872778	0.241204	S	4	N/A	0	0	-0.210657	-0.304269	-0.406689	0	0.397156	-0.391546	-0.165484	NaN	NaN	NaN	NaN	NaN	NaN	NaN	NaN	2	2	2	2	2	2	2	2	0	0	0	0	0	0	0	0
HECT-domain (ubiquitin-transferase) domain-containing protein	TGGT1_280660	13281	0	-0.210455	0.1275	-0.228948	0	0.0549281	-0.0653308	0.0391204	0.265383	-0.192831	0.268068	S	2	N/A	0	0	0.0495405	0.193978	-0.141809	0	-0.0410677	-0.210012	-0.17904	0	-0.470451	0.0610225	-0.316086	0	0.150924	0.07935	0.257281	1	1	1	1	1	1	1	1	1	1	1	1	1	1	1	1
putative hypoxia- inducible factor prolyl hydroxylase (phd2)	TGGT1_214620	45	0	-0.210453	-0.100085	0.169508	0	0.0254139	-0.0708867	-0.169583	0.235867	0.0291984	-0.339091	S	4	N/A	0	0	-0.210453	-0.100085	0.169508	0	0.0254139	-0.0708867	-0.169583	NaN	NaN	NaN	NaN	NaN	NaN	NaN	NaN	1	1	1	1	1	1	1	1	0	0	0	0	0	0	0	0
chaperonin GroS protein	TGGT1_273960	193	0	-0.210453	0.106469	0.0130403	0	-0.159433	-0.31742	-0.202423	0.0510194	-0.423888	-0.215464	Y	2	N/A	0	0	-0.134536	0.118493	0.0220509	0	0.0106654	-0.226787	-0.101998	0	-0.28637	0.094444	0.00402975	0	-0.329532	-0.408053	-0.302848	2	2	2	2	2	2	2	2	1	1	1	1	1	1	1	1
WD domain, G-beta repeat-containing protein	TGGT1_262410	850	0	-0.210355	-0.0749463	-0.398611	0	-0.512077	-0.172578	-0.422335	-0.301722	-0.0976317	-0.0237246	S	3	N/A	0	0	-0.210355	-0.0749463	-0.398611	0	-0.512077	-0.172578	-0.422335	NaN	NaN	NaN	NaN	NaN	NaN	NaN	NaN	1	1	1	1	1	1	1	1	0	0	0	0	0	0	0	0
WD domain, G-beta repeat-containing protein	TGGT1_262410	854	0	-0.210355	-0.0749463	-0.398611	0	-0.512077	-0.172578	-0.422335	-0.301722	-0.0976317	-0.0237246	S	3	N/A	0	0	-0.210355	-0.0749463	-0.398611	0	-0.512077	-0.172578	-0.422335	NaN	NaN	NaN	NaN	NaN	NaN	NaN	NaN	1	1	1	1	1	1	1	1	0	0	0	0	0	0	0	0
SFT2 family protein	TGGT1_203700	69	0	-0.210351	0.0738593	-0.321337	0	-0.195012	-0.258615	-0.184554	0.0153393	-0.332474	0.136783	S	5	HMM: MSGISSAPLLVSSVSSSQGR, NN: MSGISSAPLLVSSVSSSQGR	4	0	-0.210351	0.0738593	-0.321337	0	-0.195012	-0.258615	-0.184554	NaN	NaN	NaN	NaN	NaN	NaN	NaN	NaN	1	1	1	1	1	1	1	1	0	0	0	0	0	0	0	0
ubiquitin fusion degradation protein UFD1CY	TGGT1_270530	221	0	-0.210274	0.324947	-0.268712	0	0.094645	-0.245245	-0.160604	0.304919	-0.570192	0.108107	S	3	N/A	0	0	-0.210274	0.324947	-0.268712	0	0.094645	-0.245245	-0.160604	NaN	NaN	NaN	NaN	NaN	NaN	NaN	NaN	2	2	2	2	2	2	2	2	0	0	0	0	0	0	0	0
ubiquitin fusion degradation protein UFD1CY	TGGT1_270530	222	0	-0.210274	0.324947	-0.268712	0	0.094645	-0.245245	-0.160604	0.304919	-0.570192	0.108107	S	3	N/A	0	0	-0.210274	0.324947	-0.268712	0	0.094645	-0.245245	-0.160604	NaN	NaN	NaN	NaN	NaN	NaN	NaN	NaN	2	2	2	2	2	2	2	2	0	0	0	0	0	0	0	0
WD domain, G-beta repeat-containing protein	TGGT1_316620	75	0	-0.210126	0.310453	-0.237695	0	0.0893199	-0.282926	0.0976932	0.299446	-0.593379	0.335388	S	3	N/A	0	0	0.183053	0.152467	-0.177757	0	0.321855	0.0158986	0.421594	0	-0.603305	0.468439	-0.297633	0	-0.143215	-0.581751	-0.226207	1	1	1	1	1	1	1	1	1	1	1	1	1	1	1	1
hypothetical protein	TGGT1_235990	216	0	-0.210035	0.699414	2.22867	0	0.0437925	0.553421	1.98666	0.253827	-0.145993	-0.242016	S	3	HMM: MRGRRPSQQRKKAASLGASSLLSSLPSSLPS, NN: MRGRRPSQQRKKAASLGASSLLSSLPSSLPS	0	0	-0.274428	-0.040305	0.679897	0	0.0129084	-0.165069	0.844993	0	-0.145641	1.43913	3.77745	0	0.0746767	1.27191	3.12832	1	1	1	1	1	1	1	1	1	1	1	1	1	1	1	1
hypothetical protein	TGGT1_222240	484	0	-0.209758	0.10222	0.0802174	0	0.0601972	-0.0993797	0.172977	0.269955	-0.201599	0.0927592	S	3	N/A	0	0	-0.209758	0.10222	0.0802174	0	0.0601972	-0.0993797	0.172977	NaN	NaN	NaN	NaN	NaN	NaN	NaN	NaN	1	1	1	1	1	1	1	1	0	0	0	0	0	0	0	0
hypothetical protein;putative transmembrane protein	TGGT1_291940	288	0	-0.209757	-0.252606	-0.553301	0	-0.458392	-0.446601	-0.602656	-0.248635	-0.193995	-0.0493554	S	3	N/A	8	0	-0.192828	-0.187594	-0.369131	0	-0.294823	-0.342683	-0.348532	0	-0.226686	-0.317618	-0.737471	0	-0.621961	-0.550519	-0.85678	5	5	5	5	5	5	5	5	2	2	2	2	2	2	2	2
hypothetical protein	TGGT1_297690	1145	0	-0.209626	-0.00757684	0.25174	0	-0.11332	-0.345367	-0.142855	0.0963063	-0.33779	-0.394595	T	4	N/A	0	0	-0.209626	-0.00757684	0.25174	0	-0.11332	-0.345367	-0.142855	NaN	NaN	NaN	NaN	NaN	NaN	NaN	NaN	1	1	1	1	1	1	1	1	0	0	0	0	0	0	0	0
cyclin, N-terminal domain-containing protein	TGGT1_305330	411	0	-0.209445	0.0665656	-0.3666	0	-0.252268	-0.320567	-0.190955	-0.0428234	-0.387133	0.175645	S	3	N/A	0	0	-0.209445	0.0665656	-0.3666	0	-0.252268	-0.320567	-0.190955	NaN	NaN	NaN	NaN	NaN	NaN	NaN	NaN	1	1	1	1	1	1	1	1	0	0	0	0	0	0	0	0
hypothetical protein;putative transmembrane protein	TGGT1_227410	998	0	-0.209178	0.287084	0.075739	0	-0.127227	-0.354257	-0.211999	0.0819506	-0.64134	-0.287738	S	3	HMM: MHAKSANASPLFLRLLLFFPAVEGSLRFFTRRLALWFSLAVLVFWTLLGRAGTLAS, NN: MHAKSANASPLFLRLLLFFPAVEGS	1;2	0	-0.209178	0.287084	0.075739	0	-0.127227	-0.354257	-0.211999	NaN	NaN	NaN	NaN	NaN	NaN	NaN	NaN	1	1	1	1	1	1	1	1	0	0	0	0	0	0	0	0
hypothetical protein	TGGT1_222240	176	0	-0.209029	-0.104062	0.132462	0	-0.128181	0.0389249	0.134391	0.080848	0.142987	0.00192924	S	2	N/A	0	0	0.204972	-0.211858	0.211954	0	0.224725	-0.0292217	0.204507	0	-0.62303	0.0037334	0.0529695	0	-0.481086	0.107071	0.0642752	1	1	1	1	1	1	1	1	1	1	1	1	1	1	1	1
myosin light chain MLC1	TGGT1_257680	55	0	-0.208971	-0.49156	-0.414264	0	-0.532566	-0.426858	-0.132767	-0.323595	0.0647019	0.281497	S	2	N/A	0	0	-0.241921	-0.507735	-0.342638	0	-0.453839	-0.467452	-0.286898	0	-0.17602	-0.475384	-0.48589	0	-0.611294	-0.386263	0.0213646	5	5	5	5	5	5	5	5	2	2	2	2	2	2	2	2
hypothetical protein;putative transmembrane protein	TGGT1_219810	688	0	-0.20896	-0.258653	-0.130683	0	-0.247904	-0.345662	-0.373083	-0.0389439	-0.0870087	-0.2424	S	2	N/A	1	0	-0.20896	-0.258653	-0.130683	0	-0.247904	-0.345662	-0.373083	NaN	NaN	NaN	NaN	NaN	NaN	NaN	NaN	1	1	1	1	1	1	1	1	0	0	0	0	0	0	0	0
hypothetical protein	TGGT1_229640	1263	0	-0.208914	-0.454508	-0.266914	0	-0.401003	-0.245324	0.0189087	-0.192088	0.209185	0.285822	S	4	N/A	0	0	-0.10413	-0.585679	-0.315834	0	-0.402484	-0.394478	-0.188261	0	-0.313698	-0.323338	-0.217993	0	-0.399522	-0.096169	0.226078	1	1	1	1	1	1	1	1	2	2	2	2	2	2	2	2
DEAD (Asp-Glu-Ala-Asp) box polypeptide DDX3X	TGGT1_226250	165	0	-0.208909	-0.215136	0.412784	0	-0.0400464	-0.238045	0.360776	0.168862	-0.0229094	-0.0520086	S	2	N/A	0	NaN	NaN	NaN	NaN	NaN	NaN	NaN	NaN	0	-0.208909	-0.215136	0.412784	0	-0.0400464	-0.238045	0.360776	0	0	0	0	0	0	0	0	1	1	1	1	1	1	1	1
hypothetical protein;macro domain protein	TGGT1_231750	505	0	-0.208584	0.31213	0.0278919	0	-0.366288	-0.094919	-0.0317766	-0.157705	-0.407049	-0.0596686	S	3	N/A	0	0	-0.181478	0.481881	0.122786	0	-0.125626	-0.148368	0.108577	0	-0.23569	0.142378	-0.0670018	0	-0.606951	-0.0414701	-0.17213	4	4	4	4	4	4	4	4	4	4	4	4	4	4	4	4
hypothetical protein	TGGT1_232780	600	0	-0.20837	0.0255436	0.308093	0	0.204202	0.283788	0.677254	0.412573	0.258244	0.369162	S	2	N/A	0	0	-0.0669432	0.0826198	0.298996	0	0.111022	-0.0671626	0.402881	0	-0.349797	-0.0315325	0.31719	0	0.297382	0.634738	0.951628	2	2	2	2	2	2	2	2	1	1	1	1	1	1	1	1
HECT-domain (ubiquitin-transferase) domain-containing protein;putative transmembrane protein	TGGT1_222430	445	0	-0.208369	-0.126859	0.64321	0	0.629528	0.842674	1.46161	0.837898	0.969533	0.818399	S	3	N/A	0;2	0	-0.208369	-0.126859	0.64321	0	0.629528	0.842674	1.46161	NaN	NaN	NaN	NaN	NaN	NaN	NaN	NaN	1	1	1	1	1	1	1	1	0	0	0	0	0	0	0	0
regulator of chromosome condensation (RCC1) repeat-containing protein	TGGT1_313860	2539	0	-0.208359	-0.468225	-0.675393	0	-0.55157	-0.188644	-0.864697	-0.343211	0.279582	-0.189304	S	2	N/A	0	0	-0.208359	-0.468225	-0.675393	0	-0.55157	-0.188644	-0.864697	NaN	NaN	NaN	NaN	NaN	NaN	NaN	NaN	1	1	1	1	1	1	1	1	0	0	0	0	0	0	0	0
RNA recognition motif-containing protein	TGGT1_208970	115	0	-0.208215	-0.21517	-0.214762	0	-0.070553	-0.149848	-0.149038	0.137662	0.0653221	0.0657243	S	3	N/A	0	0	-0.157432	-0.358225	-0.188515	0	0.135574	-0.0250122	-0.0408066	0	-0.258998	-0.0721152	-0.241009	0	-0.27668	-0.274684	-0.257269	1	1	1	1	1	1	1	1	1	1	1	1	1	1	1	1
hypothetical protein	TGGT1_226660	934	0	-0.207858	-0.33969	-0.469617	0	-0.597251	-0.263345	-0.232076	-0.389393	0.0763452	0.237541	S	2	HMM: MLQPHPRSTKAQNAAPGLAGSLSSGSLGLAGAAGL, NN: MLQPHPRSTKAQNAAPGLAGSLSSGSLGLAGAA	0	NaN	NaN	NaN	NaN	NaN	NaN	NaN	NaN	0	-0.207858	-0.33969	-0.469617	0	-0.597251	-0.263345	-0.232076	0	0	0	0	0	0	0	0	1	1	1	1	1	1	1	1
dense granule protein GRA8	TGGT1_254720	265	0	-0.207723	-0.219301	-0.0364692	0	-0.448078	-0.453967	-0.519123	-0.240356	-0.234666	-0.482654	T	3	HMM: MALPLRVSATVFVVFAVFGVARAM, NN: MALPLRVSATVFVVFAVFGVARAM;N/A	0	0	-0.0161505	-0.192403	0.192917	0	-0.276459	-0.335523	-0.31255	0	-0.399295	-0.246199	-0.265855	0	-0.619697	-0.572411	-0.725696	1	1	1	1	1	1	1	1	1	1	1	1	1	1	1	1
RNA recognition motif-containing protein	TGGT1_321500	199	0	-0.20755	0.00394099	0.43298	0	-0.649409	-0.493759	-0.0403015	-0.44186	-0.4977	-0.473282	S	4	N/A	0	0	0.0542345	0.0540057	0.471312	0	-0.649903	-0.566056	-0.0843857	0	-0.469334	-0.0461237	0.394649	0	-0.648916	-0.421462	0.00378263	1	1	1	1	1	1	1	1	1	1	1	1	1	1	1	1
nucleoporin autopeptidase	TGGT1_259640	2159	0	-0.207535	-0.0951682	0.210832	0	0.505613	0.240033	0.13057	0.713148	0.335202	-0.0802622	S	3	N/A	0	0	-0.693456	-0.525907	-0.22127	0	0.770808	0.652182	0.372951	0	0.278385	0.335571	0.642934	0	0.240418	-0.172116	-0.11181	1	1	1	1	1	1	1	1	2	2	2	2	2	2	2	2
cell-cycle-associated protein kinase SRPK, putative;putative cell-cycle-associated protein kinase SRPK	TGGT1_253440	1383	0	-0.20732	-0.171108	0.159915	0	0.0269301	-0.00517702	0.241166	0.23425	0.165931	0.0812502	T	3	HMM: MVLQRNRRRQRKKKAPGGGGAPAGVVAAVATAG, NN: MVLQRNRRRQRKKKAPGGGGAPAGVVAA	0	NaN	NaN	NaN	NaN	NaN	NaN	NaN	NaN	0	-0.20732	-0.171108	0.159915	0	0.0269301	-0.00517702	0.241166	0	0	0	0	0	0	0	0	1	1	1	1	1	1	1	1
RNA recognition motif-containing protein	TGGT1_289010	568	0	-0.207272	0.135873	-0.261366	0	-0.0267073	-0.395425	-0.0811337	0.180565	-0.531298	0.180232	S	4	N/A	0	0	-0.207272	0.135873	-0.261366	0	-0.0267073	-0.395425	-0.0811337	NaN	NaN	NaN	NaN	NaN	NaN	NaN	NaN	2	2	2	2	2	2	2	2	0	0	0	0	0	0	0	0
hypothetical protein	TGGT1_267670	547	0	-0.20711	-0.203236	-0.0600585	0	-0.00701578	-0.313924	-0.299405	0.200095	-0.110687	-0.239346	S	4	N/A	0	0	-0.20711	-0.203236	-0.0600585	0	-0.00701578	-0.313924	-0.299405	NaN	NaN	NaN	NaN	NaN	NaN	NaN	NaN	1	1	1	1	1	1	1	1	0	0	0	0	0	0	0	0
WD domain, G-beta repeat-containing protein	TGGT1_213060	926	0	-0.206984	-0.0770631	0.126132	0	0.0582388	-0.0577658	-0.125801	0.265223	0.0192974	-0.251933	S	2	HMM: MCRLTCVITSGQPLLLAD, NN: MCRLTCVITSGQPLLLAD	0	0	-0.190513	-0.0946969	0.144947	0	0.0955785	-0.0676318	-0.142398	0	-0.223456	-0.0594294	0.107316	0	0.0208991	-0.0478997	-0.109205	1	1	1	1	1	1	1	1	1	1	1	1	1	1	1	1
hypothetical protein	TGGT1_255960	1889	0	-0.206866	0.253123	-0.250847	0	0.00114953	-0.184478	-0.169577	0.208016	-0.437601	0.0812693	S	3	N/A	0	0	-0.206866	0.253123	-0.250847	0	0.00114953	-0.184478	-0.169577	NaN	NaN	NaN	NaN	NaN	NaN	NaN	NaN	2	2	2	2	2	2	2	2	0	0	0	0	0	0	0	0
dense granule protein GRA14	TGGT1_239740	355	0	-0.206794	-0.0326966	-0.269182	0	0.0783419	-0.0664893	0.248027	0.285136	-0.0337927	0.517209	Y	4	HMM: MQAIARGDRSSGWSSCSWLFYFSFLLLTSEAVAAAA, NN: MQAIARGDRSSGWSSCSWLFYFSFLLLTSEAVAAA	0	0	-0.206794	-0.0326966	-0.269182	0	0.0783419	-0.0664893	0.248027	NaN	NaN	NaN	NaN	NaN	NaN	NaN	NaN	2	2	2	2	2	2	2	2	0	0	0	0	0	0	0	0
microtubule associated protein SPM2	TGGT1_286590	22	0	-0.206585	-0.0967902	0.443178	0	0.0181087	0.153154	0.289326	0.224694	0.249944	-0.153852	S	3	N/A	0	0	-0.206585	-0.0967902	0.443178	0	0.0181087	0.153154	0.289326	NaN	NaN	NaN	NaN	NaN	NaN	NaN	NaN	1	1	1	1	1	1	1	1	0	0	0	0	0	0	0	0
hypothetical protein	TGGT1_201140	169	0	-0.206343	-0.280207	-0.0430799	0	0.00972098	-0.142293	-0.334557	0.216064	0.137913	-0.291477	S	3	N/A	0	NaN	NaN	NaN	NaN	NaN	NaN	NaN	NaN	0	-0.206343	-0.280207	-0.0430799	0	0.00972098	-0.142293	-0.334557	0	0	0	0	0	0	0	0	1	1	1	1	1	1	1	1
GTPase activating protein for Arf protein	TGGT1_309220	217	0	-0.205907	-0.0944102	0.237529	0	-0.170767	-0.0867677	-0.19062	0.03514	0.00764251	-0.428149	S	3	N/A	0	NaN	NaN	NaN	NaN	NaN	NaN	NaN	NaN	0	-0.205907	-0.0944102	0.237529	0	-0.170767	-0.0867677	-0.19062	0	0	0	0	0	0	0	0	1	1	1	1	1	1	1	1
hypothetical protein	TGGT1_214575	23	0	-0.205709	-0.0437848	-0.203023	0	-0.219081	-0.256947	-0.0897857	-0.0133726	-0.213163	0.113237	S	3	N/A	0	0	-0.0418844	0.0531304	-0.104422	0	-0.0731168	-0.247699	-0.0986354	0	-0.369533	-0.1407	-0.301625	0	-0.365046	-0.266196	-0.080936	5	5	5	5	5	5	5	5	6	6	6	6	6	6	6	6
transporter, major facilitator family protein	TGGT1_215490	308	0	-0.205638	-0.18319	-0.196791	0	-0.360339	-0.302259	-0.236378	-0.154701	-0.119068	-0.0395878	S	4	HMM: MAGLLSSCCGRVYAL, NN: MAGLLSSCCGRVYAL	12	0	-0.205638	-0.18319	-0.196791	0	-0.360339	-0.302259	-0.236378	NaN	NaN	NaN	NaN	NaN	NaN	NaN	NaN	1	1	1	1	1	1	1	1	0	0	0	0	0	0	0	0
RNA recognition motif-containing protein	TGGT1_265250	1441	0	-0.205624	-0.12752	0.143721	0	0.471282	0.312756	-0.0663327	0.676906	0.440277	-0.210053	S	4	N/A	0	0	-0.205624	-0.12752	0.143721	0	0.471282	0.312756	-0.0663327	NaN	NaN	NaN	NaN	NaN	NaN	NaN	NaN	1	1	1	1	1	1	1	1	0	0	0	0	0	0	0	0
RNA recognition motif-containing protein	TGGT1_265250	1442	0	-0.205624	-0.12752	0.143721	0	0.471282	0.312756	-0.0663327	0.676906	0.440277	-0.210053	S	4	N/A	0	0	-0.205624	-0.12752	0.143721	0	0.471282	0.312756	-0.0663327	NaN	NaN	NaN	NaN	NaN	NaN	NaN	NaN	1	1	1	1	1	1	1	1	0	0	0	0	0	0	0	0
SNARE associated Golgi protein	TGGT1_279370	403	0	-0.20556	-0.279687	-0.17539	0	-0.248195	-0.13223	-0.200231	-0.0426352	0.147458	-0.0248413	S	3	N/A	6	0	-0.108962	-0.233142	-0.153967	0	-0.206427	-0.00231087	-0.0109605	0	-0.302157	-0.326233	-0.196812	0	-0.289963	-0.262148	-0.389501	4	4	4	4	4	4	4	4	1	1	1	1	1	1	1	1
alveolin domain containing intermediate filament IMC1	TGGT1_231640	37	0	-0.205439	-0.835783	-0.332953	0	-0.852201	-0.550864	-0.632303	-0.646762	0.284919	-0.29935	S	4	N/A	0	NaN	NaN	NaN	NaN	NaN	NaN	NaN	NaN	0	-0.205439	-0.835783	-0.332953	0	-0.852201	-0.550864	-0.632303	0	0	0	0	0	0	0	0	2	2	2	2	2	2	2	2
hypothetical protein	TGGT1_240980	409	0	-0.205163	-0.156327	0.0879391	0	0.284832	0.101657	0.138568	0.489995	0.257984	0.0506286	S	3	N/A	0	0	-0.06878	0.0900298	0.135348	0	0.281251	0.149514	0.21679	0	-0.341546	-0.402684	0.0405307	0	0.288412	0.0538001	0.0603452	5	5	5	5	5	5	5	5	2	2	2	2	2	2	2	2
hypothetical protein	TGGT1_289290	246	0	-0.205091	-0.0557609	-0.203244	0	0.257189	0.193407	0.124179	0.46228	0.249168	0.327422	S	4	N/A	0	0	0.0925989	0.118837	-0.0586472	0	0.103746	0.0379953	-0.0223301	0	-0.502782	-0.230358	-0.34784	0	0.410631	0.348819	0.270688	7	7	7	7	7	7	7	7	2	2	2	2	2	2	2	2
hypothetical protein;putative transmembrane protein	TGGT1_287480	349	0	-0.204661	-0.0906895	0.0458336	0	-0.0166269	-0.0995532	0.0622741	0.188035	-0.00886369	0.0164405	S	3	HMM: MTAPPVSVAPGAPSPPAPYFPASLVPATAASHLQAA, NN: MTAPPVSVAPGAPSPPAPYFPASLVPATAAS;N/A	0;4	0	-0.204661	-0.0906895	0.0458336	0	-0.0166269	-0.0995532	0.0622741	NaN	NaN	NaN	NaN	NaN	NaN	NaN	NaN	2	2	2	2	2	2	2	2	0	0	0	0	0	0	0	0
hypothetical protein	TGGT1_250820	1023	0	-0.204328	-0.583722	-0.650686	0	-0.0600397	-0.404588	-0.0668876	0.144288	0.179134	0.583799	S	2	N/A	0	0	-0.230171	-0.465623	-0.330238	0	0.183611	0.145575	0.173683	0	-0.178485	-0.701821	-0.971135	0	-0.303691	-0.954751	-0.307458	2	2	2	2	2	2	2	2	1	1	1	1	1	1	1	1
ubiquitin carboxyl-terminal hydrolase	TGGT1_277895	2954	0	-0.20431	0.223674	-0.222081	0	-0.450334	-0.474406	-0.294446	-0.246024	-0.69808	-0.0723658	S	3	N/A	0	NaN	NaN	NaN	NaN	NaN	NaN	NaN	NaN	0	-0.20431	0.223674	-0.222081	0	-0.450334	-0.474406	-0.294446	0	0	0	0	0	0	0	0	1	1	1	1	1	1	1	1
ubiquitin carboxyl-terminal hydrolase	TGGT1_277895	2957	0	-0.20431	0.223674	-0.222081	0	-0.450334	-0.474406	-0.294446	-0.246024	-0.69808	-0.0723658	S	3	N/A	0	NaN	NaN	NaN	NaN	NaN	NaN	NaN	NaN	0	-0.20431	0.223674	-0.222081	0	-0.450334	-0.474406	-0.294446	0	0	0	0	0	0	0	0	1	1	1	1	1	1	1	1
hypothetical protein	TGGT1_293170	878	0	-0.204293	-0.0488897	-0.282632	0	-0.119142	-0.244942	-0.171628	0.0851514	-0.196052	0.111004	S	3	N/A	0	0	-0.0263052	0.0245773	-0.229435	0	0.0498785	-0.0115005	0.00593677	0	-0.382281	-0.122357	-0.335829	0	-0.288162	-0.478383	-0.349193	1	1	1	1	1	1	1	1	1	1	1	1	1	1	1	1
hypothetical protein	TGGT1_202010	412	0	-0.204195	0.0186934	-0.0245554	0	-0.096267	-0.209486	-0.0921804	0.107928	-0.228179	-0.067625	S	3	N/A	0	0	0.0907011	-0.056075	0.217732	0	0.250816	-0.0671245	0.104808	0	-0.499091	0.0934617	-0.266842	0	-0.44335	-0.351847	-0.289169	2	2	2	2	2	2	2	2	1	1	1	1	1	1	1	1
alveolin domain containing intermediate filament IMC14	TGGT1_260540	239	0	-0.204106	0.0769054	-0.247161	0	0.0464634	-0.0633146	0.139221	0.25057	-0.14022	0.386382	S	3	N/A	0	0	-0.204106	0.0769054	-0.247161	0	0.0464634	-0.0633146	0.139221	NaN	NaN	NaN	NaN	NaN	NaN	NaN	NaN	1	1	1	1	1	1	1	1	0	0	0	0	0	0	0	0
alveolin domain containing intermediate filament IMC14	TGGT1_260540	243	0	-0.204106	0.0769054	-0.247161	0	0.0464634	-0.0633146	0.139221	0.25057	-0.14022	0.386382	T	3	N/A	0	0	-0.204106	0.0769054	-0.247161	0	0.0464634	-0.0633146	0.139221	NaN	NaN	NaN	NaN	NaN	NaN	NaN	NaN	1	1	1	1	1	1	1	1	0	0	0	0	0	0	0	0
phosphatidate cytidylyltransferase	TGGT1_281980	276	0	-0.203544	-0.2435	-0.110431	0	-0.271652	-0.304999	-0.293932	-0.0681089	-0.0614989	-0.183501	S	2	N/A	7	0	0.120377	-0.0634564	0.0500737	0	-0.102837	-0.0828448	-0.208594	0	-0.527465	-0.423544	-0.270935	0	-0.440468	-0.527154	-0.37927	2	2	2	2	2	2	2	2	1	1	1	1	1	1	1	1
omega secalin, putative;putative omega secalin	TGME49_231960	1134	0	-0.203134	0.0333816	-0.521339	0	0.185605	-0.0851213	0.0889016	0.388738	-0.118503	0.610241	S	3	HMM: MKVRSVLSVGFWAAACVAF, NN: MKVRSVLSVGFWAAACVAF;N/A	0	0	-0.203134	0.0333816	-0.521339	0	0.185605	-0.0851213	0.0889016	NaN	NaN	NaN	NaN	NaN	NaN	NaN	NaN	1	1	1	1	1	1	1	1	0	0	0	0	0	0	0	0
omega secalin, putative;putative omega secalin	TGME49_231960	1135	0	-0.203134	0.0333816	-0.521339	0	0.185605	-0.0851213	0.0889016	0.388738	-0.118503	0.610241	S	3	HMM: MKVRSVLSVGFWAAACVAF, NN: MKVRSVLSVGFWAAACVAF;N/A	0	0	-0.203134	0.0333816	-0.521339	0	0.185605	-0.0851213	0.0889016	NaN	NaN	NaN	NaN	NaN	NaN	NaN	NaN	1	1	1	1	1	1	1	1	0	0	0	0	0	0	0	0
DEAD/DEAH box helicase domain-containing protein	TGGT1_270620	907	0	-0.202548	-0.152132	-0.476829	0	0.302802	0.0718972	0.432926	0.50535	0.224029	0.909754	S	3	N/A	0	0	0.0226726	0.12511	-0.0844164	0	0.267907	0.0068388	0.384846	0	-0.427769	-0.429374	-0.869241	0	0.337697	0.136956	0.481005	1	1	1	1	1	1	1	1	2	2	2	2	2	2	2	2
DEAD/DEAH box helicase domain-containing protein	TGGT1_270620	910	0	-0.202548	-0.152132	-0.476829	0	0.302802	0.0718972	0.432926	0.50535	0.224029	0.909754	S	2	N/A	0	0	0.0226726	0.12511	-0.0844164	0	0.267907	0.0068388	0.384846	0	-0.427769	-0.429374	-0.869241	0	0.337697	0.136956	0.481005	1	1	1	1	1	1	1	1	2	2	2	2	2	2	2	2
PEP-carboxykinase I	TGGT1_289650	439	0	-0.202284	0.547875	1.15368	0	-0.497837	0.366857	1.07702	-0.295553	-0.181018	-0.07666	S	2	N/A	0	0	-0.202284	0.547875	1.15368	0	-0.497837	0.366857	1.07702	NaN	NaN	NaN	NaN	NaN	NaN	NaN	NaN	1	1	1	1	1	1	1	1	0	0	0	0	0	0	0	0
hypothetical protein	TGGT1_226660	863	0	-0.202259	-0.329462	-0.0730402	0	0.305053	0.280738	0.165708	0.507312	0.6102	0.238749	T	2	HMM: MLQPHPRSTKAQNAAPGLAGSLSSGSLGLAGAAGL, NN: MLQPHPRSTKAQNAAPGLAGSLSSGSLGLAGAA	0	0	-0.0995341	-0.101945	0.0667305	0	0.278741	0.239634	0.20099	0	-0.304984	-0.556979	-0.212811	0	0.331366	0.321842	0.130427	2	2	2	2	2	2	2	2	2	2	2	2	2	2	2	2
HEAT repeat-containing protein	TGGT1_220910	1625	0	-0.201905	-0.0177888	-0.219206	0	-0.138043	-0.263822	-0.187316	0.0638623	-0.246033	0.03189	S	2	N/A	0	0	-0.201905	-0.0177888	-0.219206	0	-0.138043	-0.263822	-0.187316	NaN	NaN	NaN	NaN	NaN	NaN	NaN	NaN	2	2	2	2	2	2	2	2	0	0	0	0	0	0	0	0
myosin G	TGGT1_314780	1945	0	-0.201857	-0.0678192	-0.0121576	0	0.0521734	-0.181048	-0.232862	0.254031	-0.113229	-0.220704	S	4	N/A	0	0	0.0662146	0.130046	0.26626	0	-0.0204569	-0.0846931	-0.137351	0	-0.469929	-0.265684	-0.290575	0	0.124804	-0.277403	-0.328373	3	3	3	3	3	3	3	3	1	1	1	1	1	1	1	1
ATPase, AAA family protein	TGGT1_283900	496	0	-0.201579	0.311121	0.103755	0	-0.278215	-0.38103	-0.303567	-0.0766363	-0.69215	-0.407323	S	3	HMM: MVYGLTSLGHSAIRDFLSLLAGSSSAETACAS, NN: MVYGLTSLGHSAIRDFLSLLAGSSSAE;N/A	0	NaN	NaN	NaN	NaN	NaN	NaN	NaN	NaN	0	-0.201579	0.311121	0.103755	0	-0.278215	-0.38103	-0.303567	0	0	0	0	0	0	0	0	1	1	1	1	1	1	1	1
alpha and gamma adaptin-binding protein p34;hypothetical protein	TGGT1_309050	779	0	-0.201506	-0.027283	-0.09113	0	0.034973	-0.324033	-0.560763	0.236478	-0.29675	-0.469633	S	2	N/A	0	0	-0.480086	NaN	-0.161231	0	-0.268849	-0.900893	-1.50431	0	0.0770752	-0.027283	-0.021029	0	0.338795	0.252828	0.382782	1	1	0	1	1	1	1	1	4	4	4	4	4	4	4	4
AP2 domain transcription factor AP2X-7	TGGT1_214840	1866	0	-0.201383	-0.0163847	-0.178156	0	0.173368	0.0433132	0.260344	0.374752	0.0596978	0.4385	S	3	N/A	0	0	-0.0485297	-0.0898484	-0.284205	0	0.579162	0.173713	0.198249	0	-0.354237	0.0570791	-0.0721078	0	-0.232426	-0.0870863	0.32244	1	1	1	1	1	1	1	1	1	1	1	1	1	1	1	1
hypothetical protein;putative transmembrane protein	TGGT1_288030	347	0	-0.201189	-0.0844102	-0.11161	0	-0.0338088	-0.203715	-0.072342	0.16738	-0.119305	0.0392677	S	3	N/A	3	0	-0.0712652	-0.0221622	-0.0730133	0	0.0408187	-0.221595	-0.110514	0	-0.331113	-0.146658	-0.150206	0	-0.108436	-0.185835	-0.0341697	6	6	6	6	6	6	6	6	5	5	5	5	5	5	5	5
peptidase M16 inactive domain-containing protein	TGGT1_227948	728	0	-0.201155	-0.475527	0.507125	0	-0.170248	0.203325	0.305476	0.0309075	0.678852	-0.20165	S	3	HMM: MRFSVVSAPMATPSTATGS, NN: MRFSVVSAPMATPSTATGS	0	NaN	NaN	NaN	NaN	NaN	NaN	NaN	NaN	0	-0.201155	-0.475527	0.507125	0	-0.170248	0.203325	0.305476	0	0	0	0	0	0	0	0	2	2	2	2	2	2	2	2
hypothetical protein	TGGT1_309250	2572	0	-0.200975	-0.136615	0.407988	0	-0.332291	-0.225885	0.431768	-0.131317	-0.0892699	0.02378	S	2	N/A	0	0	-0.200975	-0.136615	0.407988	0	-0.332291	-0.225885	0.431768	NaN	NaN	NaN	NaN	NaN	NaN	NaN	NaN	1	1	1	1	1	1	1	1	0	0	0	0	0	0	0	0
hypothetical protein	TGGT1_292950	1736	0	-0.200968	-0.021907	0.0359389	0	-0.0294635	0.0651557	-0.294279	0.171504	0.0870626	-0.330218	S	3	N/A	0	0	-0.105939	-0.182857	-0.283846	0	0.0384211	-0.0198032	-0.26578	0	-0.295996	0.139043	0.355724	0	-0.0973481	0.150115	-0.322778	2	2	2	2	2	2	2	2	1	1	1	1	1	1	1	1
regulator of chromosome condensation (RCC1) repeat-containing protein	TGGT1_209130	882	0	-0.200899	-0.0495614	0.563319	0	0.124804	-0.0301448	0.424906	0.325703	0.0194166	-0.138413	S	3	HMM: MGQAATKSGVVIWGAPETTALLSASGPGSAA, NN: MGQAATKSGVVIWGAPETTALLSASGPGSAA	0	0	-0.200899	-0.0495614	0.563319	0	0.124804	-0.0301448	0.424906	NaN	NaN	NaN	NaN	NaN	NaN	NaN	NaN	1	1	1	1	1	1	1	1	0	0	0	0	0	0	0	0
phospholipase, patatin family protein	TGGT1_212130	59	0	-0.20088	-0.102015	-0.278295	0	0.0271543	-0.300336	-0.179465	0.228034	-0.198321	0.0988297	S	2	N/A	2	0	-0.120536	-0.402236	-0.387344	0	0.067162	-0.243732	-0.350079	0	-0.281224	0.198206	-0.169245	0	-0.0128534	-0.35694	-0.00885153	1	1	1	1	1	1	1	1	1	1	1	1	1	1	1	1
rhoptry protein ROP1	TGGT1_309590	455	0	-0.200539	-0.228708	-0.116131	0	-0.093319	-0.112414	-0.0444318	0.10722	0.116294	0.0716993	S	3	HMM: MACRQLLCSVQNLLFFFLRDIYCT, NN: MACRQLLCSVQNLLFFFLRDIYCT	0	0	-0.094039	-0.191291	-0.117325	0	-0.00862169	0.00348949	0.0238602	0	-0.30704	-0.266125	-0.114937	0	-0.178016	-0.228318	-0.112724	4	4	4	4	4	4	4	4	4	4	4	4	4	4	4	4
hypothetical protein;putative lysophospholipase	TGGT1_286580	8	0	-0.200447	-0.0992552	0.162523	0	-0.0395186	-0.0822938	0.117139	0.160929	0.0169614	-0.0453835	T	3	N/A	0	0	-0.102625	0.0800983	0.473611	0	0.309945	0.0312461	0.295271	0	-0.29827	-0.278609	-0.148566	0	-0.388983	-0.195834	-0.0609928	1	1	1	1	1	1	1	1	1	1	1	1	1	1	1	1
leucine rich repeat-containing protein	TGGT1_203180	2802	0	-0.200386	-0.299535	0.266904	0	-0.159323	-0.162491	-0.353252	0.0410632	0.137044	-0.620156	S	3	N/A	0	NaN	NaN	NaN	NaN	NaN	NaN	NaN	NaN	0	-0.200386	-0.299535	0.266904	0	-0.159323	-0.162491	-0.353252	0	0	0	0	0	0	0	0	1	1	1	1	1	1	1	1
diacylglycerol kinase accessory domain (presumed) domain-containing protein	TGGT1_202460	161	0	-0.200339	0.28582	-0.892166	0	0.55212	0.409306	0.437823	0.752459	0.123486	1.32999	S	4	N/A	0	NaN	NaN	NaN	NaN	NaN	NaN	NaN	NaN	0	-0.200339	0.28582	-0.892166	0	0.55212	0.409306	0.437823	0	0	0	0	0	0	0	0	1	1	1	1	1	1	1	1
hypothetical protein	TGGT1_279320	3870	0	-0.200023	0.0980677	-0.370898	0	-0.0457193	-0.386148	-0.527526	0.154304	-0.484216	-0.156628	S	3	N/A	0	0	-0.187802	0.0500251	-0.41143	0	0.0183405	-0.343041	-0.543982	0	-0.212245	0.14611	-0.330367	0	-0.109779	-0.429255	-0.51107	2	2	2	2	2	2	2	2	2	2	2	2	2	2	2	2
hypothetical protein	TGGT1_262935	469	0	-0.199564	0.0675826	0.146971	0	0.0979622	-0.273606	0.141186	0.297527	-0.341189	-0.00578548	T	3	N/A	0	0	-0.15994	-0.0216588	-0.0573024	0	0.152713	-0.209995	0.145112	0	-0.239189	0.156824	0.351245	0	0.0432112	-0.337218	0.137259	1	1	1	1	1	1	1	1	1	1	1	1	1	1	1	1
RNA recognition motif-containing protein	TGGT1_209850	1171	0	-0.199325	0.191402	-0.327051	0	-0.157267	-0.103751	0.077037	0.0420574	-0.295153	0.404088	S	2	N/A	0	0	-0.199325	0.191402	-0.327051	0	-0.157267	-0.103751	0.077037	NaN	NaN	NaN	NaN	NaN	NaN	NaN	NaN	1	1	1	1	1	1	1	1	0	0	0	0	0	0	0	0
adenylate cyclase, putative;putative adenylate cyclase	TGGT1_270865	1706	0	-0.199176	0.0445602	1.09141	0	-0.314568	-0.185157	0.989215	-0.115393	-0.229717	-0.102192	S	4	N/A	0	NaN	NaN	NaN	NaN	NaN	NaN	NaN	NaN	0	-0.199176	0.0445602	1.09141	0	-0.314568	-0.185157	0.989215	0	0	0	0	0	0	0	0	1	1	1	1	1	1	1	1
autophagy-related 12 variant 1, putative;putative autophagy-related 12 variant 1	TGGT1_321300	157	0	-0.198441	-0.0280675	0.296854	0	-0.121954	0.0206298	0.375933	0.076487	0.0486972	0.0790787	S	3	N/A	0	0	-0.198441	-0.0280675	0.296854	0	-0.121954	0.0206298	0.375933	NaN	NaN	NaN	NaN	NaN	NaN	NaN	NaN	1	1	1	1	1	1	1	1	0	0	0	0	0	0	0	0
hypothetical protein;putative mucin	TGGT1_230850	102	0	-0.198281	0.161447	-0.138481	0	-0.179343	-0.112241	-0.165183	0.0189385	-0.273688	-0.0267018	S	3	N/A	0	0	-0.198281	0.161447	-0.138481	0	-0.179343	-0.112241	-0.165183	NaN	NaN	NaN	NaN	NaN	NaN	NaN	NaN	2	2	2	2	2	2	2	2	0	0	0	0	0	0	0	0
leucine rich repeat-containing protein	TGGT1_203180	2565	0	-0.198272	-0.164422	-0.153662	0	-0.143806	-0.276883	-0.087671	0.054466	-0.112462	0.0659909	S	2	N/A	0	0	-0.0379572	-0.263705	-0.178919	0	-0.199633	-0.154729	-0.0771664	0	-0.358586	-0.0651381	-0.128405	0	-0.0879782	-0.399038	-0.0981756	2	2	2	2	2	2	2	2	1	1	1	1	1	1	1	1
hypothetical protein;putative RNA recognition motif (A.K.A RRM, RBD, or RNP domain) protein	TGGT1_254220	116	0	-0.198173	-0.190749	-0.0808506	0	-0.677986	-0.259095	-0.200566	-0.479813	-0.0683462	-0.119716	S	2	N/A	0	0	-0.198173	-0.190749	-0.0808506	0	-0.677986	-0.259095	-0.200566	NaN	NaN	NaN	NaN	NaN	NaN	NaN	NaN	1	1	1	1	1	1	1	1	0	0	0	0	0	0	0	0
histidine acid phosphatase superfamily protein	TGGT1_304650	533	0	-0.198085	1.07885	0.0124589	0	0.710553	-0.494436	0.6328	0.908638	-1.57328	0.620341	S	3	N/A	0	0	-0.198085	1.07885	0.0124589	0	0.710553	-0.494436	0.6328	NaN	NaN	NaN	NaN	NaN	NaN	NaN	NaN	1	1	1	1	1	1	1	1	0	0	0	0	0	0	0	0
hypothetical protein	TGGT1_214740	1015	0	-0.198039	0.107137	-0.370878	0	0.121501	-0.176955	-0.236026	0.31954	-0.284092	0.134852	S	4	N/A	0	0	-0.198039	0.107137	-0.370878	0	0.121501	-0.176955	-0.236026	NaN	NaN	NaN	NaN	NaN	NaN	NaN	NaN	1	1	1	1	1	1	1	1	0	0	0	0	0	0	0	0
E3 ubiquitin-protein ligase, putative;putative E3 ubiquitin-protein ligase	TGGT1_294280	201	0	-0.197754	-0.208615	-0.465316	0	-0.121744	-0.26785	-0.3716	0.0760095	-0.0592349	0.0937157	S	4	N/A	0	0	-0.0809622	-0.291734	-0.554377	0	-0.196862	-0.307122	-0.592564	0	-0.314545	-0.125496	-0.376256	0	-0.0466269	-0.228577	-0.150636	2	2	2	2	2	2	2	2	1	1	1	1	1	1	1	1
WD domain, G-beta repeat-containing protein	TGGT1_263360	784	0	-0.19762	-0.553667	0.288277	0	0.310357	0.0137426	0.0109794	0.507977	0.567409	-0.277297	S	3	N/A	0	0	0.115323	-0.12122	0.240232	0	0.294361	0.137805	0.127481	0	-0.510563	-0.986113	0.336321	0	0.326354	-0.11032	-0.105522	1	1	1	1	1	1	1	1	1	1	1	1	1	1	1	1
ribosomal protein RPL8	TGGT1_204020	258	0	-0.197616	0.0933105	0.336763	0	-0.266436	-0.228597	0.2313	-0.0688205	-0.321907	-0.105464	S	2	N/A	0	0	-0.197616	0.0933105	0.336763	0	-0.266436	-0.228597	0.2313	NaN	NaN	NaN	NaN	NaN	NaN	NaN	NaN	1	1	1	1	1	1	1	1	0	0	0	0	0	0	0	0
hypothetical protein	TGGT1_229260	816	0	-0.197495	-0.0655164	-0.219642	0	-0.11662	-0.0545074	-0.039193	0.0808758	0.011009	0.180449	S	3	N/A	0	0	-0.197495	-0.0655164	-0.219642	0	-0.11662	-0.0545074	-0.039193	NaN	NaN	NaN	NaN	NaN	NaN	NaN	NaN	2	2	2	2	2	2	2	2	0	0	0	0	0	0	0	0
pre-mRNA-splicing factor ATP-dependent RNA helicase, putative;putative pre-mRNA-splicing factor ATP-dependent RNA helicase	TGGT1_312280	442	0	-0.197354	-0.0563815	-0.232726	0	-0.176967	-0.0224195	-0.134737	0.0203867	0.033962	0.0979891	T	3	N/A	0	NaN	NaN	NaN	NaN	NaN	NaN	NaN	NaN	0	-0.197354	-0.0563815	-0.232726	0	-0.176967	-0.0224195	-0.134737	0	0	0	0	0	0	0	0	1	1	1	1	1	1	1	1
Sec61beta family protein	TGGT1_211040	43	0	-0.197351	-0.177786	-0.191186	0	-0.312932	-0.262025	-0.26453	-0.115582	-0.0842393	-0.0733442	S	3	N/A	1	0	-0.19004	-0.110341	-0.221106	0	-0.228819	-0.216161	-0.279191	0	-0.204661	-0.24523	-0.161267	0	-0.397045	-0.307889	-0.24987	13	13	13	13	13	13	13	13	12	12	12	12	12	12	12	12
WD domain, G-beta repeat-containing protein	TGGT1_316620	33	0	-0.197087	-0.271504	-0.436514	0	-0.321698	-0.166145	-0.361422	-0.12461	0.10536	0.0750914	S	2	N/A	0	0	-0.197087	-0.271504	-0.436514	0	-0.321698	-0.166145	-0.361422	NaN	NaN	NaN	NaN	NaN	NaN	NaN	NaN	1	1	1	1	1	1	1	1	0	0	0	0	0	0	0	0
inositol polyphosphate kinase	TGGT1_208070	1546	0	-0.196932	0.485269	0.711626	0	-0.315941	0.0539931	-0.0140408	-0.11901	-0.431276	-0.725667	S	3	N/A	0	0	-0.196932	0.485269	0.711626	0	-0.315941	0.0539931	-0.0140408	NaN	NaN	NaN	NaN	NaN	NaN	NaN	NaN	1	1	1	1	1	1	1	1	0	0	0	0	0	0	0	0
hypothetical protein	TGGT1_273980	55	0	-0.196918	-0.138712	0.0758875	0	0.0820392	-0.00468952	0.113773	0.278958	0.134023	0.0378852	S	3	HMM: MKLSKKLVVALCCSAGVALNAAAGE, NN: MKLSKKLVVALCCSAGVALNAAAG	3	0	-0.337426	0.169911	0.119967	0	0.140711	0.0361022	0.140989	0	-0.0564106	-0.447336	0.0318084	0	0.0233671	-0.0454812	0.0865558	4	4	4	4	4	4	4	4	3	3	3	3	3	3	3	3
hypothetical protein;putative lysophospholipase	TGGT1_286580	339	0	-0.196795	-0.541355	-0.361105	0	-0.684454	-0.198605	-0.359348	-0.487659	0.34275	0.0017576	S	3	N/A	0	NaN	NaN	NaN	NaN	NaN	NaN	NaN	NaN	0	-0.196795	-0.541355	-0.361105	0	-0.684454	-0.198605	-0.359348	0	0	0	0	0	0	0	0	4	4	4	4	4	4	4	4
3-ketoacyl-(acyl-carrier-protein) reductase	TGGT1_217740	157	0	-0.19648	-0.0787855	-0.239042	0	-0.484348	-0.302558	-0.397185	-0.287868	-0.223772	-0.158143	S	3	HMM: METPVSVQTARRPSPSRSLNLLTLALSLFFAPTVSAR, NN: METPVSVQTARRPSPSRSLNLLTLALSLFFAPTVSAR;HMM: METPVSVQTARRPSSSRSLNLLTLALSLFFAPTVSAR, NN: METPVSVQTARRPSSSRSLNLLTLALSLFFAPTVSAR	0	0	-0.111968	-0.0818375	-0.212833	0	-0.387854	-0.303115	-0.306557	0	-0.280991	-0.0757334	-0.26525	0	-0.580842	-0.302001	-0.487812	4	4	4	4	4	4	4	4	2	2	2	2	2	2	2	2
hypothetical protein	TGGT1_228100	653	0	-0.196301	0.005422	-0.674142	0	-0.0327351	-0.467684	-0.516086	0.163565	-0.473106	0.158056	S	3	N/A	0	0	-0.0230112	0.0222485	-0.716166	0	0.00440931	-0.452523	-0.596249	0	-0.36959	-0.0114045	-0.632119	0	-0.0698795	-0.482844	-0.435922	5	5	5	5	5	5	5	5	5	5	5	5	5	5	5	5
hypothetical protein	TGGT1_239010	607	0	-0.195966	-0.0554132	-0.109812	0	-0.168274	-0.304977	-0.359853	0.0276913	-0.249563	-0.250041	S	3	HMM: MRTGDHRTGVRLIICSLVPIAIIANTLGS, NN: MRTGDHRTGVRLIICSLVPIAIIANTLGS	1	0	-0.195966	-0.0554132	-0.109812	0	-0.168274	-0.304977	-0.359853	NaN	NaN	NaN	NaN	NaN	NaN	NaN	NaN	2	2	2	2	2	2	2	2	0	0	0	0	0	0	0	0
bromodomain-containing protein	TGGT1_264640	483	0	-0.195937	-0.265703	0.220423	0	-0.128824	0.0775842	0.564087	0.0671133	0.343287	0.343664	S	2	N/A	0	0	-0.195937	-0.265703	0.220423	0	-0.128824	0.0775842	0.564087	NaN	NaN	NaN	NaN	NaN	NaN	NaN	NaN	1	1	1	1	1	1	1	1	0	0	0	0	0	0	0	0
hypothetical protein;putative transmembrane protein	TGGT1_313080	429	0	-0.195767	-0.219919	0.222863	0	-0.1778	-0.358992	0.223712	0.0179662	-0.139073	0.000848755	S	3	HMM: MAASVPRLPPLFLSTALLLCLAA, NN: MAASVPRLPPLFLSTALLLCLAA	1	0	-0.254205	-0.0635233	0.0619526	0	-0.0246587	-0.320943	0.202603	0	-0.137328	-0.376315	0.383773	0	-0.330942	-0.39704	0.24482	10	10	10	10	10	10	10	10	7	7	7	7	7	7	7	7
4'-phosphopantetheinyl transferase superfamily protein	TGGT1_214440	82	0	-0.195684	-0.268152	-0.48536	0	-0.0509522	-0.0415564	-0.300547	0.144732	0.226596	0.184814	S	2	N/A	0	0	-0.0647445	-0.248506	-0.443264	0	0.0477691	-0.00992537	-0.221604	0	-0.326623	-0.287798	-0.527457	0	-0.149673	-0.0731873	-0.379489	9	9	9	9	9	9	9	9	8	8	8	8	8	8	8	8
tetratricopeptide repeat-containing protein	TGGT1_305200	106	0	-0.195647	0.14589	1.36883	0	0.0347723	0.47891	1.14451	0.23042	0.33302	-0.224325	S	3	N/A	0	0	-0.195647	0.14589	1.36883	0	0.0347723	0.47891	1.14451	NaN	NaN	NaN	NaN	NaN	NaN	NaN	NaN	1	1	1	1	1	1	1	1	0	0	0	0	0	0	0	0
dishevelled/Egl-10/leckstrin domain protein;hypothetical protein	TGGT1_277790	586	0	-0.195559	-0.231629	0.00534642	0	-0.136611	-0.178611	-0.15902	0.0589489	0.0530184	-0.164367	S	4	N/A	0	0	-0.195559	-0.231629	0.00534642	0	-0.136611	-0.178611	-0.15902	NaN	NaN	NaN	NaN	NaN	NaN	NaN	NaN	1	1	1	1	1	1	1	1	0	0	0	0	0	0	0	0
autophagy-related cysteine peptidase atg4, putative;putative autophagy-related cysteine peptidase atg4	TGGT1_206450	3749	0	-0.195437	0.00353185	0.112102	0	0.440971	0.343435	0.103152	0.636409	0.339903	-0.00895015	S	2	N/A	0	0	-0.110286	-0.359755	-0.151604	0	0.220582	0.0629166	-0.20745	0	-0.280589	0.366819	0.375808	0	0.66136	0.623952	0.413754	2	2	2	2	2	2	2	2	1	1	1	1	1	1	1	1
hypothetical protein	TGGT1_272520	46	0	-0.195431	0.0932831	-0.361819	0	-0.145896	-0.375686	-0.122627	0.0495345	-0.46897	0.239191	S	2	N/A	0	0	-0.215634	0.66981	-0.256065	0	0.104318	-0.457553	0.031091	0	-0.175227	-0.483244	-0.467572	0	-0.39611	-0.29382	-0.276346	4	4	4	4	4	4	4	4	2	2	2	2	2	2	2	2
hypothetical protein	TGGT1_295030	412	0	-0.195307	-0.408896	-0.0568526	0	0.426375	0.87357	0.613991	0.621682	1.28247	0.670843	S	3	N/A	0	0	0.168112	-0.0579976	0.365601	0	0.171558	0.169798	-0.124167	0	-0.558726	-0.759795	-0.479306	0	0.681191	1.57734	1.35215	1	1	1	1	1	1	1	1	1	1	1	1	1	1	1	1
hypothetical protein	TGGT1_265270	130	0	-0.195271	0.386033	-0.173288	0	-0.132952	0.0102967	-0.240935	0.0623192	-0.375737	-0.0676469	S	3	N/A	0	0	-0.195271	0.386033	-0.173288	0	-0.132952	0.0102967	-0.240935	NaN	NaN	NaN	NaN	NaN	NaN	NaN	NaN	1	1	1	1	1	1	1	1	0	0	0	0	0	0	0	0
hypothetical protein	TGGT1_265270	132	0	-0.195271	0.386033	-0.173288	0	-0.132952	0.0102967	-0.240935	0.0623192	-0.375737	-0.0676469	S	3	N/A	0	0	-0.195271	0.386033	-0.173288	0	-0.132952	0.0102967	-0.240935	NaN	NaN	NaN	NaN	NaN	NaN	NaN	NaN	1	1	1	1	1	1	1	1	0	0	0	0	0	0	0	0
hypothetical protein	TGGT1_267530	19	0	-0.194999	-0.471234	-0.0845184	0	-0.0393358	-0.177381	-0.0808457	0.155663	0.293853	0.00367273	S	2	HMM: MSSALRRQRVHASVLGVLRPLPETLAS, NN: MSSALRRQRVHASVLGVLRPLPETLAS;N/A	0;1	0	-0.194999	-0.471234	-0.0845184	0	-0.0393358	-0.177381	-0.0808457	NaN	NaN	NaN	NaN	NaN	NaN	NaN	NaN	1	1	1	1	1	1	1	1	0	0	0	0	0	0	0	0
cullin family protein	TGGT1_289310	441	0	-0.194959	-0.212226	-0.278105	0	-0.134677	-0.311443	-0.293477	0.0602821	-0.0992167	-0.0153722	S	3	HMM: MTATRACYLPSSSSSSSSSSSSSSSSSSSSSFASAE, NN: MTATRAC	0	0	-0.194959	-0.212226	-0.278105	0	-0.134677	-0.311443	-0.293477	NaN	NaN	NaN	NaN	NaN	NaN	NaN	NaN	2	2	2	2	2	2	2	2	0	0	0	0	0	0	0	0
hypothetical protein;putative transmembrane protein	TGGT1_287480	348	0	-0.194854	-0.104585	0.19833	0	-0.00958877	-0.183702	0.0670673	0.185265	-0.079117	-0.131263	S	3	HMM: MTAPPVSVAPGAPSPPAPYFPASLVPATAASHLQAA, NN: MTAPPVSVAPGAPSPPAPYFPASLVPATAAS;N/A	0;4	0	-0.194854	-0.104585	0.19833	0	-0.00958877	-0.183702	0.0670673	NaN	NaN	NaN	NaN	NaN	NaN	NaN	NaN	1	1	1	1	1	1	1	1	0	0	0	0	0	0	0	0
hypothetical protein	TGGT1_215300	441	0	-0.194853	-0.204745	-0.096045	0	0.0885927	-0.168212	-0.232513	0.283445	0.0365331	-0.136468	T	3	N/A	0	NaN	NaN	NaN	NaN	NaN	NaN	NaN	NaN	0	-0.194853	-0.204745	-0.096045	0	0.0885927	-0.168212	-0.232513	0	0	0	0	0	0	0	0	1	1	1	1	1	1	1	1
hypothetical protein	TGGT1_215300	442	0	-0.194853	-0.204745	-0.096045	0	0.0885927	-0.168212	-0.232513	0.283445	0.0365331	-0.136468	S	3	N/A	0	NaN	NaN	NaN	NaN	NaN	NaN	NaN	NaN	0	-0.194853	-0.204745	-0.096045	0	0.0885927	-0.168212	-0.232513	0	0	0	0	0	0	0	0	1	1	1	1	1	1	1	1
rhoptry protein ROP5	TGGT1_411430	175	0	-0.19468	-0.2728	-0.179252	0	-0.460526	-0.405121	-0.188404	-0.265845	-0.132321	-0.00915233	S	3	HMM: MATKLARLATWLVLVGCLLWRAGAV, NN: MATKLARLATWLVLVGCLLWRAGAV;N/A	0	0	-0.122827	-0.147887	-0.161278	0	-0.293072	-0.264169	-0.016362	0	-0.266534	-0.397713	-0.197226	0	-0.627979	-0.546072	-0.360447	4	4	4	4	4	4	4	4	3	3	3	3	3	3	3	3
hypothetical protein	TGGT1_320080	1285	0	-0.194549	0.181491	0.431536	0	0.147298	0.113758	0.401981	0.341847	-0.0677331	-0.0295544	S	2	HMM: MGRSPKAPASLSSLSPLSLPPTSSE, NN: MGRSPKAPASLSSLSPLSLPPTSSE	0	0	-0.336135	0.0236007	0.0773755	0	0.0627951	-0.0610763	0.172608	0	-0.052964	0.339382	0.785696	0	0.2318	0.288593	0.631354	1	1	1	1	1	1	1	1	1	1	1	1	1	1	1	1
hypothetical protein	TGGT1_228100	1082	0	-0.194513	-0.286084	-0.308479	0	-0.65207	-0.149372	-0.162585	-0.457557	0.136712	0.145893	S	4	N/A	0	0	-0.204747	-0.14296	-0.27187	0	-0.0807214	-0.10831	-0.0120437	0	-0.184279	-0.429207	-0.345087	0	-1.22342	-0.190434	-0.313127	4	4	4	4	4	4	4	4	3	3	3	3	3	3	3	3
hypothetical protein;RING finger protein	TGGT1_294720	573	0	-0.194321	-0.116697	0.00917768	0	0.0192872	-0.081675	-0.0640885	0.213609	0.0350224	-0.0732661	S	3	N/A	0	NaN	NaN	NaN	NaN	NaN	NaN	NaN	NaN	0	-0.194321	-0.116697	0.00917768	0	0.0192872	-0.081675	-0.0640885	0	0	0	0	0	0	0	0	2	2	2	2	2	2	2	2
KOW motif domain-containing protein	TGGT1_233000	974	0	-0.194227	-0.0263146	0.256529	0	-0.591656	-0.220292	0.414565	-0.397429	-0.193978	0.158036	S	3	HMM: MQAPSFFFCHAFSGFFGATLLPLLAP, NN: MQAPSFFFCHAFSGFFGA;HMM: MQASPPSVSLHASPLVFLLPCFFRFFGATLL, NN: MQASPPSVSLHASPLVFLLPCFFRFFGAT	0;1	0	-0.194227	-0.0263146	0.256529	0	-0.591656	-0.220292	0.414565	NaN	NaN	NaN	NaN	NaN	NaN	NaN	NaN	1	1	1	1	1	1	1	1	0	0	0	0	0	0	0	0
AAA family protein	TGGT1_211690	1476	0	-0.194224	0.296657	-0.103825	0	0.0993418	-0.0728484	0.405606	0.293566	-0.369505	0.509431	S	3	HMM: MSPPTNCLAVQLPLSSPSSASSS, NN: MSPPTNCLAVQLPLSSPSSASSS	0	0	-0.194224	0.296657	-0.103825	0	0.0993418	-0.0728484	0.405606	NaN	NaN	NaN	NaN	NaN	NaN	NaN	NaN	1	1	1	1	1	1	1	1	0	0	0	0	0	0	0	0
hypothetical protein	TGGT1_201760	177	0	-0.193849	0.119796	0.136553	0	-0.186789	-0.128043	-0.00403292	0.0070595	-0.247839	-0.140586	T	4	N/A	0	0	-0.193849	0.119796	0.136553	0	-0.186789	-0.128043	-0.00403292	NaN	NaN	NaN	NaN	NaN	NaN	NaN	NaN	1	1	1	1	1	1	1	1	0	0	0	0	0	0	0	0
replication factor-a protein 1 (rpa1) subfamily protein	TGGT1_236080	347	0	-0.193849	0.103371	0.970886	0	0.354706	0.453254	1.74003	0.548554	0.349883	0.769142	S	3	N/A	0	0	0.10666	0.147714	1.32012	0	0.0536189	0.464768	1.872	0	-0.494357	0.0590284	0.621654	0	0.655792	0.44174	1.60805	1	1	1	1	1	1	1	1	1	1	1	1	1	1	1	1
YL1 nuclear protein C-terminal domain-containing protein	TGGT1_313300	219	0	-0.193438	0.06653	0.26852	0	0.268227	-0.0992513	0.0470527	0.461665	-0.165781	-0.221467	S	4	N/A	0	NaN	NaN	NaN	NaN	NaN	NaN	NaN	NaN	0	-0.193438	0.06653	0.26852	0	0.268227	-0.0992513	0.0470527	0	0	0	0	0	0	0	0	1	1	1	1	1	1	1	1
YL1 nuclear protein C-terminal domain-containing protein	TGGT1_313300	227	0	-0.193438	0.06653	0.26852	0	0.268227	-0.0992513	0.0470527	0.461665	-0.165781	-0.221467	S	4	N/A	0	NaN	NaN	NaN	NaN	NaN	NaN	NaN	NaN	0	-0.193438	0.06653	0.26852	0	0.268227	-0.0992513	0.0470527	0	0	0	0	0	0	0	0	1	1	1	1	1	1	1	1
hypothetical protein	TGGT1_229640	959	0	-0.193425	-0.0351895	-0.304745	0	0.0501484	-0.0183431	0.239218	0.243574	0.0168464	0.543963	S	3	N/A	0	0	-0.193425	-0.0351895	-0.304745	0	0.0501484	-0.0183431	0.239218	NaN	NaN	NaN	NaN	NaN	NaN	NaN	NaN	1	1	1	1	1	1	1	1	0	0	0	0	0	0	0	0
hypothetical protein	TGGT1_211600	1011	0	-0.193419	0.0319301	-0.0721264	0	-0.0572858	-0.228185	-0.000561565	0.136134	-0.260115	0.0715648	S	3	N/A	0	0	-0.193419	0.0319301	-0.0721264	0	-0.0572858	-0.228185	-0.000561565	NaN	NaN	NaN	NaN	NaN	NaN	NaN	NaN	1	1	1	1	1	1	1	1	0	0	0	0	0	0	0	0
alveolin domain containing intermediate filament IMC14	TGGT1_260540	599	0	-0.193385	0.0857523	0.160785	0	-0.603815	0.00406501	0.277837	-0.41043	-0.0816872	0.117052	S	2	N/A	0	NaN	NaN	NaN	NaN	NaN	NaN	NaN	NaN	0	-0.193385	0.0857523	0.160785	0	-0.603815	0.00406501	0.277837	0	0	0	0	0	0	0	0	1	1	1	1	1	1	1	1
HECT-domain (ubiquitin-transferase) domain-containing protein	TGGT1_295710	2533	0	-0.193378	0.445632	1.48671	0	0.532425	1.01152	1.49215	0.725803	0.565888	0.005445	Y	2	N/A	0	0	-0.193378	0.445632	1.48671	0	0.532425	1.01152	1.49215	NaN	NaN	NaN	NaN	NaN	NaN	NaN	NaN	1	1	1	1	1	1	1	1	0	0	0	0	0	0	0	0
calcium binding protein precursor, putative;putative calcium binding protein precursor	TGGT1_229480	176	0	-0.193337	-0.0399706	0.378868	0	-0.115572	0.11214	0.367003	0.0777654	0.152111	-0.0118646	S	3	HMM: MAAFADRPTCRVSLGAVFLARELHRLRKSLPLCVFSLFLFSFAFSALSGA, NN: MAAFADRPTCRVSLGAVFLARELHRLRKSLPLCVFSLFLFSFAFSA	1	NaN	NaN	NaN	NaN	NaN	NaN	NaN	NaN	0	-0.193337	-0.0399706	0.378868	0	-0.115572	0.11214	0.367003	0	0	0	0	0	0	0	0	3	3	3	3	3	3	3	3
GCC2 and GCC3 domain-containing protein	TGGT1_292020	7408	0	-0.192803	-0.126488	-0.552699	0	-0.683182	-0.582728	-0.754303	-0.490378	-0.45624	-0.201604	S	3	N/A	9	NaN	NaN	NaN	NaN	NaN	NaN	NaN	NaN	0	-0.192803	-0.126488	-0.552699	0	-0.683182	-0.582728	-0.754303	0	0	0	0	0	0	0	0	1	1	1	1	1	1	1	1
RAB43, member RAS oncogene family protein	TGGT1_203870	213	0	-0.19275	0.259299	-0.351963	0	-0.171066	-0.394378	-0.22724	0.0216844	-0.653676	0.124724	S	4	N/A	0	0	-0.175408	0.192586	-0.193602	0	-0.110655	-0.354831	-0.186517	0	-0.210091	0.326011	-0.510325	0	-0.231476	-0.433924	-0.267963	3	3	3	3	3	3	3	3	3	3	3	3	3	3	3	3
rhoptry kinase family protein ROP33	TGGT1_201130	380	0	-0.192709	0.0210051	-0.00285261	0	0.0216244	-0.226879	-0.180417	0.214333	-0.247884	-0.177565	S	3	HMM: MASPRRFPCSTMARLCVLLLFFTLCLTTASSLAA, NN: MASPRRFPCSTMARLCVLLLFFTLCLTTASSLAA	1	0	-0.0126009	-0.015006	0.0517827	0	0.336677	-0.0360061	-0.0435017	0	-0.372817	0.0570161	-0.057488	0	-0.293428	-0.417752	-0.317333	7	7	7	7	7	7	7	7	3	3	3	3	3	3	3	3
hypothetical protein	TGGT1_213040	175	0	-0.19264	-0.0696226	-0.256746	0	-0.0419542	-0.154366	-0.357799	0.150685	-0.0847438	-0.101052	S	2	HMM: MASLQLPVGLSHSSLAH, NN: MASLQLPVGLSHSSLAH	0	0	-0.343983	-0.0924214	-0.316675	0	-0.26199	-0.320226	-0.562507	0	-0.0412967	-0.0468237	-0.196818	0	0.178082	0.0114932	-0.153091	1	1	1	1	1	1	1	1	1	1	1	1	1	1	1	1
hypothetical protein	TGGT1_306400	882	0	-0.192269	-0.0782256	-0.227961	0	-0.225397	-0.0222137	-0.061185	-0.033128	0.0560119	0.166776	S	3	N/A	0	0	-0.117423	-0.106828	-0.0024128	0	-0.0107961	0.0968771	0.0910027	0	-0.267115	-0.0496237	-0.453509	0	-0.439998	-0.141304	-0.213373	5	5	5	5	5	5	5	5	3	3	3	3	3	3	3	3
LNS2 (Lipin/Ned1/Smp2) protein	TGGT1_230690	212	0	-0.192202	-0.0798991	0.70511	0	-0.461983	-0.255051	0.192744	-0.26978	-0.175152	-0.512366	S	4	N/A	0	NaN	NaN	NaN	NaN	NaN	NaN	NaN	NaN	0	-0.192202	-0.0798991	0.70511	0	-0.461983	-0.255051	0.192744	0	0	0	0	0	0	0	0	2	2	2	2	2	2	2	2
hypothetical protein	TGGT1_293360	27	0	-0.191998	-0.198661	-0.540739	0	-0.325866	-0.456345	-0.384996	-0.133867	-0.257684	0.155744	T	3	N/A	0	0	-0.0763388	-0.146476	-0.57612	0	-0.275067	-0.435256	-0.419526	0	-0.307658	-0.250847	-0.505358	0	-0.376665	-0.477435	-0.350465	1	1	1	1	1	1	1	1	4	4	4	4	4	4	4	4
hypothetical protein;putative transmembrane protein	TGGT1_233220	1205	0	-0.19196	0.27395	-0.447312	0	0.311531	0.561962	0.123373	0.503491	0.288011	0.570685	S	2	HMM: MEQSAGVRRFFSNLSFICTTVALLLLASAGLPISASAE, NN: MEQSAGVRRFFSNLSFICTTVALLLLASAGL;HMM: MEQSAGVRRFFSNLSFIGTTVALLLLASAGLPISASAE, NN: MEQSAGVRRFFSNLSFIGTTVALLLLASAGLPISASAE	2	NaN	NaN	NaN	NaN	NaN	NaN	NaN	NaN	0	-0.19196	0.27395	-0.447312	0	0.311531	0.561962	0.123373	0	0	0	0	0	0	0	0	1	1	1	1	1	1	1	1
3'5'-cyclic nucleotide phosphodiesterase domain-containing protein	TGGT1_241880	244	0	-0.191912	0.25013	0.0251482	0	0.319965	-0.024587	0.245498	0.511876	-0.274717	0.22035	S	2	N/A	7	0	-0.201645	0.458221	-0.0590953	0	0.272834	-0.288358	0.196416	0	-0.182178	0.0420387	0.109392	0	0.367095	0.239184	0.29458	1	1	1	1	1	1	1	1	1	1	1	1	1	1	1	1
hypothetical protein	TGGT1_217510	17	0	-0.191884	-0.182912	-1.03113	0	-0.307865	-0.284372	-1.01992	-0.115981	-0.101461	0.0112095	S	2	N/A	0	0	-0.190715	-0.103989	-0.887417	0	-0.181668	-0.224505	-0.782012	0	-0.193053	-0.261834	-1.17484	0	-0.434063	-0.344239	-1.25783	4	4	4	4	4	4	4	4	3	3	3	3	3	3	3	3
Na+/H+ exchanger NHE1	TGME49_259200	1770	0	-0.191857	-0.122849	0.188981	0	-0.252226	-0.230792	-0.137359	-0.0603686	-0.107943	-0.326341	S	3	N/A	12	NaN	NaN	NaN	NaN	NaN	NaN	NaN	NaN	0	-0.191857	-0.122849	0.188981	0	-0.252226	-0.230792	-0.137359	0	0	0	0	0	0	0	0	1	1	1	1	1	1	1	1
hypothetical protein	TGGT1_236560	173	0	-0.191733	-0.145667	-0.0819549	0	0.0923514	-0.111774	-0.266656	0.284085	0.0338934	-0.184701	S	3	N/A	0	0	-0.191733	-0.145667	-0.0819549	0	0.0923514	-0.111774	-0.266656	NaN	NaN	NaN	NaN	NaN	NaN	NaN	NaN	1	1	1	1	1	1	1	1	0	0	0	0	0	0	0	0
PP2C, putative;putative PP2C	TGGT1_281580	208	0	-0.191672	-0.296969	-0.253733	0	-0.423654	-0.32058	-0.38574	-0.231982	-0.0236113	-0.132007	S	3	N/A	0	NaN	NaN	NaN	NaN	NaN	NaN	NaN	NaN	0	-0.191672	-0.296969	-0.253733	0	-0.423654	-0.32058	-0.38574	0	0	0	0	0	0	0	0	3	3	3	3	3	3	3	3
inositol polyphosphate kinase	TGGT1_208070	2619	0	-0.191348	-0.109877	-0.261553	0	0.0126747	0.0525712	-0.116344	0.204023	0.162448	0.145208	S	4	N/A	0	0	-0.191348	-0.109877	-0.261553	0	0.0126747	0.0525712	-0.116344	NaN	NaN	NaN	NaN	NaN	NaN	NaN	NaN	1	1	1	1	1	1	1	1	0	0	0	0	0	0	0	0
eukaryotic initiation factor-4A, putative;putative eukaryotic initiation factor-4A	TGGT1_250770	79	0	-0.191016	-0.0815368	0.15275	0	-0.401472	-0.221525	0.184513	-0.210457	-0.139988	0.0317635	T	4	N/A	0	0	-0.182366	-0.108052	0.221462	0	-0.351304	-0.33899	0.341367	0	-0.199665	-0.0550215	0.0840373	0	-0.451641	-0.10406	0.0276598	1	1	1	1	1	1	1	1	1	1	1	1	1	1	1	1
facilitative glucose transporter GT1	TGGT1_214320	513	0	-0.191009	-0.0168519	-0.561096	0	0.0718125	0.18489	0.0911768	0.262822	0.201742	0.652273	S	2	N/A	12	0	-0.229917	-0.000204802	-0.484171	0	-0.128319	-0.0149088	-0.0834205	0	-0.152102	-0.033499	-0.638022	0	0.271944	0.384689	0.265774	3	3	3	3	3	3	3	3	2	2	2	2	2	2	2	2
ribonuclease HI protein	TGGT1_220450	649	0	-0.190969	-0.00130612	-0.298117	0	-0.250156	-0.0369089	-0.176357	-0.0591863	-0.0356028	0.12176	S	2	N/A	0	0	0.0590544	0.0153228	0.0131303	0	-0.100476	-0.0200473	-0.111436	0	-0.440993	-0.017935	-0.609364	0	-0.399835	-0.0537705	-0.241277	4	4	4	4	4	4	4	4	3	3	2	3	2	3	3	3
eIF2 kinase IF2K-D (incomplete catalytic triad)	TGGT1_319610	7	0	-0.190785	-0.0664014	-0.121466	0	-0.0957113	-0.0547572	0.049638	0.0950741	0.0116441	0.171104	T	3	N/A	0	0	-0.190785	-0.0664014	-0.121466	0	-0.0957113	-0.0547572	0.049638	NaN	NaN	NaN	NaN	NaN	NaN	NaN	NaN	1	1	1	1	1	1	1	1	0	0	0	0	0	0	0	0
hypothetical protein;putative transmembrane protein	TGGT1_220190	380	0	-0.190669	-0.150849	-0.374295	0	-0.0551398	-0.141291	0.0767219	0.135529	0.00955835	0.451017	S	3	HMM: MSFAFQASLPPASPQAVALLPLHAAPAAAA, NN: MSFAFQASLPPASPQAVALLPLHAAPAAAADAA;HMM: MSFAFQASLPSASPQAVALLPLHAAPAAAA, NN: MSFAFQASLPSASPQAVALLPLHAAPAAAADAA	1	0	0.0732698	0.130241	0.0711288	0	0.0200933	-0.00587571	0.234048	0	-0.454608	-0.431938	-0.81972	0	-0.130373	-0.276705	-0.0806042	2	2	2	2	2	2	2	2	1	1	1	1	1	1	1	1
chromodomain helicase DNA binding protein CHD1/SWI2/SNF2	TGGT1_258240	2461	0	-0.190544	-0.0741869	-0.163688	0	0.0120409	-0.113186	-0.185913	0.202585	-0.0389988	-0.0222254	S	2	N/A	0	0	-0.0985213	-0.179953	-0.0106086	0	0.404294	0.267045	0.248309	0	-0.282567	0.0315797	-0.316767	0	-0.380213	-0.493416	-0.620136	1	1	1	1	1	1	1	1	2	2	2	2	2	2	2	2
hypothetical protein;putative transmembrane protein	TGGT1_230705	162	0	-0.190477	-0.325105	-0.145293	0	0.367221	0.369772	0.333787	0.557699	0.694877	0.47908	S	2	HMM: MVIRREFVAAVAAFALLPLLIAV, NN: MVIRREFVAAVAAFALLPLLIAVCEKADAG	1	0	-0.190477	-0.325105	-0.145293	0	0.367221	0.369772	0.333787	NaN	NaN	NaN	NaN	NaN	NaN	NaN	NaN	1	1	1	1	1	1	1	1	0	0	0	0	0	0	0	0
histone deacetylase HDAC2	TGGT1_249620	85	0	-0.190292	-0.170977	-0.743416	0	0.444531	-0.479066	-0.276283	0.634823	-0.30809	0.467133	S	3	N/A	0	0	-0.190292	-0.170977	-0.743416	0	0.444531	-0.479066	-0.276283	NaN	NaN	NaN	NaN	NaN	NaN	NaN	NaN	1	1	1	1	1	1	1	1	0	0	0	0	0	0	0	0
hypothetical protein;putative transmembrane protein	TGGT1_267740	86	0	-0.190029	-0.0158325	-0.0178997	0	0.0788323	-0.231545	-0.141034	0.268861	-0.215713	-0.123135	S	3	HMM: MRAASIGWRAVCTKRKGVLLFTAVVSIVGEISISK, NN: MRAASIGWRAVCTKRKGVLLFTAVVSIVGEISISK	1	0	-0.116879	-0.0104703	-0.0575923	0	0.0541757	-0.149655	-0.0104302	0	-0.263179	-0.0211947	0.0217929	0	0.103489	-0.313435	-0.271638	3	3	3	3	3	3	3	3	3	3	3	3	3	3	3	3
hypothetical protein	TGGT1_208830	120	0	-0.189964	-0.184344	0.00732809	0	0.0640253	-0.254577	-0.114705	0.25399	-0.0702326	-0.122033	S	2	HMM: MYRNHSGIRLACRLFEVGALVLALENVSGI, NN: MYRNHSGIRLACRLFEVGALVLAL	0	0	-0.189964	-0.184344	0.00732809	0	0.0640253	-0.254577	-0.114705	NaN	NaN	NaN	NaN	NaN	NaN	NaN	NaN	1	1	1	1	1	1	1	1	0	0	0	0	0	0	0	0
DUF367 domain-containing protein	TGGT1_204540	200	0	-0.189845	-0.196314	0.124486	0	0.0652321	-0.337491	-0.936727	0.255078	-0.141177	-1.06121	S	2	N/A	0	0	-0.29421	-0.207272	-0.119164	0	0.169741	-0.104917	-0.724038	0	-0.0854814	-0.185356	0.368136	0	-0.0392769	-0.570066	-1.14942	1	1	1	1	1	1	1	1	1	1	1	1	1	1	1	1
hypothetical protein	TGGT1_271600	350	0	-0.189654	-0.219155	-0.0540599	0	0.283324	0.224525	0.15835	0.472978	0.443681	0.21241	S	3	N/A	0	0	-0.189654	-0.219155	-0.0540599	0	0.283324	0.224525	0.15835	NaN	NaN	NaN	NaN	NaN	NaN	NaN	NaN	1	1	1	1	1	1	1	1	0	0	0	0	0	0	0	0
HXXEE motif protein;hypothetical protein	TGGT1_238130	67	0	-0.189491	-0.251941	-0.834557	0	-0.144201	-0.344258	-0.561291	0.0452907	-0.0923168	0.273266	S	3	N/A	7	0	-0.0184813	-0.172559	-0.455969	0	0.000535488	-0.231832	-0.300774	0	-0.360501	-0.331324	-1.21314	0	-0.288937	-0.456685	-0.821807	3	3	3	3	3	3	3	3	3	3	3	3	3	3	3	3
diphthamide biosynthesis protein 2;hypothetical protein	TGGT1_219460	560	0	-0.188992	0.0467031	-0.0868096	0	-0.337278	-0.279143	0.016682	-0.148286	-0.325846	0.103492	S	3	HMM: MAREASASPALGALLLSGGSVETL, NN: MAREASASPALGALLLSGGSVETL	0	NaN	NaN	NaN	NaN	NaN	NaN	NaN	NaN	0	-0.188992	0.0467031	-0.0868096	0	-0.337278	-0.279143	0.016682	0	0	0	0	0	0	0	0	1	1	1	1	1	1	1	1
hypothetical protein	TGGT1_214990	1833	0	-0.188931	-0.0492902	-0.392045	0	-0.302437	-0.29847	-0.209068	-0.113506	-0.24918	0.182978	S	2	N/A	0	0	0.0397234	0.0131847	-0.153238	0	-0.38124	-0.384322	-0.257649	0	-0.417586	-0.111765	-0.630852	0	-0.223635	-0.212618	-0.160486	2	2	2	2	2	2	2	2	1	1	1	1	1	1	1	1
aldose reductase, putative;putative aldose reductase	TGGT1_273920	154	0	-0.188851	0.218701	0.170634	0	0.0587509	0.101223	0.162986	0.247602	-0.117478	-0.00764801	S	2	N/A	0	0	0.147978	0.152133	0.166218	0	0.184809	0.388002	0.286073	0	-0.52568	0.28527	0.175049	0	-0.0673073	-0.185556	0.0398983	2	2	2	2	2	2	2	2	3	3	3	3	3	3	3	3
UV excision repair protein Rad23 protein	TGGT1_295340	341	0	-0.188609	-0.389763	1.27767	0	-0.149477	-0.181365	1.20217	0.0391318	0.208398	-0.0755055	S	2	N/A	0	0	-0.106336	-0.169795	1.14381	0	-0.227984	-0.161412	1.30192	0	-0.270882	-0.609731	1.41154	0	-0.0709704	-0.201317	1.10242	2	2	2	2	2	2	2	2	1	1	1	1	1	1	1	1
zinc finger (CCCH type) motif-containing protein	TGGT1_226310	216	0	-0.188437	-0.393032	-0.0551305	0	-0.115057	0.235477	0.0331711	0.0733805	0.628509	0.0883016	S	2	N/A	0	NaN	NaN	NaN	NaN	NaN	NaN	NaN	NaN	0	-0.188437	-0.393032	-0.0551305	0	-0.115057	0.235477	0.0331711	0	0	0	0	0	0	0	0	1	1	1	1	1	1	1	1
hypothetical protein	TGGT1_234350	162	0	-0.188403	0.153011	-0.216019	0	0.124548	-0.408076	-0.0149665	0.312951	-0.561087	0.201053	S	3	HMM: MFPLRFLFLCSSSFTLAASPLSSVAPVSPPSCFSSFLPTWLFPLSASSWAR, NN: MFPLRFLFLCSSSFTLAA	0	NaN	NaN	NaN	NaN	NaN	NaN	NaN	NaN	0	-0.188403	0.153011	-0.216019	0	0.124548	-0.408076	-0.0149665	0	0	0	0	0	0	0	0	1	1	1	1	1	1	1	1
hypothetical protein	TGGT1_221990	322	0	-0.188358	-0.619375	0.258288	0	0.321751	-0.448472	0.245659	0.510109	0.170902	-0.0126285	S	2	N/A	0	NaN	NaN	NaN	NaN	NaN	NaN	NaN	NaN	0	-0.188358	-0.619375	0.258288	0	0.321751	-0.448472	0.245659	0	0	0	0	0	0	0	0	1	1	1	1	1	1	1	1
hypothetical protein	TGGT1_211460	576	0	-0.188307	-0.651404	0.212491	0	1.02928	0.528403	0.624646	1.21759	1.17981	0.412154	T	3	N/A	0	NaN	NaN	NaN	NaN	NaN	NaN	NaN	NaN	0	-0.188307	-0.651404	0.212491	0	1.02928	0.528403	0.624646	0	0	0	0	0	0	0	0	1	1	1	1	1	1	1	1
hypothetical protein	TGGT1_211460	577	0	-0.188307	-0.651404	0.212491	0	1.02928	0.528403	0.624646	1.21759	1.17981	0.412154	S	3	N/A	0	NaN	NaN	NaN	NaN	NaN	NaN	NaN	NaN	0	-0.188307	-0.651404	0.212491	0	1.02928	0.528403	0.624646	0	0	0	0	0	0	0	0	1	1	1	1	1	1	1	1
SET domain containing lysine methyltransferase KMTox	TGGT1_281900	231	0	-0.188109	-0.385446	0.0356984	0	-0.660261	-0.287455	-0.155967	-0.472152	0.0979907	-0.191666	S	3	N/A	0	NaN	NaN	NaN	NaN	NaN	NaN	NaN	NaN	0	-0.188109	-0.385446	0.0356984	0	-0.660261	-0.287455	-0.155967	0	0	0	0	0	0	0	0	1	1	1	1	1	1	1	1
hypothetical protein	TGGT1_215080	2751	0	-0.187976	-0.117132	-0.181714	0	-0.261324	-0.39963	-0.117953	-0.0733484	-0.282499	0.0637616	S	4	HMM: MAAADPFAAPASVPSVEFFLPSLFGSALPR, NN: MAAADPFAAPASVPSVEFFLPSLFGSALPR;HMM: MAAADPFAAPASVPSVEFFLPSLFGSALPRSLPGGSSSSASSSSSASSSSSASSSVSSPSRSACT, NN: MAAADPFAAPASVPSVEFFLPSLFGSALPR	0	0	-0.152848	-0.00736511	-0.0024184	0	-0.068379	-0.223613	-0.202016	0	-0.223103	-0.226898	-0.36101	0	-0.454269	-0.575648	-0.0338894	3	3	3	3	3	3	3	3	2	2	2	2	2	2	2	2
kelch repeat-containing protein	TGGT1_264940	1779	0	-0.187964	-0.21832	-0.574661	0	-0.572084	-0.342817	-0.330489	-0.384121	-0.124498	0.244172	T	2	N/A	0	0	-0.187964	-0.21832	-0.574661	0	-0.572084	-0.342817	-0.330489	NaN	NaN	NaN	NaN	NaN	NaN	NaN	NaN	1	1	1	1	1	1	1	1	0	0	0	0	0	0	0	0
hypothetical protein	TGGT1_202760	80	0	-0.187633	-0.062991	-0.0240344	0	0.327897	-0.0458766	0.0720321	0.51553	0.0171144	0.0960665	S	3	N/A	0	0	-0.187633	-0.062991	-0.0240344	0	0.327897	-0.0458766	0.0720321	NaN	NaN	NaN	NaN	NaN	NaN	NaN	NaN	3	3	3	3	3	3	3	3	0	0	0	0	0	0	0	0
pyruvate kinase PyK1	TGGT1_256760	27	0	-0.18749	-0.0605837	-0.488197	0	-0.0911143	-0.0869653	-0.34943	0.0963762	-0.0263816	0.138766	S	2	N/A	0	0	-0.221393	0.0419781	-0.330585	0	-0.108973	-0.212417	-0.269866	0	-0.153588	-0.163145	-0.645808	0	-0.0732555	0.038486	-0.428995	6	6	6	6	6	6	6	6	7	7	7	7	7	7	7	7
hypothetical protein	TGGT1_209500	2714	0	-0.187199	0.016636	-0.385009	0	0.3743	-0.201519	-0.135595	0.561498	-0.218155	0.249413	T	3	N/A	0	0	-0.187199	0.016636	-0.385009	0	0.3743	-0.201519	-0.135595	NaN	NaN	NaN	NaN	NaN	NaN	NaN	NaN	1	1	1	1	1	1	1	1	0	0	0	1	0	1	0	0
hypothetical protein;putative viral A-type inclusion protein	TGGT1_244470	911	0	-0.187114	-0.0543657	-0.121902	0	-0.144575	-0.348827	-0.327894	0.0425383	-0.294461	-0.205993	S	3	N/A	0	0	-0.163659	0.0236293	-0.189148	0	-0.37366	-0.435746	-0.557544	0	-0.210568	-0.132361	-0.0546555	0	0.0845091	-0.261908	-0.0982453	1	1	1	1	1	1	1	1	1	1	1	1	1	1	1	1
hypothetical protein	TGGT1_250820	546	0	-0.187048	-0.224789	-0.729705	0	-0.207927	-0.265964	-0.620751	-0.020879	-0.041175	0.108955	S	4	N/A	0	0	-0.189454	-0.216754	-0.604843	0	-0.0617356	-0.15722	-0.366906	0	-0.184642	-0.232825	-0.854567	0	-0.354118	-0.374709	-0.874595	5	5	5	5	5	5	5	5	2	2	2	2	2	2	2	2
dynein light intermediate chain;hypothetical protein	TGGT1_247600	361	0	-0.186885	-0.184608	1.55611	0	-0.562528	0.274787	1.40426	-0.375643	0.459395	-0.151855	S	3	N/A	0	0	-0.347409	0.340426	2.37233	0	-0.829611	0.170597	1.68372	0	-0.0263603	-0.709643	0.739887	0	-0.295444	0.378976	1.12479	1	1	1	1	1	1	1	1	1	1	1	1	1	1	1	1
autophagy-related cysteine peptidase atg4, putative;putative autophagy-related cysteine peptidase atg4	TGGT1_206450	2396	0	-0.186861	-0.123595	-0.192507	0	0.270789	0.0930411	0.26495	0.457651	0.216636	0.457458	S	2	N/A	0	0	-0.132436	0.00761327	0.0362034	0	0.397809	0.0647381	0.0960437	0	-0.241287	-0.254804	-0.421218	0	0.143769	0.121344	0.433856	2	2	2	2	2	2	2	2	1	1	1	1	1	1	1	1
hypothetical protein;putative transmembrane protein	TGGT1_209945	53	0	-0.186833	0.0195288	0.6118	0	-0.28666	-0.0312174	0.886742	-0.0998271	-0.0507462	0.274942	S	3	HMM: MEDPASVFDCFGMIFTVLKLALAL, NN: MEDPASVFDCFGMIFTVLKLALALSPIIVLAS	1	0	-0.230025	-0.226626	0.129095	0	-0.220013	-0.027526	0.384488	0	-0.143641	0.265684	1.09451	0	-0.353307	-0.0349088	1.38899	1	1	1	1	1	1	1	1	1	1	1	1	1	1	1	1
phosphoglycerate mutase family protein	TGGT1_258540	1657	0	-0.186686	-0.271195	-0.400061	0	-0.403772	-0.300751	-0.00394785	-0.217086	-0.0295565	0.396113	S	2	N/A	0	NaN	NaN	NaN	NaN	NaN	NaN	NaN	NaN	0	-0.186686	-0.271195	-0.400061	0	-0.403772	-0.300751	-0.00394785	0	0	0	0	0	0	0	0	1	1	1	1	1	1	1	1
rRNA metabolism protein, SBDS family protein	TGGT1_202470	551	0	-0.186347	-0.378479	-0.292895	0	0.0501116	-0.125649	-0.41133	0.236459	0.252829	-0.118435	S	3	N/A	0	0	-0.033681	-0.379227	-0.317312	0	-0.204484	-0.178714	-0.333419	0	-0.339014	-0.37773	-0.268478	0	0.304707	-0.0725847	-0.489241	2	2	2	2	2	2	2	2	1	1	1	1	1	1	1	1
rRNA metabolism protein, SBDS family protein	TGGT1_202470	552	0	-0.186347	-0.378479	-0.292895	0	0.0501116	-0.125649	-0.41133	0.236459	0.252829	-0.118435	S	3	N/A	0	0	-0.033681	-0.379227	-0.317312	0	-0.204484	-0.178714	-0.333419	0	-0.339014	-0.37773	-0.268478	0	0.304707	-0.0725847	-0.489241	2	2	2	2	2	2	2	2	1	1	1	1	1	1	1	1
alveolin domain containing intermediate filament IMC3	TGGT1_216000	332	0	-0.186252	-0.285482	-0.227312	0	-0.352656	-0.0836122	-0.17914	-0.166404	0.20187	0.0481721	S	3	N/A	0	0	-0.0729342	-0.0500648	-0.136261	0	-0.0509438	-0.0949774	-0.0626934	0	-0.299569	-0.520899	-0.318364	0	-0.654367	-0.072247	-0.295587	14	14	14	14	14	14	14	14	5	5	5	5	5	5	5	5
tRNA (uracil-5-)-methyltransferase	TGGT1_250750	1019	0	-0.186149	-0.0256312	-0.402312	0	-0.0915974	-0.501257	-0.11173	0.094552	-0.475626	0.290582	S	2	N/A	0	NaN	NaN	NaN	NaN	NaN	NaN	NaN	NaN	0	-0.186149	-0.0256312	-0.402312	0	-0.0915974	-0.501257	-0.11173	0	0	0	0	0	0	0	0	1	1	1	1	1	1	1	1
hypothetical protein	TGGT1_292950	1726	0	-0.186109	-0.131551	-0.11347	0	-0.340066	-0.15513	-0.0409153	-0.153957	-0.0235789	0.0725547	S	3	N/A	0	0	-0.186109	-0.131551	-0.11347	0	-0.340066	-0.15513	-0.0409153	NaN	NaN	NaN	NaN	NaN	NaN	NaN	NaN	1	1	1	1	1	1	1	1	0	0	0	0	0	0	0	0
alveolin domain containing intermediate filament IMC4	TGGT1_231630	382	0	-0.186022	0.0434676	-0.202365	0	-0.278122	-0.0369006	0.275226	-0.0921007	-0.0803683	0.477591	T	4	N/A	0	0	-0.186022	0.0434676	-0.202365	0	-0.278122	-0.0369006	0.275226	NaN	NaN	NaN	NaN	NaN	NaN	NaN	NaN	1	1	1	1	1	1	1	1	0	0	0	0	0	0	0	0
Sec61beta family protein	TGGT1_211040	49	0	-0.185643	-0.180962	-0.238514	0	-0.242386	-0.220861	-0.384038	-0.0567426	-0.0398991	-0.145524	S	2	N/A	1	0	-0.0381236	-0.169478	-0.160921	0	0.0265536	-0.170932	-0.230935	0	-0.333163	-0.192446	-0.316107	0	-0.511326	-0.270791	-0.537141	20	20	20	20	20	20	20	20	12	12	12	12	12	12	12	12
hypothetical protein	TGGT1_214130	1489	0	-0.185496	-0.0829324	-0.37081	0	-0.212191	-0.32402	-0.513734	-0.0266949	-0.241087	-0.142924	S	3	N/A	0	0	-0.185496	-0.0829324	-0.37081	0	-0.212191	-0.32402	-0.513734	NaN	NaN	NaN	NaN	NaN	NaN	NaN	NaN	1	1	1	1	1	1	1	1	0	0	0	0	0	0	0	0
Sec7 domain-containing protein	TGGT1_228660	2699	0	-0.185225	-0.00514686	0.00956541	0	0.0185656	-0.0337268	0.222737	0.203791	-0.0285799	0.213172	S	2	N/A	0	0	-0.185225	-0.00514686	0.00956541	0	0.0185656	-0.0337268	0.222737	NaN	NaN	NaN	NaN	NaN	NaN	NaN	NaN	1	1	1	1	1	1	1	1	0	0	0	0	0	0	0	0
MIF4G domain-containing protein	TGGT1_254940	2836	0	-0.1851	-0.0816678	-0.0588131	0	0.489507	0.38934	0.170052	0.674607	0.471008	0.228865	T	3	N/A	0	0	-0.1851	-0.0816678	-0.0588131	0	0.489507	0.38934	0.170052	NaN	NaN	NaN	NaN	NaN	NaN	NaN	NaN	1	1	1	1	1	1	1	1	0	0	0	0	0	0	0	0
hypothetical protein	TGGT1_228670	2105	0	-0.18501	-0.0945707	0.139632	0	0.105452	0.188662	-0.114474	0.290462	0.283233	-0.254106	S	2	N/A	0	0	-0.455505	-0.237143	-0.124434	0	0.238479	0.440101	-0.0174369	0	0.0854847	0.048002	0.403697	0	-0.0275754	-0.0627761	-0.211511	1	1	1	1	1	1	1	1	1	1	1	1	1	1	1	1
hypothetical protein	TGGT1_289990	552	0	-0.185003	-0.0878464	-0.0121644	0	-0.174307	-0.323253	-0.141008	0.0106961	-0.235407	-0.128843	S	2	N/A	0	0	-0.0673418	-0.0720356	-0.00826645	0	-0.0817342	-0.20888	-0.121148	0	-0.302665	-0.103657	-0.0160623	0	-0.26688	-0.437626	-0.160867	1	1	1	1	1	1	1	1	1	1	1	1	1	1	1	1
myosin light chain MLC1	TGGT1_257680	124	0	-0.184427	0.257226	0.825598	0	-0.775871	-0.0462187	0.894097	-0.591444	-0.303445	0.0684987	S	4	N/A	0	0	-0.172622	0.320443	0.881084	0	-0.30132	0.130502	1.06077	0	-0.196233	0.19401	0.770112	0	-1.25042	-0.222939	0.727421	5	5	5	5	5	5	5	5	2	2	2	2	2	2	2	2
hypothetical protein;putative CLEC16A	TGGT1_313590A	994	0	-0.184413	0.267541	-0.326939	0	-0.309513	-0.294564	-0.165776	-0.1251	-0.562105	0.161163	S	3	N/A	0	0	-0.184413	0.267541	-0.326939	0	-0.309513	-0.294564	-0.165776	NaN	NaN	NaN	NaN	NaN	NaN	NaN	NaN	1	1	1	1	1	1	1	1	0	0	0	0	0	0	0	0
alveolin domain containing intermediate filament IMC14	TGGT1_260540	582	0	-0.184145	-0.132203	-0.450582	0	-0.407023	-0.295548	-0.382295	-0.222878	-0.163345	0.0682871	S	3	N/A	0	0	-0.14397	-0.118741	-0.447766	0	-0.264493	-0.24266	-0.343995	0	-0.22432	-0.145665	-0.453398	0	-0.549553	-0.348437	-0.420595	6	6	6	6	6	6	6	6	6	6	6	6	6	6	6	6
hypothetical protein	TGGT1_283550	748	0	-0.184137	0.0507613	0.0333806	0	0.0802969	-0.368956	0.280614	0.264434	-0.419717	0.247233	S	3	N/A	0	0	-0.184137	0.0507613	0.0333806	0	0.0802969	-0.368956	0.280614	NaN	NaN	NaN	NaN	NaN	NaN	NaN	NaN	1	1	1	1	1	1	1	1	0	0	0	0	0	0	0	0
hypothetical protein	TGGT1_259880	524	0	-0.184069	-0.0635686	0.0145042	0	0.0368183	-0.252849	0.204388	0.220888	-0.189281	0.189883	S	3	N/A	0	0	-0.155339	0.0271617	-0.269375	0	0.125453	-0.1249	0.0882236	0	-0.2128	-0.154299	0.298383	0	-0.0518168	-0.380799	0.320551	1	1	1	1	1	1	1	1	3	3	3	3	3	3	3	3
RNA pseudouridine synthase superfamily protein	TGGT1_306660	1564	0	-0.184024	0.0641058	0.199106	0	0.268491	-0.169914	0.123544	0.452515	-0.23402	-0.0755616	S	4	N/A	0	NaN	NaN	NaN	NaN	NaN	NaN	NaN	NaN	0	-0.184024	0.0641058	0.199106	0	0.268491	-0.169914	0.123544	0	0	0	0	0	0	0	0	1	1	1	1	1	1	1	1
transporter, small conductance mechanosensitive ion channel (MscS) family protein	TGGT1_234410	3119	0	-0.183969	-0.0660199	0.067421	0	0.159656	0.131224	0.224773	0.343624	0.197244	0.157352	S	2	N/A	10;8	0	-0.183969	-0.0660199	0.067421	0	0.159656	0.131224	0.224773	NaN	NaN	NaN	NaN	NaN	NaN	NaN	NaN	1	1	1	1	1	1	1	1	0	0	0	0	0	0	0	0
Rab18/RabC-family small GTPase	TGGT1_313190	78	0	-0.183266	0.0386223	0.015034	0	-0.888409	-0.554553	-0.625271	-0.705143	-0.593176	-0.640305	T	3	N/A	0	0	-0.102037	0.24113	0.131956	0	-0.129311	-0.181216	-0.338542	0	-0.264495	-0.163885	-0.101888	0	-1.64751	-0.92789	-0.911999	1	1	1	1	1	1	1	1	1	1	1	1	1	1	1	1
hypothetical protein;KH domain protein	TGGT1_212980	38	0	-0.183257	-0.271706	-0.0494943	0	-0.365517	-0.26977	-0.262472	-0.18226	0.0019358	-0.212978	S	4	N/A	1	NaN	NaN	NaN	NaN	NaN	NaN	NaN	NaN	0	-0.183257	-0.271706	-0.0494943	0	-0.365517	-0.26977	-0.262472	0	0	0	0	0	0	0	0	1	1	1	1	1	1	1	1
alveolin domain containing intermediate filament IMC1	TGGT1_231640	51	0	-0.183161	0.0866093	-0.292656	0	-0.221031	-0.00588304	-0.41602	-0.0378707	-0.0924923	-0.123364	S	3	N/A	0	0	-0.088521	0.192889	-0.111881	0	-0.294026	0.0597619	-0.428544	0	-0.2778	-0.0196707	-0.473431	0	-0.148037	-0.071528	-0.403495	1	1	1	1	1	1	1	1	2	2	2	2	2	2	2	2
dense granule protein GRA1	TGGT1_270250	105	0	-0.183107	0.333753	0.645918	0	0.681164	0.651499	0.875064	0.864272	0.317746	0.229146	T	4	HMM: MVRVSAIVGAAASVFVCLSAGAYAA, NN: MVRVSAIVGAAASVFVCLSAGAYAA	0	0	-0.183107	0.333753	0.645918	0	0.681164	0.651499	0.875064	NaN	NaN	NaN	NaN	NaN	NaN	NaN	NaN	1	1	1	1	1	1	1	1	0	0	0	0	0	0	0	0
putative ribosome biogenesis protein BOP1;ribosome biogenesis protein BOP1, putative	TGGT1_301390	288	0	-0.182866	-0.0713872	1.4648	0	-0.193184	-0.0687381	0.725638	-0.0103183	0.00264909	-0.739162	S	2	N/A	0	0	-0.182866	-0.0713872	1.4648	0	-0.193184	-0.0687381	0.725638	NaN	NaN	NaN	NaN	NaN	NaN	NaN	NaN	1	1	1	1	1	1	1	1	0	0	0	0	0	0	0	0
hypothetical protein;PH domain protein	TGGT1_294630	370	0	-0.182142	0.0409559	-0.180228	0	-0.173337	-0.365922	-0.427899	0.00880506	-0.406878	-0.247671	S	2	N/A	0	0	0.0298051	0.348479	-0.233257	0	-0.0376592	-0.298589	-0.298692	0	-0.394089	-0.266568	-0.127198	0	-0.309015	-0.433255	-0.557106	3	3	3	3	3	3	3	3	3	3	3	3	3	3	3	3
ATG C terminal domain-containing protein	TGGT1_304630	8078	0	-0.182101	0.161575	0.256176	0	0.0167612	-0.0124923	0.305068	0.198862	-0.174067	0.048892	T	2	N/A	0	0	-0.182101	0.161575	0.256176	0	0.0167612	-0.0124923	0.305068	NaN	NaN	NaN	NaN	NaN	NaN	NaN	NaN	1	1	1	1	1	1	1	1	0	0	0	0	0	0	0	0
hypothetical protein	TGGT1_234250	416	0	-0.182069	0.128505	-0.160007	0	-0.0156789	-0.124761	-0.451155	0.16639	-0.253266	-0.291148	S	3	N/A	0	0	-0.182069	0.128505	-0.160007	0	-0.0156789	-0.124761	-0.451155	NaN	NaN	NaN	NaN	NaN	NaN	NaN	NaN	1	1	1	1	1	1	1	1	0	0	0	0	0	0	0	0
AP2 domain transcription factor AP2XI-2	TGGT1_310900	351	0	-0.182038	0.0929887	0.41818	0	0.162893	0.42576	0.236159	0.344932	0.332771	-0.182021	S	3	N/A	0	NaN	NaN	NaN	NaN	NaN	NaN	NaN	NaN	0	-0.182038	0.0929887	0.41818	0	0.162893	0.42576	0.236159	0	0	0	0	0	0	0	0	1	1	1	1	1	1	1	1
hypothetical protein	TGGT1_203760	1388	0	-0.182037	-0.0173713	-0.169141	0	-0.190544	-0.304951	-0.182918	-0.00850715	-0.28758	-0.0137764	S	2	N/A	0	0	-0.238574	0.0802461	-0.201466	0	0.1627	-0.127188	0.0573226	0	-0.1255	-0.114989	-0.136817	0	-0.543789	-0.482714	-0.423158	1	1	1	1	1	1	1	1	3	3	3	3	3	3	3	3
guanylate kinase family protein	TGGT1_242730	85	0	-0.181631	-0.511932	-0.473851	0	0.0375113	0.369078	-0.0411499	0.219142	0.88101	0.432701	S	3	N/A	0	0	-0.181631	-0.511932	-0.473851	0	0.0375113	0.369078	-0.0411499	NaN	NaN	NaN	NaN	NaN	NaN	NaN	NaN	1	1	1	1	1	1	1	1	0	0	0	0	0	0	0	0
guanylate kinase family protein	TGGT1_242730	86	0	-0.181631	-0.511932	-0.473851	0	0.0375113	0.369078	-0.0411499	0.219142	0.88101	0.432701	S	3	N/A	0	0	-0.181631	-0.511932	-0.473851	0	0.0375113	0.369078	-0.0411499	NaN	NaN	NaN	NaN	NaN	NaN	NaN	NaN	1	1	1	1	1	1	1	1	0	0	0	0	0	0	0	0
guanylate kinase family protein	TGGT1_242730	87	0	-0.181631	-0.511932	-0.473851	0	0.0375113	0.369078	-0.0411499	0.219142	0.88101	0.432701	S	3	N/A	0	0	-0.181631	-0.511932	-0.473851	0	0.0375113	0.369078	-0.0411499	NaN	NaN	NaN	NaN	NaN	NaN	NaN	NaN	1	1	1	1	1	1	1	1	0	0	0	0	0	0	0	0
hypothetical protein	TGGT1_279320	237	0	-0.181447	-0.163741	0.130702	0	-0.239398	-0.17737	-0.37674	-0.0579508	-0.0136287	-0.507442	S	2	N/A	0	0	-0.334872	-0.180348	-0.393679	0	-0.0664774	-0.139146	-0.481711	0	-0.0280226	-0.147134	0.655082	0	-0.412319	-0.215594	-0.271768	3	3	3	3	3	3	3	3	1	1	1	1	1	1	1	1
CASC3/barentsz eIF4AIII-binding protein;hypothetical protein	TGGT1_229470	255	0	-0.181345	-0.152278	0.0141514	0	0.0351666	0.0240537	0.0794113	0.216511	0.176331	0.0652599	S	3	N/A	0	0	0.150866	-0.0431279	0.183004	0	0.00658745	0.17365	0.0789043	0	-0.513556	-0.261427	-0.154702	0	0.0637457	-0.125542	0.0799183	2	2	2	2	2	2	2	2	2	2	2	2	2	2	2	2
HECT-domain (ubiquitin-transferase) domain-containing protein	TGGT1_291980	2642	0	-0.180888	-0.110815	0.83366	0	0.0745914	0.386923	1.13622	0.255479	0.497738	0.302556	S	2	N/A	0	0	-0.122983	0.160356	1.05322	0	0.118696	0.366403	1.11536	0	-0.238792	-0.381985	0.614106	0	0.0304872	0.407444	1.15707	2	2	2	2	2	2	2	2	1	1	1	1	1	1	1	1
acyl-CoA:diacylglycerol acyltransferase 1-related enzyme	TGGT1_232730	14	0	-0.180382	-0.0723357	-0.539706	0	-0.172236	-0.288458	-0.462896	0.00814598	-0.216122	0.0768108	S	4	N/A	9	0	0.00683498	0.00782323	-0.239622	0	0.0177645	-0.135019	-0.219792	0	-0.367598	-0.152495	-0.839791	0	-0.362236	-0.441897	-0.705999	2	2	2	2	2	2	2	2	1	1	1	1	1	1	1	1
acyl-CoA:diacylglycerol acyltransferase 1-related enzyme	TGGT1_232730	18	0	-0.180382	-0.0723357	-0.539706	0	-0.172236	-0.288458	-0.462896	0.00814598	-0.216122	0.0768108	T	4	N/A	9	0	0.00683498	0.00782323	-0.239622	0	0.0177645	-0.135019	-0.219792	0	-0.367598	-0.152495	-0.839791	0	-0.362236	-0.441897	-0.705999	2	2	2	2	2	2	2	2	1	1	1	1	1	1	1	1
flap structure-specific endonuclease 1, putative;putative flap structure-specific endonuclease 1	TGGT1_251620	350	0	-0.180277	0.241543	0.685139	0	-0.603064	-0.327351	0.982329	-0.422787	-0.568894	0.297191	S	2	N/A	0	0	-0.180277	0.241543	0.685139	0	-0.603064	-0.327351	0.982329	NaN	NaN	NaN	NaN	NaN	NaN	NaN	NaN	1	1	1	1	1	1	1	1	0	0	0	0	0	0	0	0
hypothetical protein	TGGT1_214880	416	0	-0.179998	-0.086007	-0.297977	0	-0.348132	-0.11013	-0.0976933	-0.168134	-0.0241225	0.200284	S	4	N/A	0	0	-0.179998	-0.086007	-0.297977	0	-0.348132	-0.11013	-0.0976933	NaN	NaN	NaN	NaN	NaN	NaN	NaN	NaN	2	2	2	2	2	2	2	2	0	0	0	0	0	0	0	0
glutamate/leucine/phenylalanine/valine dehydrogenase family protein	TGGT1_249390	137	0	-0.179978	0.0249797	1.18479	0	0.288211	-0.0293228	0.655027	0.46819	-0.0543024	-0.529766	S	3	HMM: MVHVSASLPFSFFPRFFLSQPRGTRSF, NN: MVHVSASLPFSFFPRFFLSQPRGTRSF;HMM: MVHVSASLPFSFFPRLFLSQPRGTRSI, NN: MVHVSASLPFSFFPRLFLSQPRGTRSI	0	0	-0.179978	0.0249797	1.18479	0	0.288211	-0.0293228	0.655027	NaN	NaN	NaN	NaN	NaN	NaN	NaN	NaN	2	2	2	2	2	2	2	2	0	0	0	0	0	0	0	0
heat shock protein HSP70	TGGT1_273760	500	0	-0.179694	-0.0322751	0.280817	0	0.140781	0.0201482	0.0708114	0.320475	0.0524233	-0.210006	S	3	N/A	0	0	-0.179694	-0.0322751	0.280817	0	0.140781	0.0201482	0.0708114	NaN	NaN	NaN	NaN	NaN	NaN	NaN	NaN	1	1	1	1	1	1	1	1	0	0	0	0	0	0	0	0
DNA polymerase epsilon subunit B protein	TGGT1_280690	144	0	-0.179651	-0.0538796	1.26805	0	0.917104	1.02371	1.5884	1.09676	1.07759	0.320352	S	3	N/A	0	0	-0.179651	-0.0538796	1.26805	0	0.917104	1.02371	1.5884	NaN	NaN	NaN	NaN	NaN	NaN	NaN	NaN	1	1	1	1	1	1	1	1	0	0	0	0	0	0	0	0
hypothetical protein;putative transmembrane protein	TGGT1_249600	155	0	-0.179435	-0.19753	-0.139154	0	-0.03054	0.026884	-0.094797	0.148895	0.224414	0.0443574	S	2	N/A	0;1	0	-0.179435	-0.19753	-0.139154	0	-0.03054	0.026884	-0.094797	NaN	NaN	NaN	NaN	NaN	NaN	NaN	NaN	1	1	1	1	1	1	1	1	0	0	0	0	0	0	0	0
AP2 domain transcription factor AP2XII-9	TGGT1_251740	1273	0	-0.179409	0.254901	-0.3119	0	0.428177	0.0144163	0.13951	0.607586	-0.240485	0.45141	S	4	N/A	0	0	-0.481608	-0.146008	-0.400909	0	0.109121	-0.109677	0.0760719	0	0.122791	0.65581	-0.22289	0	0.747234	0.13851	0.202949	2	2	2	2	2	2	2	2	1	1	1	1	1	1	1	1
hypothetical protein	TGGT1_226470	2045	0	-0.178966	-0.124213	0.0725556	0	0.11209	0.100226	0.0429641	0.291056	0.224439	-0.0295914	S	4	N/A	0	0	-0.178966	-0.124213	0.0725556	0	0.11209	0.100226	0.0429641	NaN	NaN	NaN	NaN	NaN	NaN	NaN	NaN	3	3	3	3	3	3	3	3	0	0	0	0	0	0	0	0
hypothetical protein	TGGT1_207370	221	0	-0.178757	0.227042	-0.494004	0	0.0530193	0.0404503	0.0458688	0.231776	-0.186591	0.539872	S	2	N/A	0	0	-0.217404	0.166623	-0.557547	0	0.106569	0.130788	0.0962803	0	-0.140109	0.28746	-0.430461	0	-0.000530243	-0.0498872	-0.00454283	2	2	2	2	2	2	2	2	2	2	2	2	2	2	2	2
hypothetical protein;putative proteophosphoglycan 5, related protein	TGGT1_203780	818	0	-0.178596	0.551315	2.05439	0	-0.349021	0.642089	2.16446	-0.170424	0.0907743	0.110067	S	3	N/A	0	NaN	NaN	NaN	NaN	NaN	NaN	NaN	NaN	0	-0.178596	0.551315	2.05439	0	-0.349021	0.642089	2.16446	0	0	0	0	0	0	0	0	1	1	1	1	1	1	1	1
AP2 domain transcription factor AP2XII-1	TGGT1_218960	340	0	-0.17857	0.376965	-0.447879	0	-0.262429	-0.056032	-0.162296	-0.0838588	-0.432997	0.285583	S	3	N/A	0	0	-0.0123186	0.243352	-0.485765	0	-0.100731	0.10537	-0.0256394	0	-0.344821	0.510578	-0.409993	0	-0.424126	-0.217434	-0.298953	1	1	1	1	1	1	1	1	1	1	1	1	1	1	1	1
hypothetical protein	TGGT1_225270	441	0	-0.178548	0.0317145	-0.29458	0	0.0124583	-0.247754	-0.104983	0.191006	-0.279469	0.189597	S	2	N/A	0	0	-0.178548	0.0317145	-0.29458	0	0.0124583	-0.247754	-0.104983	NaN	NaN	NaN	NaN	NaN	NaN	NaN	NaN	1	1	1	1	1	1	1	1	0	0	0	0	0	0	0	0
ribosomal protein RPL7A	TGGT1_261570	37	0	-0.178521	0.333027	-0.202368	0	-0.481687	-0.532719	-0.223657	-0.303167	-0.865746	-0.021289	S	3	N/A	0	NaN	NaN	NaN	NaN	NaN	NaN	NaN	NaN	0	-0.178521	0.333027	-0.202368	0	-0.481687	-0.532719	-0.223657	0	0	0	0	0	0	0	0	1	1	1	1	1	1	1	1
hypothetical protein;putative transmembrane protein	TGGT1_320160A;TGGT1_205360	1386;234	0	-0.177948	0.0189776	0.220668	0	0.201445	-0.0134319	-0.0188191	0.379393	-0.0324095	-0.239487	S	2	HMM: MEQSYLVSLLVSLGCLKLLFLLGDPSLALSGANGGAHGF, NN: MEQSYLVSLLVSLGCLKLLFLLGDPSLALSG;N/A	0;2	0	0.231906	0.0857249	0.184637	0	0.416694	0.203391	0.0819961	0	-0.587802	-0.0477698	0.256699	0	-0.0138033	-0.230255	-0.119634	1	1	1	1	1	1	1	1	1	1	1	1	1	1	1	1
hypothetical protein	TGGT1_308860	585	0	-0.177673	-0.26392	-0.429998	0	-0.503354	-0.4492	-0.600549	-0.325681	-0.18528	-0.170551	T	4	N/A	0	0	-0.382997	-0.052554	-0.0999145	0	-0.274855	-0.308011	-0.358603	0	0.027651	-0.475286	-0.760081	0	-0.731852	-0.590389	-0.842494	2	2	2	2	2	2	2	2	1	1	1	1	1	1	1	1
haloacid dehalogenase family hydrolase domain-containing protein	TGGT1_236860	1222	0	-0.177485	0.145651	0.0537479	0	0.0643414	-0.603884	0.175478	0.241827	-0.749535	0.12173	S	3	N/A	12	0	-0.084569	0.1951	0.00210762	0	0.0997996	-0.42476	0.215064	0	-0.270402	0.0962026	0.105388	0	0.0288832	-0.783007	0.135891	1	1	1	1	1	1	1	1	1	1	1	1	1	1	1	1
zinc finger (CCCH type) motif-containing protein	TGGT1_248270	733	0	-0.177434	0.0433856	-0.113878	0	-0.0261408	0.0313595	-0.0382527	0.151293	-0.0120261	0.0756255	S	3	N/A	0	0	-0.177434	0.0433856	-0.113878	0	-0.0261408	0.0313595	-0.0382527	NaN	NaN	NaN	NaN	NaN	NaN	NaN	NaN	2	2	2	2	2	2	2	2	0	0	0	0	0	0	0	0
hypothetical protein;putative zinc finger protein	TGGT1_295620	86	0	-0.177352	-0.0153042	-0.41849	0	0.0715865	-0.126864	-0.21686	0.248938	-0.11156	0.20163	S	4	N/A	0	0	-0.20786	-0.112325	-0.361351	0	-0.0791116	-0.265523	-0.412131	0	-0.146844	0.0817163	-0.475629	0	0.222285	0.0117946	-0.0215889	1	1	1	1	1	1	1	1	3	3	3	3	3	3	3	3
hypothetical protein;queuine tRNA-ribosyltransferase	TGGT1_292320	473	0	-0.177178	-0.0041061	1.15613	0	-0.155022	0.000844165	0.971421	0.0221564	0.00495027	-0.184714	T	4	N/A	0	0	0.029273	0.270436	1.33246	0	-0.367407	0.063239	0.96388	0	-0.38363	-0.278649	0.97981	0	0.0573636	-0.0615506	0.978962	2	2	2	2	2	2	2	2	1	1	1	1	1	1	1	1
hypothetical protein	TGGT1_265770	1723	0	-0.177172	0.839708	0.271031	0	0.525898	0.676863	1.25483	0.703069	-0.162846	0.983803	S	3	N/A	0	0	-0.177172	0.839708	0.271031	0	0.525898	0.676863	1.25483	NaN	NaN	NaN	NaN	NaN	NaN	NaN	NaN	1	1	1	1	1	1	1	1	0	0	0	0	0	0	0	0
TBC domain-containing protein	TGGT1_203910	317	0	-0.177157	-0.138325	-0.0193753	0	0.263632	0.232099	0.372526	0.440789	0.370424	0.391902	T	2	HMM: MSFLWSGSSIISFSGLGGT, NN: MSFLWSGSSIISFSGLGGTSNTKGE	0	NaN	NaN	NaN	NaN	NaN	NaN	NaN	NaN	0	-0.177157	-0.138325	-0.0193753	0	0.263632	0.232099	0.372526	0	0	0	0	0	0	0	0	1	1	1	1	1	1	1	1
hypothetical protein	TGGT1_224980	1051	0	-0.177111	-0.025055	0.0749129	0	-0.105444	0.0295812	-0.043803	0.0716673	0.0546362	-0.118716	S	2	N/A	0	0	-0.0322409	0.144096	0.267843	0	-0.0283209	0.263907	0.129103	0	-0.321982	-0.194207	-0.118018	0	-0.182567	-0.204745	-0.216709	1	1	1	1	1	1	1	1	3	3	3	3	3	3	3	3
PSP protein	TGGT1_314740	659	0	-0.176995	-0.312371	-0.201828	0	-0.146117	-0.340448	-0.2287	0.0308785	-0.0280765	-0.0268715	S	3	N/A	0	0	-0.176995	-0.312371	-0.201828	0	-0.146117	-0.340448	-0.2287	NaN	NaN	NaN	NaN	NaN	NaN	NaN	NaN	2	2	2	2	2	2	2	2	0	0	0	0	0	0	0	0
ribosomal protein RPL4	TGGT1_309120	288	0	-0.17697	0.356024	0.876913	0	0.346195	0.840252	1.88699	0.523166	0.484227	1.01008	S	2	HMM: MCLSLCLCPCVSAAFSR, NN: MCLSLCLCPCVSAA;N/A	0	0	-0.0227442	0.377792	0.910761	0	-0.0476957	0.698052	1.68004	0	-0.331197	0.334257	0.843065	0	0.740087	0.982451	2.09395	2	2	2	2	2	2	2	2	1	1	1	1	1	1	1	1
hypothetical protein;putative transmembrane protein	TGGT1_220240	177	0	-0.176925	-0.222552	-0.0860398	0	-0.00588345	-0.272151	-0.186826	0.171041	-0.049599	-0.100786	S	4	HMM: MEVRHRSVQLFWVVGLLGFLIYVVSLHGSPVNAA, NN: MEVRHRSVQLFWVVGLLGFLIYVVSLHGS	2	0	-0.00538731	-0.0128944	0.0360203	0	0.0763145	-0.24612	-0.103616	0	-0.348462	-0.432209	-0.2081	0	-0.0880814	-0.298182	-0.270036	9	9	9	9	9	9	9	9	5	5	5	5	5	5	5	5
ribosomal protein RPL4	TGGT1_309120	412	0	-0.176523	0.0842022	-0.233445	0	-0.0903817	-0.139459	-0.221308	0.0861414	-0.223662	0.0121375	S	3	HMM: MCLSLCLCPCVSAAFSR, NN: MCLSLCLCPCVSAA;N/A	0	0	-0.0615568	0.109826	-0.239185	0	0.0405383	0.0241766	-0.0749137	0	-0.291489	0.058578	-0.227706	0	-0.221302	-0.303095	-0.367702	6	6	6	6	6	6	6	6	6	6	6	6	6	6	6	6
hypothetical protein	TGGT1_246982	631	0	-0.176313	0.253177	1.04335	0	0.302437	0.434729	1.51029	0.478751	0.181552	0.466936	S	2	HMM: MMAALSFSQESPWRAACHIGLFLSLLRFVLALPCLALFSLGTFFLLLLWLRRLPPPANCV, NN: MMAALSFSQESPWRAACHIGLFLSLLRFVLALPCLALFSLGTFFLLLLWLRRLPPPANCV	2	0	-0.176313	0.253177	1.04335	0	0.302437	0.434729	1.51029	NaN	NaN	NaN	NaN	NaN	NaN	NaN	NaN	1	1	1	1	1	1	1	1	0	0	0	0	0	0	0	0
hypothetical protein	TGGT1_234250	625	0	-0.17617	0.394804	-0.57966	0	-0.219955	-0.0623969	-0.476774	-0.0437844	-0.457201	0.102885	S	3	N/A	0	0	-0.107995	0.270396	-0.207529	0	-0.216584	-0.00532261	-0.478831	0	-0.244345	0.519212	-0.95179	0	-0.223326	-0.119471	-0.474718	1	1	1	1	1	1	1	1	1	1	1	1	1	1	1	1
hypothetical protein	TGGT1_253615	472	0	-0.176139	0.2798	0.270537	0	0.460593	0.358774	0.483843	0.636732	0.0789744	0.213307	S	3	N/A	0	0	-0.176139	0.2798	0.270537	0	0.460593	0.358774	0.483843	NaN	NaN	NaN	NaN	NaN	NaN	NaN	NaN	1	1	1	1	1	1	1	1	0	0	0	0	0	0	0	0
microneme protein MIC15	TGGT1_247195	2885	0	-0.176127	-0.0397793	0.0697715	0	0.0254419	-0.154179	-0.0475065	0.201569	-0.1144	-0.117278	S	3	HMM: MGVLRVRSFPLQQRTMVFRATREPFRLPLVAAFIALFLLKGVTCQ, NN: MGVLRVRSFPLQQRTMVFRATREPFRLPLVAAFIALFLLKGVTCQ;HMM: MGVLRVRSFPLQQRTMVFRATREPFRLPLVPAFIALFLLKGVTCQ, NN: MGVLRVRSFPLQQRTMVFRATREPFRLPLVPAFIALFLLKGVTCQ	1	0	-0.190732	-0.0357064	-0.15295	0	-0.219485	-0.316829	-0.387763	0	-0.161523	-0.0438521	0.292493	0	0.270369	0.00847006	0.29275	1	1	1	1	1	1	1	1	2	2	2	2	2	2	2	2
alveolin domain containing intermediate filament IMC12	TGGT1_248700	266	0	-0.175688	-0.170402	-0.547141	0	0.105699	0.0117762	-0.500168	0.281387	0.182178	0.0469733	S	2	N/A	0	0	-0.315667	-0.201333	-0.476141	0	0.0402102	-0.147595	-0.593228	0	-0.0357082	-0.139471	-0.618142	0	0.171188	0.171148	-0.407108	2	2	2	2	2	2	2	2	3	3	3	3	3	3	3	3
hypothetical protein	TGGT1_315750	85	0	-0.175643	0.445885	1.60762	0	0.892108	1.50522	2.25285	1.06775	1.05933	0.645226	S	2	N/A	0	0	-0.0429411	-0.0217542	0.793934	0	-0.085423	0.357993	0.911979	0	-0.308346	0.913524	2.42131	0	1.86964	2.65244	3.59372	6	6	6	6	6	6	6	6	1	1	1	1	1	1	1	1
cell division protein CDC48CY	TGGT1_273090	595	0	-0.175405	0.100167	-0.221872	0	-0.080408	0.111503	0.171131	0.0949973	0.0113361	0.393003	S	3	N/A	0	NaN	NaN	NaN	NaN	NaN	NaN	NaN	NaN	0	-0.175405	0.100167	-0.221872	0	-0.080408	0.111503	0.171131	0	0	0	0	0	0	0	0	2	2	2	2	2	2	2	2
hypothetical protein	TGGT1_267090	370	0	-0.174976	-0.374742	-0.222766	0	-0.292965	-0.226869	-0.324319	-0.117989	0.147873	-0.101553	S	3	HMM: MGSEALCVEGSVLAAAAPPFLAV, NN: MGSEALCVEGSVLAAAAPPFLAV;N/A	0	0	-0.13104	-0.380677	-0.230068	0	-0.451294	-0.382663	-0.406646	0	-0.218913	-0.368807	-0.215464	0	-0.134636	-0.0710759	-0.241992	1	1	1	1	1	1	1	1	2	2	2	2	2	2	2	2
trafficking protein mon1 subfamily protein	TGGT1_291120	346	0	-0.17494	-0.406623	-0.293046	0	-0.0722004	-0.117001	-0.467005	0.102739	0.289622	-0.173959	S	3	N/A	0	0	-0.253741	0.0383426	-0.167599	0	-0.0579324	-0.257789	-0.0967453	0	-0.0961378	-0.851589	-0.418494	0	-0.0864685	0.0237861	-0.837264	1	1	1	1	1	1	1	1	1	1	1	1	1	1	1	1
hypothetical protein	TGGT1_246950	236	0	-0.174878	0.286684	-0.273328	0	-0.179984	-0.152511	-0.281937	-0.00510626	-0.439195	-0.0086087	S	3	N/A	0	0	-0.0363207	0.179563	-0.220814	0	-0.129178	-0.114858	-0.37283	0	-0.313435	0.393804	-0.325842	0	-0.230791	-0.190165	-0.191043	2	2	2	2	2	2	2	2	1	1	1	1	1	1	1	1
hypothetical protein	TGGT1_262935	445	0	-0.174819	0.101651	0.0529767	0	0.113527	-0.0528022	0.149934	0.288346	-0.154454	0.0969572	S	2	N/A	0	0	-0.174819	0.101651	0.0529767	0	0.113527	-0.0528022	0.149934	NaN	NaN	NaN	NaN	NaN	NaN	NaN	NaN	1	1	1	1	1	1	1	1	0	0	0	0	0	0	0	0
hypothetical protein	TGGT1_214880	357	0	-0.174796	0.433399	0.40666	0	-0.43594	-0.0151155	0.592316	-0.261144	-0.448514	0.185657	S	4	N/A	0	0	-0.304765	0.146529	-0.665359	0	-0.294776	-0.367837	-0.419102	0	-0.0448272	0.720268	1.47868	0	-0.577104	0.337606	1.60373	4	4	4	4	4	4	4	4	1	1	1	1	1	1	1	1
SAG-related sequence SRS34A	TGGT1_271050	84	0	-0.174786	-0.407747	0.0929637	0	-0.177768	-0.203177	0.478558	-0.0029812	0.20457	0.385594	T	2	HMM: MSFSKTTSLASLALTGLFVVFKFALAS, NN: MSFSKTTSLASLALTGLFVVFKFALAS	0	NaN	NaN	NaN	NaN	NaN	NaN	NaN	NaN	0	-0.174786	-0.407747	0.0929637	0	-0.177768	-0.203177	0.478558	0	0	0	0	0	0	0	0	1	1	1	1	1	1	1	1
vacuolar (h+)-atpase g subunit protein	TGGT1_228200	440	0	-0.174779	-0.00476695	0.0073421	0	0.138807	0.0298769	0.0837534	0.313586	0.0346438	0.0764113	S	3	N/A	0	0	-0.227897	0.194108	-0.052187	0	0.112161	-0.0385486	0.216027	0	-0.121661	-0.203642	0.0668712	0	0.165453	0.0983024	-0.0485207	7	7	7	7	7	7	7	7	5	5	5	5	5	5	5	5
NifU family domain-containing protein	TGGT1_212930	212	0	-0.174743	-0.100509	0.0702286	0	-0.101513	-0.184106	0.0579255	0.0732293	-0.0835974	-0.0123031	S	3	N/A	0	0	-0.174743	-0.100509	0.0702286	0	-0.101513	-0.184106	0.0579255	NaN	NaN	NaN	NaN	NaN	NaN	NaN	NaN	4	4	4	4	4	4	4	4	0	0	0	0	0	0	0	0
hypothetical protein;putative transmembrane protein	TGGT1_209250	459	0	-0.174604	0.0339732	-0.532692	0	-0.220571	-0.459046	-0.565435	-0.0459664	-0.493019	-0.0327433	S	3	N/A	1	0	0.0608091	0.0633557	-0.386543	0	-0.049828	-0.191239	-0.354842	0	-0.410018	0.00459075	-0.678841	0	-0.391313	-0.726853	-0.776029	3	3	3	3	3	3	3	3	1	1	1	1	1	1	1	1
Na+/H+ exchanger NHE3	TGGT1_305180	1200	0	-0.174508	-0.174955	0.159376	0	0.0750515	-0.230763	-0.12261	0.249559	-0.0558083	-0.281985	S	3	N/A	10	NaN	NaN	NaN	NaN	NaN	NaN	NaN	NaN	0	-0.174508	-0.174955	0.159376	0	0.0750515	-0.230763	-0.12261	0	0	0	0	0	0	0	0	1	1	1	1	1	1	1	1
alveolin domain containing intermediate filament IMC3	TGGT1_216000	338	0	-0.174217	-0.311806	0.0482013	0	-0.415691	-0.0564432	-0.0640891	-0.241473	0.255363	-0.11229	S	3	N/A	0	0	0.0158715	-0.113839	-0.00421143	0	-0.15012	0.00786066	-0.0531607	0	-0.364306	-0.509773	0.100614	0	-0.681261	-0.120747	-0.0750174	21	21	21	21	21	21	21	21	6	6	6	6	6	6	6	6
CW-type Zinc Finger protein	TGGT1_221200A	677	0	-0.173944	0.0902053	-0.29335	0	0.355386	0.0702389	0.0942699	0.52933	-0.0199664	0.38762	S	3	N/A	0	0	-0.173944	0.0902053	-0.29335	0	0.355386	0.0702389	0.0942699	NaN	NaN	NaN	NaN	NaN	NaN	NaN	NaN	1	1	1	1	1	1	1	1	0	0	0	0	0	0	0	0
hypothetical protein	TGGT1_293360	25	0	-0.173915	-0.194674	-0.375171	0	-0.198008	-0.352986	-0.245646	-0.0240929	-0.158312	0.129525	S	2	N/A	0	0	-0.116998	-0.166816	-0.384846	0	-0.0685544	-0.255996	-0.248	0	-0.230832	-0.222532	-0.365496	0	-0.327461	-0.449976	-0.243291	4	4	4	4	4	4	4	4	5	5	5	5	5	5	5	5
GYF domain-containing protein	TGGT1_298610	1021	0	-0.173761	-0.0652853	0.0074566	0	-0.103652	-0.138955	-0.395626	0.0701091	-0.0736697	-0.403083	S	5	N/A	0	0	-0.0642252	-0.056794	-0.110458	0	-0.125024	-0.216941	-0.56314	0	-0.283297	-0.0737765	0.125371	0	-0.0822809	-0.0609689	-0.228113	1	1	1	1	1	1	1	1	2	2	2	2	2	2	2	2
GYF domain-containing protein	TGGT1_298610	1026	0	-0.173761	-0.0652853	0.0074566	0	-0.103652	-0.138955	-0.395626	0.0701091	-0.0736697	-0.403083	S	5	N/A	0	0	-0.0642252	-0.056794	-0.110458	0	-0.125024	-0.216941	-0.56314	0	-0.283297	-0.0737765	0.125371	0	-0.0822809	-0.0609689	-0.228113	1	1	1	1	1	1	1	1	2	2	2	2	2	2	2	2
[truncated: 9,740 more rows]
[truncated: 21 more columns]

## Sheet: DR UP
one or several of the following: WT 15s>0.5; WT 30s>0.6; WT 60s>0.9 (quants available for KO_iono)
[truncated: 2,405 more rows]

[truncated: 3 more sheets: DR UP CDPK3 dep, DR DOWN, DR DOWN CDPK3 dep]
