# Supplementary material for: A positive feedback loop mediates crosstalk between calcium, cyclic nucleotide and lipid signalling in calcium-induced Toxoplasma gondii egress
Source: PLoS Pathog. 2022 Oct 20;18(10):e1010901. doi: 10.1371/journal.ppat.1010901 (PMC9624417; doi:10.1371/journal.ppat.1010901)
Supplement: S1 Table — List of proteins (identified in A23187 timecourse) assigned to clusters identified in the Gaussian mixed-model-based clustering analysis. The clusters are listed across four different tabs based on whether they are differentially up- or down-regulated and whether this shows CDPK3 dependency. (XLS) [file ppat.1010901.s012.xls]

## Sheet: UP-regulated cluster
Gene ID	Cluster
TGGT1_305450-516	1
TGGT1_293360-157	1
TGGT1_309190-694	1
TGGT1_225310-351	1
TGGT1_216620-1349	1
TGGT1_271800-96	1
TGGT1_220360-1058	1
TGGT1_253750-3874	1
TGGT1_305450-515	1
TGGT1_267550-353	1
TGGT1_233010-687	1
TGGT1_215260-1109	1
TGGT1_254870-350	1
TGGT1_250830-271	1
TGGT1_312622-684	1
TGGT1_311240-122	1
TGGT1_315570-43	1
TGGT1_218600-3	1
TGGT1_280370-291	1
TGGT1_241820-285	1
TGGT1_233850-162	1
TGGT1_229380-62	1
TGGT1_226340-1088	1
TGGT1_273560-570	1
TGGT1_293000-1438	1
TGGT1_320080-283	1
TGGT1_320430-443	1
TGGT1_240980-48	1
TGGT1_210820-610	1
TGGT1_210820-616	1
TGGT1_250830-272	1
TGGT1_220360-1168	1
TGGT1_265330-34	1
TGGT1_255880-406	1
TGGT1_318710-494	1
TGGT1_255190-878	1
TGGT1_244460-942	1
TGGT1_255250-892	1
TGGT1_271100-916	1
TGGT1_247600-87	1
TGGT1_318710-507	1
TGGT1_228200-81	1
TGGT1_280550-204	1
TGGT1_295360-190	1
TGGT1_226020-43	1
TGGT1_310220-533	1
TGGT1_212190-63	1
TGGT1_297720-1021	1
TGGT1_213325-1397	1
TGGT1_212780-2269	1
TGGT1_263580-344	1
TGGT1_239410-1594	1
TGGT1_258470-124	1
TGGT1_241160-64	1
TGGT1_313990-1348	1
TGGT1_291180-3542	1
TGGT1_309220-488	1
TGGT1_242260-1003	1
TGGT1_261500-478	1
TGGT1_249390-1200	1
TGGT1_311010-134	1
TGGT1_320080-1238	1
TGGT1_225310-447	1
TGGT1_278660-78	1
TGGT1_213900-1117	1
TGGT1_244120-2061	1
TGGT1_318710-139	1
TGGT1_231210-564	1
TGGT1_262390-895	1
TGGT1_209600-78	1
TGGT1_291180-2560	1
TGGT1_214090-1529	1
TGGT1_289880-758	1
TGGT1_235380-202	1
TGGT1_319550-223	1
TGGT1_254220-124	1
TGGT1_318440-1741	1
TGGT1_249390-112	1
TGGT1_230400-1387	1
TGGT1_254870-125	1
TGGT1_212210-160	1
TGGT1_278870-1538	1
TGGT1_254090-678	1
TGGT1_203540-758	1
TGGT1_310220-597	1
TGGT1_310220-274	1
TGGT1_231210-566	1
TGGT1_216460-548	1
TGGT1_226390-194	1
TGGT1_294730-1764	1
TGGT1_218810-168	1
TGGT1_232150-100	1
TGGT1_277790-959	1
TGGT1_277790-960	1
TGGT1_221470-363	1
TGGT1_310220-281	1
TGGT1_235160-1015	1
TGGT1_261940-7	1
TGGT1_230420-1087	1
TGGT1_205460-153	1
TGGT1_240980-643	1
TGGT1_276170-380	1
TGGT1_226340-1071	1
TGGT1_295360-134	1
TGGT1_220430-1613	1
TGGT1_236110-82	1
TGGT1_306020-8491	1
TGGT1_225310-159	1
TGGT1_319900-897	1
TGGT1_214840-1781	1
TGGT1_262390-905	1
TGGT1_265090-1302	1
TGGT1_216460-547	1
TGGT1_249390-114	1
TGGT1_243390-279	1
TGGT1_318570-54	1
TGGT1_212210-164	1
TGGT1_247648-66	1
TGGT1_320690-356	1
TGGT1_224210-193	1
TGGT1_249390-106	1
TGGT1_316650-1128	1
TGGT1_265250-537	1
TGGT1_287970-729	1
TGGT1_312100-1782	1
TGGT1_316680-1335	1
TGGT1_221940-402	1
TGGT1_272550-1767	1
TGGT1_287230-43	1
TGGT1_258780-39	1
TGGT1_291180-3541	1
TGGT1_249390-113	1
TGGT1_204160-979	1
TGGT1_248340-219	1
TGGT1_234530-130	2
TGGT1_273560-1077	2
TGGT1_230820-135	2
TGGT1_315610-23	2
TGGT1_278900-453	2
TGGT1_265460-13	2
TGGT1_265420-164	2
TGGT1_230940-615	2
TGGT1_203910-90	2
TGGT1_293360-163	2
TGGT1_313370-1168	2
TGGT1_257180-1150	2
TGGT1_316650-804	2
TGGT1_250850-294	2
TGGT1_244280-63	2
TGGT1_268340-284	2
TGGT1_201680-957	2
TGGT1_242570-33	2
TGGT1_233120-2294	2
TGGT1_272640-103	2
TGGT1_226980-77	2
TGGT1_208570-725	2
TGGT1_314390-355	2
TGGT1_278870-1541	2
TGGT1_224210-977	2
TGGT1_316340-79	2
TGGT1_232240-662	2
TGGT1_320000-807	2
TGGT1_311730-688	2
TGGT1_310420-41	2
TGGT1_271380-487	2
TGGT1_263610-3997	2
TGGT1_280370-183	2
TGGT1_263720-77	2
TGGT1_321620-748	2
TGGT1_248420-35	2
TGGT1_255190-6	2
TGGT1_211630-82	2
TGGT1_248720-150	2
TGGT1_292950-339	2
TGGT1_225560-815	2
TGGT1_305180-1249	2
TGGT1_270090-879	2
TGGT1_311400-152	2
TGGT1_267580-907	2
TGGT1_240890-112	2
TGGT1_313310-102	2
TGGT1_239475-284	2
TGGT1_245640-65	2
TGGT1_263070-240	2
TGGT1_204160-980	2
TGGT1_237500-417	2
TGGT1_224510-130	2
TGGT1_321450-85	2
TGGT1_208070-1362	3
TGGT1_311410-533	3
TGGT1_291180-2618	3
TGGT1_214600-3341	3
TGGT1_289210-176	3
TGGT1_310220-987	3
TGGT1_230880-339	3
TGGT1_220900-659	3
TGGT1_232440-177	3
TGGT1_203280-22	3
TGGT1_208490-101	3
TGGT1_218520-345	3
TGGT1_262130-148	3
TGGT1_266320-110	3
TGGT1_215950-956	3
TGGT1_242890-474	3
TGGT1_226620-1482	3
TGGT1_226620-1486	3
TGGT1_255250-893	3
TGGT1_250340-109	3
TGGT1_221970-92	3
TGGT1_226020-47	3
TGGT1_228690-1196	3
TGGT1_205650-56	3
TGGT1_225310-354	3
TGGT1_203240-388	3
TGGT1_257310-347	3
TGGT1_271100-925	3
TGGT1_311410-530	3
TGGT1_255300-401	3
TGGT1_224210-334	3
TGGT1_293360-154	3
TGGT1_225310-267	3
TGGT1_238950-974	3
TGGT1_320430-438	3
TGGT1_209210-944	3
TGGT1_230220-800	3
TGGT1_254370-1816	3
TGGT1_291980-299	3
TGGT1_264752-712	3
TGGT1_253440-1364	3
TGGT1_203780-818	3
TGGT1_293000-1800	3
TGGT1_310900-381	3
TGGT1_264752-705	3
TGGT1_254870-96	3
TGGT1_316340-55	3
TGGT1_212210-163	3
TGGT1_205380-95	3
TGGT1_258470-105	3
TGGT1_308890-1587	3
TGGT1_203540-500	3
TGGT1_315610-20	3
TGGT1_231640-520	3
TGGT1_225690-1160	3
TGGT1_235990-216	3
TGGT1_273905-28	3
TGGT1_216980-403	3
TGGT1_313480-178	3
TGGT1_289210-175	3
TGGT1_264090-2022	3
TGGT1_313860-2511	3
TGGT1_231440-179	3
TGGT1_240510-931	3
TGGT1_219460-20	3
TGGT1_258780-130	3
TGGT1_226660-1777	3
TGGT1_246740-131	3
TGGT1_313100-554	3
TGGT1_234230-2232	3
TGGT1_218610-1233	3
TGGT1_203810-76	3
TGGT1_257350-614	3
TGGT1_228300-195	3
TGGT1_286580-724	3
TGGT1_218600-6	3
TGGT1_286500-211	3
TGGT1_283510-79	3
TGGT1_271930-96	3
TGGT1_314100-198	3
TGGT1_234270-402	3
TGGT1_268560-576	3
TGGT1_227800-1090	3
TGGT1_305250-39	3
TGGT1_255890-248	3
TGGT1_308860-572	3
TGGT1_271930-107	3
TGGT1_237290-1992	3
TGGT1_240960-387	3
TGGT1_271740-141	3
TGGT1_205562-1695	3
TGGT1_259720-975	3
TGGT1_225560-868	3
TGGT1_203320-239	3
TGGT1_245550-178	3
TGGT1_229210-225	3
TGGT1_233010-667	3
TGGT1_225310-275	3
TGGT1_253750-3877	3
TGGT1_202510-270	3
TGGT1_205380-94	3
TGGT1_247000-166	3
TGGT1_232310-360	3
TGGT1_272720-564	3
TGGT1_310900-247	3
TGGT1_248610-366	3
TGGT1_306020-7161	3
TGGT1_276170-780	3
TGGT1_219150-376	3
TGGT1_233010-669	3
TGGT1_273070-471	3
TGGT1_203390-153	3
TGGT1_212190-64	3
TGGT1_246100-51	3
TGGT1_203390-20	3
TGGT1_213790-566	3
TGGT1_270220-1097	3
TGGT1_310930-87	3
TGGT1_287170-231	3
TGGT1_297720-1162	3
TGGT1_245570-423	3
TGGT1_233380-70	3
TGGT1_290620-2223	3
TGGT1_209600-83	3
TGGT1_233160-602	3
TGGT1_244700-1762	3
TGGT1_237280-1087	3
TGGT1_206380-1806	3
TGGT1_220090-257	3
TGGT1_261440-27	3
TGGT1_229490-799	3
TGGT1_280370-293	3
TGGT1_200360-152	3
TGGT1_249390-156	3
TGGT1_261500-152	3
TGGT1_238390-764	3
TGGT1_231160-56	3
TGGT1_294630-175	3
TGGT1_273560-765	3
TGGT1_248830-103	3
TGGT1_210700-1239	3
TGGT1_265420-146	3
TGGT1_278130-414	3
TGGT1_271740-144	3
TGGT1_267710-645	3
TGGT1_203780-835	3
TGGT1_264640-267	3
TGGT1_228200-73	3
TGGT1_250820-1114	3
TGGT1_292120-411	3
TGGT1_218300-310	3
TGGT1_313830-1136	3
TGGT1_300200-146	3
TGGT1_286750-12	3
TGGT1_264430-638	3
TGGT1_202840-814	3
TGGT1_254890-5	3
TGGT1_221670-599	3
TGGT1_222230-2043	3
TGGT1_283510-57	3
TGGT1_315270-118	3
TGGT1_216220-190	3
TGGT1_221670-601	3
TGGT1_231160-60	3
TGGT1_250820-1131	3
TGGT1_310220-845	3
TGGT1_203390-164	3
TGGT1_311480-228	3
TGGT1_294630-177	3
TGGT1_228150-1530	3
TGGT1_288800-499	3
TGGT1_288680-255	3
TGGT1_205320-430	3
TGGT1_217540-339	3
TGGT1_216000-359	3
TGGT1_273070-411	3
TGGT1_248740-82	3
TGGT1_211690-936	3
TGGT1_235170-962	3
TGGT1_252430-177	3
TGGT1_204540-156	3
TGGT1_285650-988	3
TGGT1_263480-657	3
TGGT1_205130-4481	3
TGGT1_265310-148	3
TGGT1_309560-23	3
TGGT1_222430-470	3
TGGT1_202490-510	3
TGGT1_202490-508	3
TGGT1_209600-144	3
TGGT1_204160-1311	3
TGGT1_222230-1379	3
TGGT1_222900-99	3
TGGT1_257430-2161	3
TGGT1_206580-3474	3
TGGT1_211630-44	3
TGGT1_233220-1311	3
TGGT1_315270-88	3
TGGT1_270865-367	3
TGGT1_291980-3842	3
TGGT1_320080-1239	3
TGGT1_221180-754	3
TGGT1_265310-133	3
TGGT1_305450-508	3
TGGT1_232080-6489	3
TGGT1_205320-402	3
TGGT1_239400-1172	3
TGGT1_228150-1520	3
TGGT1_240890-1391	3
TGGT1_226680-662	3
TGGT1_261410-318	3
TGGT1_310220-846	3
TGGT1_248940-56	3
TGGT1_254390-489	3
TGGT1_259940-12	3
TGGT1_214110-276	3
TGGT1_318480-867	3
TGGT1_245560-1272	3
TGGT1_233380-71	3
TGGT1_250800-1117	3
TGGT1_306190-95	3
TGGT1_238190-100	3
TGGT1_293470-389	3
TGGT1_209240-424	3
TGGT1_289330-1809	3
TGGT1_268390-91	3
TGGT1_264420-119	3
TGGT1_261430-8	3
TGGT1_267300-78	3
TGGT1_306980-25	3
TGGT1_301270-3541	3
TGGT1_234530-129	3
TGGT1_310930-182	3
TGGT1_312370-695	3
TGGT1_287160-443	3
TGGT1_239410-781	3
TGGT1_259630-40	3
TGGT1_290240-48	3
TGGT1_305540-202	3
TGGT1_306020-748	3
TGGT1_221940-371	3
TGGT1_316340-109	3
TGGT1_221870-990	3
TGGT1_240980-43	3
TGGT1_238390-1745	3
TGGT1_203380-603	3
TGGT1_216080-57	3
TGGT1_211630-60	3
TGGT1_220260-369	3
TGGT1_315190-2142	3
TGGT1_318570-55	3
TGGT1_300120-597	3
TGGT1_314070-71	3
TGGT1_285290-219	3
TGGT1_300120-588	3
TGGT1_305180-1150	3
TGGT1_272400-6	3
TGGT1_257350-396	3
TGGT1_263860-290	3
TGGT1_246950-9	3
TGGT1_238010-38	3
TGGT1_321680-323	3
TGGT1_306020-955	3
TGGT1_241000-226	3
TGGT1_227650-217	3
TGGT1_271380-474	3
TGGT1_210700-8134	3
TGGT1_240490-140	3
TGGT1_206690-338	3
TGGT1_230400-1803	3
TGGT1_209600-95	3
TGGT1_232150-73	3
TGGT1_260240-283	3
TGGT1_301130-110	3
TGGT1_234280-132	3
TGGT1_296010-333	3
TGGT1_279380-15	3
TGGT1_227610-2851	3
TGGT1_228340-747	3
TGGT1_246090-308	3
TGGT1_216260-336	3
TGGT1_314390-246	3
TGGT1_220600-438	3
TGGT1_269290-2437	3
TGGT1_310900-273	3
TGGT1_269180-1405	3
TGGT1_236650-547	3
TGGT1_264640-128	3
TGGT1_246510-14	3
TGGT1_277000-95	4
TGGT1_300120-625	4
TGGT1_296010-327	4
TGGT1_224740-293	4
TGGT1_311030-932	4
TGGT1_315750-82	4
TGGT1_216060-37	4
TGGT1_207920-325	4
TGGT1_315950-1415	4
TGGT1_315750-85	4
TGGT1_297430-188	4
TGGT1_292950-140	4
TGGT1_315750-83	4
TGGT1_292320-897	4
TGGT1_239290-795	4
TGGT1_269290-2440	4
TGGT1_310170-352	4
TGGT1_309600-48	4
TGGT1_224270-1750	4
TGGT1_269460-847	4
TGGT1_269460-851	4
TGGT1_207920-328	4
TGGT1_310220-287	4
TGGT1_299970-46	4
TGGT1_251840-191	4
TGGT1_205320-433	4
TGGT1_212980-359	4
TGGT1_213060-1593	4
TGGT1_311920-1609	4
TGGT1_292120-447	4
TGGT1_214090-983	4
TGGT1_315750-80	4
TGGT1_207820-41	4
TGGT1_212210-200	4
TGGT1_212780-271	4
TGGT1_203980-161	4
TGGT1_258780-38	4
TGGT1_232030-166	4
TGGT1_210700-4258	4
TGGT1_230400-875	4
TGGT1_206450-3514	4
TGGT1_310060-163	4
TGGT1_319940-330	4
TGGT1_259260-103	4
TGGT1_268430-966	4
TGGT1_230880-710	4
TGGT1_222220-70	4
TGGT1_230400-1382	4
TGGT1_216080-75	4
TGGT1_237280-1247	4
TGGT1_272640-42	4
TGGT1_205380-17	4
TGGT1_205730-10	4
TGGT1_225310-455	4
TGGT1_234270-157	4
TGGT1_279380-19	4
TGGT1_225310-190	4
TGGT1_249860-191	4
TGGT1_315270-467	4
TGGT1_248420-418	4
TGGT1_240980-51	4
TGGT1_205320-432	4
TGGT1_237280-1527	4
TGGT1_240980-264	4
TGGT1_206590-162	4
TGGT1_224210-1063	4
TGGT1_224210-1064	4
TGGT1_225310-166	4
TGGT1_262390-909	4
TGGT1_268780-6588	4
TGGT1_313480-6	4
TGGT1_268176-635	4
TGGT1_236870-148	4
TGGT1_314070-74	4
TGGT1_270865-1951	4
TGGT1_230400-1381	4
TGGT1_220500-152	4
TGGT1_264940-269	4
TGGT1_312570-1039	4
TGGT1_280700-112	4
TGGT1_305180-1309	4
TGGT1_250700-205	4
TGGT1_295650-187	4
TGGT1_212980-358	4
TGGT1_311860-2922	4
TGGT1_246600-1001	4
TGGT1_246600-999	4
TGGT1_232150-8	4
TGGT1_278130-775	4
TGGT1_259200B-119	4
TGGT1_206640-112	4
TGGT1_205710-617	4
TGGT1_226960-5	4
TGGT1_306060-2503	4
TGGT1_249970-77	4
TGGT1_212090-304	4
TGGT1_227610-1549	4
TGGT1_277710-579	4
TGGT1_230000-412	4
TGGT1_311230-130	4
TGGT1_235740-545	4
TGGT1_259240-79	4
TGGT1_299670-586	4
TGGT1_283550-1346	4
TGGT1_203310-130	4
TGGT1_206590-166	4
TGGT1_254390-480	5
TGGT1_273560-536	5
TGGT1_272650-370	5
TGGT1_225690-869	5
TGGT1_294550-2475	5
TGGT1_313270-1391	5
TGGT1_238950-668	5
TGGT1_208580-229	5
TGGT1_295450-101	5
TGGT1_293360-229	5
TGGT1_295850-1680	5
TGGT1_295850-1343	5
TGGT1_313670-623	5
TGGT1_313670-621	5
TGGT1_295320-615	5
TGGT1_248740-102	5
TGGT1_286230-147	5
TGGT1_295710-2529	5
TGGT1_217510-152	5
TGGT1_243960-379	5
TGGT1_205320-427	5
TGGT1_217440-59	5
TGGT1_293170-3169	5
TGGT1_286080-53	5
TGGT1_254940-3052	5
TGGT1_311920-1797	5
TGGT1_261430-956	5
TGGT1_221720-2733	5
TGGT1_241880-215	5
TGGT1_241880-216	5
TGGT1_215950-1699	5
TGGT1_295360-159	5
TGGT1_226780-844	5
TGGT1_212980-355	5
TGGT1_291180-3522	5
TGGT1_304520-64	5
TGGT1_462965-3031	5
TGGT1_315280-40	5
TGGT1_261430-338	5
TGGT1_293580-166	5
TGGT1_228660-1131	5
TGGT1_228660-1132	5
TGGT1_280410-279	5
TGGT1_250340-118	5
TGGT1_264770-40	5
TGGT1_221180-730	5
TGGT1_248610-365	5
TGGT1_297470-9	5
TGGT1_254390-483	5
TGGT1_226950-1273	5
TGGT1_254870-102	5
TGGT1_257680-113	5
TGGT1_206670-1703	5
TGGT1_221670-605	5
TGGT1_243460-460	5
TGGT1_222220-358	5
TGGT1_214110-296	5
TGGT1_288460-1780	5
TGGT1_230400-2096	5
TGGT1_307810-295	5
TGGT1_291180-257	5
TGGT1_240810-17	5
TGGT1_312100-474	5
TGGT1_228190-6	5
TGGT1_263580-346	5
TGGT1_203820-226	5
TGGT1_273560-540	5
TGGT1_276170-693	5
TGGT1_318140-656	5
TGGT1_221180-784	5
TGGT1_259980-169	5
TGGT1_297720-213	5
TGGT1_233190-74	5
TGGT1_230820-97	5
TGGT1_221390-322	5
TGGT1_237290-1805	5
TGGT1_221580-965	5
TGGT1_271100-946	5
TGGT1_208370-1054	5
TGGT1_312622-676	5
TGGT1_280690-145	5
TGGT1_273560-1431	5
TGGT1_307810-115	5
TGGT1_306020-5195	5
TGGT1_305180-1162	5
TGGT1_263510-137	5
TGGT1_205500-566	5
TGGT1_320100-870	5
TGGT1_217910-2006	5
TGGT1_291930-87	5
TGGT1_214880-343	5
TGGT1_218780-202	5
TGGT1_233010-654	5
TGGT1_255700-2001	5
TGGT1_250820-1107	5
TGGT1_216435-190	5
TGGT1_222220-62	5
TGGT1_219170-301	5
TGGT1_315270-239	5
TGGT1_288680-253	5
TGGT1_240300-666	5
TGGT1_254370-62	5
TGGT1_262935-554	5
TGGT1_247300-896	5
TGGT1_298610-831	5
TGGT1_244130-1114	5
TGGT1_233020-105	5
TGGT1_259870-935	5
TGGT1_253950-54	5
TGGT1_312622-673	5
TGGT1_214110-304	5
TGGT1_310570-57	5
TGGT1_281580-282	5
TGGT1_218600-714	5
TGGT1_257990-902	5
TGGT1_248610-607	5
TGGT1_223880-1547	5
TGGT1_293170-1429	5
TGGT1_315270-232	5
TGGT1_214260-1324	5
TGGT1_233010-645	5
TGGT1_300290-158	5
TGGT1_283510-54	5
TGGT1_214120-525	5
TGGT1_263360-1425	5
TGGT1_270865-1960	5
TGGT1_211720-752	5
TGGT1_253560-612	5
TGGT1_289100-177	5
TGGT1_261410-39	5
TGGT1_225790-173	5
TGGT1_257990-909	5
TGGT1_247000-116	5
TGGT1_320100-674	5
TGGT1_201140-980	5
TGGT1_253490-547	5
TGGT1_203690-1672	5
TGGT1_312140-486	5
TGGT1_221630-643	5
TGGT1_278830-873	5
TGGT1_279370-418	5
TGGT1_255300-1192	5
TGGT1_246740-299	5
TGGT1_309190-625	5
TGGT1_214880-38	5
TGGT1_276170-706	5
TGGT1_262390-899	5
TGGT1_315760-1073	5
TGGT1_310930-73	5
TGGT1_262935-192	5
TGGT1_224270-72	5
TGGT1_218810-161	5
TGGT1_206580-4033	5
TGGT1_293170-3172	5
TGGT1_311250-434	5
TGGT1_273370-713	5
TGGT1_314000-92	5
TGGT1_206690-333	5
TGGT1_221610-5	5
TGGT1_232080-2572	5
TGGT1_228720-171	5
TGGT1_205562-2827	5
TGGT1_240080-146	5
TGGT1_313910-380	5
TGGT1_321680-55	5
TGGT1_228200-168	5
TGGT1_215950-1047	5
TGGT1_275310-440	5
TGGT1_206590-240	5
TGGT1_257530-32	5
TGGT1_204120-293	5
TGGT1_293820-805	5
TGGT1_289650-108	5
TGGT1_260020-52	5
TGGT1_278440-2386	5
TGGT1_266970-110	5
TGGT1_289615-177	5
TGGT1_263440-269	5
TGGT1_316680-1724	5
TGGT1_304520-109	5
TGGT1_282070-572	5
TGGT1_271930-146	5
TGGT1_203910-246	5
TGGT1_263520-57	5
TGGT1_278440-2385	5
TGGT1_256060-367	5
TGGT1_271930-94	5
TGGT1_222230-201	5
TGGT1_282070-516	5
TGGT1_248740-833	5
TGGT1_257430-1236	5
TGGT1_236560-1278	5
TGGT1_209250-901	5
TGGT1_259630-27	5
TGGT1_251620-361	5
TGGT1_308890-208	5
TGGT1_312622-653	5
TGGT1_243450-397	5
TGGT1_230690-125	5
TGGT1_209100-585	5
TGGT1_236110-80	5
TGGT1_226250-682	5
TGGT1_221200A-615	5
TGGT1_213610-412	5
TGGT1_213610-414	5
TGGT1_240280-413	5
TGGT1_318570-101	5
TGGT1_287480-1353	5
TGGT1_233380-66	5
TGGT1_233220-1261	5
TGGT1_314430-355	5
TGGT1_304520-84	5
TGGT1_240540-421	5
TGGT1_259260-227	5
TGGT1_210300-363	5
TGGT1_215260-1111	5
TGGT1_277790-106	5
TGGT1_307040-1772	5
TGGT1_226250-670	5
TGGT1_258700-772	5
TGGT1_295410-774	5
TGGT1_294610-127	5
TGGT1_311920-621	5
TGGT1_244500-260	5
TGGT1_301270-3543	5
TGGT1_236530-40	5
TGGT1_261500-419	5
TGGT1_202490-1262	5
TGGT1_231440-184	5
TGGT1_259870-926	5
TGGT1_273560-1433	5
TGGT1_220900-458	5
TGGT1_246100-307	5
TGGT1_210380-208	5
TGGT1_265310-146	5
TGGT1_309050-21	5
TGGT1_276170-788	5
TGGT1_224260-3873	5
TGGT1_235470-21	5
TGGT1_235470-20	5
TGGT1_280700-36	5
TGGT1_310900-271	5
TGGT1_310900-277	5
TGGT1_218960-1789	5
TGGT1_263180-20	5
TGGT1_287970-632	5
TGGT1_232050-100	5
TGGT1_295710-6942	5
TGGT1_273560-1434	5
TGGT1_230690-1012	5
TGGT1_297400-412	5
TGGT1_238410-560	5
TGGT1_313910-383	5
TGGT1_233540-542	5
TGGT1_253880-329	5
TGGT1_218720-643	5
TGGT1_218760-6	5
TGGT1_208400B-313	5
TGGT1_239690-19	6
TGGT1_313910-378	6
TGGT1_306660-1700	6
TGGT1_293470-137	6
TGGT1_232030-139	6
TGGT1_293860-43	6
TGGT1_307860-2945	6
TGGT1_215210-672	6
TGGT1_231220-396	6
TGGT1_308860-140	6
TGGT1_295360-210	6
TGGT1_310220-1291	6
TGGT1_252430-502	6
TGGT1_293360-218	6
TGGT1_259870-1436	6
TGGT1_219460-1213	6
TGGT1_299060-550	6
TGGT1_269460-655	6
TGGT1_253940-386	6
TGGT1_221870-997	6
TGGT1_214970-62	6
TGGT1_219860-820	6
TGGT1_273560-575	6
TGGT1_289970-68	6
TGGT1_208580-235	6
TGGT1_209730-416	6
TGGT1_258470-111	6
TGGT1_238010-153	6
TGGT1_240810-12	6
TGGT1_263570-78	6
TGGT1_257530-56	6
TGGT1_209600-75	6
TGGT1_266830-1692	6
TGGT1_321620-613	6
TGGT1_265840-353	6
TGGT1_276170-575	6
TGGT1_224270-2688	6
TGGT1_237220-633	6
TGGT1_214260-1308	6
TGGT1_235170-283	6
TGGT1_247600-358	6
TGGT1_258030-1157	6
TGGT1_295400-385	6
TGGT1_230160-5	6
TGGT1_201720-135	6
TGGT1_213388-940	6
TGGT1_226430-193	6
TGGT1_264710-232	6
TGGT1_252430-500	6
TGGT1_314530-197	6
TGGT1_214090-1398	6
TGGT1_280690-144	6
TGGT1_318150-333	6
TGGT1_247600-361	6
TGGT1_295340-341	6
TGGT1_314780-1300	6
TGGT1_280610-251	6
TGGT1_230980-713	6
TGGT1_241880-148	6
TGGT1_289650-439	6
TGGT1_227610-2581	6
TGGT1_230400-1370	6
TGGT1_251770-1036	6
TGGT1_222230-1380	6
TGGT1_232030-102	6
TGGT1_242570-105	6
TGGT1_273070-409	6
TGGT1_269750-170	6
TGGT1_289350-442	6
TGGT1_258470-112	6
TGGT1_215530-91	6
TGGT1_230220-554	6
TGGT1_208070-1883	6
TGGT1_255310-528	6
TGGT1_271800-79	6
TGGT1_280610-255	6
TGGT1_260020-51	6
TGGT1_234230-1987	6
TGGT1_289680-207	6
TGGT1_278660-66	6
TGGT1_273760-497	6
TGGT1_257680-92	6
TGGT1_214320-508	6
TGGT1_295360-188	6
TGGT1_321620-750	6
TGGT1_219170-45	6
TGGT1_258710-790	6
TGGT1_258710-788	6
TGGT1_231220-394	6
TGGT1_264610-135	6
TGGT1_234560-945	6
TGGT1_293360-113	6
TGGT1_202540-659	6
TGGT1_271930-154	6
TGGT1_226850-486	6
TGGT1_232050-47	6
TGGT1_233260-39	6
TGGT1_228660-249	6
TGGT1_278530-132	6
TGGT1_261260A-49	6
TGGT1_218600-181	6
TGGT1_284780-492	6
TGGT1_273560-468	6
TGGT1_232080-10321	6
TGGT1_295360-220	6
TGGT1_209600-90	6
TGGT1_286590-103	6
TGGT1_250340-149	6
TGGT1_305050-102	6
TGGT1_314780-1089	6
TGGT1_247300-621	6
TGGT1_249380-36	6
TGGT1_306020-2790	6
TGGT1_224210-494	6
TGGT1_278660-83	6
TGGT1_246340-833	6
TGGT1_304720-5081	6
TGGT1_235150-96	6
TGGT1_267720-97	6
TGGT1_205750-360	6
TGGT1_289710-1055	6
TGGT1_254870-312	6
TGGT1_253940-367	6
TGGT1_233710-1376	6
TGGT1_228150-481	6
TGGT1_253440-1607	6
TGGT1_214440-308	6
TGGT1_218600-184	6
TGGT1_248510-5095	6
TGGT1_278660-79	6
TGGT1_295360-209	6
TGGT1_253060-96	6
TGGT1_305180-1315	6
TGGT1_202540-661	6
TGGT1_295360-194	6
TGGT1_266830-1942	6
TGGT1_266830-1946	6
TGGT1_319620-601	6
TGGT1_202460-584	6
TGGT1_310220-91	6
TGGT1_232030-105	6
TGGT1_215400-233	6
TGGT1_266720-105	6
TGGT1_295360-212	6
TGGT1_259200B-943	6
TGGT1_227320-316	6
TGGT1_212210-201	6
TGGT1_246690-105	6
TGGT1_269990-1284	6
TGGT1_254490-1511	6
TGGT1_289680-205	6
TGGT1_248740-829	6
TGGT1_281440-306	6
TGGT1_214840-805	6
TGGT1_277790-100	6
TGGT1_271740-139	6
TGGT1_202480-246	6
TGGT1_305860-31	6
TGGT1_258470-50	6
TGGT1_314450-202	6
TGGT1_212190-421	6
TGGT1_310220-355	6
TGGT1_206450-3517	6
TGGT1_318700-258	6
TGGT1_310220-998	6
TGGT1_220900-486	6
TGGT1_222960-1062	6
TGGT1_254390-658	6
TGGT1_246690-109	6
TGGT1_203080-151	6
TGGT1_313830-638	6
TGGT1_271970-304	6
TGGT1_238895-894	6
TGGT1_313670-615	6
TGGT1_256980-278	6
TGGT1_229640-701	6
TGGT1_224160-313	6
TGGT1_224160-315	6
TGGT1_318570-71	6
TGGT1_289880-968	6
TGGT1_310950-154	6
TGGT1_270930-2407	6
TGGT1_268200-152	6
TGGT1_313670-618	6
TGGT1_234900-424	6
TGGT1_215890-1222	6
TGGT1_240380-1541	6
TGGT1_227820-1450	6
TGGT1_222310-494	6
TGGT1_211630-127	6
TGGT1_210820-604	6
TGGT1_311070-1607	6
TGGT1_227350-1339	6
TGGT1_213610-594	6
TGGT1_262390-246	6
TGGT1_224150-673	6
TGGT1_223610-1154	6
TGGT1_219170-174	6
TGGT1_291180-2616	6
TGGT1_321500-87	6
TGGT1_256980-276	6
TGGT1_203690-2181	7
TGGT1_208400B-1491	7
TGGT1_306195-56	7
TGGT1_292950-139	7
TGGT1_283830-197	7
TGGT1_271380-205	7
TGGT1_254440-120	7
TGGT1_205320-646	7
TGGT1_205130-4364	7
TGGT1_237280-1460	7
TGGT1_268176-461	7
TGGT1_309910-1074	7
TGGT1_295710-2533	7
TGGT1_204160-965	7
TGGT1_253440-1362	7
TGGT1_246080-9	7
TGGT1_289570-703	7
TGGT1_313060-365	7
TGGT1_221400-1492	7
TGGT1_213610-565	7
TGGT1_232150-75	7
TGGT1_247700-217	7
TGGT1_222430-463	7
TGGT1_229290-696	7
TGGT1_291180-2246	7
TGGT1_230400-2136	7
TGGT1_293000-1799	7
TGGT1_306020-3660	7
TGGT1_254370-1519	7
TGGT1_289650-110	7
TGGT1_318570-56	7
TGGT1_266830-2211	7
TGGT1_283510-120	7
TGGT1_213790-550	7
TGGT1_254370-1814	7
TGGT1_309590-369	7
TGGT1_202840-563	7
TGGT1_213550-905	7
TGGT1_251630-264	7
TGGT1_240980-1174	7
TGGT1_210700-3794	7
TGGT1_321620-833	7
TGGT1_310220-87	7
TGGT1_237290-2062	7
TGGT1_309590-370	7
TGGT1_274130-1029	7
TGGT1_293360-42	7
TGGT1_304520-72	7
TGGT1_218960-1741	7
TGGT1_289100-167	7
TGGT1_207390-197	7
TGGT1_278660-101	7
TGGT1_255190-29	7
TGGT1_269460-1611	7
TGGT1_316150-891	7
TGGT1_266366-860	7
TGGT1_310220-85	7
TGGT1_292140-1075	7
TGGT1_267600-413	7
TGGT1_281580-263	7
TGGT1_309190-83	7
TGGT1_293740-73	7
TGGT1_209290-68	7
TGGT1_238390-294	7
TGGT1_305450-229	7
TGGT1_311920-1846	7
TGGT1_304630-4445	7
TGGT1_296010-294	7
TGGT1_205320-644	7
TGGT1_238390-499	7
TGGT1_225310-192	7
TGGT1_221710-528	7
TGGT1_209500-2818	7
TGGT1_267100-347	7
TGGT1_212820-863	7
TGGT1_254370-1158	7
TGGT1_318210-353	7
TGGT1_205320-337	7
TGGT1_297340-445	7
TGGT1_311920-1843	7
TGGT1_205320-683	7
TGGT1_293360-9	7
TGGT1_278660-103	7
TGGT1_311230-3724	7
TGGT1_311920-478	7
TGGT1_232370-944	7
TGGT1_222220-66	7
TGGT1_257430-1411	7
TGGT1_220910-1281	7
TGGT1_253700-790	7
TGGT1_321620-751	7
TGGT1_240220-292	7
TGGT1_291180-3256	7
TGGT1_254370-1057	7
TGGT1_219690-126	7
TGGT1_289880-207	7
TGGT1_261500-427	7
TGGT1_249860-186	7
TGGT1_309910-1171	7
TGGT1_225310-200	7
TGGT1_287230-45	7
TGGT1_289100-189	7
TGGT1_237260-136	7
TGGT1_213950-287	7
TGGT1_224260-731	7
TGGT1_255190-28	7
TGGT1_278660-100	7
TGGT1_216380-712	7
TGGT1_306660-4000	7
TGGT1_291180-2442	7
TGGT1_220360-1253	7
TGGT1_249550-732	7
TGGT1_233430-3352	7
TGGT1_316340-71	7
TGGT1_272030B-301	7
TGGT1_231640-219	7
TGGT1_295850-2639	7
TGGT1_212900-485	7
TGGT1_293360-45	7
TGGT1_292950-353	7
TGGT1_228730-963	7
TGGT1_306020-290	7
TGGT1_310170-163	7
TGGT1_254480-280	7
TGGT1_318210-351	7
TGGT1_289710-1239	7
TGGT1_315190-2769	7
TGGT1_292950-1178	7
TGGT1_203980-160	7
TGGT1_283510-58	7
TGGT1_241850-87	7
TGGT1_225310-188	7
TGGT1_247520-220	7
TGGT1_265090-1118	7
TGGT1_235160-1069	7
TGGT1_267720-1109	7
TGGT1_268990-1168	7
TGGT1_246510-15	7
TGGT1_321450-92	7
TGGT1_221630-1261	7
TGGT1_258470-59	7
TGGT1_273050-627	7
TGGT1_236270-8	7
TGGT1_311320-114	7
TGGT1_254940-1072	7
TGGT1_273310-67	7
TGGT1_280410-356	7
TGGT1_205130-4470	7
TGGT1_258870A-319	7
TGGT1_269260-8	7
TGGT1_214990-2021	7
TGGT1_298610-778	7
TGGT1_287170-174	7
TGGT1_306660-260	7
TGGT1_201120-1513	7
TGGT1_224210-1031	7
TGGT1_277760-379	7
TGGT1_278940-249	7
TGGT1_228210-76	7
TGGT1_231220-451	7
TGGT1_289330-1823	7
TGGT1_249620-146	7
TGGT1_240220-1160	7
TGGT1_291020-1226	7
TGGT1_291020-1228	7
TGGT1_269260-99	7
TGGT1_219690-127	7
TGGT1_212210-209	7
TGGT1_249550-662	7
TGGT1_301130-111	7
TGGT1_280410-174	7
TGGT1_220360-1255	7
TGGT1_233010-462	7
TGGT1_207920-301	7
TGGT1_218220-296	7
TGGT1_235980-73	7
TGGT1_311230-4250	7
TGGT1_246690-12	7
TGGT1_260240-543	7
TGGT1_205550-12	7
TGGT1_265090-1116	7
TGGT1_232970-846	7
TGGT1_232970-853	7
TGGT1_232970-848	7
TGGT1_225200-1297	7
TGGT1_238380-877	7
TGGT1_217555-97	7
TGGT1_270865-373	7
TGGT1_254370-4266	7
TGGT1_246080-13	7
TGGT1_285540-1020	7
TGGT1_209800-336	7
TGGT1_203300-190	7
TGGT1_278870-1482	7
TGGT1_277080-113	7
TGGT1_226470-1377	7
TGGT1_227610-3574	7
TGGT1_227610-3571	7
TGGT1_258470-69	7
TGGT1_291180-2429	7
TGGT1_240740-544	7
TGGT1_306020-7188	7
TGGT1_203510-158	7
TGGT1_231640-281	7
TGGT1_248420-39	7
TGGT1_237280-823	7
TGGT1_311480-158	7
TGGT1_238410-994	7
TGGT1_221870-985	7
TGGT1_232150-14	7
TGGT1_258350-906	7
TGGT1_301130-119	7
TGGT1_291180-3165	7
TGGT1_313590A-996	7
TGGT1_295620-29	7
TGGT1_211630-161	7
TGGT1_203780-45	7
TGGT1_219690-90	7
TGGT1_271120-329	7
TGGT1_219690-92	7
TGGT1_222220-388	7
TGGT1_254370-1527	7
TGGT1_216460-127	7
TGGT1_269990-52	7
TGGT1_260600-348	7
TGGT1_273905-15	7
TGGT1_235340-77	7
TGGT1_259260-113	8
TGGT1_218960-1737	8
TGGT1_298020-182	8
TGGT1_221350-71	8
TGGT1_265250-368	8
TGGT1_312100-461	8
TGGT1_208070-1882	8
TGGT1_209250-203	8
TGGT1_267730-133	8
TGGT1_262700-411	8
TGGT1_286230-148	8
TGGT1_273850-717	8
TGGT1_271930-155	8
TGGT1_286590-98	8
TGGT1_226660-1986	8
TGGT1_231210-427	8
TGGT1_232660-395	8
TGGT1_269150-324	8
TGGT1_228150-742	8
TGGT1_270865-1956	8
TGGT1_248740-835	8
TGGT1_306660-6105	8
TGGT1_234310-28	8
TGGT1_320080-280	8
TGGT1_205130-4309	8
TGGT1_264640-131	8
TGGT1_250820-1105	8
TGGT1_208370-1030	8
TGGT1_214260-1338	8
TGGT1_224660-1088	8
TGGT1_315760-2153	8
TGGT1_255190-876	8
TGGT1_263070-121	8
TGGT1_201900-202	8
TGGT1_234280-78	8
TGGT1_226340-1103	8
TGGT1_227820-1608	8
TGGT1_216220-680	8
TGGT1_213060-1483	8
TGGT1_226660-3720	8
TGGT1_313340-1091	8
TGGT1_235970-56	8
TGGT1_311230-2538	8
TGGT1_222430-447	8
TGGT1_232370-965	8
TGGT1_225340-741	8
TGGT1_310220-703	8
TGGT1_229640-715	8
TGGT1_227610-679	8
TGGT1_266366-705	8
TGGT1_227450-1815	8
TGGT1_212980-260	8
TGGT1_315720-151	8
TGGT1_203780-846	8
TGGT1_221950-212	8
TGGT1_232430-418	8
TGGT1_263520-54	8
TGGT1_315860-1952	8
TGGT1_207390-198	8
TGGT1_234280-149	8
TGGT1_239400-994	8
TGGT1_205130-4634	8
TGGT1_291180-3684	8
TGGT1_264030-117	8
TGGT1_294770-549	8
TGGT1_223095-571	8
TGGT1_305560-487	8
TGGT1_293190-149	8
TGGT1_304650-1621	8
TGGT1_304650-1619	8
TGGT1_313270-1947	8
TGGT1_234270-248	8
TGGT1_211710-157	8
TGGT1_261500-417	8
TGGT1_203380-548	8
TGGT1_272030B-249	8
TGGT1_300120-654	8
TGGT1_297830-44	8
TGGT1_294330-1143	8
TGGT1_223390-89	8
TGGT1_250790-376	8
TGGT1_223580-470	8
TGGT1_216190-1688	8
TGGT1_239410-1576	8
TGGT1_265280-846	8
TGGT1_221660-234	8
TGGT1_210830-823	8
TGGT1_294860-206	8
TGGT1_221400-1633	8
TGGT1_305180-1267	8
TGGT1_276170-630	8
TGGT1_233020-318	8
TGGT1_206690-365	8
TGGT1_248100-216	8
TGGT1_318710-136	8
TGGT1_292950-136	8
TGGT1_252340-705	8
TGGT1_226340-75	8
TGGT1_230710-1280	8
TGGT1_261500-466	8
TGGT1_248420-685	8
TGGT1_278830-38	8
TGGT1_280460-701	8
TGGT1_220090-204	8
TGGT1_269420-272	8
TGGT1_214090-1453	8
TGGT1_321620-828	8
TGGT1_231640-521	8
TGGT1_215700-709	8
TGGT1_248960-171	8
TGGT1_300120-647	8
TGGT1_291010-97	8
TGGT1_224270-678	8
TGGT1_237290-2057	8
TGGT1_240050-1456	8
TGGT1_240050-1458	8
TGGT1_298610-881	8
TGGT1_235150-88	8
TGGT1_226910-261	8
TGGT1_285650-1296	8
TGGT1_318710-151	8
TGGT1_207840-70	8
TGGT1_222050-1427	8
TGGT1_209210-1016	8
TGGT1_234970-208	8
TGGT1_316900-512	8
TGGT1_233380-710	8
TGGT1_233140-152	8
TGGT1_259200B-1400	8
TGGT1_229640-1186	8
TGGT1_224000-29	8
TGGT1_235380-404	8
TGGT1_216620-3581	8
TGGT1_235340-98	8
TGGT1_264090-2013	8
TGGT1_297720-1054	8
TGGT1_263070-117	8
TGGT1_280700-37	8
TGGT1_223390-17	8
TGGT1_208400B-1729	8
TGGT1_257350-398	8
TGGT1_221390-539	8
TGGT1_246740-146	8
TGGT1_254370-4270	8
TGGT1_202070-100	8
TGGT1_258470-89	8
TGGT1_267050-196	8
TGGT1_226470-2315	8
TGGT1_254420-159	8
TGGT1_214960-362	8
TGGT1_233870-699	8
TGGT1_254870-325	8
TGGT1_209250-903	8
TGGT1_206540-56	8
TGGT1_246940-80	8
TGGT1_213050-120	8
TGGT1_265310-128	8
TGGT1_227610-1142	8
TGGT1_290310-842	8
TGGT1_223880-909	8
TGGT1_223880-910	8
TGGT1_214260-1340	8
TGGT1_289070-1555	8
TGGT1_280660-8812	8
TGGT1_265250-378	8
TGGT1_310220-180	8
TGGT1_293000-672	8
TGGT1_256980-262	8
TGGT1_244040-1287	8
TGGT1_248740-1015	8
TGGT1_249390-174	8
TGGT1_288030-217	8
TGGT1_318440-687	8
TGGT1_282070-551	8
TGGT1_221180-741	8
TGGT1_246982-631	8
TGGT1_271460-459	8
TGGT1_269260-119	8
TGGT1_234470-407	8
TGGT1_313280-461	8
TGGT1_283830-199	8
TGGT1_319850-44	8
TGGT1_228230-1159	8
TGGT1_208500-671	8
TGGT1_225820-11	8
TGGT1_247195-2900	8
TGGT1_232780-275	8
TGGT1_270190-1136	8
TGGT1_312230-1366	8
TGGT1_273370-710	8
TGGT1_214090-1482	8
TGGT1_320100-656	8
TGGT1_245660-246	8
TGGT1_213610-678	8
TGGT1_246982-757	8
TGGT1_236080-347	8
TGGT1_294350-181	8
TGGT1_318760-75	8
TGGT1_223855-393	8
TGGT1_305200-106	8
TGGT1_221200A-616	8
TGGT1_320080-254	8
TGGT1_278130-838	8
TGGT1_301250-781	8
TGGT1_305250-44	8
TGGT1_262450-798	8
TGGT1_306190-302	8
TGGT1_208400B-1582	8
TGGT1_205130-3529	8
TGGT1_229640-1185	8
TGGT1_244040-1288	8
TGGT1_240220-1362	8
TGGT1_250790-177	8
TGGT1_294630-119	8
TGGT1_224890-308	8
TGGT1_225480-761	8
TGGT1_236560-991	8
TGGT1_211690-1458	8
TGGT1_310450-420	8
TGGT1_247600-48	8
TGGT1_305340-491	8
TGGT1_242810-707	8
TGGT1_287170-233	8
TGGT1_205380-6	8
TGGT1_257430-2202	8
TGGT1_209290-66	8
TGGT1_318440-1739	8
TGGT1_314740-91	8
TGGT1_304460-508	8
TGGT1_267810-13	8
TGGT1_283510-161	8
TGGT1_209100-587	8
TGGT1_203880-8	8
TGGT1_310900-1309	8
TGGT1_253700-781	8
TGGT1_250690-1836	8
TGGT1_250820-1063	8
TGGT1_271970-296	8
TGGT1_254480-277	8
TGGT1_310900-1307	8
TGGT1_305750-154	8
TGGT1_241850-320	8
TGGT1_235150-89	8
TGGT1_224530-57	8
TGGT1_204160-1420	8
TGGT1_220270-399	8
TGGT1_209250-501	8
TGGT1_301250-651	8
TGGT1_276170-753	8
TGGT1_221180-725	8
TGGT1_210300-582	8
TGGT1_240980-1177	8
TGGT1_253440-102	8
TGGT1_313270-320	8
TGGT1_261260A-51	8
TGGT1_265250-370	8
TGGT1_220510-549	8
TGGT1_219700-78	8
TGGT1_232660-405	8
TGGT1_315080-213	8
TGGT1_223070-131	8
TGGT1_211710-155	8
TGGT1_315580-1105	8
TGGT1_259200B-845	8
TGGT1_289650-101	8
TGGT1_310170-166	8
TGGT1_257990-905	8
TGGT1_290720-110	8
TGGT1_316730-1374	8
TGGT1_201670-188	8
TGGT1_264950-298	8
TGGT1_203480-345	8
TGGT1_238390-763	8
TGGT1_321340-2415	8
TGGT1_307850-484	8
TGGT1_262620-15	8
TGGT1_258780-32	8
TGGT1_203910-593	8
TGGT1_261230-1309	8
TGGT1_210430-1347	8
TGGT1_210700-2319	8
TGGT1_235750-359	8
TGGT1_290170-518	8
TGGT1_230210-548	8
TGGT1_310220-534	8
TGGT1_203690-897	8
TGGT1_253440-101	8
TGGT1_214440-95	8
TGGT1_234270-1367	8
TGGT1_210700-4266	8
TGGT1_292120-436	8
TGGT1_208090-179	8
TGGT1_300200-147	8
TGGT1_219690-133	8
TGGT1_298610-548	8
TGGT1_265250-372	8
TGGT1_245660-244	8
TGGT1_209000-4315	8
TGGT1_228750-799	8
TGGT1_295850-2216	8
TGGT1_320690-358	8
TGGT1_292200-206	8
TGGT1_312700-1986	8
TGGT1_246600-739	8
TGGT1_230950-2226	8
TGGT1_315210-21	8
TGGT1_282220-571	8
TGGT1_230880-497	8
TGGT1_235160-488	8
TGGT1_321440-1243	8
TGGT1_299080-861	8
TGGT1_228660-2791	8
TGGT1_228200-203	8
TGGT1_212090-67	8
TGGT1_236040-425	8
TGGT1_224260-169	8
TGGT1_263420-867	8
TGGT1_248420-14	8
TGGT1_271380-919	8
TGGT1_202250-385	8
TGGT1_305800-22	8
TGGT1_227270-242	8
TGGT1_262150-226	8
TGGT1_273070-443	8
TGGT1_311250-1360	8
TGGT1_204540-154	8
TGGT1_220270-406	8
TGGT1_257550-993	8
TGGT1_272400-8	8
TGGT1_313860-2515	8
TGGT1_242090-764	8
TGGT1_205320-701	8
TGGT1_291620-1102	8
TGGT1_263000-1097	8
TGGT1_248700-200	8
TGGT1_295850-1501	8
TGGT1_277710-350	8
TGGT1_254480-474	8
TGGT1_254480-475	8
TGGT1_245640-25	8
TGGT1_240980-261	8
TGGT1_220900-150	8
TGGT1_236110-57	8
TGGT1_291820-238	8
TGGT1_313480-1008	8
TGGT1_260580-623	8
TGGT1_270930-2409	8
TGGT1_226250-164	8
TGGT1_228200-88	8
TGGT1_252430-455	8
TGGT1_214990-2023	8
TGGT1_312580-892	8
TGGT1_227030-8	8
TGGT1_219690-128	8
TGGT1_316340-56	8
TGGT1_232730-44	8
TGGT1_209450-186	8
TGGT1_214090-1113	8
TGGT1_230940-587	8
TGGT1_205380-4	8
TGGT1_259040-124	8
TGGT1_202460-280	8
TGGT1_270760-1222	8
TGGT1_220900-461	8
TGGT1_259200B-172	8
TGGT1_309190-562	8
TGGT1_267100-355	8
TGGT1_267650-1555	8
TGGT1_202890-212	8
TGGT1_230580-194	8
TGGT1_219630-321	8
TGGT1_227450-68	8
TGGT1_319880-1111	8
TGGT1_255240-20	8
TGGT1_230400-1385	8
TGGT1_204160-1548	8
TGGT1_277910-1163	8
TGGT1_221940-373	8
TGGT1_250820-38	8
TGGT1_289615-49	8
TGGT1_289615-52	8
TGGT1_219760-164	8
TGGT1_247540-632	8
TGGT1_313670-687	8
TGGT1_233010-680	8
TGGT1_248700-208	8
TGGT1_259980-186	8
TGGT1_233220-1426	8
TGGT1_237210-297	8
TGGT1_318570-80	8
TGGT1_218580-1804	8
TGGT1_270865-1973	8
TGGT1_249780-258	8
TGGT1_213392-527	8
TGGT1_310900-679	8
TGGT1_241160-62	8
TGGT1_241880-172	8
TGGT1_263360-1312	8
TGGT1_208420-208	8
TGGT1_231220-324	8
TGGT1_313430-3668	8
TGGT1_286160B-466	8
TGGT1_254420-681	8
TGGT1_311790-209	8
TGGT1_230690-214	8
TGGT1_264090-1969	8
TGGT1_212800-186	8
TGGT1_216950-216	8
TGGT1_260200-7	8
TGGT1_220900-172	8
TGGT1_222710-320	8
TGGT1_313670-629	8
TGGT1_293360-3	8
TGGT1_254950-655	8
TGGT1_224210-1117	8
TGGT1_220270-402	8
TGGT1_298610-1350	8
TGGT1_268370-1343	8
TGGT1_242830-1961	8
TGGT1_269460-537	8
TGGT1_269460-539	8
TGGT1_251740-1846	8
TGGT1_254940-2334	8
TGGT1_206380-590	8
TGGT1_203665-8202	8
TGGT1_312065-1666	8
TGGT1_202460-279	8
TGGT1_264760-405	8
TGGT1_217555-77	8
TGGT1_238895-676	8
TGGT1_232340-276	8
TGGT1_228230-1161	8
TGGT1_247390-253	8
TGGT1_462965-2341	8
TGGT1_269460-734	8
TGGT1_295710-6850	8
TGGT1_320690-333	8
TGGT1_218730-127	8
TGGT1_226250-712	8
TGGT1_237020-1088	8
TGGT1_252880B-1075	8
TGGT1_202900-524	8
TGGT1_291950-444	8
TGGT1_222220-233	8
TGGT1_210700-7301	8
TGGT1_210700-7302	8
TGGT1_246100-306	8
TGGT1_203180-3818	8
TGGT1_201140-97	8
TGGT1_263360-1382	8
TGGT1_257430-1408	8
TGGT1_259200B-835	8
TGGT1_206450-1020	8
TGGT1_267720-96	9
TGGT1_221400-1639	9
TGGT1_234670-314	9
TGGT1_307860-3715	9
TGGT1_290720-112	9
TGGT1_250730-87	9
TGGT1_221670-917	9
TGGT1_284050-2179	9
TGGT1_221180-781	9
TGGT1_214990-1912	9
TGGT1_291950-38	9
TGGT1_258240-591	9
TGGT1_259200B-932	9
TGGT1_295710-6157	9
TGGT1_235350-474	9
TGGT1_290580-508	9
TGGT1_290580-509	9
TGGT1_226620-1238	9
TGGT1_292190-328	9
TGGT1_289570-699	9
TGGT1_271430-209	9
TGGT1_208340-482	9
TGGT1_212220-61	9
TGGT1_221400-1635	9
TGGT1_243460-167	9
TGGT1_259220-760	9
TGGT1_273850-716	9
TGGT1_315610-36	9
TGGT1_229490-783	9
TGGT1_258240-595	9
TGGT1_257350-30	9
TGGT1_230860-408	9
TGGT1_256980-340	9
TGGT1_234970-913	9
TGGT1_209600-112	9
TGGT1_230890-89	9
TGGT1_311230-2537	9
TGGT1_208970-135	9
TGGT1_254390-474	9
TGGT1_263180-27	9
TGGT1_260200-533	9
TGGT1_209250-286	9
TGGT1_239400-996	9
TGGT1_242570-130	9
TGGT1_206590-780	9
TGGT1_226020-549	9
TGGT1_209730-1078	9
TGGT1_276900-242	9
TGGT1_232620-146	9
TGGT1_316340-75	9
TGGT1_278830-876	9
TGGT1_220510-286	9
TGGT1_283550-478	9
TGGT1_264650-611	9
TGGT1_228150-1097	9
TGGT1_293860-45	9
TGGT1_224070-1014	9
TGGT1_216020-347	9
TGGT1_238040A-24	9
TGGT1_248420-420	9
TGGT1_252430-179	9
TGGT1_315270-192	9
TGGT1_214320-526	9
TGGT1_264890-1697	9
TGGT1_291300-209	9
TGGT1_228670-586	9
TGGT1_221720-2727	9
TGGT1_237570-145	9
TGGT1_310900-1368	9
TGGT1_239410-2154	9
TGGT1_238510-387	9
TGGT1_252430-342	9
TGGT1_210300-893	9
TGGT1_210300-896	9
TGGT1_243410-307	9
TGGT1_219170-107	9
TGGT1_289615-122	9
TGGT1_261680-1082	9
TGGT1_203880-6	9
TGGT1_243450-394	9
TGGT1_258080-823	9
TGGT1_230000-2334	9
TGGT1_284050-2330	9
TGGT1_284050-2331	9
TGGT1_258030-1159	9
TGGT1_205558-92	9
TGGT1_219800-19	9
TGGT1_278130-671	9
TGGT1_295620-1135	9
TGGT1_295360-161	9
TGGT1_202550-1584	9
TGGT1_265190-65	9
TGGT1_203910-592	9
TGGT1_213350-143	9
TGGT1_258540-2529	9
TGGT1_216130-193	9
TGGT1_291180-3559	9
TGGT1_238390-1735	9
TGGT1_306660-4580	9
TGGT1_306300-373	9
TGGT1_272640-94	9
TGGT1_290720-845	9
TGGT1_306430-405	9
TGGT1_210810-103	9
TGGT1_252430-341	9
TGGT1_221200A-107	9
TGGT1_270510-297	9
TGGT1_214260-1309	9
TGGT1_257430-1057	9
TGGT1_209000-4530	9
TGGT1_261230-297	9
TGGT1_306430-187	9
TGGT1_273070-442	9
TGGT1_295710-5226	9
TGGT1_246600-914	9
TGGT1_260600-1099	9
TGGT1_236970-94	9
TGGT1_251630-390	9
TGGT1_221200B-1212	9
TGGT1_235470-29	9
TGGT1_249390-128	9
TGGT1_273690-39	9
TGGT1_257530-24	9
TGGT1_210820-725	9
TGGT1_293820-579	9
TGGT1_248420-54	9
TGGT1_275990-32	9
TGGT1_201140-979	9
TGGT1_227820-1434	9
TGGT1_252430-336	9
TGGT1_289080-1023	9
TGGT1_228200-141	9
TGGT1_293860-56	9
TGGT1_239410-2153	9
TGGT1_261580-132	9
TGGT1_292320-473	9
TGGT1_255700-1852	9
TGGT1_265420-156	9
TGGT1_249390-137	9
TGGT1_301390-288	9
TGGT1_294860-1913	9
TGGT1_321300-216	9
TGGT1_219710-144	9
TGGT1_271970-292	9
TGGT1_209210-1291	9
TGGT1_219460-29	9
TGGT1_224260-3730	9
TGGT1_305920-183	9
TGGT1_277710-349	9
TGGT1_311070-2023	9
TGGT1_211630-25	9
TGGT1_211630-22	9
TGGT1_270865-1706	9
TGGT1_313860-2141	9
TGGT1_218960-1690	9
TGGT1_228120-3669	9
TGGT1_280370-211	9
TGGT1_211720-1189	9
TGGT1_217360-134	9
TGGT1_272640-33	9
TGGT1_203820-694	9
TGGT1_232370-466	9
TGGT1_216460-357	9
TGGT1_221570-224	9
TGGT1_280410-319	9
TGGT1_306660-4002	9
TGGT1_239620-213	9
TGGT1_206690-367	9
TGGT1_290720-108	9
TGGT1_208370-1029	9
TGGT1_291180-2237	9
TGGT1_234410-1983	9
TGGT1_234410-1986	9
TGGT1_221870-1033	9
TGGT1_235478-330	9
TGGT1_217770-535	9
TGGT1_306020-2807	9
TGGT1_267660-123	9
TGGT1_272640-23	9
TGGT1_264650-676	9
TGGT1_261022-1460	9
TGGT1_216730-1023	9
TGGT1_220450-290	9
TGGT1_256830-719	9
TGGT1_253640-24	9
TGGT1_209440-787	9
TGGT1_261022-1461	9
TGGT1_239410-1658	9
TGGT1_255410-56	9
TGGT1_226470-1879	9
TGGT1_229260-2738	9
TGGT1_280370-309	9
TGGT1_295710-2537	9
TGGT1_318430-425	9
TGGT1_242570-136	9
TGGT1_228770-537	9
TGGT1_245730-1968	9
TGGT1_311880-438	9
TGGT1_234610-66	9
TGGT1_228100-648	9
TGGT1_202460-122	9
TGGT1_314700-217	9
TGGT1_295060-243	9
TGGT1_222310-495	9
TGGT1_229640-646	9
TGGT1_214320-538	9
TGGT1_209000-4365	9
TGGT1_314470-57	9
TGGT1_273090-10	9
TGGT1_253700-528	9
TGGT1_305590-1451	9
TGGT1_278660-166	9
TGGT1_240860-275	9
TGGT1_294610-845	9
TGGT1_293860-50	9
TGGT1_254950-1162	9
TGGT1_264760-431	9
TGGT1_227610-2240	9
TGGT1_271380-995	9
TGGT1_230940-703	9
TGGT1_290950-1125	9
TGGT1_319610-2476	9
TGGT1_225000-1452	9
TGGT1_245580-355	9
TGGT1_225690-1016	9
TGGT1_258540-2356	9
TGGT1_279380-221	9
TGGT1_312100-460	9
TGGT1_230940-373	9
TGGT1_293360-12	9
TGGT1_313370-750	9
TGGT1_228660-2611	9
TGGT1_293300-87	9
TGGT1_311480-266	9
TGGT1_284780-773	9
TGGT1_267390-33	9
TGGT1_227660-29	9
TGGT1_254870-104	9
TGGT1_243960-378	9
TGGT1_312700-1573	9
TGGT1_258540-2358	9
TGGT1_312622-651	9
TGGT1_301450-1679	9
TGGT1_315950-1139	9
TGGT1_214220-205	10
TGGT1_280700-123	10
TGGT1_261740-119	10
TGGT1_321450-3042	10
TGGT1_366480-559	10
TGGT1_236040-424	10
TGGT1_233220-1235	10
TGGT1_271030-871	10
TGGT1_254940-1199	10
TGGT1_222220-49	10
TGGT1_265770-1723	10
TGGT1_222220-51	10
TGGT1_258870A-416	10
TGGT1_254940-1073	10
TGGT1_238390-778	10
TGGT1_241840-398	10
TGGT1_310150-843	10
TGGT1_221470-378	10
TGGT1_249300-301	10
TGGT1_318210-445	10
TGGT1_208400B-1676	10
TGGT1_231960-399	10
TGGT1_229280-77	10
TGGT1_208390-409	10
TGGT1_237410-168	10
TGGT1_237410-172	10
TGGT1_237410-171	10
TGGT1_283830-159	10
TGGT1_214990-2825	10
TGGT1_259870-547	10
TGGT1_238390-775	10
TGGT1_310900-280	10
TGGT1_248700-255	10
[truncated: 359 more rows]

## Sheet: DOWN-regulated clusters
Gene ID	Cluster
TGGT1_247600-362	1
TGGT1_264860-2037	1
TGGT1_264860-2036	1
TGGT1_253940-367	1
TGGT1_306020-2800	1
TGGT1_301450-1679	1
TGGT1_206630-386	1
TGGT1_248740-829	1
TGGT1_202480-246	1
TGGT1_313270-542	1
TGGT1_310220-355	1
TGGT1_232150-43	1
TGGT1_318700-258	1
TGGT1_310220-998	1
TGGT1_226050-314	1
TGGT1_313370-1280	1
TGGT1_203080-151	1
TGGT1_313670-615	1
TGGT1_229640-701	1
TGGT1_318570-71	1
TGGT1_310950-154	1
TGGT1_273970-48	1
TGGT1_268200-152	1
TGGT1_268200-145	1
TGGT1_313670-618	1
TGGT1_254870-323	1
TGGT1_217770-1410	1
TGGT1_278440-308	1
TGGT1_228150-492	1
TGGT1_232120-637	1
TGGT1_263510-1616	1
TGGT1_223610-1154	1
TGGT1_219170-174	1
TGGT1_321500-87	1
TGGT1_258480-1082	2
TGGT1_308090-59	2
TGGT1_214840-1649	2
TGGT1_249550-315	2
TGGT1_203050-1626	2
TGGT1_203050-1627	2
TGGT1_275480-479	2
TGGT1_294280-180	2
TGGT1_286600-294	2
TGGT1_295360-165	2
TGGT1_240980-405	2
TGGT1_229005-9	2
TGGT1_216430-1373	2
TGGT1_216430-1374	2
TGGT1_318390-313	2
TGGT1_233870-1201	2
TGGT1_233870-1204	2
TGGT1_233870-1208	2
TGGT1_315270-491	2
TGGT1_209500-618	2
TGGT1_213030-136	2
TGGT1_318160-137	2
TGGT1_262750-251	2
TGGT1_228390-317	2
TGGT1_228390-318	2
TGGT1_313300-138	2
TGGT1_320490-1126	2
TGGT1_201150-284	3
TGGT1_255190-888	3
TGGT1_255190-899	3
TGGT1_254940-1162	3
TGGT1_232600-665	3
TGGT1_221390-753	3
TGGT1_264090-2053	3
TGGT1_266720-105	3
TGGT1_291620-1482	3
TGGT1_216620-2391	3
TGGT1_315750-80	3
TGGT1_265520-53	3
TGGT1_318710-507	3
TGGT1_215700-1818	3
TGGT1_219270-352	3
TGGT1_258090-637	3
TGGT1_212190-421	3
TGGT1_200360-39	3
TGGT1_254210-959	3
TGGT1_313830-638	3
TGGT1_213392-807	3
TGGT1_316650-804	3
TGGT1_257040-32	3
TGGT1_234390-305	3
TGGT1_213610-423	3
TGGT1_233120-2294	3
TGGT1_208570-725	3
TGGT1_263720-77	3
TGGT1_228750-1098	3
TGGT1_275650-68	4
TGGT1_247020-5	4
TGGT1_247020-6	4
TGGT1_264820-416	4
TGGT1_264820-417	4
TGGT1_224870-6425	4
TGGT1_257580-573	4
TGGT1_315860-2821	4
TGGT1_219630-324	4
TGGT1_239010-527	4
TGGT1_211460-577	4
TGGT1_211460-576	4
TGGT1_221990-322	4
TGGT1_304700-1044	4
TGGT1_248460-205	4
TGGT1_273200-535	4
TGGT1_266090-444	4
TGGT1_247520-244	4
TGGT1_240810-552	4
TGGT1_242625-4637	4
TGGT1_239400-727	4
TGGT1_253560-1013	4
TGGT1_253560-1014	4
TGGT1_288940-5197	4
TGGT1_224480-1229	4
TGGT1_264752-1174	4
TGGT1_220950-282	4
TGGT1_201230-1130	4
TGGT1_312100-426	4
TGGT1_234280-1035	4
TGGT1_293370-594	4
TGGT1_209500-121	4
TGGT1_209500-127	4
TGGT1_243200-520	4
TGGT1_289330-136	4
TGGT1_211040-30	4
TGGT1_272030B-17	4
TGGT1_315750-36	4
TGGT1_247440-292	4
TGGT1_218580-1829	4
TGGT1_262730-196	4
TGGT1_202410-567	4
TGGT1_230690-1184	4
TGGT1_234270-1226	4
TGGT1_289820-908	4
TGGT1_313340-1174	4
TGGT1_310780-278	4
TGGT1_310780-285	4
TGGT1_304490-294	4
TGGT1_310900-224	4
TGGT1_213392-2231	4
TGGT1_220910-1458	4
TGGT1_202780-86	4
TGGT1_309250-2671	4
TGGT1_294710-1094	4
TGGT1_304490-292	4
TGGT1_254420-510	4
TGGT1_254420-514	4
TGGT1_305750-304	4
TGGT1_206450-859	4
TGGT1_226550-303	5
TGGT1_226550-310	5
TGGT1_230340-125	5
TGGT1_287170-163	5
TGGT1_238390-1570	5
TGGT1_301250-237	5
TGGT1_241880-91	5
TGGT1_241880-94	5
TGGT1_214320-17	5
TGGT1_231170-1212	5
TGGT1_271880-708	5
TGGT1_207120-2895	5
TGGT1_254470-168	5
TGGT1_312065-150	5
TGGT1_254940-1452	5
TGGT1_319530-392	5
TGGT1_205562-5174	5
TGGT1_252430-412	5
TGGT1_272710-2659	5
TGGT1_277740-291	5
TGGT1_321450-4188	5
TGGT1_410370-148	5
TGGT1_231070-381	5
TGGT1_240980-757	5
TGGT1_240980-758	5
TGGT1_240980-761	5
TGGT1_231160-95	5
TGGT1_312622-616	5
TGGT1_227900-677	5
TGGT1_301410-652	5
TGGT1_217050-433	5
TGGT1_245490-652	5
TGGT1_214840-272	5
TGGT1_237210-727	5
TGGT1_313370-1041	5
TGGT1_226430-9	5
TGGT1_241850-330	5
TGGT1_213910-353	5
TGGT1_312622-613	5
TGGT1_293300-94	5
TGGT1_288360-357	5
TGGT1_202070-7180	5
TGGT1_202070-7181	5
TGGT1_214990-1616	5
TGGT1_214990-1617	5
TGGT1_202760-83	5
TGGT1_245580-2099	5
TGGT1_245580-2100	5
TGGT1_297800-421	5
TGGT1_209910-31	5
TGGT1_410370-150	5
TGGT1_313860-171	5
TGGT1_214970-376	5
TGGT1_214970-377	5
TGGT1_252880B-538	5
TGGT1_222220-108	5
TGGT1_313440-296	5
TGGT1_252340-1191	5
TGGT1_234280-167	5
TGGT1_314740-663	5
TGGT1_234490-410	5
TGGT1_288840-254	5
TGGT1_270940-488	5
TGGT1_220240-420	5
TGGT1_293000-1259	5
TGGT1_251620-527	5
TGGT1_240070-55	5
TGGT1_289330-1923	5
TGGT1_259950-292	5
TGGT1_259950-296	5
TGGT1_288750-42	5
TGGT1_237015-188	5
TGGT1_218600-688	5
TGGT1_219710-141	5
TGGT1_208050-1083	5
TGGT1_265330-214	5
TGGT1_244200-174	6
TGGT1_270865-1446	6
TGGT1_206590-431	6
TGGT1_231640-37	6
TGGT1_290940-231	6
TGGT1_206450-2059	6
TGGT1_202840-877	6
TGGT1_202840-881	6
TGGT1_289880-251	6
TGGT1_261480-320	6
TGGT1_308860-236	6
TGGT1_205510-469	6
TGGT1_208400B-920	6
TGGT1_238150-342	6
TGGT1_249350-93	6
TGGT1_253540-474	6
TGGT1_260520-182	6
TGGT1_265520-403	6
TGGT1_230180-399	6
TGGT1_288930-195	6
TGGT1_225690-1593	6
TGGT1_311470-172	6
TGGT1_206450-2056	6
TGGT1_235340-141	6
TGGT1_221180-761	6
TGGT1_300120-481	6
TGGT1_225108-746	6
TGGT1_225108-748	6
TGGT1_225108-753	6
TGGT1_235930-137	6
TGGT1_232210-32	6
TGGT1_214340-151	6
TGGT1_230980-523	6
TGGT1_231630-316	6
TGGT1_225690-1590	6
TGGT1_230420-402	6
TGGT1_209910-33	6
TGGT1_310410-1573	6
TGGT1_313430-3234	6
TGGT1_289320-62	6
TGGT1_289320-63	6
TGGT1_225125-1264	6
TGGT1_212780-542	6
TGGT1_209910-39	6
TGGT1_300120-479	6
TGGT1_289190-1204	6
TGGT1_239740-123	6
TGGT1_269620-493	7
TGGT1_213040-325	7
TGGT1_233160-611	7
TGGT1_237280-781	7
TGGT1_218730-186	7
TGGT1_212780-936	7
TGGT1_238880-394	7
TGGT1_295620-688	7
TGGT1_313910-389	7
TGGT1_280370-137	7
TGGT1_260540-461	7
TGGT1_306430-362	7
TGGT1_288890-134	7
TGGT1_207370-666	7
TGGT1_273800-1634	7
TGGT1_237280-241	7
TGGT1_240220-345	7
TGGT1_260540-393	7
TGGT1_206590-133	7
TGGT1_247040-117	7
TGGT1_244040-1343	7
TGGT1_292950-1293	7
TGGT1_229650-276	7
TGGT1_293550-570	7
TGGT1_265250-355	7
TGGT1_203910-1071	7
TGGT1_315080-494	7
TGGT1_228150-324	7
TGGT1_244470-930	7
TGGT1_228360-25	7
TGGT1_247700-2786	7
TGGT1_214260-1343	7
TGGT1_211680-178	8
TGGT1_231170-1213	8
TGGT1_226470-10	8
TGGT1_226470-7	8
TGGT1_268770-701	8
TGGT1_220510-287	8
TGGT1_243770-63	8
TGGT1_243770-64	8
TGGT1_243770-65	8
TGGT1_243770-67	8
TGGT1_411430-398	8
TGGT1_253910-110	9
TGGT1_258700-54	9
TGGT1_206590-130	9
TGGT1_206580-833	9
TGGT1_295850-79	9
TGGT1_230940-365	9
TGGT1_253910-106	9
TGGT1_234900-1969	9
TGGT1_254370-868	9
TGGT1_318440-1977	9
TGGT1_280700-32	9
TGGT1_253100-510	9
TGGT1_283510-132	9
TGGT1_218730-188	9
TGGT1_237280-564	9
TGGT1_316650-774	9
TGGT1_224540A-1788	9
TGGT1_285650-1992	9
TGGT1_250700-609	9
TGGT1_226990-512	9
TGGT1_230940-466	9
TGGT1_206590-129	9
TGGT1_253140-642	9
TGGT1_311480-303	9
TGGT1_279320-254	9
TGGT1_203150-390	9
TGGT1_206590-134	9
TGGT1_295850-293	9
TGGT1_221710-538	9
TGGT1_226030-194	9
TGGT1_250820-1116	9
TGGT1_269180-1670	9
TGGT1_217510-17	9
TGGT1_250700-620	9
TGGT1_278030-200	9
TGGT1_248110-63	9
TGGT1_221540-817	9
TGGT1_311230-3749	9
TGGT1_226030-190	9
TGGT1_271970-288	9
TGGT1_299780-447	9
TGGT1_310900-1421	9
TGGT1_297210-3758	9
TGGT1_297210-3759	9
TGGT1_239400-75	9
TGGT1_213610-477	9
TGGT1_239410-2235	9
TGGT1_226030-188	9
TGGT1_203910-393	9
TGGT1_313580-205	10
TGGT1_320100-125	10
TGGT1_313580-202	10
TGGT1_236850-81	10
TGGT1_311230-3852	10
TGGT1_214140-324	10
TGGT1_240980-514	10
TGGT1_286470-166	10
TGGT1_315750-97	10
TGGT1_298610-602	10
TGGT1_240980-466	10
TGGT1_230940-615	10
TGGT1_250850-294	10

## Sheet: CDPK3dep UP-regulated clusters
Gene ID	Cluster
TGGT1_230820-135	A
TGGT1_242570-33	A
TGGT1_226980-77	A
TGGT1_316340-79	A
TGGT1_311730-688	A
TGGT1_310420-41	A
TGGT1_249390-113	A
TGGT1_321620-748	A
TGGT1_248340-219	A
TGGT1_248420-35	A
TGGT1_248720-150	A
TGGT1_225560-815	A
TGGT1_305180-1249	A
TGGT1_311400-152	A
TGGT1_240890-112	A
TGGT1_245640-65	A
TGGT1_263070-240	A
TGGT1_204160-980	A
TGGT1_321450-85	A
TGGT1_280550-204	A
TGGT1_295360-190	B
TGGT1_233380-71	B
TGGT1_212190-63	B
TGGT1_258470-124	B
TGGT1_242260-1003	B
TGGT1_249390-1200	B
TGGT1_311010-134	B
TGGT1_213900-1117	B
TGGT1_291180-2560	B
TGGT1_318440-1741	B
TGGT1_249390-112	B
TGGT1_254870-125	B
TGGT1_231210-566	B
TGGT1_216460-548	B
TGGT1_294730-1764	B
TGGT1_218810-168	B
TGGT1_261940-7	B
TGGT1_205460-153	B
TGGT1_226340-1071	B
TGGT1_295360-134	B
TGGT1_214840-1781	B
TGGT1_265090-1302	B
TGGT1_216460-547	B
TGGT1_249390-114	B
TGGT1_243390-279	B
TGGT1_318570-54	B
TGGT1_212210-164	B
TGGT1_249390-106	B
TGGT1_265250-537	B
TGGT1_287970-729	B
TGGT1_316680-1335	B
TGGT1_226960-5	B
TGGT1_221940-402	B
TGGT1_272550-1767	B
TGGT1_287230-43	B
TGGT1_291180-3541	B
TGGT1_313910-378	C
TGGT1_228690-1196	C
TGGT1_293360-154	C
TGGT1_226660-1777	C
TGGT1_200360-152	C
TGGT1_248830-103	C
TGGT1_250820-1114	C
TGGT1_292120-411	C
TGGT1_313830-1136	C
TGGT1_221670-599	C
TGGT1_311480-228	C
TGGT1_288800-499	C
TGGT1_212210-201	C
TGGT1_235170-962	C
TGGT1_252430-177	C
TGGT1_222230-1379	C
TGGT1_231640-219	C
TGGT1_247600-87	C
TGGT1_315270-88	C
TGGT1_270865-367	C
TGGT1_318210-351	C
TGGT1_305450-508	C
TGGT1_248940-56	C
TGGT1_254390-489	C
TGGT1_306190-95	C
TGGT1_293470-389	C
TGGT1_209240-424	C
TGGT1_220900-486	C
TGGT1_267300-78	C
TGGT1_259630-40	C
TGGT1_305540-202	C
TGGT1_216080-57	C
TGGT1_211630-60	C
TGGT1_220260-369	C
TGGT1_314070-71	C
TGGT1_285290-219	C
TGGT1_218220-296	C
TGGT1_300120-588	C
TGGT1_272400-6	C
TGGT1_321680-323	C
TGGT1_306020-955	C
TGGT1_271380-474	C
TGGT1_210700-8134	C
TGGT1_206690-338	C
TGGT1_230400-1803	C
TGGT1_232150-73	C
TGGT1_222310-494	C
TGGT1_296010-333	C
TGGT1_227610-2851	C
TGGT1_228340-747	C
TGGT1_246090-308	C
TGGT1_216260-336	C
TGGT1_314390-246	C
TGGT1_206590-162	C
TGGT1_220600-438	C
TGGT1_269290-2437	C
TGGT1_313590A-996	C
TGGT1_213610-594	C
TGGT1_277790-959	C
TGGT1_277790-960	C
TGGT1_270865-1951	C
TGGT1_211630-161	C
TGGT1_310900-273	C
TGGT1_269180-1405	C
TGGT1_216460-127	C
TGGT1_260600-348	C
TGGT1_212980-358	C
TGGT1_264640-128	C
TGGT1_246600-1001	C
TGGT1_246600-999	C
TGGT1_271380-487	C
TGGT1_256980-276	C
TGGT1_215210-672	D
TGGT1_231220-396	D
TGGT1_295360-210	D
TGGT1_252430-502	D
TGGT1_208580-235	D
TGGT1_240810-12	D
TGGT1_209600-75	D
TGGT1_252430-500	D
TGGT1_222220-62	D
TGGT1_269750-170	D
TGGT1_230220-554	D
TGGT1_280610-255	D
TGGT1_289680-207	D
TGGT1_214320-508	D
TGGT1_264610-135	D
TGGT1_202540-659	D
TGGT1_218600-181	D
TGGT1_286590-103	D
TGGT1_314780-1089	D
TGGT1_306020-2790	D
TGGT1_235150-96	D
TGGT1_233710-1376	D
TGGT1_214440-308	D
TGGT1_305180-1315	D
TGGT1_202540-661	D
TGGT1_202460-584	D
TGGT1_259200B-943	D
TGGT1_269990-1284	D
TGGT1_254490-1511	D
TGGT1_289680-205	D
TGGT1_271740-139	D
TGGT1_305860-31	D
TGGT1_314450-202	D
TGGT1_212190-421	D
TGGT1_206450-3517	D
TGGT1_254390-658	D
TGGT1_313830-638	D
TGGT1_271970-304	D
TGGT1_224160-313	D
TGGT1_224160-315	D
TGGT1_289880-968	D
TGGT1_240380-1541	D
TGGT1_227820-1450	D
TGGT1_211630-127	D
TGGT1_227350-1339	D
TGGT1_224150-673	D
TGGT1_223610-1154	D
TGGT1_291180-2616	D
TGGT1_263610-3997	D
TGGT1_293860-43	D
TGGT1_293190-149	E
TGGT1_289970-68	E
TGGT1_224270-678	E
TGGT1_233190-74	E
TGGT1_226470-2315	E
TGGT1_225820-11	E
TGGT1_232030-102	E
TGGT1_242570-105	E
TGGT1_273070-409	E
TGGT1_245660-244	E
TGGT1_206590-240	E
TGGT1_258710-790	E
TGGT1_258710-788	E
TGGT1_220270-406	E
TGGT1_278530-132	E
TGGT1_209100-585	E
TGGT1_219630-321	E
TGGT1_289615-49	E
TGGT1_289615-52	E
TGGT1_313370-750	E
TGGT1_278660-83	E
TGGT1_220900-172	E
TGGT1_254950-655	E
TGGT1_310220-91	E
TGGT1_298610-1350	E
TGGT1_291180-3256	E
TGGT1_232030-105	E
TGGT1_228230-1161	E
TGGT1_216380-712	E
TGGT1_291180-2442	E
TGGT1_313910-383	E
TGGT1_226250-712	E
TGGT1_281440-306	E
TGGT1_214840-805	E
TGGT1_277790-100	E
TGGT1_222220-233	E
TGGT1_258470-50	E
TGGT1_214990-2021	E
TGGT1_222960-1062	E
TGGT1_257430-1408	E
TGGT1_269260-99	E
TGGT1_238895-894	E
TGGT1_256980-278	E
TGGT1_270930-2407	E
TGGT1_238380-877	E
TGGT1_234900-424	E
TGGT1_210820-604	E
TGGT1_222220-388	E
TGGT1_261740-119	E
TGGT1_271970-307	E
TGGT1_311920-1440	F
TGGT1_314860-352	F
TGGT1_289570-709	F
TGGT1_273050-627	F
TGGT1_205650-109	F
TGGT1_224130-9	F
TGGT1_231220-451	F
TGGT1_291020-1226	F
TGGT1_291020-1228	F
TGGT1_224880-848	F
TGGT1_257430-1587	F
TGGT1_311230-4250	F
TGGT1_205550-12	F
TGGT1_293480-885	F
TGGT1_254370-4266	F
TGGT1_258350-903	F
TGGT1_291180-2429	F
TGGT1_223450B-808	F
TGGT1_229380-70	F
TGGT1_312300-1507	F
TGGT1_258350-906	F
TGGT1_268176-633	F
TGGT1_215530-150	F
TGGT1_215530-151	F
TGGT1_262390-246	F
TGGT1_203780-45	F
TGGT1_265770-1715	F
TGGT1_242790B-1110	F
TGGT1_235340-77	F
TGGT1_205130-4639	F
TGGT1_220240-371	F
TGGT1_313290-36	F
TGGT1_291950-38	F
TGGT1_292190-328	F
TGGT1_248420-431	F
TGGT1_221400-1635	G
TGGT1_233220-1236	G
TGGT1_307860-2945	G
TGGT1_266366-705	G
TGGT1_236780-89	G
TGGT1_242570-130	G
TGGT1_206590-780	G
TGGT1_280700-123	G
TGGT1_293860-45	G
TGGT1_224070-1014	G
TGGT1_252430-179	G
TGGT1_214320-526	G
TGGT1_253940-386	G
TGGT1_221870-997	G
TGGT1_243410-307	G
TGGT1_230000-2334	G
TGGT1_257530-56	G
TGGT1_289615-138	G
TGGT1_295360-161	G
TGGT1_237220-633	G
TGGT1_272640-94	G
TGGT1_313440-109	G
TGGT1_306430-405	G
TGGT1_270510-297	G
TGGT1_295400-385	G
TGGT1_233220-1235	G
TGGT1_293820-579	G
TGGT1_213388-940	G
TGGT1_228200-141	G
TGGT1_293860-56	G
TGGT1_265420-156	G
TGGT1_301390-288	G
TGGT1_318150-333	G
TGGT1_314780-1300	G
TGGT1_224260-3730	G
TGGT1_230980-713	G
TGGT1_280370-103	G
TGGT1_241880-148	G
TGGT1_305920-183	G
TGGT1_211630-25	G
TGGT1_211630-22	G
TGGT1_230400-1370	G
TGGT1_251770-1036	G
TGGT1_216460-357	G
TGGT1_221570-224	G
TGGT1_305260-552	G
TGGT1_290720-108	G
TGGT1_291180-2237	G
TGGT1_234410-1983	G
TGGT1_234410-1986	G
TGGT1_220450-290	G
TGGT1_215530-91	G
TGGT1_226470-1879	G
TGGT1_230950-2226	G
TGGT1_230880-497	G
TGGT1_242570-136	G
TGGT1_214990-2825	G
TGGT1_311880-438	G
TGGT1_234610-66	G
TGGT1_202460-122	G
TGGT1_231220-394	G
TGGT1_233130-349	G
TGGT1_209000-4365	G
TGGT1_248700-255	G
TGGT1_278660-166	G
TGGT1_293860-50	G
TGGT1_271380-995	G
TGGT1_290950-1125	G
TGGT1_284780-492	G
TGGT1_306490-985	G
TGGT1_225000-1452	G
TGGT1_269260-641	G
TGGT1_260600-1510	G
TGGT1_318150-38	G
TGGT1_247300-621	G
TGGT1_249380-36	G
TGGT1_311480-266	G
TGGT1_202540-923	G
TGGT1_310900-679	G
TGGT1_263360-202	G
TGGT1_253940-367	G
TGGT1_228150-481	G
TGGT1_254870-104	G
TGGT1_320690-334	G
TGGT1_243960-378	G
TGGT1_312700-1573	G
TGGT1_258540-2358	G
TGGT1_312622-651	G
TGGT1_315950-1139	G
TGGT1_316650-345	G
TGGT1_230940-584	G
TGGT1_265260-142	G
TGGT1_311880-431	G
TGGT1_310030-29	G
TGGT1_310450-58	G
TGGT1_215890-1222	G
TGGT1_311070-1607	G
TGGT1_221990-507	G
TGGT1_284780-486	G
TGGT1_313370-1330	G
TGGT1_206450-2577	G
TGGT1_321450-3136	G
TGGT1_299100-645	G
TGGT1_244100-498	G
TGGT1_313270-910	G
TGGT1_257760-416	G
TGGT1_220900-220	G
TGGT1_310780-232	G
TGGT1_207910-15	G
TGGT1_279100-267	G
TGGT1_279100-271	G
TGGT1_279100-261	G
TGGT1_225000-577	G
TGGT1_214090-1290	G
TGGT1_261450-317	H
TGGT1_258210-28	H
TGGT1_311220-715	H
TGGT1_293360-160	H
TGGT1_280370-532	H
TGGT1_267520-29	H
TGGT1_209000-5959	H
TGGT1_298610-397	H
TGGT1_290310-841	H
TGGT1_203180-2724	H
TGGT1_291180-3634	H
TGGT1_309400-93	H
TGGT1_278220-418	H
TGGT1_224190-107	H
TGGT1_289615-171	H
TGGT1_291180-3623	H
TGGT1_217000-290	H
TGGT1_283550-746	H
TGGT1_309170-564	H
TGGT1_230150-804	H
TGGT1_201130-154	H
TGGT1_257430-968	H
TGGT1_227060-1215	H
TGGT1_216670-459	H
TGGT1_229470-153	H
TGGT1_235930-561	H
TGGT1_205558-37	H
TGGT1_235340-59	H
TGGT1_267740-156	H
TGGT1_295710-398	H
TGGT1_259260-29	H
TGGT1_218300-365	H
TGGT1_201130-141	H
TGGT1_239820-595	H
TGGT1_305200-1207	H
TGGT1_246020-134	H
TGGT1_235380-505	H
TGGT1_281980-299	H
TGGT1_220900-97	H
TGGT1_205240-757	H
TGGT1_298610-1416	H
TGGT1_321450-2176	H
TGGT1_259880-353	H
TGGT1_259880-356	H
TGGT1_244280-53	H
TGGT1_216000-348	H
TGGT1_227560-182	H
TGGT1_227560-187	H
TGGT1_252430-759	H
TGGT1_295630-87	H
TGGT1_219678-1398	H
TGGT1_219678-1401	H
TGGT1_219678-1402	H
TGGT1_249260-1153	H
TGGT1_209000-5961	H
TGGT1_269460-655	H
TGGT1_228390-317	H
TGGT1_228390-318	H
TGGT1_220600-468	H
TGGT1_291620-1482	H
TGGT1_228660-737	H
TGGT1_260300-728	H
TGGT1_228750-581	H
TGGT1_309250-3692	H
TGGT1_272550-1891	I
TGGT1_217700-1335	I
TGGT1_244280-63	I
TGGT1_320490-1126	I
TGGT1_268340-284	I
TGGT1_247040-296	I
TGGT1_247040-299	I
TGGT1_247040-318	I
TGGT1_305850-234	I
TGGT1_311220-711	I
TGGT1_319900-1884	I
TGGT1_233120-2294	I
TGGT1_289330-109	J
TGGT1_258670-283	J
TGGT1_258670-285	J
TGGT1_258670-280	J
TGGT1_220950-166	J
TGGT1_214090-1401	J
TGGT1_258920-378	J
TGGT1_225270-946	J
TGGT1_248810-356	J
TGGT1_304650-533	J
TGGT1_229150-237	J
TGGT1_272520-44	J
TGGT1_281400-392	J
TGGT1_206450-597	J
TGGT1_311860-2488	J
TGGT1_205340-2	J
TGGT1_205340-6	J
TGGT1_216620-2391	J
TGGT1_215700-1818	J

## Sheet: CDPK3dep DOWN-regulated cluster
Gene ID	Cluster
TGGT1_201150-284	A
TGGT1_247600-362	A
TGGT1_264860-2037	A
TGGT1_264860-2036	A
TGGT1_255190-888	A
TGGT1_255190-899	A
TGGT1_232600-665	A
TGGT1_253940-367	A
TGGT1_264090-2053	A
TGGT1_266720-105	A
TGGT1_216620-2391	A
TGGT1_315750-80	A
TGGT1_206630-386	A
TGGT1_318710-507	A
TGGT1_313270-542	A
TGGT1_258090-637	A
TGGT1_310220-355	A
TGGT1_203080-151	A
TGGT1_254210-959	A
TGGT1_230690-1184	A
TGGT1_229640-701	A
TGGT1_318570-71	A
TGGT1_310950-154	A
TGGT1_254870-323	A
TGGT1_234390-305	A
TGGT1_213610-423	A
TGGT1_217770-1410	A
TGGT1_232120-637	A
TGGT1_263510-1616	A
TGGT1_208570-725	A
TGGT1_305750-304	A
TGGT1_206450-859	A
TGGT1_263720-77	A
TGGT1_228750-1098	A
TGGT1_258480-1082	A
TGGT1_308090-59	A
TGGT1_244200-174	B
TGGT1_249550-315	B
TGGT1_203050-1626	B
TGGT1_203050-1627	B
TGGT1_294280-180	B
TGGT1_295360-165	B
TGGT1_219630-324	B
TGGT1_229005-9	B
TGGT1_216430-1373	B
TGGT1_216430-1374	B
TGGT1_233870-1201	B
TGGT1_233870-1204	B
TGGT1_233870-1208	B
TGGT1_248460-205	B
TGGT1_315270-491	B
TGGT1_213030-136	B
TGGT1_318160-137	B
TGGT1_228390-317	B
TGGT1_228390-318	B
TGGT1_313300-138	B
TGGT1_275650-68	C
TGGT1_247020-5	C
TGGT1_247020-6	C
TGGT1_264820-416	C
TGGT1_264820-417	C
TGGT1_224870-6425	C
TGGT1_257580-573	C
TGGT1_239010-527	C
TGGT1_211460-577	C
TGGT1_211460-576	C
TGGT1_304700-1044	C
TGGT1_273200-535	C
TGGT1_247520-244	C
TGGT1_242625-4637	C
TGGT1_253560-1013	C
TGGT1_253560-1014	C
TGGT1_293370-594	C
TGGT1_238390-1570	C
TGGT1_301250-237	D
TGGT1_231170-1212	D
TGGT1_239400-727	D
TGGT1_312065-150	D
TGGT1_205562-5174	D
TGGT1_288940-5197	D
TGGT1_224480-1229	D
TGGT1_264752-1174	D
TGGT1_214840-272	D
TGGT1_213910-353	D
TGGT1_209500-121	D
TGGT1_209500-127	D
TGGT1_288360-357	D
TGGT1_243200-520	D
TGGT1_211040-30	D
TGGT1_272030B-17	D
TGGT1_247440-292	D
TGGT1_262730-196	D
TGGT1_202410-567	D
TGGT1_313440-296	D
TGGT1_234270-1226	D
TGGT1_289820-908	D
TGGT1_270940-488	D
TGGT1_313340-1174	D
TGGT1_304490-294	D
TGGT1_240070-55	D
TGGT1_310900-224	D
TGGT1_259950-292	D
TGGT1_259950-296	D
TGGT1_213392-2231	D
TGGT1_228150-492	D
TGGT1_237015-188	D
TGGT1_220910-1458	D
TGGT1_202780-86	D
TGGT1_218600-688	D
TGGT1_309250-2671	D
TGGT1_208050-1083	D
TGGT1_304490-292	D
TGGT1_254420-510	D
TGGT1_254420-514	D
TGGT1_265330-214	D
TGGT1_235340-141	E
TGGT1_300120-481	E
TGGT1_310410-1573	E
TGGT1_212780-542	E
TGGT1_300120-479	E
TGGT1_289190-1204	E
TGGT1_239740-123	E
TGGT1_211680-178	E
TGGT1_231170-1213	E
TGGT1_226470-10	E
TGGT1_226470-7	E
TGGT1_268770-701	E
TGGT1_220510-287	E
TGGT1_243770-63	E
TGGT1_243770-64	E
TGGT1_243770-65	E
TGGT1_243770-67	E
TGGT1_411430-398	E
TGGT1_269620-493	F
TGGT1_238880-394	F
TGGT1_214840-1649	F
TGGT1_313910-389	F
TGGT1_306430-362	F
TGGT1_288890-134	F
TGGT1_207370-666	F
TGGT1_273800-1634	F
TGGT1_237280-241	F
TGGT1_240220-345	F
TGGT1_260540-393	F
TGGT1_244040-1343	F
TGGT1_265250-355	F
TGGT1_203910-1071	F
TGGT1_240810-552	F
TGGT1_244470-930	F
TGGT1_228360-25	F
TGGT1_221390-753	F
TGGT1_247700-2786	F
TGGT1_253540-474	F
