# Supplementary material for: A positive feedback loop mediates crosstalk between calcium, cyclic nucleotide and lipid signalling in calcium-induced Toxoplasma gondii egress
Source: PLoS Pathog. 2022 Oct 20;18(10):e1010901. doi: 10.1371/journal.ppat.1010901 (PMC9624417; doi:10.1371/journal.ppat.1010901)
Supplement: S2 Table — Gene ontology analysis results of proteins found to be differentially up-regulated in A23187 timecourse. (XLSX) [file ppat.1010901.s013.xlsx]

## Sheet: Biological Process
Cluster	# GO	enrichment	name	ratio_in_study	ratio_in_pop	p_uncorrected	study_count	p_fdr_bh	study_items
1	GO:1901606	enriched	alpha-amino acid catabolic process	3/107	9/8460	0.000156346570356	3	0.09942928331568314	TGGT1_215260, TGGT1_218810, TGGT1_249390
1	GO:0009063	enriched	cellular amino acid catabolic process	3/107	11/8460	0.000301489799216	3	0.09942928331568314	TGGT1_215260, TGGT1_218810, TGGT1_249390
1	GO:0046395	enriched	carboxylic acid catabolic process	3/107	13/8460	0.000513030285772	3	0.09942928331568314	TGGT1_215260, TGGT1_218810, TGGT1_249390
1	GO:0016054	enriched	organic acid catabolic process	3/107	13/8460	0.000513030285772	3	0.09942928331568314	TGGT1_215260, TGGT1_218810, TGGT1_249390
1	GO:0006810	enriched	transport	12/107	310/8460	0.00051783216998	12	0.09942928331568314	TGGT1_221940, TGGT1_226020, TGGT1_228200, TGGT1_230420, TGGT1_247648, TGGT1_248340, TGGT1_278660, TGGT1_280550, TGGT1_287230, TGGT1_312100, TGGT1_312622, TGGT1_318570
1	GO:0051234	enriched	establishment of localization	12/107	311/8460	0.000532975065304	12	0.09942928331568314	TGGT1_221940, TGGT1_226020, TGGT1_228200, TGGT1_230420, TGGT1_247648, TGGT1_248340, TGGT1_278660, TGGT1_280550, TGGT1_287230, TGGT1_312100, TGGT1_312622, TGGT1_318570
1	GO:0044282	enriched	small molecule catabolic process	3/107	14/8460	0.00064695753217	3	0.09942928331568314	TGGT1_215260, TGGT1_218810, TGGT1_249390
1	GO:0051179	enriched	localization	12/107	320/8460	0.00068690351168	12	0.09942928331568314	TGGT1_221940, TGGT1_226020, TGGT1_228200, TGGT1_230420, TGGT1_247648, TGGT1_248340, TGGT1_278660, TGGT1_280550, TGGT1_287230, TGGT1_312100, TGGT1_312622, TGGT1_318570
1	GO:0009065	enriched	glutamine family amino acid catabolic process	2/107	4/8460	0.000935268802442	2	0.12033791924748384	TGGT1_215260, TGGT1_249390
1	GO:0006811	enriched	ion transport	6/107	99/8460	0.00153836844824	6	0.17814306630615562	TGGT1_228200, TGGT1_230420, TGGT1_278660, TGGT1_287230, TGGT1_312100, TGGT1_312622
1	GO:0043087	enriched	regulation of GTPase activity	3/107	21/8460	0.00221650980548	3	0.23333803224915894	TGGT1_213325, TGGT1_225310, TGGT1_309220
1	GO:0051336	enriched	regulation of hydrolase activity	3/107	22/8460	0.00254304390347	3	0.24540373668494436	TGGT1_213325, TGGT1_225310, TGGT1_309220
1	GO:0006812	enriched	cation transport	5/107	81/8460	0.00352472992582	5	0.31397209646909996	TGGT1_228200, TGGT1_230420, TGGT1_278660, TGGT1_312100, TGGT1_312622
1	GO:0050790	enriched	regulation of catalytic activity	3/107	27/8460	0.00461390193185	3	0.38163560264848817	TGGT1_213325, TGGT1_225310, TGGT1_309220
1	GO:0065009	enriched	regulation of molecular function	3/107	28/8460	0.00512053154646	3	0.3953050353867426	TGGT1_213325, TGGT1_225310, TGGT1_309220
1	GO:0009064	enriched	glutamine family amino acid metabolic process	2/107	13/8460	0.0112871583846	2	0.45769060284065743	TGGT1_215260, TGGT1_249390
1	GO:1901605	enriched	alpha-amino acid metabolic process	3/107	38/8460	0.0120370699185	3	0.45769060284065743	TGGT1_215260, TGGT1_218810, TGGT1_249390
1	GO:0070409	enriched	carbamoyl phosphate biosynthetic process	1/107	1/8460	0.0126477541372	1	0.45769060284065743	TGGT1_215260
1	GO:0070408	enriched	carbamoyl phosphate metabolic process	1/107	1/8460	0.0126477541372	1	0.45769060284065743	TGGT1_215260
1	GO:0006106	enriched	fumarate metabolic process	1/107	1/8460	0.0126477541372	1	0.45769060284065743	TGGT1_249390
1	GO:0006103	enriched	2-oxoglutarate metabolic process	1/107	1/8460	0.0126477541372	1	0.45769060284065743	TGGT1_249390
1	GO:0009312	enriched	oligosaccharide biosynthetic process	1/107	1/8460	0.0126477541372	1	0.45769060284065743	TGGT1_297720
1	GO:0046416	enriched	D-amino acid metabolic process	1/107	1/8460	0.0126477541372	1	0.45769060284065743	TGGT1_218810
1	GO:0005984	enriched	disaccharide metabolic process	1/107	1/8460	0.0126477541372	1	0.45769060284065743	TGGT1_297720
1	GO:0043649	enriched	dicarboxylic acid catabolic process	1/107	1/8460	0.0126477541372	1	0.45769060284065743	TGGT1_249390
1	GO:0005992	enriched	trehalose biosynthetic process	1/107	1/8460	0.0126477541372	1	0.45769060284065743	TGGT1_297720
1	GO:0005991	enriched	trehalose metabolic process	1/107	1/8460	0.0126477541372	1	0.45769060284065743	TGGT1_297720
1	GO:0006538	enriched	glutamate catabolic process	1/107	1/8460	0.0126477541372	1	0.45769060284065743	TGGT1_249390
1	GO:0019551	enriched	glutamate catabolic process to 2-oxoglutarate	1/107	1/8460	0.0126477541372	1	0.45769060284065743	TGGT1_249390
1	GO:0046351	enriched	disaccharide biosynthetic process	1/107	1/8460	0.0126477541372	1	0.45769060284065743	TGGT1_297720
1	GO:0019478	enriched	D-amino acid catabolic process	1/107	1/8460	0.0126477541372	1	0.45769060284065743	TGGT1_218810
1	GO:0009311	enriched	oligosaccharide metabolic process	1/107	2/8460	0.0251370188615	1	0.7867207524764243	TGGT1_297720
1	GO:0006536	enriched	glutamate metabolic process	1/107	2/8460	0.0251370188615	1	0.7867207524764243	TGGT1_249390
1	GO:0006543	enriched	glutamine catabolic process	1/107	2/8460	0.0251370188615	1	0.7867207524764243	TGGT1_215260
1	GO:0050789	enriched	regulation of biological process	7/107	242/8460	0.0334357895122	7	0.9979099246690636	TGGT1_213325, TGGT1_214840, TGGT1_225310, TGGT1_248340, TGGT1_277790, TGGT1_293000, TGGT1_309220
1	GO:0016192	enriched	vesicle-mediated transport	3/107	59/8460	0.0383729870485	3	1.0	TGGT1_221940, TGGT1_247648, TGGT1_318570
1	GO:1901565	enriched	organonitrogen compound catabolic process	3/107	65/8460	0.0488619352978	3	1.0	TGGT1_215260, TGGT1_218810, TGGT1_249390
1	GO:0008272	enriched	sulfate transport	1/107	4/8460	0.0496479260076	1	1.0	TGGT1_287230
1	GO:0072348	enriched	sulfur compound transport	1/107	4/8460	0.0496479260076	1	1.0	TGGT1_287230
1	GO:0043170	enriched	macromolecule metabolic process	4/107	927/8460	0.0119533005539	4	0.45769060284065743	TGGT1_233010, TGGT1_265330, TGGT1_316680, TGGT1_320430
1	GO:0010467	enriched	gene expression	0/107	348/8460	0.0232659053917	0	0.7867207524764243
1	GO:0019538	enriched	protein metabolic process	2/107	627/8460	0.0238170591631	2	0.7867207524764243	TGGT1_233010, TGGT1_265330
1	GO:1901566	enriched	organonitrogen compound biosynthetic process	0/107	302/8460	0.0339911635352	0	0.9979099246690636
1	GO:0034645	enriched	cellular macromolecule biosynthetic process	0/107	316/8460	0.0349381066622	0	0.9979099246690636
1	GO:0009059	enriched	macromolecule biosynthetic process	0/107	319/8460	0.0353318712534	0	0.9979099246690636
1	GO:0044260	enriched	cellular macromolecule metabolic process	4/107	808/8460	0.0445495662372	4	1.0	TGGT1_233010, TGGT1_265330, TGGT1_316680, TGGT1_320430
1	GO:0071704	enriched	organic substance metabolic process	8/107	1202/8460	0.0496976173168	8	1.0	TGGT1_215260, TGGT1_218810, TGGT1_233010, TGGT1_249390, TGGT1_265330, TGGT1_297720, TGGT1_316680, TGGT1_320430
2	GO:0030259	enriched	lipid glycosylation	1/52	1/8460	0.00614657210405	1	1.0	TGGT1_268340
2	GO:0050790	enriched	regulation of catalytic activity	2/52	27/8460	0.0117904129623	2	1.0	TGGT1_203910, TGGT1_267580
2	GO:0065009	enriched	regulation of molecular function	2/52	28/8460	0.0126478436737	2	1.0	TGGT1_203910, TGGT1_267580
2	GO:0016310	enriched	phosphorylation	4/52	190/8460	0.0288806085174	4	1.0	TGGT1_240890, TGGT1_250850, TGGT1_263070, TGGT1_320000
2	GO:0045859	enriched	regulation of protein kinase activity	1/52	5/8460	0.0303644630594	1	1.0	TGGT1_267580
2	GO:1904029	enriched	regulation of cyclin-dependent protein kinase activity	1/52	5/8460	0.0303644630594	1	1.0	TGGT1_267580
2	GO:0043549	enriched	regulation of kinase activity	1/52	5/8460	0.0303644630594	1	1.0	TGGT1_267580
2	GO:0000079	enriched	regulation of cyclin-dependent protein serine/threonine kinase activity	1/52	5/8460	0.0303644630594	1	1.0	TGGT1_267580
2	GO:0071900	enriched	regulation of protein serine/threonine kinase activity	1/52	5/8460	0.0303644630594	1	1.0	TGGT1_267580
2	GO:0051338	enriched	regulation of transferase activity	1/52	5/8460	0.0303644630594	1	1.0	TGGT1_267580
2	GO:0042325	enriched	regulation of phosphorylation	1/52	7/8460	0.0422554061049	1	1.0	TGGT1_267580
2	GO:0070085	enriched	glycosylation	1/52	7/8460	0.0422554061049	1	1.0	TGGT1_268340
2	GO:0001932	enriched	regulation of protein phosphorylation	1/52	7/8460	0.0422554061049	1	1.0	TGGT1_267580
2	GO:0019222	enriched	regulation of metabolic process	3/52	128/8460	0.0437053050513	3	1.0	TGGT1_203910, TGGT1_233120, TGGT1_267580
2	GO:0031399	enriched	regulation of protein modification process	1/52	8/8460	0.0481471272553	1	1.0	TGGT1_267580
2	GO:0019220	enriched	regulation of phosphate metabolic process	1/52	8/8460	0.0481471272553	1	1.0	TGGT1_267580
2	GO:0051174	enriched	regulation of phosphorus metabolic process	1/52	8/8460	0.0481471272553	1	1.0	TGGT1_267580
2	GO:0030258	enriched	lipid modification	1/52	8/8460	0.0481471272553	1	1.0	TGGT1_268340
3	GO:0009187	enriched	cyclic nucleotide metabolic process	2/244	5/8460	0.00782121162019	2	1.0	TGGT1_254370, TGGT1_270865
3	GO:0009190	enriched	cyclic nucleotide biosynthetic process	2/244	5/8460	0.00782121162019	2	1.0	TGGT1_254370, TGGT1_270865
3	GO:0009165	enriched	nucleotide biosynthetic process	4/244	33/8460	0.014324741945	4	1.0	TGGT1_234280, TGGT1_244700, TGGT1_254370, TGGT1_270865
3	GO:1901293	enriched	nucleoside phosphate biosynthetic process	4/244	35/8460	0.0175293243691	4	1.0	TGGT1_234280, TGGT1_244700, TGGT1_254370, TGGT1_270865
3	GO:0043087	enriched	regulation of GTPase activity	3/244	21/8460	0.0214710114283	3	1.0	TGGT1_225310, TGGT1_237280, TGGT1_273070
3	GO:0051336	enriched	regulation of hydrolase activity	3/244	22/8460	0.0243434690159	3	1.0	TGGT1_225310, TGGT1_237280, TGGT1_273070
3	GO:0006106	enriched	fumarate metabolic process	1/244	1/8460	0.0288416075653	1	1.0	TGGT1_249390
3	GO:0006103	enriched	2-oxoglutarate metabolic process	1/244	1/8460	0.0288416075653	1	1.0	TGGT1_249390
3	GO:0009312	enriched	oligosaccharide biosynthetic process	1/244	1/8460	0.0288416075653	1	1.0	TGGT1_297720
3	GO:0006741	enriched	NADP biosynthetic process	1/244	1/8460	0.0288416075653	1	1.0	TGGT1_244700
3	GO:0005984	enriched	disaccharide metabolic process	1/244	1/8460	0.0288416075653	1	1.0	TGGT1_297720
3	GO:0043649	enriched	dicarboxylic acid catabolic process	1/244	1/8460	0.0288416075653	1	1.0	TGGT1_249390
3	GO:0005992	enriched	trehalose biosynthetic process	1/244	1/8460	0.0288416075653	1	1.0	TGGT1_297720
3	GO:0005991	enriched	trehalose metabolic process	1/244	1/8460	0.0288416075653	1	1.0	TGGT1_297720
3	GO:0006538	enriched	glutamate catabolic process	1/244	1/8460	0.0288416075653	1	1.0	TGGT1_249390
3	GO:0019551	enriched	glutamate catabolic process to 2-oxoglutarate	1/244	1/8460	0.0288416075653	1	1.0	TGGT1_249390
3	GO:0032065	enriched	cortical protein anchoring	1/244	1/8460	0.0288416075653	1	1.0	TGGT1_248830
3	GO:0046351	enriched	disaccharide biosynthetic process	1/244	1/8460	0.0288416075653	1	1.0	TGGT1_297720
3	GO:0032261	enriched	purine nucleotide salvage	1/244	1/8460	0.0288416075653	1	1.0	TGGT1_234280
3	GO:0032264	enriched	IMP salvage	1/244	1/8460	0.0288416075653	1	1.0	TGGT1_234280
3	GO:0090407	enriched	organophosphate biosynthetic process	5/244	64/8460	0.0368102702944	5	1.0	TGGT1_234280, TGGT1_244700, TGGT1_254370, TGGT1_270220, TGGT1_270865
3	GO:0009117	enriched	nucleotide metabolic process	5/244	66/8460	0.0412208841086	5	1.0	TGGT1_234280, TGGT1_240890, TGGT1_244700, TGGT1_254370, TGGT1_270865
3	GO:0050790	enriched	regulation of catalytic activity	3/244	27/8460	0.041639625809	3	1.0	TGGT1_225310, TGGT1_237280, TGGT1_273070
3	GO:0019637	enriched	organophosphate metabolic process	7/244	112/8460	0.042844422351	7	1.0	TGGT1_234280, TGGT1_240890, TGGT1_244700, TGGT1_254370, TGGT1_270220, TGGT1_270865, TGGT1_288800
3	GO:0065009	enriched	regulation of molecular function	3/244	28/8460	0.0456743255678	3	1.0	TGGT1_225310, TGGT1_237280, TGGT1_273070
3	GO:0006753	enriched	nucleoside phosphate metabolic process	5/244	69/8460	0.0484129665131	5	1.0	TGGT1_234280, TGGT1_240890, TGGT1_244700, TGGT1_254370, TGGT1_270865
3	GO:0043603	enriched	cellular amide metabolic process	1/244	218/8460	0.0222713655864	1	1.0	TGGT1_238010
3	GO:0043043	enriched	peptide biosynthetic process	1/244	201/8460	0.0318755385297	1	1.0	TGGT1_238010
3	GO:0006518	enriched	peptide metabolic process	1/244	206/8460	0.0322575656489	1	1.0	TGGT1_238010
3	GO:0043604	enriched	amide biosynthetic process	1/244	213/8460	0.0338461928231	1	1.0	TGGT1_238010
3	GO:0019538	enriched	protein metabolic process	10/244	627/8460	0.0463110460097	10	1.0	TGGT1_219460, TGGT1_222430, TGGT1_233010, TGGT1_238010, TGGT1_253440, TGGT1_270220, TGGT1_289330, TGGT1_291980, TGGT1_301270, TGGT1_315190
3	GO:0006412	depleted	translation	1/244	198/8460	0.0480261270873	1	1.0	TGGT1_238010
3	GO:0010467	depleted	gene expression	4/244	348/8460	0.0481157739471	4	1.0	TGGT1_209240, TGGT1_238010, TGGT1_238190, TGGT1_272720
4	GO:0006430	enriched	lysyl-tRNA aminoacylation	1/90	1/8460	0.0106382978725	1	1.0	TGGT1_205710
4	GO:0043087	enriched	regulation of GTPase activity	2/90	21/8460	0.0206129240574	2	1.0	TGGT1_225310, TGGT1_237280
4	GO:0051336	enriched	regulation of hydrolase activity	2/90	22/8460	0.0225193293544	2	1.0	TGGT1_225310, TGGT1_237280
4	GO:0008616	enriched	queuosine biosynthetic process	1/90	3/8460	0.0315802707781	1	1.0	TGGT1_292320
4	GO:0046116	enriched	queuosine metabolic process	1/90	3/8460	0.0315802707781	1	1.0	TGGT1_292320
4	GO:0050790	enriched	regulation of catalytic activity	2/90	27/8460	0.0330676654659	2	1.0	TGGT1_225310, TGGT1_237280
4	GO:0065009	enriched	regulation of molecular function	2/90	28/8460	0.0353692837136	2	1.0	TGGT1_225310, TGGT1_237280
5	GO:0050794	enriched	regulation of cellular process	18/216	213/8460	7.8097460663e-06	18	0.007278430776517466	TGGT1_203690, TGGT1_211720, TGGT1_217440, TGGT1_218960, TGGT1_228660, TGGT1_233020, TGGT1_241880, TGGT1_243450, TGGT1_254370, TGGT1_257990, TGGT1_270865, TGGT1_272650, TGGT1_277790, TGGT1_280410, TGGT1_286080, TGGT1_295410, TGGT1_310900, TGGT1_315760
5	GO:0050789	enriched	regulation of biological process	19/216	242/8460	1.25706921874e-05	19	0.007278430776517466	TGGT1_203690, TGGT1_203910, TGGT1_211720, TGGT1_217440, TGGT1_218960, TGGT1_228660, TGGT1_233020, TGGT1_241880, TGGT1_243450, TGGT1_254370, TGGT1_257990, TGGT1_270865, TGGT1_272650, TGGT1_277790, TGGT1_280410, TGGT1_286080, TGGT1_295410, TGGT1_310900, TGGT1_315760
5	GO:0065007	enriched	biological regulation	19/216	272/8460	6.37664613798e-05	19	0.024613854092584146	TGGT1_203690, TGGT1_203910, TGGT1_211720, TGGT1_217440, TGGT1_218960, TGGT1_228660, TGGT1_233020, TGGT1_241880, TGGT1_243450, TGGT1_254370, TGGT1_257990, TGGT1_270865, TGGT1_272650, TGGT1_277790, TGGT1_280410, TGGT1_286080, TGGT1_295410, TGGT1_310900, TGGT1_315760
5	GO:0006355	enriched	regulation of transcription, DNA-templated	9/216	84/8460	0.000272945713213	9	0.03952534564012694	TGGT1_203690, TGGT1_211720, TGGT1_217440, TGGT1_218960, TGGT1_233020, TGGT1_257990, TGGT1_295410, TGGT1_310900, TGGT1_315760
5	GO:1903506	enriched	regulation of nucleic acid-templated transcription	9/216	84/8460	0.000272945713213	9	0.03952534564012694	TGGT1_203690, TGGT1_211720, TGGT1_217440, TGGT1_218960, TGGT1_233020, TGGT1_257990, TGGT1_295410, TGGT1_310900, TGGT1_315760
5	GO:2001141	enriched	regulation of RNA biosynthetic process	9/216	84/8460	0.000272945713213	9	0.03952534564012694	TGGT1_203690, TGGT1_211720, TGGT1_217440, TGGT1_218960, TGGT1_233020, TGGT1_257990, TGGT1_295410, TGGT1_310900, TGGT1_315760
5	GO:0051252	enriched	regulation of RNA metabolic process	9/216	84/8460	0.000272945713213	9	0.03952534564012694	TGGT1_203690, TGGT1_211720, TGGT1_217440, TGGT1_218960, TGGT1_233020, TGGT1_257990, TGGT1_295410, TGGT1_310900, TGGT1_315760
5	GO:0019219	enriched	regulation of nucleobase-containing compound metabolic process	9/216	86/8460	0.000326256221445	9	0.03952534564012694	TGGT1_203690, TGGT1_211720, TGGT1_217440, TGGT1_218960, TGGT1_233020, TGGT1_257990, TGGT1_295410, TGGT1_310900, TGGT1_315760
5	GO:0007165	enriched	signal transduction	8/216	71/8460	0.000423297851667	8	0.03952534564012694	TGGT1_241880, TGGT1_243450, TGGT1_254370, TGGT1_270865, TGGT1_272650, TGGT1_277790, TGGT1_280410, TGGT1_286080
5	GO:0023052	enriched	signaling	8/216	71/8460	0.000423297851667	8	0.03952534564012694	TGGT1_241880, TGGT1_243450, TGGT1_254370, TGGT1_270865, TGGT1_272650, TGGT1_277790, TGGT1_280410, TGGT1_286080
5	GO:2000112	enriched	regulation of cellular macromolecule biosynthetic process	9/216	91/8460	0.000498117707038	9	0.03952534564012694	TGGT1_203690, TGGT1_211720, TGGT1_217440, TGGT1_218960, TGGT1_233020, TGGT1_257990, TGGT1_295410, TGGT1_310900, TGGT1_315760
5	GO:0009889	enriched	regulation of biosynthetic process	9/216	91/8460	0.000498117707038	9	0.03952534564012694	TGGT1_203690, TGGT1_211720, TGGT1_217440, TGGT1_218960, TGGT1_233020, TGGT1_257990, TGGT1_295410, TGGT1_310900, TGGT1_315760
5	GO:0031326	enriched	regulation of cellular biosynthetic process	9/216	91/8460	0.000498117707038	9	0.03952534564012694	TGGT1_203690, TGGT1_211720, TGGT1_217440, TGGT1_218960, TGGT1_233020, TGGT1_257990, TGGT1_295410, TGGT1_310900, TGGT1_315760
5	GO:0010556	enriched	regulation of macromolecule biosynthetic process	9/216	91/8460	0.000498117707038	9	0.03952534564012694	TGGT1_203690, TGGT1_211720, TGGT1_217440, TGGT1_218960, TGGT1_233020, TGGT1_257990, TGGT1_295410, TGGT1_310900, TGGT1_315760
5	GO:0007154	enriched	cell communication	8/216	73/8460	0.000511986342489	8	0.03952534564012694	TGGT1_241880, TGGT1_243450, TGGT1_254370, TGGT1_270865, TGGT1_272650, TGGT1_277790, TGGT1_280410, TGGT1_286080
5	GO:0010468	enriched	regulation of gene expression	9/216	95/8460	0.000683882954192	9	0.049496028809679564	TGGT1_203690, TGGT1_211720, TGGT1_217440, TGGT1_218960, TGGT1_233020, TGGT1_257990, TGGT1_295410, TGGT1_310900, TGGT1_315760
5	GO:0051716	enriched	cellular response to stimulus	11/216	137/8460	0.000736528249874	11	0.050170571373798635	TGGT1_208580, TGGT1_241880, TGGT1_243450, TGGT1_251620, TGGT1_254370, TGGT1_270865, TGGT1_272650, TGGT1_277790, TGGT1_280410, TGGT1_286080, TGGT1_288680
5	GO:0031323	enriched	regulation of cellular metabolic process	9/216	99/8460	0.000922755701769	9	0.05936395014711791	TGGT1_203690, TGGT1_211720, TGGT1_217440, TGGT1_218960, TGGT1_233020, TGGT1_257990, TGGT1_295410, TGGT1_310900, TGGT1_315760
5	GO:0051171	enriched	regulation of nitrogen compound metabolic process	9/216	101/8460	0.00106539102628	9	0.0616861404214604	TGGT1_203690, TGGT1_211720, TGGT1_217440, TGGT1_218960, TGGT1_233020, TGGT1_257990, TGGT1_295410, TGGT1_310900, TGGT1_315760
5	GO:0080090	enriched	regulation of primary metabolic process	9/216	101/8460	0.00106539102628	9	0.0616861404214604	TGGT1_203690, TGGT1_211720, TGGT1_217440, TGGT1_218960, TGGT1_233020, TGGT1_257990, TGGT1_295410, TGGT1_310900, TGGT1_315760
5	GO:0050896	enriched	response to stimulus	12/216	171/8460	0.00140398059859	12	0.07741950157937755	TGGT1_208580, TGGT1_241880, TGGT1_243450, TGGT1_251620, TGGT1_254370, TGGT1_254870, TGGT1_270865, TGGT1_272650, TGGT1_277790, TGGT1_280410, TGGT1_286080, TGGT1_288680
5	GO:0019222	enriched	regulation of metabolic process	10/216	128/8460	0.00157046833494	10	0.08073797707780023	TGGT1_203690, TGGT1_203910, TGGT1_211720, TGGT1_217440, TGGT1_218960, TGGT1_233020, TGGT1_257990, TGGT1_295410, TGGT1_310900, TGGT1_315760
5	GO:0060255	enriched	regulation of macromolecule metabolic process	9/216	107/8460	0.00160360403522	9	0.08073797707780023	TGGT1_203690, TGGT1_211720, TGGT1_217440, TGGT1_218960, TGGT1_233020, TGGT1_257990, TGGT1_295410, TGGT1_310900, TGGT1_315760
5	GO:0008150	enriched	biological_process	72/216	2049/8460	0.00216747183183	72	0.10458051588585325	TGGT1_203690, TGGT1_203910, TGGT1_205500, TGGT1_206590, TGGT1_208580, TGGT1_211720, TGGT1_214260, TGGT1_215260, TGGT1_217440, TGGT1_217910, TGGT1_218720, TGGT1_218780, TGGT1_218810, TGGT1_218960, TGGT1_221580, TGGT1_221610, TGGT1_221670, TGGT1_228200, TGGT1_228660, TGGT1_228720, TGGT1_233010, TGGT1_233020, TGGT1_233190, TGGT1_233540, TGGT1_238950, TGGT1_240080, TGGT1_240280, TGGT1_241880, TGGT1_2…
5	GO:0035556	enriched	intracellular signal transduction	5/216	44/8460	0.00500346438078	5	0.23176047011782203	TGGT1_243450, TGGT1_254370, TGGT1_270865, TGGT1_277790, TGGT1_286080
5	GO:0009187	enriched	cyclic nucleotide metabolic process	2/216	5/8460	0.0061671541582	2	0.26450238945169036	TGGT1_254370, TGGT1_270865
5	GO:0009190	enriched	cyclic nucleotide biosynthetic process	2/216	5/8460	0.0061671541582	2	0.26450238945169036	TGGT1_254370, TGGT1_270865
5	GO:0016051	enriched	carbohydrate biosynthetic process	3/216	20/8460	0.013578257477	3	0.4624594752469233	TGGT1_218720, TGGT1_289650, TGGT1_297720
5	GO:0006006	enriched	glucose metabolic process	2/216	8/8460	0.0164158664903	2	0.5431306684505033	TGGT1_278830, TGGT1_289650
5	GO:1901606	enriched	alpha-amino acid catabolic process	2/216	9/8460	0.0207545395085	2	0.5797246558223654	TGGT1_215260, TGGT1_218810
5	GO:0005996	enriched	monosaccharide metabolic process	2/216	10/8460	0.02551194761	2	0.5797246558223654	TGGT1_278830, TGGT1_289650
5	GO:0019318	enriched	hexose metabolic process	2/216	10/8460	0.02551194761	2	0.5797246558223654	TGGT1_278830, TGGT1_289650
5	GO:0006379	enriched	mRNA cleavage	1/216	1/8460	0.0255319148937	1	0.5797246558223654	TGGT1_228720
5	GO:0070409	enriched	carbamoyl phosphate biosynthetic process	1/216	1/8460	0.0255319148937	1	0.5797246558223654	TGGT1_215260
5	GO:0070408	enriched	carbamoyl phosphate metabolic process	1/216	1/8460	0.0255319148937	1	0.5797246558223654	TGGT1_215260
5	GO:0009312	enriched	oligosaccharide biosynthetic process	1/216	1/8460	0.0255319148937	1	0.5797246558223654	TGGT1_297720
5	GO:0046416	enriched	D-amino acid metabolic process	1/216	1/8460	0.0255319148937	1	0.5797246558223654	TGGT1_218810
5	GO:0005984	enriched	disaccharide metabolic process	1/216	1/8460	0.0255319148937	1	0.5797246558223654	TGGT1_297720
5	GO:0005992	enriched	trehalose biosynthetic process	1/216	1/8460	0.0255319148937	1	0.5797246558223654	TGGT1_297720
5	GO:0005991	enriched	trehalose metabolic process	1/216	1/8460	0.0255319148937	1	0.5797246558223654	TGGT1_297720
5	GO:0071897	enriched	DNA biosynthetic process	1/216	1/8460	0.0255319148937	1	0.5797246558223654	TGGT1_208580
5	GO:0090501	enriched	RNA phosphodiester bond hydrolysis	1/216	1/8460	0.0255319148937	1	0.5797246558223654	TGGT1_228720
5	GO:0046351	enriched	disaccharide biosynthetic process	1/216	1/8460	0.0255319148937	1	0.5797246558223654	TGGT1_297720
5	GO:0051090	enriched	regulation of DNA-binding transcription factor activity	1/216	1/8460	0.0255319148937	1	0.5797246558223654	TGGT1_295410
5	GO:0019478	enriched	D-amino acid catabolic process	1/216	1/8460	0.0255319148937	1	0.5797246558223654	TGGT1_218810
5	GO:0009063	enriched	cellular amino acid catabolic process	2/216	11/8460	0.0306640860868	2	0.6828656093946407	TGGT1_215260, TGGT1_218810
5	GO:0006810	enriched	transport	14/216	310/8460	0.0400467957794	14	0.8673347983667172	TGGT1_228200, TGGT1_233540, TGGT1_240080, TGGT1_243450, TGGT1_243960, TGGT1_254370, TGGT1_257530, TGGT1_258700, TGGT1_273370, TGGT1_305180, TGGT1_312100, TGGT1_312622, TGGT1_313670, TGGT1_318570
5	GO:0051234	enriched	establishment of localization	14/216	311/8460	0.0404456641725	14	0.8673347983667172	TGGT1_228200, TGGT1_233540, TGGT1_240080, TGGT1_243450, TGGT1_243960, TGGT1_254370, TGGT1_257530, TGGT1_258700, TGGT1_273370, TGGT1_305180, TGGT1_312100, TGGT1_312622, TGGT1_313670, TGGT1_318570
5	GO:0046395	enriched	carboxylic acid catabolic process	2/216	13/8460	0.0420612180911	2	0.8697659026704063	TGGT1_215260, TGGT1_218810
5	GO:0016054	enriched	organic acid catabolic process	2/216	13/8460	0.0420612180911	2	0.8697659026704063	TGGT1_215260, TGGT1_218810
5	GO:0051179	enriched	localization	14/216	320/8460	0.0448000065028	14	0.9101475005303409	TGGT1_228200, TGGT1_233540, TGGT1_240080, TGGT1_243450, TGGT1_243960, TGGT1_254370, TGGT1_257530, TGGT1_258700, TGGT1_273370, TGGT1_305180, TGGT1_312100, TGGT1_312622, TGGT1_313670, TGGT1_318570
5	GO:0044282	enriched	small molecule catabolic process	2/216	14/8460	0.0482627895407	2	0.9635915566918549	TGGT1_215260, TGGT1_218810
5	GO:0043604	enriched	amide biosynthetic process	0/216	213/8460	0.00690097546341	0	0.2843143760300784
5	GO:0043603	enriched	cellular amide metabolic process	0/216	218/8460	0.00712013549644	0	0.2843143760300784
5	GO:1901566	enriched	organonitrogen compound biosynthetic process	1/216	302/8460	0.00773267816188	1	0.29848137704876065	TGGT1_307040
5	GO:0006412	enriched	translation	0/216	198/8460	0.0103389462969	0	0.38022217086833415
5	GO:0043043	enriched	peptide biosynthetic process	0/216	201/8460	0.0105070029946	0	0.38022217086833415
5	GO:0006518	depleted	peptide metabolic process	0/216	206/8460	0.010990811107	0	0.3856775533928273
6	GO:0006260	depleted	DNA replication	6/167	38/8460	8.84306165674e-05	6	0.027916911425699943	TGGT1_214970, TGGT1_219860, TGGT1_235170, TGGT1_237220, TGGT1_258030, TGGT1_280690
6	GO:0006810	enriched	transport	17/167	310/8460	0.000126376099743	17	0.027916911425699943	TGGT1_214320, TGGT1_224150, TGGT1_224160, TGGT1_230220, TGGT1_233710, TGGT1_235150, TGGT1_257530, TGGT1_259200B, TGGT1_267720, TGGT1_278660, TGGT1_280610, TGGT1_289680, TGGT1_299060, TGGT1_305180, TGGT1_313670, TGGT1_318150, TGGT1_318570
6	GO:0051234	enriched	establishment of localization	17/167	311/8460	0.000131414018779	17	0.027916911425699943	TGGT1_214320, TGGT1_224150, TGGT1_224160, TGGT1_230220, TGGT1_233710, TGGT1_235150, TGGT1_257530, TGGT1_259200B, TGGT1_267720, TGGT1_278660, TGGT1_280610, TGGT1_289680, TGGT1_299060, TGGT1_305180, TGGT1_313670, TGGT1_318150, TGGT1_318570
6	GO:0015994	enriched	chlorophyll metabolic process	3/167	6/8460	0.00014464720946	3	0.027916911425699943	TGGT1_214970, TGGT1_219860, TGGT1_237220
6	GO:0015995	enriched	chlorophyll biosynthetic process	3/167	6/8460	0.00014464720946	3	0.027916911425699943	TGGT1_214970, TGGT1_219860, TGGT1_237220
6	GO:0015979	enriched	photosynthesis	3/167	6/8460	0.00014464720946	3	0.027916911425699943	TGGT1_214970, TGGT1_219860, TGGT1_237220
6	GO:0051179	enriched	localization	17/167	320/8460	0.000185297122399	17	0.030653438248293863	TGGT1_214320, TGGT1_224150, TGGT1_224160, TGGT1_230220, TGGT1_233710, TGGT1_235150, TGGT1_257530, TGGT1_259200B, TGGT1_267720, TGGT1_278660, TGGT1_280610, TGGT1_289680, TGGT1_299060, TGGT1_305180, TGGT1_313670, TGGT1_318150, TGGT1_318570
6	GO:0046148	enriched	pigment biosynthetic process	3/167	8/8460	0.000393353079052	3	0.05061142950475024	TGGT1_214970, TGGT1_219860, TGGT1_237220
6	GO:0042440	enriched	pigment metabolic process	3/167	8/8460	0.000393353079052	3	0.05061142950475024	TGGT1_214970, TGGT1_219860, TGGT1_237220
6	GO:0055085	enriched	transmembrane transport	9/167	117/8460	0.000489071883755	9	0.056634524138829946	TGGT1_214320, TGGT1_233710, TGGT1_235150, TGGT1_257530, TGGT1_259200B, TGGT1_267720, TGGT1_299060, TGGT1_305180, TGGT1_318150
6	GO:0006778	enriched	porphyrin-containing compound metabolic process	3/167	10/8460	0.000818678569986	3	0.07900248200363422	TGGT1_214970, TGGT1_219860, TGGT1_237220
6	GO:0006779	enriched	porphyrin-containing compound biosynthetic process	3/167	10/8460	0.000818678569986	3	0.07900248200363422	TGGT1_214970, TGGT1_219860, TGGT1_237220
6	GO:0006259	enriched	DNA metabolic process	8/167	117/8460	0.00214542100263	8	0.15423555487850085	TGGT1_208580, TGGT1_214970, TGGT1_219860, TGGT1_235170, TGGT1_237220, TGGT1_258030, TGGT1_280690, TGGT1_295340
6	GO:0032012	enriched	regulation of ARF protein signal transduction	2/167	4/8460	0.00226425253276	2	0.15423555487850085	TGGT1_228660, TGGT1_266830
6	GO:0046578	enriched	regulation of Ras protein signal transduction	2/167	4/8460	0.00226425253276	2	0.15423555487850085	TGGT1_228660, TGGT1_266830
6	GO:0051056	enriched	regulation of small GTPase mediated signal transduction	2/167	4/8460	0.00226425253276	2	0.15423555487850085	TGGT1_228660, TGGT1_266830
6	GO:1902531	enriched	regulation of intracellular signal transduction	2/167	4/8460	0.00226425253276	2	0.15423555487850085	TGGT1_228660, TGGT1_266830
6	GO:0033014	enriched	tetrapyrrole biosynthetic process	3/167	15/8460	0.00288662497193	3	0.17243237598858563	TGGT1_214970, TGGT1_219860, TGGT1_237220
6	GO:0033013	enriched	tetrapyrrole metabolic process	3/167	15/8460	0.00288662497193	3	0.17243237598858563	TGGT1_214970, TGGT1_219860, TGGT1_237220
6	GO:0050789	enriched	regulation of biological process	12/167	242/8460	0.00297810666647	12	0.17243237598858563	TGGT1_202460, TGGT1_202540, TGGT1_214840, TGGT1_219460, TGGT1_226850, TGGT1_228660, TGGT1_241880, TGGT1_266830, TGGT1_273070, TGGT1_277790, TGGT1_289680, TGGT1_310950
6	GO:0048583	enriched	regulation of response to stimulus	2/167	6/8460	0.00551491864295	2	0.26609482452248673	TGGT1_228660, TGGT1_266830
6	GO:0009966	enriched	regulation of signal transduction	2/167	6/8460	0.00551491864295	2	0.26609482452248673	TGGT1_228660, TGGT1_266830
6	GO:0023051	enriched	regulation of signaling	2/167	6/8460	0.00551491864295	2	0.26609482452248673	TGGT1_228660, TGGT1_266830
6	GO:0010646	enriched	regulation of cell communication	2/167	6/8460	0.00551491864295	2	0.26609482452248673	TGGT1_228660, TGGT1_266830
6	GO:0016192	enriched	vesicle-mediated transport	5/167	59/8460	0.00598439008484	5	0.2771969487298707	TGGT1_224150, TGGT1_224160, TGGT1_230220, TGGT1_313670, TGGT1_318570
6	GO:0043087	enriched	regulation of GTPase activity	3/167	21/8460	0.00773684181843	3	0.34458703175945665	TGGT1_226850, TGGT1_266830, TGGT1_273070
6	GO:0051336	enriched	regulation of hydrolase activity	3/167	22/8460	0.00883031509967	3	0.3744663452150684	TGGT1_226850, TGGT1_266830, TGGT1_273070
6	GO:0046907	enriched	intracellular transport	6/167	91/8460	0.00905445394302	6	0.3744663452150684	TGGT1_224150, TGGT1_224160, TGGT1_230220, TGGT1_280610, TGGT1_289680, TGGT1_313670
6	GO:0050794	enriched	regulation of cellular process	10/167	213/8460	0.00945773302894	10	0.3776570637072006	TGGT1_202460, TGGT1_202540, TGGT1_214840, TGGT1_219460, TGGT1_228660, TGGT1_241880, TGGT1_266830, TGGT1_277790, TGGT1_289680, TGGT1_310950
6	GO:0051649	enriched	establishment of localization in cell	6/167	95/8460	0.0110726587891	6	0.4274046292608669	TGGT1_224150, TGGT1_224160, TGGT1_230220, TGGT1_280610, TGGT1_289680, TGGT1_313670
6	GO:0065007	enriched	biological regulation	12/167	272/8460	0.0115478538217	12	0.4313682169529145	TGGT1_202460, TGGT1_202540, TGGT1_214840, TGGT1_219460, TGGT1_226850, TGGT1_228660, TGGT1_241880, TGGT1_266830, TGGT1_273070, TGGT1_277790, TGGT1_289680, TGGT1_310950
6	GO:0007165	enriched	signal transduction	5/167	71/8460	0.0128918232027	5	0.4523857960229397	TGGT1_202460, TGGT1_202540, TGGT1_241880, TGGT1_277790, TGGT1_289680
6	GO:0023052	enriched	signaling	5/167	71/8460	0.0128918232027	5	0.4523857960229397	TGGT1_202460, TGGT1_202540, TGGT1_241880, TGGT1_277790, TGGT1_289680
6	GO:0006811	enriched	ion transport	6/167	99/8460	0.0133906498356	6	0.4560697796937042	TGGT1_233710, TGGT1_259200B, TGGT1_267720, TGGT1_278660, TGGT1_299060, TGGT1_305180
6	GO:0007154	enriched	cell communication	5/167	73/8460	0.0144145706582	5	0.4769163663491231	TGGT1_202460, TGGT1_202540, TGGT1_241880, TGGT1_277790, TGGT1_289680
6	GO:0050790	enriched	regulation of catalytic activity	3/167	27/8460	0.0156095620568	3	0.4884659116911861	TGGT1_226850, TGGT1_266830, TGGT1_273070
6	GO:0051641	enriched	cellular localization	6/167	103/8460	0.0160291059104	6	0.4884659116911861	TGGT1_224150, TGGT1_224160, TGGT1_230220, TGGT1_280610, TGGT1_289680, TGGT1_313670
6	GO:0006886	enriched	intracellular protein transport	5/167	76/8460	0.0169181290843	5	0.4989279315757004	TGGT1_224160, TGGT1_230220, TGGT1_280610, TGGT1_289680, TGGT1_313670
6	GO:0065009	enriched	regulation of molecular function	3/167	28/8460	0.017234125443	3	0.4989279315757004	TGGT1_226850, TGGT1_266830, TGGT1_273070
6	GO:0051716	enriched	cellular response to stimulus	7/167	137/8460	0.0186134328201	7	0.4991141428848618	TGGT1_202460, TGGT1_202540, TGGT1_208580, TGGT1_241880, TGGT1_277790, TGGT1_289680, TGGT1_295340
6	GO:0042256	enriched	mature ribosome assembly	1/167	1/8460	0.0197399527188	1	0.4991141428848618	TGGT1_318700
6	GO:0043161	enriched	proteasome-mediated ubiquitin-dependent protein catabolic process	1/167	1/8460	0.0197399527188	1	0.4991141428848618	TGGT1_295340
6	GO:0010498	enriched	proteasomal protein catabolic process	1/167	1/8460	0.0197399527188	1	0.4991141428848618	TGGT1_295340
6	GO:0071897	enriched	DNA biosynthetic process	1/167	1/8460	0.0197399527188	1	0.4991141428848618	TGGT1_208580
6	GO:0050896	enriched	response to stimulus	8/167	171/8460	0.0198266412545	8	0.4991141428848618	TGGT1_202460, TGGT1_202540, TGGT1_208580, TGGT1_241880, TGGT1_254870, TGGT1_277790, TGGT1_289680, TGGT1_295340
6	GO:0070727	enriched	cellular macromolecule localization	5/167	82/8460	0.0227559422709	5	0.5489871072852706	TGGT1_224160, TGGT1_230220, TGGT1_280610, TGGT1_289680, TGGT1_313670
6	GO:0034613	enriched	cellular protein localization	5/167	82/8460	0.0227559422709	5	0.5489871072852706	TGGT1_224160, TGGT1_230220, TGGT1_280610, TGGT1_289680, TGGT1_313670
6	GO:0015833	enriched	peptide transport	5/167	91/8460	0.0337282619347	5	0.7658299474580149	TGGT1_224160, TGGT1_230220, TGGT1_280610, TGGT1_289680, TGGT1_313670
6	GO:0042886	enriched	amide transport	5/167	91/8460	0.0337282619347	5	0.7658299474580149	TGGT1_224160, TGGT1_230220, TGGT1_280610, TGGT1_289680, TGGT1_313670
6	GO:0015031	enriched	protein transport	5/167	91/8460	0.0337282619347	5	0.7658299474580149	TGGT1_224160, TGGT1_230220, TGGT1_280610, TGGT1_289680, TGGT1_313670
6	GO:0045184	enriched	establishment of protein localization	5/167	92/8460	0.0351188477588	5	0.7673136925406497	TGGT1_224160, TGGT1_230220, TGGT1_280610, TGGT1_289680, TGGT1_313670
6	GO:0071705	enriched	nitrogen compound transport	5/167	92/8460	0.0351188477588	5	0.7673136925406497	TGGT1_224160, TGGT1_230220, TGGT1_280610, TGGT1_289680, TGGT1_313670
6	GO:0042255	enriched	ribosome assembly	1/167	2/8460	0.0390925272422	1	0.838317528638356	TGGT1_318700
6	GO:0019222	enriched	regulation of metabolic process	6/167	128/8460	0.0408748126277	6	0.8500978799727379	TGGT1_214840, TGGT1_219460, TGGT1_226850, TGGT1_266830, TGGT1_273070, TGGT1_310950
6	GO:0051188	enriched	cofactor biosynthetic process	3/167	39/8460	0.0411100874598	3	0.8500978799727379	TGGT1_214970, TGGT1_219860, TGGT1_237220
6	GO:0008150	enriched	biological_process	52/167	2049/8460	0.0442083315471	52	0.8981271566934063	TGGT1_202460, TGGT1_202540, TGGT1_208580, TGGT1_214260, TGGT1_214320, TGGT1_214440, TGGT1_214840, TGGT1_214970, TGGT1_219460, TGGT1_219860, TGGT1_222960, TGGT1_224150, TGGT1_224160, TGGT1_226850, TGGT1_228660, TGGT1_230220, TGGT1_233710, TGGT1_235150, TGGT1_235170, TGGT1_237220, TGGT1_238010, TGGT1_241880, TGGT1_246690, TGGT1_253440, TGGT1_253940, TGGT1_254870, TGGT1_256980, TGGT1_257530, TGGT1_2…
6	GO:0008104	enriched	protein localization	5/167	99/8460	0.0458430196485	5	0.9152795991891999	TGGT1_224160, TGGT1_230220, TGGT1_280610, TGGT1_289680, TGGT1_313670
6	GO:0010467	enriched	gene expression	1/167	348/8460	0.0157778811119	1	0.4884659116911861	TGGT1_238010
7	GO:0043087	enriched	regulation of GTPase activity	5/171	21/8460	4.98040731871e-05	5	0.036711126083722734	TGGT1_221710, TGGT1_225310, TGGT1_237280, TGGT1_266830, TGGT1_274130
7	GO:0051336	enriched	regulation of hydrolase activity	5/171	22/8460	6.34043628389e-05	5	0.036711126083722734	TGGT1_221710, TGGT1_225310, TGGT1_237280, TGGT1_266830, TGGT1_274130
7	GO:0050790	enriched	regulation of catalytic activity	5/171	27/8460	0.00017909517847	5	0.062095608282139905	TGGT1_221710, TGGT1_225310, TGGT1_237280, TGGT1_266830, TGGT1_274130
7	GO:0065009	enriched	regulation of molecular function	5/171	28/8460	0.000214492602011	5	0.062095608282139905	TGGT1_221710, TGGT1_225310, TGGT1_237280, TGGT1_266830, TGGT1_274130
7	GO:0050789	enriched	regulation of biological process	13/171	242/8460	0.00121450518074	13	0.2812793998597934	TGGT1_203690, TGGT1_218960, TGGT1_221710, TGGT1_225310, TGGT1_237280, TGGT1_246510, TGGT1_247700, TGGT1_254370, TGGT1_266830, TGGT1_270865, TGGT1_274130, TGGT1_280410, TGGT1_293000
7	GO:0065007	enriched	biological regulation	13/171	272/8460	0.00340985517995	13	0.5566294540480412	TGGT1_203690, TGGT1_218960, TGGT1_221710, TGGT1_225310, TGGT1_237280, TGGT1_246510, TGGT1_247700, TGGT1_254370, TGGT1_266830, TGGT1_270865, TGGT1_274130, TGGT1_280410, TGGT1_293000
7	GO:0009187	enriched	cyclic nucleotide metabolic process	2/171	5/8460	0.00390222071546	2	0.5566294540480412	TGGT1_254370, TGGT1_270865
7	GO:0009190	enriched	cyclic nucleotide biosynthetic process	2/171	5/8460	0.00390222071546	2	0.5566294540480412	TGGT1_254370, TGGT1_270865
7	GO:0019222	enriched	regulation of metabolic process	8/171	128/8460	0.00432613565322	8	0.5566294540480412	TGGT1_203690, TGGT1_218960, TGGT1_221710, TGGT1_225310, TGGT1_237280, TGGT1_247700, TGGT1_266830, TGGT1_274130
7	GO:0006810	enriched	transport	13/171	310/8460	0.0115666980079	13	1.0	TGGT1_201120, TGGT1_207390, TGGT1_209800, TGGT1_216380, TGGT1_240740, TGGT1_251630, TGGT1_253700, TGGT1_254370, TGGT1_267720, TGGT1_278660, TGGT1_287230, TGGT1_289570, TGGT1_318570
7	GO:0051234	enriched	establishment of localization	13/171	311/8460	0.0117895536294	13	1.0	TGGT1_201120, TGGT1_207390, TGGT1_209800, TGGT1_216380, TGGT1_240740, TGGT1_251630, TGGT1_253700, TGGT1_254370, TGGT1_267720, TGGT1_278660, TGGT1_287230, TGGT1_289570, TGGT1_318570
7	GO:0051179	enriched	localization	13/171	320/8460	0.0140628590773	13	1.0	TGGT1_201120, TGGT1_207390, TGGT1_209800, TGGT1_216380, TGGT1_240740, TGGT1_251630, TGGT1_253700, TGGT1_254370, TGGT1_267720, TGGT1_278660, TGGT1_287230, TGGT1_289570, TGGT1_318570
7	GO:0007165	enriched	signal transduction	5/171	71/8460	0.0141647053841	5	1.0	TGGT1_246510, TGGT1_254370, TGGT1_270865, TGGT1_280410, TGGT1_293000
7	GO:0023052	enriched	signaling	5/171	71/8460	0.0141647053841	5	1.0	TGGT1_246510, TGGT1_254370, TGGT1_270865, TGGT1_280410, TGGT1_293000
7	GO:0006811	enriched	ion transport	6/171	99/8460	0.0149044681811	6	1.0	TGGT1_216380, TGGT1_251630, TGGT1_254370, TGGT1_267720, TGGT1_278660, TGGT1_287230
7	GO:0007154	enriched	cell communication	5/171	73/8460	0.0158259876276	5	1.0	TGGT1_246510, TGGT1_254370, TGGT1_270865, TGGT1_280410, TGGT1_293000
7	GO:0043412	enriched	macromolecule modification	12/171	291/8460	0.0171711825974	12	1.0	TGGT1_205550, TGGT1_218220, TGGT1_222430, TGGT1_233010, TGGT1_249620, TGGT1_253440, TGGT1_278940, TGGT1_292140, TGGT1_295710, TGGT1_306660, TGGT1_315190, TGGT1_316150
7	GO:0006464	enriched	cellular protein modification process	11/171	253/8460	0.0187524547496	11	1.0	TGGT1_205550, TGGT1_218220, TGGT1_222430, TGGT1_233010, TGGT1_249620, TGGT1_253440, TGGT1_278940, TGGT1_292140, TGGT1_295710, TGGT1_315190, TGGT1_316150
7	GO:0036211	enriched	protein modification process	11/171	253/8460	0.0187524547496	11	1.0	TGGT1_205550, TGGT1_218220, TGGT1_222430, TGGT1_233010, TGGT1_249620, TGGT1_253440, TGGT1_278940, TGGT1_292140, TGGT1_295710, TGGT1_315190, TGGT1_316150
7	GO:0016192	enriched	vesicle-mediated transport	4/171	59/8460	0.0310168525841	4	1.0	TGGT1_201120, TGGT1_207390, TGGT1_240740, TGGT1_318570
7	GO:0006820	enriched	anion transport	2/171	14/8460	0.0315162583458	2	1.0	TGGT1_216380, TGGT1_287230
7	GO:0016575	enriched	histone deacetylation	1/171	2/8460	0.0400193172067	1	1.0	TGGT1_249620
7	GO:0050794	enriched	regulation of cellular process	9/171	213/8460	0.0408467896401	9	1.0	TGGT1_203690, TGGT1_218960, TGGT1_246510, TGGT1_247700, TGGT1_254370, TGGT1_266830, TGGT1_270865, TGGT1_280410, TGGT1_293000
7	GO:0006468	enriched	protein phosphorylation	7/171	164/8460	0.048393954456	7	1.0	TGGT1_205550, TGGT1_218220, TGGT1_233010, TGGT1_253440, TGGT1_292140, TGGT1_315190, TGGT1_316150
7	GO:0010467	enriched	gene expression	2/171	348/8460	0.0494798043111	2	1.0	TGGT1_209290, TGGT1_254440
8	GO:0010468	enriched	regulation of gene expression	12/368	95/8460	0.000802052665702	12	0.43151010964282743	TGGT1_203690, TGGT1_216220, TGGT1_218960, TGGT1_233020, TGGT1_251740, TGGT1_257990, TGGT1_280460, TGGT1_282220, TGGT1_291820, TGGT1_310900, TGGT1_315760, TGGT1_316900
8	GO:0019222	enriched	regulation of metabolic process	14/368	128/8460	0.00129404524315	14	0.43151010964282743	TGGT1_203690, TGGT1_203910, TGGT1_216220, TGGT1_218960, TGGT1_233020, TGGT1_251740, TGGT1_257990, TGGT1_273070, TGGT1_280460, TGGT1_282220, TGGT1_291820, TGGT1_310900, TGGT1_315760, TGGT1_316900
8	GO:0050789	enriched	regulation of biological process	21/368	242/8460	0.00216295521457	21	0.43151010964282743	TGGT1_202460, TGGT1_203690, TGGT1_203910, TGGT1_216220, TGGT1_218960, TGGT1_228660, TGGT1_233020, TGGT1_241880, TGGT1_251740, TGGT1_254370, TGGT1_257990, TGGT1_267810, TGGT1_270865, TGGT1_273070, TGGT1_280460, TGGT1_282220, TGGT1_291820, TGGT1_293000, TGGT1_310900, TGGT1_315760, TGGT1_316900
8	GO:0060255	enriched	regulation of macromolecule metabolic process	12/368	107/8460	0.00227919633888	12	0.43151010964282743	TGGT1_203690, TGGT1_216220, TGGT1_218960, TGGT1_233020, TGGT1_251740, TGGT1_257990, TGGT1_280460, TGGT1_282220, TGGT1_291820, TGGT1_310900, TGGT1_315760, TGGT1_316900
8	GO:0006355	enriched	regulation of transcription, DNA-templated	10/368	84/8460	0.00335370551536	10	0.43151010964282743	TGGT1_203690, TGGT1_216220, TGGT1_218960, TGGT1_233020, TGGT1_251740, TGGT1_257990, TGGT1_280460, TGGT1_282220, TGGT1_310900, TGGT1_315760
8	GO:1903506	enriched	regulation of nucleic acid-templated transcription	10/368	84/8460	0.00335370551536	10	0.43151010964282743	TGGT1_203690, TGGT1_216220, TGGT1_218960, TGGT1_233020, TGGT1_251740, TGGT1_257990, TGGT1_280460, TGGT1_282220, TGGT1_310900, TGGT1_315760
8	GO:2001141	enriched	regulation of RNA biosynthetic process	10/368	84/8460	0.00335370551536	10	0.43151010964282743	TGGT1_203690, TGGT1_216220, TGGT1_218960, TGGT1_233020, TGGT1_251740, TGGT1_257990, TGGT1_280460, TGGT1_282220, TGGT1_310900, TGGT1_315760
8	GO:0051252	enriched	regulation of RNA metabolic process	10/368	84/8460	0.00335370551536	10	0.43151010964282743	TGGT1_203690, TGGT1_216220, TGGT1_218960, TGGT1_233020, TGGT1_251740, TGGT1_257990, TGGT1_280460, TGGT1_282220, TGGT1_310900, TGGT1_315760
8	GO:0019219	enriched	regulation of nucleobase-containing compound metabolic process	10/368	86/8460	0.00398352103513	10	0.4609481490148027	TGGT1_203690, TGGT1_216220, TGGT1_218960, TGGT1_233020, TGGT1_251740, TGGT1_257990, TGGT1_280460, TGGT1_282220, TGGT1_310900, TGGT1_315760
8	GO:0051260	enriched	protein homooligomerization	2/368	3/8460	0.00549835488386	2	0.4609481490148027	TGGT1_202900, TGGT1_262150
8	GO:2000112	enriched	regulation of cellular macromolecule biosynthetic process	10/368	91/8460	0.00597083094579	10	0.4609481490148027	TGGT1_203690, TGGT1_216220, TGGT1_218960, TGGT1_233020, TGGT1_251740, TGGT1_257990, TGGT1_280460, TGGT1_282220, TGGT1_310900, TGGT1_315760
8	GO:0009889	enriched	regulation of biosynthetic process	10/368	91/8460	0.00597083094579	10	0.4609481490148027	TGGT1_203690, TGGT1_216220, TGGT1_218960, TGGT1_233020, TGGT1_251740, TGGT1_257990, TGGT1_280460, TGGT1_282220, TGGT1_310900, TGGT1_315760
8	GO:0031326	enriched	regulation of cellular biosynthetic process	10/368	91/8460	0.00597083094579	10	0.4609481490148027	TGGT1_203690, TGGT1_216220, TGGT1_218960, TGGT1_233020, TGGT1_251740, TGGT1_257990, TGGT1_280460, TGGT1_282220, TGGT1_310900, TGGT1_315760
8	GO:0010556	enriched	regulation of macromolecule biosynthetic process	10/368	91/8460	0.00597083094579	10	0.4609481490148027	TGGT1_203690, TGGT1_216220, TGGT1_218960, TGGT1_233020, TGGT1_251740, TGGT1_257990, TGGT1_280460, TGGT1_282220, TGGT1_310900, TGGT1_315760
8	GO:0006812	enriched	cation transport	9/368	81/8460	0.00829540694347	9	0.5889600255778298	TGGT1_202900, TGGT1_228200, TGGT1_254370, TGGT1_259200B, TGGT1_262150, TGGT1_289070, TGGT1_290720, TGGT1_305180, TGGT1_312100
8	GO:0065007	enriched	biological regulation	21/368	272/8460	0.00957048073206	21	0.5889600255778298	TGGT1_202460, TGGT1_203690, TGGT1_203910, TGGT1_216220, TGGT1_218960, TGGT1_228660, TGGT1_233020, TGGT1_241880, TGGT1_251740, TGGT1_254370, TGGT1_257990, TGGT1_267810, TGGT1_270865, TGGT1_273070, TGGT1_280460, TGGT1_282220, TGGT1_291820, TGGT1_293000, TGGT1_310900, TGGT1_315760, TGGT1_316900
8	GO:0031323	enriched	regulation of cellular metabolic process	10/368	99/8460	0.0106657061858	10	0.5889600255778298	TGGT1_203690, TGGT1_216220, TGGT1_218960, TGGT1_233020, TGGT1_251740, TGGT1_257990, TGGT1_280460, TGGT1_282220, TGGT1_310900, TGGT1_315760
8	GO:0051259	enriched	protein complex oligomerization	2/368	4/8460	0.0106806222255	2	0.5889600255778298	TGGT1_202900, TGGT1_262150
8	GO:0051171	enriched	regulation of nitrogen compound metabolic process	10/368	101/8460	0.0121887654043	10	0.5967993441016667	TGGT1_203690, TGGT1_216220, TGGT1_218960, TGGT1_233020, TGGT1_251740, TGGT1_257990, TGGT1_280460, TGGT1_282220, TGGT1_310900, TGGT1_315760
8	GO:0080090	enriched	regulation of primary metabolic process	10/368	101/8460	0.0121887654043	10	0.5967993441016667	TGGT1_203690, TGGT1_216220, TGGT1_218960, TGGT1_233020, TGGT1_251740, TGGT1_257990, TGGT1_280460, TGGT1_282220, TGGT1_310900, TGGT1_315760
8	GO:0050794	enriched	regulation of cellular process	17/368	213/8460	0.015468748727	17	0.6889542702267883	TGGT1_202460, TGGT1_203690, TGGT1_216220, TGGT1_218960, TGGT1_228660, TGGT1_233020, TGGT1_241880, TGGT1_251740, TGGT1_254370, TGGT1_257990, TGGT1_267810, TGGT1_270865, TGGT1_280460, TGGT1_282220, TGGT1_293000, TGGT1_310900, TGGT1_315760
8	GO:0009187	enriched	cyclic nucleotide metabolic process	2/368	5/8460	0.0172912407675	2	0.7151163145983983	TGGT1_254370, TGGT1_270865
8	GO:0009190	enriched	cyclic nucleotide biosynthetic process	2/368	5/8460	0.0172912407675	2	0.7151163145983983	TGGT1_254370, TGGT1_270865
8	GO:0009117	enriched	nucleotide metabolic process	7/368	66/8460	0.0239046626479	7	0.8034161460886086	TGGT1_222710, TGGT1_233140, TGGT1_234280, TGGT1_236040, TGGT1_254370, TGGT1_270865, TGGT1_307850
8	GO:0009892	enriched	negative regulation of metabolic process	2/368	6/8460	0.0251968134155	2	0.8034161460886086	TGGT1_291820, TGGT1_316900
8	GO:0010605	enriched	negative regulation of macromolecule metabolic process	2/368	6/8460	0.0251968134155	2	0.8034161460886086	TGGT1_291820, TGGT1_316900
8	GO:0010629	enriched	negative regulation of gene expression	2/368	6/8460	0.0251968134155	2	0.8034161460886086	TGGT1_291820, TGGT1_316900
8	GO:0006813	enriched	potassium ion transport	2/368	6/8460	0.0251968134155	2	0.8034161460886086	TGGT1_202900, TGGT1_262150
8	GO:0006753	enriched	nucleoside phosphate metabolic process	7/368	69/8460	0.0296775460893	7	0.8034161460886086	TGGT1_222710, TGGT1_233140, TGGT1_234280, TGGT1_236040, TGGT1_254370, TGGT1_270865, TGGT1_307850
8	GO:0006811	enriched	ion transport	9/368	99/8460	0.0398781431917	9	0.8034161460886086	TGGT1_202900, TGGT1_228200, TGGT1_254370, TGGT1_259200B, TGGT1_262150, TGGT1_289070, TGGT1_290720, TGGT1_305180, TGGT1_312100
8	GO:0016192	enriched	vesicle-mediated transport	6/368	59/8460	0.042186974642	6	0.8034161460886086	TGGT1_207390, TGGT1_221940, TGGT1_248100, TGGT1_273370, TGGT1_313670, TGGT1_318570
8	GO:0046080	enriched	dUTP metabolic process	1/368	1/8460	0.0434988179674	1	0.8034161460886086	TGGT1_233140
8	GO:0006106	enriched	fumarate metabolic process	1/368	1/8460	0.0434988179674	1	0.8034161460886086	TGGT1_249390
8	GO:0006103	enriched	2-oxoglutarate metabolic process	1/368	1/8460	0.0434988179674	1	0.8034161460886086	TGGT1_249390
8	GO:0009312	enriched	oligosaccharide biosynthetic process	1/368	1/8460	0.0434988179674	1	0.8034161460886086	TGGT1_297720
8	GO:0009251	enriched	glucan catabolic process	1/368	1/8460	0.0434988179674	1	0.8034161460886086	TGGT1_226910
8	GO:0005980	enriched	glycogen catabolic process	1/368	1/8460	0.0434988179674	1	0.8034161460886086	TGGT1_226910
8	GO:0005984	enriched	disaccharide metabolic process	1/368	1/8460	0.0434988179674	1	0.8034161460886086	TGGT1_297720
8	GO:0043649	enriched	dicarboxylic acid catabolic process	1/368	1/8460	0.0434988179674	1	0.8034161460886086	TGGT1_249390
8	GO:0005992	enriched	trehalose biosynthetic process	1/368	1/8460	0.0434988179674	1	0.8034161460886086	TGGT1_297720
8	GO:0005991	enriched	trehalose metabolic process	1/368	1/8460	0.0434988179674	1	0.8034161460886086	TGGT1_297720
8	GO:0006538	enriched	glutamate catabolic process	1/368	1/8460	0.0434988179674	1	0.8034161460886086	TGGT1_249390
8	GO:0000184	enriched	nuclear-transcribed mRNA catabolic process, nonsense-mediated decay	1/368	1/8460	0.0434988179674	1	0.8034161460886086	TGGT1_291820
8	GO:0006338	enriched	chromatin remodeling	1/368	1/8460	0.0434988179674	1	0.8034161460886086	TGGT1_321440
8	GO:0000272	enriched	polysaccharide catabolic process	1/368	1/8460	0.0434988179674	1	0.8034161460886086	TGGT1_226910
8	GO:0019551	enriched	glutamate catabolic process to 2-oxoglutarate	1/368	1/8460	0.0434988179674	1	0.8034161460886086	TGGT1_249390
8	GO:0009211	enriched	pyrimidine deoxyribonucleoside triphosphate metabolic process	1/368	1/8460	0.0434988179674	1	0.8034161460886086	TGGT1_233140
8	GO:0044275	enriched	cellular carbohydrate catabolic process	1/368	1/8460	0.0434988179674	1	0.8034161460886086	TGGT1_226910
8	GO:0046351	enriched	disaccharide biosynthetic process	1/368	1/8460	0.0434988179674	1	0.8034161460886086	TGGT1_297720
8	GO:0043044	enriched	ATP-dependent chromatin remodeling	1/368	1/8460	0.0434988179674	1	0.8034161460886086	TGGT1_321440
8	GO:0009200	enriched	deoxyribonucleoside triphosphate metabolic process	1/368	1/8460	0.0434988179674	1	0.8034161460886086	TGGT1_233140
8	GO:0044247	enriched	cellular polysaccharide catabolic process	1/368	1/8460	0.0434988179674	1	0.8034161460886086	TGGT1_226910
8	GO:0032261	enriched	purine nucleotide salvage	1/368	1/8460	0.0434988179674	1	0.8034161460886086	TGGT1_234280
8	GO:0032264	enriched	IMP salvage	1/368	1/8460	0.0434988179674	1	0.8034161460886086	TGGT1_234280
8	GO:0015672	enriched	monovalent inorganic cation transport	4/368	31/8460	0.0438649831895	4	0.8034161460886086	TGGT1_202900, TGGT1_228200, TGGT1_262150, TGGT1_290720
8	GO:0006006	enriched	glucose metabolic process	2/368	8/8460	0.0444029648961	2	0.8034161460886086	TGGT1_278830, TGGT1_289650
8	GO:0010467	enriched	gene expression	4/368	348/8460	0.00108655147901	4	0.43151010964282743	TGGT1_207840, TGGT1_209290, TGGT1_218580, TGGT1_224660
8	GO:0006518	enriched	peptide metabolic process	2/368	206/8460	0.00898791983082	2	0.5889600255778298	TGGT1_207840, TGGT1_209290
8	GO:0034645	enriched	cellular macromolecule biosynthetic process	5/368	316/8460	0.0105832010594	5	0.5889600255778298	TGGT1_207840, TGGT1_209290, TGGT1_219700, TGGT1_224660, TGGT1_226910
8	GO:0006412	enriched	translation	2/368	198/8460	0.01271322451	2	0.5967993441016667	TGGT1_207840, TGGT1_209290
8	GO:0043043	enriched	peptide biosynthetic process	2/368	201/8460	0.0128842690868	2	0.5967993441016667	TGGT1_207840, TGGT1_209290
8	GO:0009059	depleted	macromolecule biosynthetic process	6/368	319/8460	0.0242622076408	6	0.8034161460886086	TGGT1_207840, TGGT1_209290, TGGT1_214440, TGGT1_219700, TGGT1_224660, TGGT1_226910
8	GO:0034660	depleted	ncRNA metabolic process	0/368	89/8460	0.0336405437963	0	0.8034161460886086
8	GO:1901566	depleted	organonitrogen compound biosynthetic process	6/368	302/8460	0.0425872476731	6	0.8034161460886086	TGGT1_207840, TGGT1_208090, TGGT1_209290, TGGT1_219700, TGGT1_234280, TGGT1_270760
9	GO:0055085	depleted	transmembrane transport	14/210	117/8460	1.0549015662e-06	14	0.001221576013661868	TGGT1_214320, TGGT1_219800, TGGT1_221350, TGGT1_226020, TGGT1_228200, TGGT1_234410, TGGT1_251630, TGGT1_253640, TGGT1_253700, TGGT1_257530, TGGT1_259200B, TGGT1_267720, TGGT1_290720, TGGT1_305590
9	GO:0006810	depleted	transport	22/210	310/8460	8.17077900566e-06	22	0.0033204781874068313	TGGT1_214320, TGGT1_219800, TGGT1_221350, TGGT1_226020, TGGT1_228200, TGGT1_234410, TGGT1_243450, TGGT1_243960, TGGT1_251630, TGGT1_253640, TGGT1_253700, TGGT1_257530, TGGT1_259200B, TGGT1_267720, TGGT1_278660, TGGT1_289080, TGGT1_289570, TGGT1_290720, TGGT1_290950, TGGT1_305590, TGGT1_312100, TGGT1_312622
9	GO:0051234	depleted	establishment of localization	22/210	311/8460	8.60227509691e-06	22	0.0033204781874068313	TGGT1_214320, TGGT1_219800, TGGT1_221350, TGGT1_226020, TGGT1_228200, TGGT1_234410, TGGT1_243450, TGGT1_243960, TGGT1_251630, TGGT1_253640, TGGT1_253700, TGGT1_257530, TGGT1_259200B, TGGT1_267720, TGGT1_278660, TGGT1_289080, TGGT1_289570, TGGT1_290720, TGGT1_290950, TGGT1_305590, TGGT1_312100, TGGT1_312622
9	GO:0051179	depleted	localization	22/210	320/8460	1.35226426294e-05	22	0.0039148050412232205	TGGT1_214320, TGGT1_219800, TGGT1_221350, TGGT1_226020, TGGT1_228200, TGGT1_234410, TGGT1_243450, TGGT1_243960, TGGT1_251630, TGGT1_253640, TGGT1_253700, TGGT1_257530, TGGT1_259200B, TGGT1_267720, TGGT1_278660, TGGT1_289080, TGGT1_289570, TGGT1_290720, TGGT1_290950, TGGT1_305590, TGGT1_312100, TGGT1_312622
9	GO:0006811	enriched	ion transport	11/210	99/8460	3.15568889791e-05	11	0.007308575487569558	TGGT1_219800, TGGT1_221350, TGGT1_228200, TGGT1_251630, TGGT1_253640, TGGT1_259200B, TGGT1_267720, TGGT1_278660, TGGT1_290720, TGGT1_312100, TGGT1_312622
9	GO:0006812	enriched	cation transport	9/210	81/8460	0.00016715534459	9	0.03226098150593705	TGGT1_219800, TGGT1_221350, TGGT1_228200, TGGT1_251630, TGGT1_259200B, TGGT1_278660, TGGT1_290720, TGGT1_312100, TGGT1_312622
9	GO:0050789	enriched	regulation of biological process	15/210	242/8460	0.000990699543941	15	0.15030393004677867	TGGT1_202460, TGGT1_203910, TGGT1_211720, TGGT1_218960, TGGT1_219460, TGGT1_227660, TGGT1_228120, TGGT1_228660, TGGT1_238040A, TGGT1_243450, TGGT1_270865, TGGT1_273070, TGGT1_280410, TGGT1_301390, TGGT1_310900
9	GO:0008150	enriched	biological_process	72/210	2049/8460	0.00103836911949	72	0.15030393004677867	TGGT1_202460, TGGT1_203910, TGGT1_206590, TGGT1_209000, TGGT1_211720, TGGT1_213350, TGGT1_214260, TGGT1_214320, TGGT1_216730, TGGT1_218960, TGGT1_219460, TGGT1_219800, TGGT1_221350, TGGT1_221670, TGGT1_226020, TGGT1_227660, TGGT1_228120, TGGT1_228200, TGGT1_228660, TGGT1_230860, TGGT1_232620, TGGT1_234410, TGGT1_234970, TGGT1_235478, TGGT1_237570, TGGT1_238040A, TGGT1_239620, TGGT1_240860, TGGT1_…
9	GO:0006914	enriched	autophagy	2/210	4/8460	0.00356027527416	2	0.3420928873795281	TGGT1_230860, TGGT1_321300
9	GO:0061919	enriched	process utilizing autophagic mechanism	2/210	4/8460	0.00356027527416	2	0.3420928873795281	TGGT1_230860, TGGT1_321300
9	GO:0065007	enriched	biological regulation	15/210	272/8460	0.00408198470715	15	0.3420928873795281	TGGT1_202460, TGGT1_203910, TGGT1_211720, TGGT1_218960, TGGT1_219460, TGGT1_227660, TGGT1_228120, TGGT1_228660, TGGT1_238040A, TGGT1_243450, TGGT1_270865, TGGT1_273070, TGGT1_280410, TGGT1_301390, TGGT1_310900
9	GO:0098655	enriched	cation transmembrane transport	4/210	27/8460	0.00413583801668	4	0.3420928873795281	TGGT1_219800, TGGT1_221350, TGGT1_228200, TGGT1_290720
9	GO:0098662	enriched	inorganic cation transmembrane transport	4/210	27/8460	0.00413583801668	4	0.3420928873795281	TGGT1_219800, TGGT1_221350, TGGT1_228200, TGGT1_290720
9	GO:0098660	enriched	inorganic ion transmembrane transport	4/210	27/8460	0.00413583801668	4	0.3420928873795281	TGGT1_219800, TGGT1_221350, TGGT1_228200, TGGT1_290720
9	GO:0034220	enriched	ion transmembrane transport	4/210	29/8460	0.00538502231724	4	0.4157237228911937	TGGT1_219800, TGGT1_221350, TGGT1_228200, TGGT1_290720
9	GO:0050794	enriched	regulation of cellular process	12/210	213/8460	0.0067165972839	12	0.4861137284220008	TGGT1_202460, TGGT1_211720, TGGT1_218960, TGGT1_219460, TGGT1_228120, TGGT1_228660, TGGT1_238040A, TGGT1_243450, TGGT1_270865, TGGT1_280410, TGGT1_301390, TGGT1_310900
9	GO:0009987	enriched	cellular process	50/210	1426/8460	0.00874392586107	50	0.5956156557128679	TGGT1_202460, TGGT1_206590, TGGT1_209000, TGGT1_213350, TGGT1_214260, TGGT1_214320, TGGT1_216730, TGGT1_219460, TGGT1_219800, TGGT1_221350, TGGT1_221670, TGGT1_226020, TGGT1_227660, TGGT1_230860, TGGT1_232620, TGGT1_234410, TGGT1_234970, TGGT1_235478, TGGT1_238040A, TGGT1_239620, TGGT1_243450, TGGT1_245580, TGGT1_245730, TGGT1_249390, TGGT1_251630, TGGT1_253640, TGGT1_253700, TGGT1_254950, TGGT1_…
9	GO:0043648	enriched	dicarboxylic acid metabolic process	2/210	7/8460	0.011861639298	2	0.7630987948401289	TGGT1_249390, TGGT1_318430
9	GO:0019222	enriched	regulation of metabolic process	8/210	128/8460	0.0141947400791	8	0.8651320532416292	TGGT1_203910, TGGT1_211720, TGGT1_218960, TGGT1_219460, TGGT1_227660, TGGT1_228120, TGGT1_273070, TGGT1_310900
9	GO:0034404	enriched	nucleobase-containing small molecule biosynthetic process	3/210	23/8460	0.0185177518053	3	0.958156028377895	TGGT1_235478, TGGT1_239620, TGGT1_292320
9	GO:1902600	enriched	proton transmembrane transport	3/210	24/8460	0.0207840200677	3	0.958156028377895	TGGT1_219800, TGGT1_228200, TGGT1_290720
9	GO:0006421	enriched	asparaginyl-tRNA aminoacylation	1/210	1/8460	0.0248226950357	1	0.958156028377895	TGGT1_270510
9	GO:0006106	enriched	fumarate metabolic process	1/210	1/8460	0.0248226950357	1	0.958156028377895	TGGT1_249390
9	GO:0006103	enriched	2-oxoglutarate metabolic process	1/210	1/8460	0.0248226950357	1	0.958156028377895	TGGT1_249390
9	GO:0006108	enriched	malate metabolic process	1/210	1/8460	0.0248226950357	1	0.958156028377895	TGGT1_318430
9	GO:0043649	enriched	dicarboxylic acid catabolic process	1/210	1/8460	0.0248226950357	1	0.958156028377895	TGGT1_249390
9	GO:0006538	enriched	glutamate catabolic process	1/210	1/8460	0.0248226950357	1	0.958156028377895	TGGT1_249390
9	GO:0019551	enriched	glutamate catabolic process to 2-oxoglutarate	1/210	1/8460	0.0248226950357	1	0.958156028377895	TGGT1_249390
9	GO:0009719	enriched	response to endogenous stimulus	1/210	1/8460	0.0248226950357	1	0.958156028377895	TGGT1_228120
9	GO:0009725	enriched	response to hormone	1/210	1/8460	0.0248226950357	1	0.958156028377895	TGGT1_228120
9	GO:0032259	enriched	methylation	3/210	26/8460	0.0257526542969	3	0.9619862476050376	TGGT1_227660, TGGT1_237570, TGGT1_254950
9	GO:0010468	enriched	regulation of gene expression	6/210	95/8460	0.0304862439171	6	1.0	TGGT1_211720, TGGT1_218960, TGGT1_219460, TGGT1_227660, TGGT1_228120, TGGT1_310900
9	GO:0015672	enriched	monovalent inorganic cation transport	3/210	31/8460	0.0406991024822	3	1.0	TGGT1_219800, TGGT1_228200, TGGT1_290720
9	GO:0006306	enriched	DNA methylation	1/210	2/8460	0.0490320855111	1	1.0	TGGT1_227660
9	GO:0006304	enriched	DNA modification	1/210	2/8460	0.0490320855111	1	1.0	TGGT1_227660
9	GO:0006305	enriched	DNA alkylation	1/210	2/8460	0.0490320855111	1	1.0	TGGT1_227660
9	GO:0040029	enriched	regulation of gene expression, epigenetic	1/210	2/8460	0.0490320855111	1	1.0	TGGT1_227660
9	GO:0015936	enriched	coenzyme A metabolic process	1/210	2/8460	0.0490320855111	1	1.0	TGGT1_235478
9	GO:0015937	enriched	coenzyme A biosynthetic process	1/210	2/8460	0.0490320855111	1	1.0	TGGT1_235478
9	GO:0006536	enriched	glutamate metabolic process	1/210	2/8460	0.0490320855111	1	1.0	TGGT1_249390
9	GO:1905037	enriched	autophagosome organization	1/210	2/8460	0.0490320855111	1	1.0	TGGT1_321300
9	GO:0044728	enriched	DNA methylation or demethylation	1/210	2/8460	0.0490320855111	1	1.0	TGGT1_227660
9	GO:0007033	enriched	vacuole organization	1/210	2/8460	0.0490320855111	1	1.0	TGGT1_321300
9	GO:0016236	enriched	macroautophagy	1/210	2/8460	0.0490320855111	1	1.0	TGGT1_321300
9	GO:0000045	enriched	autophagosome assembly	1/210	2/8460	0.0490320855111	1	1.0	TGGT1_321300
9	GO:0060255	enriched	regulation of macromolecule metabolic process	6/210	107/8460	0.0498537173724	6	1.0	TGGT1_211720, TGGT1_218960, TGGT1_219460, TGGT1_227660, TGGT1_228120, TGGT1_310900
10	GO:0016310	enriched	phosphorylation	9/179	190/8460	0.0193875780935	9	1.0	TGGT1_201130, TGGT1_236040, TGGT1_250850, TGGT1_253440, TGGT1_286470, TGGT1_295125, TGGT1_308090, TGGT1_316150, TGGT1_366480
10	GO:0006796	enriched	phosphate-containing compound metabolic process	12/179	291/8460	0.0338619684814	12	1.0	TGGT1_201130, TGGT1_236040, TGGT1_238400, TGGT1_250850, TGGT1_253440, TGGT1_283830, TGGT1_286470, TGGT1_293480, TGGT1_295125, TGGT1_308090, TGGT1_316150, TGGT1_366480
10	GO:0006793	enriched	phosphorus metabolic process	12/179	291/8460	0.0338619684814	12	1.0	TGGT1_201130, TGGT1_236040, TGGT1_238400, TGGT1_250850, TGGT1_253440, TGGT1_283830, TGGT1_286470, TGGT1_293480, TGGT1_295125, TGGT1_308090, TGGT1_316150, TGGT1_366480
10	GO:0006757	enriched	ATP generation from ADP	2/179	15/8460	0.0390181748162	2	1.0	TGGT1_236040, TGGT1_366480
10	GO:0009135	enriched	purine nucleoside diphosphate metabolic process	2/179	15/8460	0.0390181748162	2	1.0	TGGT1_236040, TGGT1_366480
10	GO:0046031	enriched	ADP metabolic process	2/179	15/8460	0.0390181748162	2	1.0	TGGT1_236040, TGGT1_366480
10	GO:0009185	enriched	ribonucleoside diphosphate metabolic process	2/179	15/8460	0.0390181748162	2	1.0	TGGT1_236040, TGGT1_366480
10	GO:0006096	enriched	glycolytic process	2/179	15/8460	0.0390181748162	2	1.0	TGGT1_236040, TGGT1_366480
10	GO:0009179	enriched	purine ribonucleoside diphosphate metabolic process	2/179	15/8460	0.0390181748162	2	1.0	TGGT1_236040, TGGT1_366480
10	GO:0016052	enriched	carbohydrate catabolic process	2/179	16/8460	0.0439839422667	2	1.0	TGGT1_236040, TGGT1_366480
10	GO:0006090	enriched	pyruvate metabolic process	2/179	16/8460	0.0439839422667	2	1.0	TGGT1_236040, TGGT1_366480
10	GO:0032787	enriched	monocarboxylic acid metabolic process	3/179	38/8460	0.0457547854207	3	1.0	TGGT1_221320, TGGT1_236040, TGGT1_366480
10	GO:0034641	enriched	cellular nitrogen compound metabolic process	5/179	618/8460	0.0133633787442	5	1.0	TGGT1_236040, TGGT1_246060, TGGT1_254940, TGGT1_301390, TGGT1_366480
10	GO:0009058	enriched	biosynthetic process	3/179	477/8460	0.0135244340883	3	1.0	TGGT1_221320, TGGT1_246060, TGGT1_293480
10	GO:0034645	enriched	cellular macromolecule biosynthetic process	1/179	316/8460	0.0153213794048	1	1.0	TGGT1_246060
10	GO:0043603	enriched	cellular amide metabolic process	0/179	218/8460	0.0153791077031	0	1.0
10	GO:0009059	enriched	macromolecule biosynthetic process	1/179	319/8460	0.0154444199734	1	1.0	TGGT1_246060
10	GO:0044271	enriched	cellular nitrogen compound biosynthetic process	1/179	326/8460	0.0159816155851	1	1.0	TGGT1_246060
10	GO:1901566	depleted	organonitrogen compound biosynthetic process	1/179	302/8460	0.0224858429489	1	1.0	TGGT1_293480
10	GO:0006412	depleted	translation	0/179	198/8460	0.0230160303216	0	1.0
10	GO:0043043	depleted	peptide biosynthetic process	0/179	201/8460	0.0231108382975	0	1.0
10	GO:0006518	depleted	peptide metabolic process	0/179	206/8460	0.0235610559351	0	1.0
10	GO:0043604	depleted	amide biosynthetic process	0/179	213/8460	0.0248069596589	0	1.0
10	GO:0044249	depleted	cellular biosynthetic process	3/179	442/8460	0.026089896823	3	1.0	TGGT1_221320, TGGT1_246060, TGGT1_293480
10	GO:1901576	depleted	organic substance biosynthetic process	3/179	446/8460	0.0262679022288	3	1.0	TGGT1_221320, TGGT1_246060, TGGT1_293480
10	GO:0010467	depleted	gene expression	2/179	348/8460	0.0352985198443	2	1.0	TGGT1_246060, TGGT1_301390
11	GO:0007010	enriched	cytoskeleton organization	2/147	9/8460	0.00996510904624	2	1.0	TGGT1_263510, TGGT1_310030
11	GO:0006564	enriched	L-serine biosynthetic process	1/147	1/8460	0.0173758865251	1	1.0	TGGT1_239820
11	GO:0043161	enriched	proteasome-mediated ubiquitin-dependent protein catabolic process	1/147	1/8460	0.0173758865251	1	1.0	TGGT1_295340
11	GO:0010498	enriched	proteasomal protein catabolic process	1/147	1/8460	0.0173758865251	1	1.0	TGGT1_295340
11	GO:0006816	enriched	calcium ion transport	1/147	1/8460	0.0173758865251	1	1.0	TGGT1_207910
11	GO:0009719	enriched	response to endogenous stimulus	1/147	1/8460	0.0173758865251	1	1.0	TGGT1_228120
11	GO:0009725	enriched	response to hormone	1/147	1/8460	0.0173758865251	1	1.0	TGGT1_228120
11	GO:0006563	enriched	L-serine metabolic process	1/147	2/8460	0.0344518700547	1	1.0	TGGT1_239820
11	GO:0043412	enriched	macromolecule modification	10/147	291/8460	0.0356580793379	10	1.0	TGGT1_201130, TGGT1_209000, TGGT1_228750, TGGT1_235370, TGGT1_239885, TGGT1_249260, TGGT1_280660, TGGT1_295125, TGGT1_295710, TGGT1_316680
11	GO:0006464	enriched	cellular protein modification process	9/147	253/8460	0.0431151775106	9	1.0	TGGT1_201130, TGGT1_209000, TGGT1_228750, TGGT1_235370, TGGT1_239885, TGGT1_249260, TGGT1_280660, TGGT1_295125, TGGT1_295710
11	GO:0036211	enriched	protein modification process	9/147	253/8460	0.0431151775106	9	1.0	TGGT1_201130, TGGT1_209000, TGGT1_228750, TGGT1_235370, TGGT1_239885, TGGT1_249260, TGGT1_280660, TGGT1_295125, TGGT1_295710
11	GO:0016310	enriched	phosphorylation	7/147	190/8460	0.0474970075635	7	1.0	TGGT1_201130, TGGT1_228750, TGGT1_235370, TGGT1_239885, TGGT1_249260, TGGT1_281400, TGGT1_295125
11	GO:0097659	enriched	nucleic acid-templated transcription	3/147	47/8460	0.0478290026118	3	1.0	TGGT1_227560, TGGT1_258210, TGGT1_309170
11	GO:0006351	enriched	transcription, DNA-templated	3/147	47/8460	0.0478290026118	3	1.0	TGGT1_227560, TGGT1_258210, TGGT1_309170
11	GO:0043603	enriched	cellular amide metabolic process	0/147	218/8460	0.0344214404597	0	1.0

## Sheet: Cellular Component
Cluster	# GO	enrichment	name	ratio_in_study	ratio_in_pop	p_uncorrected	study_count	p_fdr_bh	study_items
1	GO:0016459	enriched	myosin complex	2/107	11/8460	0.00809104927912	2	1.0	TGGT1_255190, TGGT1_278870
1	GO:0015629	enriched	actin cytoskeleton	2/107	15/8460	0.0149465626046	2	1.0	TGGT1_255190, TGGT1_278870
1	GO:0044425	enriched	membrane part	8/107	260/8460	0.0169913734143	8	1.0	TGGT1_221940, TGGT1_226020, TGGT1_228200, TGGT1_230420, TGGT1_241160, TGGT1_278660, TGGT1_287230, TGGT1_312100
1	GO:0016021	enriched	integral component of membrane	6/107	197/8460	0.0384809761026	6	1.0	TGGT1_226020, TGGT1_230420, TGGT1_241160, TGGT1_278660, TGGT1_287230, TGGT1_312100
1	GO:0031224	enriched	intrinsic component of membrane	6/107	201/8460	0.0417829334185	6	1.0	TGGT1_226020, TGGT1_230420, TGGT1_241160, TGGT1_278660, TGGT1_287230, TGGT1_312100
1	GO:0005774	enriched	vacuolar membrane	1/107	4/8460	0.0496479260076	1	1.0	TGGT1_228200
1	GO:0016471	enriched	vacuolar proton-transporting V-type ATPase complex	1/107	4/8460	0.0496479260076	1	1.0	TGGT1_228200
1	GO:0005801	enriched	cis-Golgi network	1/107	4/8460	0.0496479260076	1	1.0	TGGT1_247648
1	GO:0044437	enriched	vacuolar part	1/107	4/8460	0.0496479260076	1	1.0	TGGT1_228200
2	GO:0016459	enriched	myosin complex	2/52	11/8460	0.00196714981161	2	0.6155282272609744	TGGT1_255190, TGGT1_278870
2	GO:0015629	enriched	actin cytoskeleton	2/52	15/8460	0.0036968662298	2	0.6155282272609744	TGGT1_255190, TGGT1_278870
2	GO:0005945	enriched	6-phosphofructokinase complex	1/52	3/8460	0.0183287608323	1	1.0	TGGT1_240890
2	GO:0044430	enriched	cytoskeletal part	2/52	36/8460	0.0204321302991	2	1.0	TGGT1_255190, TGGT1_278870
2	GO:0005856	enriched	cytoskeleton	2/52	40/8460	0.0249063111328	2	1.0	TGGT1_255190, TGGT1_278870
2	GO:0005852	enriched	eukaryotic translation initiation factor 3 complex	1/52	6/8460	0.0363279223052	1	1.0	TGGT1_226980
2	GO:0005829	enriched	cytosol	1/52	7/8460	0.0422554061049	1	1.0	TGGT1_240890
2	GO:0044445	enriched	cytosolic part	1/52	8/8460	0.0481471272553	1	1.0	TGGT1_240890
3	GO:0044427	enriched	chromosomal part	3/244	18/8460	0.0140343719269	3	0.8003546099380181	TGGT1_235170, TGGT1_245570, TGGT1_300200
3	GO:0020039	enriched	pellicle	4/244	38/8460	0.0231158625074	4	0.8003546099380181	TGGT1_206580, TGGT1_206690, TGGT1_216000, TGGT1_231640
3	GO:0070258	enriched	inner membrane pellicle complex	4/244	38/8460	0.0231158625074	4	0.8003546099380181	TGGT1_206580, TGGT1_206690, TGGT1_216000, TGGT1_231640
3	GO:0009360	enriched	DNA polymerase III complex	1/244	1/8460	0.0288416075653	1	0.8003546099380181	TGGT1_235170
3	GO:0005657	enriched	replication fork	1/244	1/8460	0.0288416075653	1	0.8003546099380181	TGGT1_235170
3	GO:0005938	enriched	cell cortex	1/244	1/8460	0.0288416075653	1	0.8003546099380181	TGGT1_248830
3	GO:0042575	enriched	DNA polymerase complex	1/244	1/8460	0.0288416075653	1	0.8003546099380181	TGGT1_235170
3	GO:0008287	enriched	protein serine/threonine phosphatase complex	1/244	1/8460	0.0288416075653	1	0.8003546099380181	TGGT1_246510
3	GO:1903293	enriched	phosphatase complex	1/244	1/8460	0.0288416075653	1	0.8003546099380181	TGGT1_246510
3	GO:0099568	enriched	cytoplasmic region	1/244	1/8460	0.0288416075653	1	0.8003546099380181	TGGT1_248830
3	GO:0000159	enriched	protein phosphatase type 2A complex	1/244	1/8460	0.0288416075653	1	0.8003546099380181	TGGT1_246510
3	GO:0005663	enriched	DNA replication factor C complex	1/244	1/8460	0.0288416075653	1	0.8003546099380181	TGGT1_235170
3	GO:0016020	enriched	membrane	8/244	542/8460	0.0452610555424	8	1.0	TGGT1_214110, TGGT1_221940, TGGT1_226020, TGGT1_228200, TGGT1_248830, TGGT1_254370, TGGT1_263480, TGGT1_305180
4	GO:0012507	enriched	ER to Golgi transport vesicle membrane	1/90	3/8460	0.0315802707781	1	1.0	TGGT1_277000
4	GO:0030127	enriched	COPII vesicle coat	1/90	3/8460	0.0315802707781	1	1.0	TGGT1_277000
4	GO:0005945	enriched	6-phosphofructokinase complex	1/90	3/8460	0.0315802707781	1	1.0	TGGT1_226960
4	GO:0030134	enriched	COPII-coated ER to Golgi transport vesicle	1/90	3/8460	0.0315802707781	1	1.0	TGGT1_277000
5	GO:0044430	enriched	cytoskeletal part	4/216	36/8460	0.0128412321756	4	1.0	TGGT1_235470, TGGT1_263180, TGGT1_263510, TGGT1_294550
5	GO:0020039	enriched	pellicle	4/216	38/8460	0.0154694776083	4	1.0	TGGT1_206580, TGGT1_206690, TGGT1_235470, TGGT1_257680
5	GO:0070258	enriched	inner membrane pellicle complex	4/216	38/8460	0.0154694776083	4	1.0	TGGT1_206580, TGGT1_206690, TGGT1_235470, TGGT1_257680
5	GO:0005856	enriched	cytoskeleton	4/216	40/8460	0.0184135730996	4	1.0	TGGT1_235470, TGGT1_263180, TGGT1_263510, TGGT1_294550
5	GO:0030677	enriched	ribonuclease P complex	1/216	1/8460	0.0255319148937	1	1.0	TGGT1_228720
5	GO:0000172	enriched	ribonuclease MRP complex	1/216	1/8460	0.0255319148937	1	1.0	TGGT1_228720
5	GO:1902555	enriched	endoribonuclease complex	1/216	1/8460	0.0255319148937	1	1.0	TGGT1_228720
5	GO:1905348	enriched	endonuclease complex	1/216	1/8460	0.0255319148937	1	1.0	TGGT1_228720
5	GO:0016459	enriched	myosin complex	2/216	11/8460	0.0306640860868	2	1.0	TGGT1_235470, TGGT1_263180
5	GO:0005794	enriched	Golgi apparatus	3/216	29/8460	0.0368251777743	3	1.0	TGGT1_240540, TGGT1_273370, TGGT1_313670
6	GO:0044425	enriched	membrane part	14/167	260/8460	0.000609642721583	14	0.20301102628724754	TGGT1_214320, TGGT1_224160, TGGT1_227350, TGGT1_233710, TGGT1_235150, TGGT1_257530, TGGT1_259200B, TGGT1_269750, TGGT1_278660, TGGT1_280610, TGGT1_299060, TGGT1_305180, TGGT1_313670, TGGT1_318150
6	GO:0016021	enriched	integral component of membrane	11/167	197/8460	0.00176009842525	11	0.22909038002327406	TGGT1_214320, TGGT1_227350, TGGT1_233710, TGGT1_235150, TGGT1_257530, TGGT1_259200B, TGGT1_269750, TGGT1_278660, TGGT1_299060, TGGT1_305180, TGGT1_318150
6	GO:0031224	enriched	intrinsic component of membrane	11/167	201/8460	0.00206387729751	11	0.22909038002327406	TGGT1_214320, TGGT1_227350, TGGT1_233710, TGGT1_235150, TGGT1_257530, TGGT1_259200B, TGGT1_269750, TGGT1_278660, TGGT1_299060, TGGT1_305180, TGGT1_318150
6	GO:0012505	enriched	endomembrane system	6/167	74/8460	0.00330800044873	6	0.27539103735697146	TGGT1_224150, TGGT1_226430, TGGT1_280610, TGGT1_289350, TGGT1_313670, TGGT1_321620
6	GO:0030131	enriched	clathrin adaptor complex	2/167	9/8460	0.0127300269269	2	0.4108377659593423	TGGT1_224160, TGGT1_313670
6	GO:0005794	enriched	Golgi apparatus	3/167	29/8460	0.0189496273876	3	0.4108377659593423	TGGT1_224150, TGGT1_313670, TGGT1_321620
6	GO:0030119	enriched	AP-type membrane coat adaptor complex	2/167	11/8460	0.0189519639873	2	0.4108377659593423	TGGT1_224160, TGGT1_313670
6	GO:0030118	enriched	clathrin coat	2/167	11/8460	0.0189519639873	2	0.4108377659593423	TGGT1_224160, TGGT1_313670
6	GO:0016459	enriched	myosin complex	2/167	11/8460	0.0189519639873	2	0.4108377659593423	TGGT1_230980, TGGT1_314780
6	GO:0005785	enriched	signal recognition particle receptor complex	1/167	1/8460	0.0197399527188	1	0.4108377659593423	TGGT1_280610
6	GO:0009360	enriched	DNA polymerase III complex	1/167	1/8460	0.0197399527188	1	0.4108377659593423	TGGT1_235170
6	GO:0005657	enriched	replication fork	1/167	1/8460	0.0197399527188	1	0.4108377659593423	TGGT1_235170
6	GO:0042575	enriched	DNA polymerase complex	1/167	1/8460	0.0197399527188	1	0.4108377659593423	TGGT1_235170
6	GO:0005791	enriched	rough endoplasmic reticulum	1/167	1/8460	0.0197399527188	1	0.4108377659593423	TGGT1_280610
6	GO:0005663	enriched	DNA replication factor C complex	1/167	1/8460	0.0197399527188	1	0.4108377659593423	TGGT1_235170
6	GO:0030867	enriched	rough endoplasmic reticulum membrane	1/167	1/8460	0.0197399527188	1	0.4108377659593423	TGGT1_280610
6	GO:0016020	enriched	membrane	18/167	542/8460	0.0252704822054	18	0.4950041514348437	TGGT1_214320, TGGT1_224160, TGGT1_227350, TGGT1_233710, TGGT1_235150, TGGT1_257530, TGGT1_257680, TGGT1_259200B, TGGT1_267720, TGGT1_269750, TGGT1_278660, TGGT1_280610, TGGT1_289350, TGGT1_289680, TGGT1_299060, TGGT1_305180, TGGT1_313670, TGGT1_318150
6	GO:0015629	enriched	actin cytoskeleton	2/167	15/8460	0.0343653043415	2	0.6198957891263639	TGGT1_230980, TGGT1_314780
6	GO:0005783	enriched	endoplasmic reticulum	3/167	37/8460	0.0359563644103	3	0.6198957891263639	TGGT1_226430, TGGT1_280610, TGGT1_289350
6	GO:0099023	enriched	tethering complex	1/167	2/8460	0.0390925272422	1	0.6198957891263639	TGGT1_224150
6	GO:0017119	enriched	Golgi transport complex	1/167	2/8460	0.0390925272422	1	0.6198957891263639	TGGT1_224150
6	GO:0044464	enriched	cell part	27/167	940/8460	0.0454267563244	27	0.6209151020611471	TGGT1_214320, TGGT1_219460, TGGT1_224150, TGGT1_224160, TGGT1_226430, TGGT1_226850, TGGT1_230980, TGGT1_235170, TGGT1_238010, TGGT1_250340, TGGT1_257680, TGGT1_259200B, TGGT1_266830, TGGT1_271970, TGGT1_273760, TGGT1_280610, TGGT1_289350, TGGT1_289650, TGGT1_289680, TGGT1_293820, TGGT1_295340, TGGT1_299060, TGGT1_305860, TGGT1_313670, TGGT1_313830, TGGT1_314780, TGGT1_321620
6	GO:0005623	enriched	cell	27/167	940/8460	0.0454267563244	27	0.6209151020611471	TGGT1_214320, TGGT1_219460, TGGT1_224150, TGGT1_224160, TGGT1_226430, TGGT1_226850, TGGT1_230980, TGGT1_235170, TGGT1_238010, TGGT1_250340, TGGT1_257680, TGGT1_259200B, TGGT1_266830, TGGT1_271970, TGGT1_273760, TGGT1_280610, TGGT1_289350, TGGT1_289650, TGGT1_289680, TGGT1_293820, TGGT1_295340, TGGT1_299060, TGGT1_305860, TGGT1_313670, TGGT1_313830, TGGT1_314780, TGGT1_321620
6	GO:0071944	enriched	cell periphery	3/167	41/8460	0.0466152479025	3	0.6209151020611471	TGGT1_214320, TGGT1_257680, TGGT1_259200B
6	GO:0005886	enriched	plasma membrane	3/167	41/8460	0.0466152479025	3	0.6209151020611471	TGGT1_214320, TGGT1_257680, TGGT1_259200B
7	GO:0016459	enriched	myosin complex	3/171	11/8460	0.00118815901991	3	0.3956569536314156	TGGT1_255190, TGGT1_278870, TGGT1_291020
7	GO:0015629	enriched	actin cytoskeleton	3/171	15/8460	0.00308714846985	3	0.514010220230676	TGGT1_255190, TGGT1_278870, TGGT1_291020
7	GO:0005856	enriched	cytoskeleton	4/171	40/8460	0.0083563235757	4	0.9275519169032321	TGGT1_201120, TGGT1_255190, TGGT1_278870, TGGT1_291020
7	GO:0008287	enriched	protein serine/threonine phosphatase complex	1/171	1/8460	0.0202127659575	1	1.0	TGGT1_246510
7	GO:1903293	enriched	phosphatase complex	1/171	1/8460	0.0202127659575	1	1.0	TGGT1_246510
7	GO:0000159	enriched	protein phosphatase type 2A complex	1/171	1/8460	0.0202127659575	1	1.0	TGGT1_246510
7	GO:0044430	enriched	cytoskeletal part	3/171	36/8460	0.0355833539137	3	1.0	TGGT1_255190, TGGT1_278870, TGGT1_291020
7	GO:0000808	enriched	origin recognition complex	1/171	2/8460	0.0400193172067	1	1.0	TGGT1_232970
8	GO:0031226	enriched	intrinsic component of plasma membrane	2/368	3/8460	0.00549835488386	2	0.30515869605399576	TGGT1_202900, TGGT1_262150
8	GO:0008076	enriched	voltage-gated potassium channel complex	2/368	3/8460	0.00549835488386	2	0.30515869605399576	TGGT1_202900, TGGT1_262150
8	GO:0034705	enriched	potassium channel complex	2/368	3/8460	0.00549835488386	2	0.30515869605399576	TGGT1_202900, TGGT1_262150
8	GO:0034702	enriched	ion channel complex	2/368	3/8460	0.00549835488386	2	0.30515869605399576	TGGT1_202900, TGGT1_262150
8	GO:0034703	enriched	cation channel complex	2/368	3/8460	0.00549835488386	2	0.30515869605399576	TGGT1_202900, TGGT1_262150
8	GO:0005887	enriched	integral component of plasma membrane	2/368	3/8460	0.00549835488386	2	0.30515869605399576	TGGT1_202900, TGGT1_262150
8	GO:0098796	enriched	membrane protein complex	8/368	67/8460	0.00821787413412	8	0.39093601238011005	TGGT1_202900, TGGT1_207390, TGGT1_221940, TGGT1_228200, TGGT1_262150, TGGT1_273370, TGGT1_290720, TGGT1_313670
8	GO:1902495	enriched	transmembrane transporter complex	2/368	5/8460	0.0172912407675	2	0.7197478969468336	TGGT1_202900, TGGT1_262150
8	GO:0030117	enriched	membrane coat	4/368	27/8460	0.0279974501474	4	0.8712671888261166	TGGT1_207390, TGGT1_221940, TGGT1_273370, TGGT1_313670
8	GO:0048475	enriched	coated membrane	4/368	27/8460	0.0279974501474	4	0.8712671888261166	TGGT1_207390, TGGT1_221940, TGGT1_273370, TGGT1_313670
8	GO:0071944	enriched	cell periphery	5/368	41/8460	0.0313970158136	5	0.8712671888261166	TGGT1_202900, TGGT1_247540, TGGT1_259200B, TGGT1_262150, TGGT1_312100
8	GO:0005886	enriched	plasma membrane	5/368	41/8460	0.0313970158136	5	0.8712671888261166	TGGT1_202900, TGGT1_247540, TGGT1_259200B, TGGT1_262150, TGGT1_312100
8	GO:0005794	enriched	Golgi apparatus	4/368	29/8460	0.0354156685288	4	0.9071859707770785	TGGT1_267810, TGGT1_273370, TGGT1_313670, TGGT1_321620
8	GO:0098797	enriched	plasma membrane protein complex	2/368	8/8460	0.0444029648961	2	0.9253994146539044	TGGT1_202900, TGGT1_262150
8	GO:0044459	enriched	plasma membrane part	2/368	8/8460	0.0444029648961	2	0.9253994146539044	TGGT1_202900, TGGT1_262150
8	GO:0044425	enriched	membrane part	18/368	260/8460	0.0444636355389	18	0.9253994146539044	TGGT1_202900, TGGT1_207390, TGGT1_208420, TGGT1_221940, TGGT1_228200, TGGT1_235150, TGGT1_241160, TGGT1_248100, TGGT1_253700, TGGT1_254370, TGGT1_259200B, TGGT1_262150, TGGT1_273370, TGGT1_289070, TGGT1_290720, TGGT1_305180, TGGT1_312100, TGGT1_313670
9	GO:0044425	enriched	membrane part	16/210	260/8460	0.000729040112086	16	0.2427703573246229	TGGT1_214320, TGGT1_219800, TGGT1_221350, TGGT1_226020, TGGT1_228200, TGGT1_251630, TGGT1_253700, TGGT1_257530, TGGT1_259200B, TGGT1_278660, TGGT1_289080, TGGT1_290720, TGGT1_290950, TGGT1_291300, TGGT1_305590, TGGT1_312100
9	GO:0033176	enriched	proton-transporting V-type ATPase complex	3/210	11/8460	0.00214707427248	3	0.35748786636713864	TGGT1_219800, TGGT1_228200, TGGT1_290720
9	GO:0016021	enriched	integral component of membrane	11/210	197/8460	0.0098996324296	11	0.8593518144833255	TGGT1_214320, TGGT1_221350, TGGT1_226020, TGGT1_251630, TGGT1_253700, TGGT1_257530, TGGT1_259200B, TGGT1_278660, TGGT1_291300, TGGT1_305590, TGGT1_312100
9	GO:0016469	enriched	proton-transporting two-sector ATPase complex	3/210	21/8460	0.0144196036582	3	0.8593518144833255	TGGT1_219800, TGGT1_228200, TGGT1_290720
9	GO:0031224	enriched	intrinsic component of membrane	11/210	201/8460	0.017415876535	11	0.8593518144833255	TGGT1_214320, TGGT1_221350, TGGT1_226020, TGGT1_251630, TGGT1_253700, TGGT1_257530, TGGT1_259200B, TGGT1_278660, TGGT1_291300, TGGT1_305590, TGGT1_312100
9	GO:0071944	enriched	cell periphery	4/210	41/8460	0.0182352266056	4	0.8593518144833255	TGGT1_214320, TGGT1_259200B, TGGT1_290950, TGGT1_312100
9	GO:0005886	enriched	plasma membrane	4/210	41/8460	0.0182352266056	4	0.8593518144833255	TGGT1_214320, TGGT1_259200B, TGGT1_290950, TGGT1_312100
9	GO:0016020	enriched	membrane	22/210	542/8460	0.0213392822883	22	0.8593518144833255	TGGT1_214320, TGGT1_219800, TGGT1_221350, TGGT1_226020, TGGT1_228200, TGGT1_234410, TGGT1_243450, TGGT1_251630, TGGT1_253640, TGGT1_253700, TGGT1_257530, TGGT1_259200B, TGGT1_267720, TGGT1_278660, TGGT1_289080, TGGT1_290580, TGGT1_290720, TGGT1_290950, TGGT1_291300, TGGT1_305590, TGGT1_312100, TGGT1_312622
9	GO:0098796	enriched	membrane protein complex	5/210	67/8460	0.0250276541566	5	0.8593518144833255	TGGT1_219800, TGGT1_228200, TGGT1_289080, TGGT1_290720, TGGT1_290950
9	GO:0016459	enriched	myosin complex	2/210	11/8460	0.0291038940903	2	0.8593518144833255	TGGT1_235470, TGGT1_263180
9	GO:0030140	enriched	trans-Golgi network transport vesicle	1/210	2/8460	0.0490320855111	1	0.8593518144833255	TGGT1_290950
9	GO:0030125	enriched	clathrin vesicle coat	1/210	2/8460	0.0490320855111	1	0.8593518144833255	TGGT1_290950
9	GO:0098589	enriched	membrane region	1/210	2/8460	0.0490320855111	1	0.8593518144833255	TGGT1_290950
9	GO:0005905	enriched	clathrin-coated pit	1/210	2/8460	0.0490320855111	1	0.8593518144833255	TGGT1_290950
9	GO:0012510	enriched	trans-Golgi network transport vesicle membrane	1/210	2/8460	0.0490320855111	1	0.8593518144833255	TGGT1_290950
9	GO:0030665	enriched	clathrin-coated vesicle membrane	1/210	2/8460	0.0490320855111	1	0.8593518144833255	TGGT1_290950
9	GO:0030130	enriched	clathrin coat of trans-Golgi network vesicle	1/210	2/8460	0.0490320855111	1	0.8593518144833255	TGGT1_290950
9	GO:0030132	enriched	clathrin coat of coated pit	1/210	2/8460	0.0490320855111	1	0.8593518144833255	TGGT1_290950
9	GO:0030136	enriched	clathrin-coated vesicle	1/210	2/8460	0.0490320855111	1	0.8593518144833255	TGGT1_290950
10	GO:0033655	enriched	host cell cytoplasm part	3/179	18/8460	0.00601460866804	3	0.1801408753096683	TGGT1_254720, TGGT1_275440, TGGT1_309590
10	GO:0065010	enriched	extracellular membrane-bounded organelle	3/179	18/8460	0.00601460866804	3	0.1801408753096683	TGGT1_254720, TGGT1_275440, TGGT1_309590
10	GO:0020003	enriched	symbiont-containing vacuole	3/179	18/8460	0.00601460866804	3	0.1801408753096683	TGGT1_254720, TGGT1_275440, TGGT1_309590
10	GO:0043230	enriched	extracellular organelle	3/179	18/8460	0.00601460866804	3	0.1801408753096683	TGGT1_254720, TGGT1_275440, TGGT1_309590
10	GO:0030430	enriched	host cell cytoplasm	3/179	18/8460	0.00601460866804	3	0.1801408753096683	TGGT1_254720, TGGT1_275440, TGGT1_309590
10	GO:0043656	enriched	intracellular region of host	3/179	19/8460	0.00703252666374	3	0.1801408753096683	TGGT1_254720, TGGT1_275440, TGGT1_309590
10	GO:0043657	enriched	host cell	3/179	19/8460	0.00703252666374	3	0.1801408753096683	TGGT1_254720, TGGT1_275440, TGGT1_309590
10	GO:0044217	enriched	other organism part	3/179	19/8460	0.00703252666374	3	0.1801408753096683	TGGT1_254720, TGGT1_275440, TGGT1_309590
10	GO:0044216	enriched	other organism cell	3/179	19/8460	0.00703252666374	3	0.1801408753096683	TGGT1_254720, TGGT1_275440, TGGT1_309590
10	GO:0044215	enriched	other organism	3/179	19/8460	0.00703252666374	3	0.1801408753096683	TGGT1_254720, TGGT1_275440, TGGT1_309590
10	GO:0033643	enriched	host cell part	3/179	19/8460	0.00703252666374	3	0.1801408753096683	TGGT1_254720, TGGT1_275440, TGGT1_309590
10	GO:0033646	enriched	host intracellular part	3/179	19/8460	0.00703252666374	3	0.1801408753096683	TGGT1_254720, TGGT1_275440, TGGT1_309590
10	GO:0018995	enriched	host	3/179	19/8460	0.00703252666374	3	0.1801408753096683	TGGT1_254720, TGGT1_275440, TGGT1_309590
10	GO:0044421	enriched	extracellular region part	3/179	20/8460	0.00814647854058	3	0.1937698110008259	TGGT1_254720, TGGT1_275440, TGGT1_309590
10	GO:0030118	enriched	clathrin coat	2/179	11/8460	0.021597639382	2	0.479467594281297	TGGT1_213030, TGGT1_272600
10	GO:0045177	enriched	apical part of cell	5/179	89/8460	0.0400454527305	5	0.5164158531939188	TGGT1_236040, TGGT1_254720, TGGT1_275440, TGGT1_308090, TGGT1_309590
10	GO:0030125	enriched	clathrin vesicle coat	1/179	2/8460	0.0418715556644	1	0.5164158531939188	TGGT1_213030
10	GO:0098589	enriched	membrane region	1/179	2/8460	0.0418715556644	1	0.5164158531939188	TGGT1_213030
10	GO:0071203	enriched	WASH complex	1/179	2/8460	0.0418715556644	1	0.5164158531939188	TGGT1_208390
10	GO:0030140	enriched	trans-Golgi network transport vesicle	1/179	2/8460	0.0418715556644	1	0.5164158531939188	TGGT1_213030
10	GO:0005905	enriched	clathrin-coated pit	1/179	2/8460	0.0418715556644	1	0.5164158531939188	TGGT1_213030
10	GO:0012510	enriched	trans-Golgi network transport vesicle membrane	1/179	2/8460	0.0418715556644	1	0.5164158531939188	TGGT1_213030
10	GO:0030665	enriched	clathrin-coated vesicle membrane	1/179	2/8460	0.0418715556644	1	0.5164158531939188	TGGT1_213030
10	GO:0030130	enriched	clathrin coat of trans-Golgi network vesicle	1/179	2/8460	0.0418715556644	1	0.5164158531939188	TGGT1_213030
10	GO:0030132	enriched	clathrin coat of coated pit	1/179	2/8460	0.0418715556644	1	0.5164158531939188	TGGT1_213030
10	GO:0030136	enriched	clathrin-coated vesicle	1/179	2/8460	0.0418715556644	1	0.5164158531939188	TGGT1_213030
10	GO:0008290	enriched	F-actin capping protein complex	1/179	2/8460	0.0418715556644	1	0.5164158531939188	TGGT1_208390
10	GO:0020039	enriched	pellicle	3/179	38/8460	0.0457547854207	3	0.5253911567271949	TGGT1_216000, TGGT1_236040, TGGT1_271970
10	GO:0070258	enriched	inner membrane pellicle complex	3/179	38/8460	0.0457547854207	3	0.5253911567271949	TGGT1_216000, TGGT1_236040, TGGT1_271970
11	GO:1990234	enriched	transferase complex	4/147	31/8460	0.00191142375554	4	0.321623526977803	TGGT1_267520, TGGT1_277740, TGGT1_281400, TGGT1_309170
11	GO:0005680	enriched	anaphase-promoting complex	2/147	5/8460	0.00289750925205	2	0.321623526977803	TGGT1_267520, TGGT1_277740
11	GO:0000152	enriched	nuclear ubiquitin ligase complex	2/147	5/8460	0.00289750925205	2	0.321623526977803	TGGT1_267520, TGGT1_277740
11	GO:0031461	enriched	cullin-RING ubiquitin ligase complex	2/147	9/8460	0.00996510904624	2	0.8295953280992618	TGGT1_267520, TGGT1_277740
11	GO:0000151	enriched	ubiquitin ligase complex	2/147	11/8460	0.0148819932246	2	0.8644428971290349	TGGT1_267520, TGGT1_277740
11	GO:0005869	enriched	dynactin complex	1/147	1/8460	0.0173758865251	1	0.8644428971290349	TGGT1_316240
11	GO:0061695	enriched	transferase complex, transferring phosphorus-containing groups	2/147	13/8460	0.020631924571	2	0.8644428971290349	TGGT1_281400, TGGT1_309170
11	GO:0005634	enriched	nucleus	8/147	196/8460	0.020767396928	8	0.8644428971290349	TGGT1_227560, TGGT1_228120, TGGT1_248810, TGGT1_267520, TGGT1_277740, TGGT1_295340, TGGT1_309170, TGGT1_313300
11	GO:0005669	enriched	transcription factor TFIID complex	1/147	2/8460	0.0344518700547	1	1.0	TGGT1_309170
11	GO:0044428	enriched	nuclear part	3/147	42/8460	0.0360308762406	3	1.0	TGGT1_267520, TGGT1_277740, TGGT1_309170
11	GO:1902494	enriched	catalytic complex	4/147	76/8460	0.0428982735415	4	1.0	TGGT1_267520, TGGT1_277740, TGGT1_281400, TGGT1_309170

## Sheet: Molecular Function
Cluster	# GO	enrichment	name	ratio_in_study	ratio_in_pop	p_uncorrected	study_count	p_fdr_bh	study_items
1	GO:0005388	enriched	calcium-transporting ATPase activity	3/107	12/8460	0.000398294598057	3	0.11697754433976337	TGGT1_230420, TGGT1_278660, TGGT1_312100
1	GO:0072509	enriched	divalent inorganic cation transmembrane transporter activity	4/107	29/8460	0.000450310165204	4	0.11697754433976337	TGGT1_230420, TGGT1_278660, TGGT1_312100, TGGT1_312622
1	GO:0015085	enriched	calcium ion transmembrane transporter activity	3/107	13/8460	0.000513030285772	3	0.11697754433976337	TGGT1_230420, TGGT1_278660, TGGT1_312100
1	GO:0017111	enriched	nucleoside-triphosphatase activity	12/107	314/8460	0.000580666281803	12	0.11697754433976337	TGGT1_228200, TGGT1_230420, TGGT1_231210, TGGT1_248340, TGGT1_255190, TGGT1_273560, TGGT1_278660, TGGT1_278870, TGGT1_310220, TGGT1_312100, TGGT1_318440, TGGT1_318710
1	GO:0015662	enriched	ATPase activity, coupled to transmembrane movement of ions, phosphorylative mechanism	3/107	15/8460	0.00080128201766	3	0.11697754433976337	TGGT1_230420, TGGT1_278660, TGGT1_312100
1	GO:0016462	enriched	pyrophosphatase activity	12/107	326/8460	0.000809033149076	12	0.11697754433976337	TGGT1_228200, TGGT1_230420, TGGT1_231210, TGGT1_248340, TGGT1_255190, TGGT1_273560, TGGT1_278660, TGGT1_278870, TGGT1_310220, TGGT1_312100, TGGT1_318440, TGGT1_318710
1	GO:0016818	enriched	hydrolase activity, acting on acid anhydrides, in phosphorus-containing anhydrides	12/107	327/8460	0.000831058984816	12	0.11697754433976337	TGGT1_228200, TGGT1_230420, TGGT1_231210, TGGT1_248340, TGGT1_255190, TGGT1_273560, TGGT1_278660, TGGT1_278870, TGGT1_310220, TGGT1_312100, TGGT1_318440, TGGT1_318710
1	GO:0016817	enriched	hydrolase activity, acting on acid anhydrides	12/107	328/8460	0.000853585307212	12	0.11697754433976337	TGGT1_228200, TGGT1_230420, TGGT1_231210, TGGT1_248340, TGGT1_255190, TGGT1_273560, TGGT1_278660, TGGT1_278870, TGGT1_310220, TGGT1_312100, TGGT1_318440, TGGT1_318710
1	GO:0042626	enriched	ATPase activity, coupled to transmembrane movement of substances	5/107	59/8460	0.000857529372766	5	0.11697754433976337	TGGT1_228200, TGGT1_230420, TGGT1_278660, TGGT1_312100, TGGT1_318710
1	GO:0043492	enriched	ATPase activity, coupled to movement of substances	5/107	60/8460	0.000926187999523	5	0.11697754433976337	TGGT1_228200, TGGT1_230420, TGGT1_278660, TGGT1_312100, TGGT1_318710
1	GO:0015405	enriched	P-P-bond-hydrolysis-driven transmembrane transporter activity	5/107	63/8460	0.00115680779634	5	0.12175402056521761	TGGT1_228200, TGGT1_230420, TGGT1_278660, TGGT1_312100, TGGT1_318710
1	GO:0015399	enriched	primary active transmembrane transporter activity	5/107	63/8460	0.00115680779634	5	0.12175402056521761	TGGT1_228200, TGGT1_230420, TGGT1_278660, TGGT1_312100, TGGT1_318710
1	GO:0005096	enriched	GTPase activator activity	3/107	21/8460	0.00221650980548	3	0.2153424526396682	TGGT1_213325, TGGT1_225310, TGGT1_309220
1	GO:0030695	enriched	GTPase regulator activity	3/107	22/8460	0.00254304390347	3	0.22941888929169854	TGGT1_213325, TGGT1_225310, TGGT1_309220
1	GO:0008047	enriched	enzyme activator activity	3/107	24/8460	0.00328156202889	3	0.2636659917460756	TGGT1_213325, TGGT1_225310, TGGT1_309220
1	GO:0022804	enriched	active transmembrane transporter activity	5/107	80/8460	0.00334018675213	5	0.2636659917460756	TGGT1_228200, TGGT1_230420, TGGT1_278660, TGGT1_312100, TGGT1_318710
1	GO:0060589	enriched	nucleoside-triphosphatase regulator activity	3/107	25/8460	0.0036950456625	3	0.26870161495781136	TGGT1_213325, TGGT1_225310, TGGT1_309220
1	GO:0046873	enriched	metal ion transmembrane transporter activity	4/107	51/8460	0.00382947669774	4	0.26870161495781136	TGGT1_230420, TGGT1_278660, TGGT1_312100, TGGT1_312622
1	GO:0022857	enriched	transmembrane transporter activity	7/107	172/8460	0.00602846198645	7	0.40073407836216585	TGGT1_228200, TGGT1_230420, TGGT1_278660, TGGT1_287230, TGGT1_312100, TGGT1_312622, TGGT1_318710
1	GO:0005215	enriched	transporter activity	7/107	181/8460	0.00790601924969	7	0.48406404470633824	TGGT1_228200, TGGT1_230420, TGGT1_278660, TGGT1_287230, TGGT1_312100, TGGT1_312622, TGGT1_318710
1	GO:1901363	enriched	heterocyclic compound binding	24/107	1130/8460	0.0093222020356	24	0.48406404470633824	TGGT1_203540, TGGT1_212190, TGGT1_215260, TGGT1_218600, TGGT1_230420, TGGT1_231210, TGGT1_233010, TGGT1_239410, TGGT1_248340, TGGT1_254090, TGGT1_254220, TGGT1_255190, TGGT1_265250, TGGT1_265330, TGGT1_273560, TGGT1_278660, TGGT1_278870, TGGT1_310220, TGGT1_312100, TGGT1_316680, TGGT1_318440, TGGT1_318710, TGGT1_320080, TGGT1_320430
1	GO:0097159	enriched	organic cyclic compound binding	24/107	1132/8460	0.00941527439988	24	0.48406404470633824	TGGT1_203540, TGGT1_212190, TGGT1_215260, TGGT1_218600, TGGT1_230420, TGGT1_231210, TGGT1_233010, TGGT1_239410, TGGT1_248340, TGGT1_254090, TGGT1_254220, TGGT1_255190, TGGT1_265250, TGGT1_265330, TGGT1_273560, TGGT1_278660, TGGT1_278870, TGGT1_310220, TGGT1_312100, TGGT1_316680, TGGT1_318440, TGGT1_318710, TGGT1_320080, TGGT1_320430
1	GO:0005488	enriched	binding	39/107	2129/8460	0.00954556767364	39	0.48406404470633824	TGGT1_203540, TGGT1_204160, TGGT1_205460, TGGT1_212190, TGGT1_213900, TGGT1_215260, TGGT1_216620, TGGT1_218600, TGGT1_221940, TGGT1_225310, TGGT1_230420, TGGT1_231210, TGGT1_233010, TGGT1_235160, TGGT1_239410, TGGT1_240980, TGGT1_244120, TGGT1_248340, TGGT1_254090, TGGT1_254220, TGGT1_255190, TGGT1_263580, TGGT1_265250, TGGT1_265330, TGGT1_267550, TGGT1_273560, TGGT1_278660, TGGT1_278870, TGGT1_2…
1	GO:0019829	enriched	cation-transporting ATPase activity	3/107	36/8460	0.0103748367262	3	0.48406404470633824	TGGT1_230420, TGGT1_278660, TGGT1_312100
1	GO:0046872	enriched	metal ion binding	12/107	420/8460	0.010742078125	12	0.48406404470633824	TGGT1_205460, TGGT1_213900, TGGT1_215260, TGGT1_216620, TGGT1_225310, TGGT1_230420, TGGT1_231210, TGGT1_239410, TGGT1_244120, TGGT1_278660, TGGT1_309220, TGGT1_312100
1	GO:0043169	enriched	cation binding	12/107	426/8460	0.0111825068842	12	0.48406404470633824	TGGT1_205460, TGGT1_213900, TGGT1_215260, TGGT1_216620, TGGT1_225310, TGGT1_230420, TGGT1_231210, TGGT1_239410, TGGT1_244120, TGGT1_278660, TGGT1_309220, TGGT1_312100
1	GO:0015439	enriched	heme-transporting ATPase activity	1/107	1/8460	0.0126477541372	1	0.48406404470633824	TGGT1_318710
1	GO:0018662	enriched	phenol 2-monooxygenase activity	1/107	1/8460	0.0126477541372	1	0.48406404470633824	TGGT1_220360
1	GO:0004352	enriched	glutamate dehydrogenase (NAD+) activity	1/107	1/8460	0.0126477541372	1	0.48406404470633824	TGGT1_249390
1	GO:0015232	enriched	heme transporter activity	1/107	1/8460	0.0126477541372	1	0.48406404470633824	TGGT1_318710
1	GO:0004087	enriched	carbamoyl-phosphate synthase (ammonia) activity	1/107	1/8460	0.0126477541372	1	0.48406404470633824	TGGT1_215260
1	GO:0004805	enriched	trehalose-phosphatase activity	1/107	1/8460	0.0126477541372	1	0.48406404470633824	TGGT1_297720
1	GO:0003825	enriched	alpha,alpha-trehalose-phosphate synthase (UDP-forming) activity	1/107	1/8460	0.0126477541372	1	0.48406404470633824	TGGT1_297720
1	GO:0030234	enriched	enzyme regulator activity	3/107	40/8460	0.0138436841686	3	0.5115585170645848	TGGT1_213325, TGGT1_225310, TGGT1_309220
1	GO:0042623	enriched	ATPase activity, coupled	6/107	158/8460	0.0148435871003	6	0.5115585170645848	TGGT1_228200, TGGT1_230420, TGGT1_278660, TGGT1_312100, TGGT1_318440, TGGT1_318710
1	GO:0003774	enriched	motor activity	3/107	42/8460	0.0157963437573	3	0.5115585170645848	TGGT1_255190, TGGT1_273560, TGGT1_278870
1	GO:0098772	enriched	molecular function regulator	3/107	42/8460	0.0157963437573	3	0.5115585170645848	TGGT1_213325, TGGT1_225310, TGGT1_309220
1	GO:0022853	enriched	active ion transmembrane transporter activity	3/107	42/8460	0.0157963437573	3	0.5115585170645848	TGGT1_230420, TGGT1_278660, TGGT1_312100
1	GO:0042625	enriched	ATPase coupled ion transmembrane transporter activity	3/107	42/8460	0.0157963437573	3	0.5115585170645848	TGGT1_230420, TGGT1_278660, TGGT1_312100
1	GO:0015318	enriched	inorganic molecular entity transmembrane transporter activity	5/107	118/8460	0.0166940730859	5	0.5219021628168405	TGGT1_230420, TGGT1_278660, TGGT1_287230, TGGT1_312100, TGGT1_312622
1	GO:0016705	enriched	oxidoreductase activity, acting on paired donors, with incorporation or reduction of molecular oxygen	2/107	16/8460	0.0169421921421	2	0.5219021628168405	TGGT1_220360, TGGT1_253750
1	GO:0015075	enriched	ion transmembrane transporter activity	5/107	121/8460	0.0184163023719	5	0.5538045213261703	TGGT1_230420, TGGT1_278660, TGGT1_287230, TGGT1_312100, TGGT1_312622
1	GO:0016639	enriched	oxidoreductase activity, acting on the CH-NH2 group of donors, NAD or NADP as acceptor	1/107	2/8460	0.0251370188615	1	0.6901751048279602	TGGT1_249390
1	GO:0004353	enriched	glutamate dehydrogenase [NAD(P)+] activity	1/107	2/8460	0.0251370188615	1	0.6901751048279602	TGGT1_249390
1	GO:0051184	enriched	cofactor transmembrane transporter activity	1/107	2/8460	0.0251370188615	1	0.6901751048279602	TGGT1_318710
1	GO:0050321	enriched	tau-protein kinase activity	1/107	2/8460	0.0251370188615	1	0.6901751048279602	TGGT1_265330
1	GO:0003674	enriched	molecular_function	52/107	3224/8460	0.0274211384547	52	0.7368701674099591	TGGT1_203540, TGGT1_204160, TGGT1_205460, TGGT1_212190, TGGT1_213325, TGGT1_213900, TGGT1_214840, TGGT1_215260, TGGT1_216620, TGGT1_218600, TGGT1_218810, TGGT1_220360, TGGT1_221940, TGGT1_225310, TGGT1_228200, TGGT1_230420, TGGT1_231210, TGGT1_233010, TGGT1_235160, TGGT1_239410, TGGT1_240980, TGGT1_244120, TGGT1_248340, TGGT1_249390, TGGT1_253750, TGGT1_254090, TGGT1_254220, TGGT1_255190, TGGT1_2…
1	GO:0022890	enriched	inorganic cation transmembrane transporter activity	4/107	95/8460	0.0320382796642	4	0.8430072336638827	TGGT1_230420, TGGT1_278660, TGGT1_312100, TGGT1_312622
1	GO:0008324	enriched	cation transmembrane transporter activity	4/107	97/8460	0.0342151674835	4	0.8730134611950076	TGGT1_230420, TGGT1_278660, TGGT1_312100, TGGT1_312622
1	GO:0016787	enriched	hydrolase activity	16/107	739/8460	0.0358770847061	16	0.8730134611950076	TGGT1_215260, TGGT1_218810, TGGT1_228200, TGGT1_230420, TGGT1_231210, TGGT1_248340, TGGT1_255190, TGGT1_273560, TGGT1_278660, TGGT1_278870, TGGT1_293000, TGGT1_297720, TGGT1_310220, TGGT1_312100, TGGT1_318440, TGGT1_318710
1	GO:0016887	enriched	ATPase activity	6/107	194/8460	0.0361178064642	6	0.8730134611950076	TGGT1_228200, TGGT1_230420, TGGT1_278660, TGGT1_312100, TGGT1_318440, TGGT1_318710
1	GO:0004016	enriched	adenylate cyclase activity	1/107	3/8460	0.0374697617069	1	0.8730134611950076	TGGT1_267550
1	GO:0016709	enriched	oxidoreductase activity, acting on paired donors, with incorporation or reduction of molecular oxygen, NAD(P)H as one donor, and incorporation of one atom of oxygen	1/107	3/8460	0.0374697617069	1	0.8730134611950076	TGGT1_220360
1	GO:0008716	enriched	D-alanine-D-alanine ligase activity	1/107	3/8460	0.0374697617069	1	0.8730134611950076	TGGT1_215260
1	GO:0043167	enriched	ion binding	21/107	1062/8460	0.0380172132745	21	0.8730134611950076	TGGT1_205460, TGGT1_213900, TGGT1_215260, TGGT1_216620, TGGT1_225310, TGGT1_230420, TGGT1_231210, TGGT1_233010, TGGT1_239410, TGGT1_244120, TGGT1_248340, TGGT1_255190, TGGT1_265330, TGGT1_273560, TGGT1_278660, TGGT1_278870, TGGT1_309220, TGGT1_310220, TGGT1_312100, TGGT1_318440, TGGT1_318710
1	GO:0003924	enriched	GTPase activity	3/107	62/8460	0.0434575565432	3	0.9801231056091002	TGGT1_231210, TGGT1_248340, TGGT1_310220
1	GO:0035251	enriched	UDP-glucosyltransferase activity	1/107	4/8460	0.0496479260076	1	1.0	TGGT1_297720
2	GO:0003774	enriched	motor activity	3/52	42/8460	0.002123483436	3	1.0	TGGT1_255190, TGGT1_273560, TGGT1_278870
2	GO:0004577	enriched	N-acetylglucosaminyldiphosphodolichol N-acetylglucosaminyltransferase activity	1/52	1/8460	0.00614657210405	1	1.0	TGGT1_268340
2	GO:0047334	enriched	diphosphate-fructose-6-phosphate 1-phosphotransferase activity	1/52	3/8460	0.0183287608323	1	1.0	TGGT1_240890
2	GO:0044877	enriched	protein-containing complex binding	2/52	39/8460	0.0237531651643	2	1.0	TGGT1_273560, TGGT1_321450
2	GO:0003872	enriched	6-phosphofructokinase activity	1/52	4/8460	0.0243648143301	1	1.0	TGGT1_240890
2	GO:0008443	enriched	phosphofructokinase activity	1/52	4/8460	0.0243648143301	1	1.0	TGGT1_240890
2	GO:0035639	enriched	purine ribonucleoside triphosphate binding	8/52	604/8460	0.0298000442184	8	1.0	TGGT1_240890, TGGT1_250850, TGGT1_255190, TGGT1_263070, TGGT1_273560, TGGT1_278870, TGGT1_320000, TGGT1_321620
2	GO:0001883	enriched	purine nucleoside binding	8/52	605/8460	0.0300575014603	8	1.0	TGGT1_240890, TGGT1_250850, TGGT1_255190, TGGT1_263070, TGGT1_273560, TGGT1_278870, TGGT1_320000, TGGT1_321620
2	GO:0001882	enriched	nucleoside binding	8/52	605/8460	0.0300575014603	8	1.0	TGGT1_240890, TGGT1_250850, TGGT1_255190, TGGT1_263070, TGGT1_273560, TGGT1_278870, TGGT1_320000, TGGT1_321620
2	GO:0032549	enriched	ribonucleoside binding	8/52	605/8460	0.0300575014603	8	1.0	TGGT1_240890, TGGT1_250850, TGGT1_255190, TGGT1_263070, TGGT1_273560, TGGT1_278870, TGGT1_320000, TGGT1_321620
2	GO:0032550	enriched	purine ribonucleoside binding	8/52	605/8460	0.0300575014603	8	1.0	TGGT1_240890, TGGT1_250850, TGGT1_255190, TGGT1_263070, TGGT1_273560, TGGT1_278870, TGGT1_320000, TGGT1_321620
2	GO:0004712	enriched	protein serine/threonine/tyrosine kinase activity	1/52	5/8460	0.0303644630594	1	1.0	TGGT1_250850
2	GO:0032555	enriched	purine ribonucleotide binding	8/52	608/8460	0.0308392179067	8	1.0	TGGT1_240890, TGGT1_250850, TGGT1_255190, TGGT1_263070, TGGT1_273560, TGGT1_278870, TGGT1_320000, TGGT1_321620
2	GO:0005524	enriched	ATP binding	7/52	503/8460	0.0330539053889	7	1.0	TGGT1_240890, TGGT1_250850, TGGT1_255190, TGGT1_263070, TGGT1_273560, TGGT1_278870, TGGT1_320000
2	GO:0032559	enriched	adenyl ribonucleotide binding	7/52	507/8460	0.034301727499	7	1.0	TGGT1_240890, TGGT1_250850, TGGT1_255190, TGGT1_263070, TGGT1_273560, TGGT1_278870, TGGT1_320000
2	GO:0019901	enriched	protein kinase binding	1/52	6/8460	0.0363279223052	1	1.0	TGGT1_267580
2	GO:0019900	enriched	kinase binding	1/52	6/8460	0.0363279223052	1	1.0	TGGT1_267580
2	GO:0015297	enriched	antiporter activity	1/52	6/8460	0.0363279223052	1	1.0	TGGT1_305180
2	GO:0015299	enriched	solute:proton antiporter activity	1/52	6/8460	0.0363279223052	1	1.0	TGGT1_305180
2	GO:0015298	enriched	solute:cation antiporter activity	1/52	6/8460	0.0363279223052	1	1.0	TGGT1_305180
2	GO:0030554	enriched	adenyl nucleotide binding	7/52	514/8460	0.0365613603502	7	1.0	TGGT1_240890, TGGT1_250850, TGGT1_255190, TGGT1_263070, TGGT1_273560, TGGT1_278870, TGGT1_320000
2	GO:0008144	enriched	drug binding	7/52	529/8460	0.0417351029061	7	1.0	TGGT1_240890, TGGT1_250850, TGGT1_255190, TGGT1_263070, TGGT1_273560, TGGT1_278870, TGGT1_320000
2	GO:0004707	enriched	MAP kinase activity	1/52	7/8460	0.0422554061049	1	1.0	TGGT1_250850
2	GO:0019200	enriched	carbohydrate kinase activity	1/52	7/8460	0.0422554061049	1	1.0	TGGT1_240890
2	GO:0016773	enriched	phosphotransferase activity, alcohol group as acceptor	4/52	222/8460	0.0469118529015	4	1.0	TGGT1_240890, TGGT1_250850, TGGT1_263070, TGGT1_320000
2	GO:0008375	enriched	acetylglucosaminyltransferase activity	1/52	8/8460	0.0481471272553	1	1.0	TGGT1_268340
3	GO:0030234	enriched	enzyme regulator activity	6/244	40/8460	0.000912237936181	6	0.7503552868830062	TGGT1_225310, TGGT1_237280, TGGT1_246510, TGGT1_272400, TGGT1_273070, TGGT1_314100
3	GO:0098772	enriched	molecular function regulator	6/244	42/8460	0.00118821106395	6	0.7503552868830062	TGGT1_225310, TGGT1_237280, TGGT1_246510, TGGT1_272400, TGGT1_273070, TGGT1_314100
3	GO:0008047	enriched	enzyme activator activity	4/244	24/8460	0.00455261244861	4	1.0	TGGT1_225310, TGGT1_237280, TGGT1_273070, TGGT1_314100
3	GO:0060589	enriched	nucleoside-triphosphatase regulator activity	4/244	25/8460	0.00529898322152	4	1.0	TGGT1_225310, TGGT1_237280, TGGT1_273070, TGGT1_314100
3	GO:0009975	enriched	cyclase activity	2/244	5/8460	0.00782121162019	2	1.0	TGGT1_254370, TGGT1_270865
3	GO:0019203	enriched	carbohydrate phosphatase activity	2/244	5/8460	0.00782121162019	2	1.0	TGGT1_205380, TGGT1_297720
3	GO:0015297	enriched	antiporter activity	2/244	6/8460	0.0115096169284	2	1.0	TGGT1_263480, TGGT1_305180
3	GO:0015299	enriched	solute:proton antiporter activity	2/244	6/8460	0.0115096169284	2	1.0	TGGT1_263480, TGGT1_305180
3	GO:0015298	enriched	solute:cation antiporter activity	2/244	6/8460	0.0115096169284	2	1.0	TGGT1_263480, TGGT1_305180
3	GO:0016849	enriched	phosphorus-oxygen lyase activity	2/244	8/8460	0.0206813552096	2	1.0	TGGT1_254370, TGGT1_270865
3	GO:0005096	enriched	GTPase activator activity	3/244	21/8460	0.0214710114283	3	1.0	TGGT1_225310, TGGT1_237280, TGGT1_273070
3	GO:0030695	enriched	GTPase regulator activity	3/244	22/8460	0.0243434690159	3	1.0	TGGT1_225310, TGGT1_237280, TGGT1_273070
3	GO:0008017	enriched	microtubule binding	3/244	22/8460	0.0243434690159	3	1.0	TGGT1_227650, TGGT1_273560, TGGT1_287160
3	GO:0015631	enriched	tubulin binding	3/244	22/8460	0.0243434690159	3	1.0	TGGT1_227650, TGGT1_273560, TGGT1_287160
3	GO:0044877	enriched	protein-containing complex binding	4/244	39/8460	0.0251919111119	4	1.0	TGGT1_203380, TGGT1_227650, TGGT1_273560, TGGT1_287160
3	GO:0016215	enriched	acyl-CoA desaturase activity	1/244	1/8460	0.0288416075653	1	1.0	TGGT1_238950
3	GO:0004435	enriched	phosphatidylinositol phospholipase C activity	1/244	1/8460	0.0288416075653	1	1.0	TGGT1_248830
3	GO:0003876	enriched	AMP deaminase activity	1/244	1/8460	0.0288416075653	1	1.0	TGGT1_234280
3	GO:0047623	enriched	adenosine-phosphate deaminase activity	1/244	1/8460	0.0288416075653	1	1.0	TGGT1_234280
3	GO:0004352	enriched	glutamate dehydrogenase (NAD+) activity	1/244	1/8460	0.0288416075653	1	1.0	TGGT1_249390
3	GO:0033170	enriched	protein-DNA loading ATPase activity	1/244	1/8460	0.0288416075653	1	1.0	TGGT1_235170
3	GO:0004768	enriched	stearoyl-CoA 9-desaturase activity	1/244	1/8460	0.0288416075653	1	1.0	TGGT1_238950
3	GO:0003689	enriched	DNA clamp loader activity	1/244	1/8460	0.0288416075653	1	1.0	TGGT1_235170
3	GO:0004482	enriched	mRNA (guanine-N7-)-methyltransferase activity	1/244	1/8460	0.0288416075653	1	1.0	TGGT1_272720
3	GO:0004805	enriched	trehalose-phosphatase activity	1/244	1/8460	0.0288416075653	1	1.0	TGGT1_297720
3	GO:0004629	enriched	phospholipase C activity	1/244	1/8460	0.0288416075653	1	1.0	TGGT1_248830
3	GO:0004383	enriched	guanylate cyclase activity	1/244	1/8460	0.0288416075653	1	1.0	TGGT1_254370
3	GO:0003825	enriched	alpha,alpha-trehalose-phosphate synthase (UDP-forming) activity	1/244	1/8460	0.0288416075653	1	1.0	TGGT1_297720
3	GO:0016717	enriched	oxidoreductase activity, acting on paired donors, with oxidation of a pair of donors resulting in the reduction of molecular oxygen to two molecules of water	1/244	1/8460	0.0288416075653	1	1.0	TGGT1_238950
3	GO:0016656	enriched	monodehydroascorbate reductase (NADH) activity	1/244	1/8460	0.0288416075653	1	1.0	TGGT1_255890
3	GO:0008833	enriched	deoxyribonuclease IV (phage-T4-induced) activity	1/244	1/8460	0.0288416075653	1	1.0	TGGT1_288680
3	GO:0005515	enriched	protein binding	32/244	760/8460	0.0299572159186	32	1.0	TGGT1_202490, TGGT1_202840, TGGT1_203380, TGGT1_203810, TGGT1_204160, TGGT1_216080, TGGT1_216980, TGGT1_218520, TGGT1_221940, TGGT1_227650, TGGT1_227800, TGGT1_229210, TGGT1_229490, TGGT1_238190, TGGT1_239410, TGGT1_240980, TGGT1_247000, TGGT1_248830, TGGT1_257350, TGGT1_261410, TGGT1_261440, TGGT1_264640, TGGT1_265310, TGGT1_269180, TGGT1_271380, TGGT1_273560, TGGT1_287160, TGGT1_289210, TGGT1_3…
3	GO:0008092	enriched	cytoskeletal protein binding	3/244	28/8460	0.0456743255678	3	1.0	TGGT1_227650, TGGT1_273560, TGGT1_287160
4	GO:0015297	enriched	antiporter activity	2/90	6/8460	0.00163289113932	2	0.6874471696540675	TGGT1_259200B, TGGT1_305180
4	GO:0015299	enriched	solute:proton antiporter activity	2/90	6/8460	0.00163289113932	2	0.6874471696540675	TGGT1_259200B, TGGT1_305180
4	GO:0015298	enriched	solute:cation antiporter activity	2/90	6/8460	0.00163289113932	2	0.6874471696540675	TGGT1_259200B, TGGT1_305180
4	GO:0004707	enriched	MAP kinase activity	2/90	7/8460	0.00227024095413	2	0.7168285812663865	TGGT1_207820, TGGT1_312570
4	GO:0008792	enriched	arginine decarboxylase activity	1/90	1/8460	0.0106382978725	1	1.0	TGGT1_280700
4	GO:0015291	enriched	secondary active transmembrane transporter activity	2/90	18/8460	0.0153305245102	2	1.0	TGGT1_259200B, TGGT1_305180
4	GO:0005096	enriched	GTPase activator activity	2/90	21/8460	0.0206129240574	2	1.0	TGGT1_225310, TGGT1_237280
4	GO:0004430	enriched	1-phosphatidylinositol 4-kinase activity	1/90	2/8460	0.0211646666147	1	1.0	TGGT1_296010
4	GO:0050321	enriched	tau-protein kinase activity	1/90	2/8460	0.0211646666147	1	1.0	TGGT1_312570
4	GO:0004824	enriched	lysine-tRNA ligase activity	1/90	2/8460	0.0211646666147	1	1.0	TGGT1_205710
4	GO:0030695	enriched	GTPase regulator activity	2/90	22/8460	0.0225193293544	2	1.0	TGGT1_225310, TGGT1_237280
4	GO:0008047	enriched	enzyme activator activity	2/90	24/8460	0.0265403285441	2	1.0	TGGT1_225310, TGGT1_237280
4	GO:0060589	enriched	nucleoside-triphosphatase regulator activity	2/90	25/8460	0.0286516113882	2	1.0	TGGT1_225310, TGGT1_237280
4	GO:0035004	enriched	phosphatidylinositol 3-kinase activity	1/90	3/8460	0.0315802707781	1	1.0	TGGT1_296010
4	GO:0042132	enriched	fructose 1,6-bisphosphate 1-phosphatase activity	1/90	3/8460	0.0315802707781	1	1.0	TGGT1_205380
4	GO:0047334	enriched	diphosphate-fructose-6-phosphate 1-phosphotransferase activity	1/90	3/8460	0.0315802707781	1	1.0	TGGT1_226960
4	GO:0004016	enriched	adenylate cyclase activity	1/90	3/8460	0.0315802707781	1	1.0	TGGT1_270865
4	GO:0008479	enriched	queuine tRNA-ribosyltransferase activity	1/90	3/8460	0.0315802707781	1	1.0	TGGT1_292320
4	GO:0003872	enriched	6-phosphofructokinase activity	1/90	4/8460	0.0418862629299	1	1.0	TGGT1_226960
4	GO:0052742	enriched	phosphatidylinositol kinase activity	1/90	4/8460	0.0418862629299	1	1.0	TGGT1_296010
4	GO:0050308	enriched	sugar-phosphatase activity	1/90	4/8460	0.0418862629299	1	1.0	TGGT1_205380
4	GO:0008443	enriched	phosphofructokinase activity	1/90	4/8460	0.0418862629299	1	1.0	TGGT1_226960
5	GO:0016788	enriched	hydrolase activity, acting on ester bonds	14/216	219/8460	0.00141852412131	14	1.0	TGGT1_218810, TGGT1_228720, TGGT1_240280, TGGT1_241880, TGGT1_251620, TGGT1_259870, TGGT1_261410, TGGT1_272650, TGGT1_278830, TGGT1_280410, TGGT1_281580, TGGT1_288680, TGGT1_297720, TGGT1_314430
5	GO:0004725	enriched	protein tyrosine phosphatase activity	2/216	3/8460	0.0019139741162	2	1.0	TGGT1_261410, TGGT1_314430
5	GO:0009975	enriched	cyclase activity	2/216	5/8460	0.0061671541582	2	1.0	TGGT1_254370, TGGT1_270865
5	GO:0005488	enriched	binding	72/216	2129/8460	0.00676554110886	72	1.0	TGGT1_202490, TGGT1_206590, TGGT1_206670, TGGT1_208580, TGGT1_212980, TGGT1_214260, TGGT1_215260, TGGT1_215950, TGGT1_217910, TGGT1_218600, TGGT1_218720, TGGT1_221200A, TGGT1_221580, TGGT1_223880, TGGT1_224260, TGGT1_224270, TGGT1_226250, TGGT1_226780, TGGT1_228190, TGGT1_228660, TGGT1_228720, TGGT1_232050, TGGT1_233010, TGGT1_235470, TGGT1_240280, TGGT1_243450, TGGT1_247000, TGGT1_247300, TGGT1_…
5	GO:0003700	enriched	DNA-binding transcription factor activity	5/216	48/8460	0.00726700394819	5	1.0	TGGT1_203690, TGGT1_211720, TGGT1_218960, TGGT1_310900, TGGT1_315760
5	GO:0140110	enriched	transcription regulator activity	5/216	51/8460	0.00937524554222	5	1.0	TGGT1_203690, TGGT1_211720, TGGT1_218960, TGGT1_310900, TGGT1_315760
5	GO:0016787	enriched	hydrolase activity	30/216	739/8460	0.00995300955875	30	1.0	TGGT1_215260, TGGT1_218810, TGGT1_221610, TGGT1_226250, TGGT1_228200, TGGT1_228720, TGGT1_235470, TGGT1_240280, TGGT1_241880, TGGT1_243450, TGGT1_251620, TGGT1_254370, TGGT1_257990, TGGT1_259260, TGGT1_259870, TGGT1_261410, TGGT1_263180, TGGT1_272650, TGGT1_273560, TGGT1_278440, TGGT1_278830, TGGT1_280410, TGGT1_281580, TGGT1_286080, TGGT1_288680, TGGT1_293820, TGGT1_294550, TGGT1_297720, TGGT1_3…
5	GO:0004114	enriched	3',5'-cyclic-nucleotide phosphodiesterase activity	3/216	18/8460	0.0100896011665	3	1.0	TGGT1_241880, TGGT1_272650, TGGT1_280410
5	GO:0031072	enriched	heat shock protein binding	4/216	35/8460	0.0116420052201	4	1.0	TGGT1_232050, TGGT1_259980, TGGT1_261410, TGGT1_265310
5	GO:0004112	enriched	cyclic-nucleotide phosphodiesterase activity	3/216	19/8460	0.0117592585863	3	1.0	TGGT1_241880, TGGT1_272650, TGGT1_280410
5	GO:0042578	enriched	phosphoric ester hydrolase activity	8/216	121/8460	0.0121169005732	8	1.0	TGGT1_241880, TGGT1_259870, TGGT1_261410, TGGT1_272650, TGGT1_280410, TGGT1_281580, TGGT1_297720, TGGT1_314430
5	GO:0016849	enriched	phosphorus-oxygen lyase activity	2/216	8/8460	0.0164158664903	2	1.0	TGGT1_254370, TGGT1_270865
5	GO:0003674	enriched	molecular_function	99/216	3224/8460	0.0191754184132	99	1.0	TGGT1_202490, TGGT1_203690, TGGT1_203910, TGGT1_206590, TGGT1_206670, TGGT1_208580, TGGT1_211720, TGGT1_212980, TGGT1_214260, TGGT1_215260, TGGT1_215950, TGGT1_217910, TGGT1_218600, TGGT1_218720, TGGT1_218780, TGGT1_218810, TGGT1_218960, TGGT1_221200A, TGGT1_221580, TGGT1_221610, TGGT1_223880, TGGT1_224260, TGGT1_224270, TGGT1_226250, TGGT1_226780, TGGT1_228190, TGGT1_228200, TGGT1_228660, TGGT1_…
5	GO:0003774	enriched	motor activity	4/216	42/8460	0.0216833543188	4	1.0	TGGT1_235470, TGGT1_263180, TGGT1_273560, TGGT1_294550
5	GO:0016215	enriched	acyl-CoA desaturase activity	1/216	1/8460	0.0255319148937	1	1.0	TGGT1_238950
5	GO:0004648	enriched	O-phospho-L-serine:2-oxoglutarate aminotransferase activity	1/216	1/8460	0.0255319148937	1	1.0	TGGT1_218780
5	GO:0004765	enriched	shikimate kinase activity	1/216	1/8460	0.0255319148937	1	1.0	TGGT1_307040
5	GO:0004764	enriched	shikimate 3-dehydrogenase (NADP+) activity	1/216	1/8460	0.0255319148937	1	1.0	TGGT1_307040
5	GO:0004768	enriched	stearoyl-CoA 9-desaturase activity	1/216	1/8460	0.0255319148937	1	1.0	TGGT1_238950
5	GO:0003855	enriched	3-dehydroquinate dehydratase activity	1/216	1/8460	0.0255319148937	1	1.0	TGGT1_307040
5	GO:0003856	enriched	3-dehydroquinate synthase activity	1/216	1/8460	0.0255319148937	1	1.0	TGGT1_307040
5	GO:0004087	enriched	carbamoyl-phosphate synthase (ammonia) activity	1/216	1/8460	0.0255319148937	1	1.0	TGGT1_215260
5	GO:0004805	enriched	trehalose-phosphatase activity	1/216	1/8460	0.0255319148937	1	1.0	TGGT1_297720
5	GO:0004383	enriched	guanylate cyclase activity	1/216	1/8460	0.0255319148937	1	1.0	TGGT1_254370
5	GO:0008792	enriched	arginine decarboxylase activity	1/216	1/8460	0.0255319148937	1	1.0	TGGT1_280700
5	GO:0033743	enriched	peptide-methionine (R)-S-oxide reductase activity	1/216	1/8460	0.0255319148937	1	1.0	TGGT1_314000
5	GO:0017057	enriched	6-phosphogluconolactonase activity	1/216	1/8460	0.0255319148937	1	1.0	TGGT1_278830
5	GO:0003825	enriched	alpha,alpha-trehalose-phosphate synthase (UDP-forming) activity	1/216	1/8460	0.0255319148937	1	1.0	TGGT1_297720
5	GO:0016717	enriched	oxidoreductase activity, acting on paired donors, with oxidation of a pair of donors resulting in the reduction of molecular oxygen to two molecules of water	1/216	1/8460	0.0255319148937	1	1.0	TGGT1_238950
5	GO:0050521	enriched	alpha-glucan, water dikinase activity	1/216	1/8460	0.0255319148937	1	1.0	TGGT1_214260
5	GO:0008833	enriched	deoxyribonuclease IV (phage-T4-induced) activity	1/216	1/8460	0.0255319148937	1	1.0	TGGT1_288680
5	GO:0016829	enriched	lyase activity	5/216	67/8460	0.0278330354724	5	1.0	TGGT1_254370, TGGT1_270865, TGGT1_280700, TGGT1_289650, TGGT1_307040
5	GO:0008081	enriched	phosphoric diester hydrolase activity	3/216	27/8460	0.0305879320826	3	1.0	TGGT1_241880, TGGT1_272650, TGGT1_280410
5	GO:1901363	enriched	heterocyclic compound binding	40/216	1130/8460	0.0326045194771	40	1.0	TGGT1_206590, TGGT1_206670, TGGT1_208580, TGGT1_212980, TGGT1_214260, TGGT1_215260, TGGT1_215950, TGGT1_217910, TGGT1_218600, TGGT1_218720, TGGT1_221580, TGGT1_226250, TGGT1_228720, TGGT1_233010, TGGT1_235470, TGGT1_240280, TGGT1_243450, TGGT1_251620, TGGT1_254370, TGGT1_254940, TGGT1_257990, TGGT1_259260, TGGT1_263180, TGGT1_267710, TGGT1_273560, TGGT1_275310, TGGT1_278440, TGGT1_278830, TGGT1_2…
5	GO:0097159	enriched	organic cyclic compound binding	40/216	1132/8460	0.0327580863242	40	1.0	TGGT1_206590, TGGT1_206670, TGGT1_208580, TGGT1_212980, TGGT1_214260, TGGT1_215260, TGGT1_215950, TGGT1_217910, TGGT1_218600, TGGT1_218720, TGGT1_221580, TGGT1_226250, TGGT1_228720, TGGT1_233010, TGGT1_235470, TGGT1_240280, TGGT1_243450, TGGT1_251620, TGGT1_254370, TGGT1_254940, TGGT1_257990, TGGT1_259260, TGGT1_263180, TGGT1_267710, TGGT1_273560, TGGT1_275310, TGGT1_278440, TGGT1_278830, TGGT1_2…
5	GO:0016831	enriched	carboxy-lyase activity	2/216	12/8460	0.0361878932112	2	1.0	TGGT1_280700, TGGT1_289650
6	GO:0016851	enriched	magnesium chelatase activity	3/167	6/8460	0.00014464720946	3	0.030448237591242683	TGGT1_214970, TGGT1_219860, TGGT1_237220
6	GO:0051002	enriched	ligase activity, forming nitrogen-metal bonds	3/167	6/8460	0.00014464720946	3	0.030448237591242683	TGGT1_214970, TGGT1_219860, TGGT1_237220
6	GO:0051003	enriched	ligase activity, forming nitrogen-metal bonds, forming coordination complexes	3/167	6/8460	0.00014464720946	3	0.030448237591242683	TGGT1_214970, TGGT1_219860, TGGT1_237220
6	GO:0015297	enriched	antiporter activity	3/167	6/8460	0.00014464720946	3	0.030448237591242683	TGGT1_259200B, TGGT1_299060, TGGT1_305180
6	GO:0015299	enriched	solute:proton antiporter activity	3/167	6/8460	0.00014464720946	3	0.030448237591242683	TGGT1_259200B, TGGT1_299060, TGGT1_305180
6	GO:0015298	enriched	solute:cation antiporter activity	3/167	6/8460	0.00014464720946	3	0.030448237591242683	TGGT1_259200B, TGGT1_299060, TGGT1_305180
6	GO:0043021	enriched	ribonucleoprotein complex binding	2/167	3/8460	0.00114702051491	2	0.2069552729043534	TGGT1_280610, TGGT1_318700
6	GO:0005488	enriched	binding	60/167	2129/8460	0.0020722633665	60	0.2383125790728477	TGGT1_203080, TGGT1_208580, TGGT1_212190, TGGT1_214260, TGGT1_214440, TGGT1_214970, TGGT1_215210, TGGT1_215400, TGGT1_218600, TGGT1_219860, TGGT1_222960, TGGT1_224160, TGGT1_224270, TGGT1_228660, TGGT1_230980, TGGT1_232050, TGGT1_233260, TGGT1_234900, TGGT1_235170, TGGT1_237220, TGGT1_242570, TGGT1_246340, TGGT1_246690, TGGT1_247300, TGGT1_249380, TGGT1_250340, TGGT1_253060, TGGT1_253440, TGGT1_2…
6	GO:0022857	enriched	transmembrane transporter activity	10/167	172/8460	0.0021061956295	10	0.2383125790728477	TGGT1_214320, TGGT1_233710, TGGT1_235150, TGGT1_259200B, TGGT1_267720, TGGT1_278660, TGGT1_289350, TGGT1_299060, TGGT1_305180, TGGT1_313670
6	GO:0003674	enriched	molecular_function	83/167	3224/8460	0.00217576362707	83	0.2383125790728477	TGGT1_201720, TGGT1_202460, TGGT1_202540, TGGT1_203080, TGGT1_208070, TGGT1_208580, TGGT1_212190, TGGT1_214260, TGGT1_214320, TGGT1_214440, TGGT1_214840, TGGT1_214970, TGGT1_215210, TGGT1_215400, TGGT1_218600, TGGT1_219860, TGGT1_222960, TGGT1_224160, TGGT1_224270, TGGT1_226850, TGGT1_227350, TGGT1_228660, TGGT1_230980, TGGT1_232050, TGGT1_233260, TGGT1_233710, TGGT1_234900, TGGT1_235150, TGGT1_2…
6	GO:0005085	enriched	guanyl-nucleotide exchange factor activity	2/167	4/8460	0.00226425253276	2	0.2383125790728477	TGGT1_228660, TGGT1_266830
6	GO:0005086	enriched	ARF guanyl-nucleotide exchange factor activity	2/167	4/8460	0.00226425253276	2	0.2383125790728477	TGGT1_228660, TGGT1_266830
6	GO:0005215	enriched	transporter activity	10/167	181/8460	0.00305574331566	10	0.29687721597507133	TGGT1_214320, TGGT1_233710, TGGT1_235150, TGGT1_259200B, TGGT1_267720, TGGT1_278660, TGGT1_289350, TGGT1_299060, TGGT1_305180, TGGT1_313670
6	GO:1901363	enriched	heterocyclic compound binding	36/167	1130/8460	0.00374291756601	36	0.31720808290448066	TGGT1_203080, TGGT1_208580, TGGT1_212190, TGGT1_214260, TGGT1_214970, TGGT1_215400, TGGT1_218600, TGGT1_219860, TGGT1_222960, TGGT1_230980, TGGT1_233260, TGGT1_235170, TGGT1_237220, TGGT1_253440, TGGT1_253940, TGGT1_255310, TGGT1_258030, TGGT1_264610, TGGT1_268200, TGGT1_273560, TGGT1_278530, TGGT1_278660, TGGT1_280610, TGGT1_280690, TGGT1_289350, TGGT1_289650, TGGT1_289680, TGGT1_295340, TGGT1_3…
6	GO:0097159	enriched	organic cyclic compound binding	36/167	1132/8460	0.0037673168991	36	0.31720808290448066	TGGT1_203080, TGGT1_208580, TGGT1_212190, TGGT1_214260, TGGT1_214970, TGGT1_215400, TGGT1_218600, TGGT1_219860, TGGT1_222960, TGGT1_230980, TGGT1_233260, TGGT1_235170, TGGT1_237220, TGGT1_253440, TGGT1_253940, TGGT1_255310, TGGT1_258030, TGGT1_264610, TGGT1_268200, TGGT1_273560, TGGT1_278530, TGGT1_278660, TGGT1_280610, TGGT1_280690, TGGT1_289350, TGGT1_289650, TGGT1_289680, TGGT1_295340, TGGT1_3…
6	GO:0015291	enriched	secondary active transmembrane transporter activity	3/167	18/8460	0.00495688154754	3	0.3912838371585914	TGGT1_259200B, TGGT1_299060, TGGT1_305180
6	GO:0003887	enriched	DNA-directed DNA polymerase activity	3/167	19/8460	0.00580186111204	3	0.4037023744296247	TGGT1_235170, TGGT1_258030, TGGT1_280690
6	GO:0003677	enriched	DNA binding	9/167	172/8460	0.00692740921263	9	0.4037023744296247	TGGT1_208580, TGGT1_214970, TGGT1_219860, TGGT1_235170, TGGT1_237220, TGGT1_258030, TGGT1_278530, TGGT1_280690, TGGT1_295340
6	GO:0003924	enriched	GTPase activity	5/167	62/8460	0.00737861663998	5	0.4037023744296247	TGGT1_280610, TGGT1_289680, TGGT1_310220, TGGT1_313830, TGGT1_321620
6	GO:0034061	enriched	DNA polymerase activity	3/167	21/8460	0.00773684181843	3	0.4037023744296247	TGGT1_235170, TGGT1_258030, TGGT1_280690
6	GO:0005096	enriched	GTPase activator activity	3/167	21/8460	0.00773684181843	3	0.4037023744296247	TGGT1_226850, TGGT1_266830, TGGT1_273070
6	GO:0015318	enriched	inorganic molecular entity transmembrane transporter activity	7/167	118/8460	0.00868815836458	7	0.4037023744296247	TGGT1_233710, TGGT1_259200B, TGGT1_267720, TGGT1_278660, TGGT1_289350, TGGT1_299060, TGGT1_305180
6	GO:0030695	enriched	GTPase regulator activity	3/167	22/8460	0.00883031509967	3	0.4037023744296247	TGGT1_226850, TGGT1_266830, TGGT1_273070
6	GO:0043167	enriched	ion binding	33/167	1062/8460	0.00887681948253	33	0.4037023744296247	TGGT1_208580, TGGT1_214260, TGGT1_214440, TGGT1_214970, TGGT1_219860, TGGT1_222960, TGGT1_230980, TGGT1_233260, TGGT1_234900, TGGT1_235170, TGGT1_237220, TGGT1_246690, TGGT1_249380, TGGT1_250340, TGGT1_253440, TGGT1_253940, TGGT1_255310, TGGT1_257680, TGGT1_269460, TGGT1_273070, TGGT1_273560, TGGT1_278660, TGGT1_280610, TGGT1_289350, TGGT1_289650, TGGT1_289680, TGGT1_304720, TGGT1_305050, TGGT1_3…
6	GO:0098772	enriched	molecular function regulator	4/167	42/8460	0.00914626872438	4	0.4037023744296247	TGGT1_226850, TGGT1_228660, TGGT1_266830, TGGT1_273070
6	GO:0035639	enriched	purine ribonucleoside triphosphate binding	21/167	604/8460	0.00947740353159	21	0.4037023744296247	TGGT1_208580, TGGT1_214260, TGGT1_214970, TGGT1_219860, TGGT1_222960, TGGT1_230980, TGGT1_233260, TGGT1_235170, TGGT1_237220, TGGT1_253440, TGGT1_253940, TGGT1_273560, TGGT1_280610, TGGT1_289350, TGGT1_289650, TGGT1_289680, TGGT1_305860, TGGT1_310220, TGGT1_313830, TGGT1_314780, TGGT1_321620
6	GO:0001883	enriched	purine nucleoside binding	21/167	605/8460	0.00959049092341	21	0.4037023744296247	TGGT1_208580, TGGT1_214260, TGGT1_214970, TGGT1_219860, TGGT1_222960, TGGT1_230980, TGGT1_233260, TGGT1_235170, TGGT1_237220, TGGT1_253440, TGGT1_253940, TGGT1_273560, TGGT1_280610, TGGT1_289350, TGGT1_289650, TGGT1_289680, TGGT1_305860, TGGT1_310220, TGGT1_313830, TGGT1_314780, TGGT1_321620
6	GO:0001882	enriched	nucleoside binding	21/167	605/8460	0.00959049092341	21	0.4037023744296247	TGGT1_208580, TGGT1_214260, TGGT1_214970, TGGT1_219860, TGGT1_222960, TGGT1_230980, TGGT1_233260, TGGT1_235170, TGGT1_237220, TGGT1_253440, TGGT1_253940, TGGT1_273560, TGGT1_280610, TGGT1_289350, TGGT1_289650, TGGT1_289680, TGGT1_305860, TGGT1_310220, TGGT1_313830, TGGT1_314780, TGGT1_321620
6	GO:0032549	enriched	ribonucleoside binding	21/167	605/8460	0.00959049092341	21	0.4037023744296247	TGGT1_208580, TGGT1_214260, TGGT1_214970, TGGT1_219860, TGGT1_222960, TGGT1_230980, TGGT1_233260, TGGT1_235170, TGGT1_237220, TGGT1_253440, TGGT1_253940, TGGT1_273560, TGGT1_280610, TGGT1_289350, TGGT1_289650, TGGT1_289680, TGGT1_305860, TGGT1_310220, TGGT1_313830, TGGT1_314780, TGGT1_321620
6	GO:0032550	enriched	purine ribonucleoside binding	21/167	605/8460	0.00959049092341	21	0.4037023744296247	TGGT1_208580, TGGT1_214260, TGGT1_214970, TGGT1_219860, TGGT1_222960, TGGT1_230980, TGGT1_233260, TGGT1_235170, TGGT1_237220, TGGT1_253440, TGGT1_253940, TGGT1_273560, TGGT1_280610, TGGT1_289350, TGGT1_289650, TGGT1_289680, TGGT1_305860, TGGT1_310220, TGGT1_313830, TGGT1_314780, TGGT1_321620
6	GO:0015075	enriched	ion transmembrane transporter activity	7/167	121/8460	0.00990876770176	7	0.4037023744296247	TGGT1_233710, TGGT1_259200B, TGGT1_267720, TGGT1_278660, TGGT1_289350, TGGT1_299060, TGGT1_305180
6	GO:0017111	enriched	nucleoside-triphosphatase activity	13/167	314/8460	0.0108457782358	13	0.4121776048188861	TGGT1_230980, TGGT1_235170, TGGT1_237220, TGGT1_273560, TGGT1_273760, TGGT1_278660, TGGT1_280610, TGGT1_289350, TGGT1_289680, TGGT1_310220, TGGT1_313830, TGGT1_314780, TGGT1_321620
6	GO:0008047	enriched	enzyme activator activity	3/167	24/8460	0.0112764187491	3	0.4121776048188861	TGGT1_226850, TGGT1_266830, TGGT1_273070
6	GO:0060589	enriched	nucleoside-triphosphatase regulator activity	3/167	25/8460	0.0126313675606	3	0.4121776048188861	TGGT1_226850, TGGT1_266830, TGGT1_273070
6	GO:0016462	enriched	pyrophosphatase activity	13/167	326/8460	0.0135944275499	13	0.4121776048188861	TGGT1_230980, TGGT1_235170, TGGT1_237220, TGGT1_273560, TGGT1_273760, TGGT1_278660, TGGT1_280610, TGGT1_289350, TGGT1_289680, TGGT1_310220, TGGT1_313830, TGGT1_314780, TGGT1_321620
6	GO:0016818	enriched	hydrolase activity, acting on acid anhydrides, in phosphorus-containing anhydrides	13/167	327/8460	0.0138606947529	13	0.4121776048188861	TGGT1_230980, TGGT1_235170, TGGT1_237220, TGGT1_273560, TGGT1_273760, TGGT1_278660, TGGT1_280610, TGGT1_289350, TGGT1_289680, TGGT1_310220, TGGT1_313830, TGGT1_314780, TGGT1_321620
6	GO:0032555	enriched	purine ribonucleotide binding	21/167	608/8460	0.0140959489676	21	0.4121776048188861	TGGT1_208580, TGGT1_214260, TGGT1_214970, TGGT1_219860, TGGT1_222960, TGGT1_230980, TGGT1_233260, TGGT1_235170, TGGT1_237220, TGGT1_253440, TGGT1_253940, TGGT1_273560, TGGT1_280610, TGGT1_289350, TGGT1_289650, TGGT1_289680, TGGT1_305860, TGGT1_310220, TGGT1_313830, TGGT1_314780, TGGT1_321620
6	GO:0016817	enriched	hydrolase activity, acting on acid anhydrides	13/167	328/8460	0.0141329255644	13	0.4121776048188861	TGGT1_230980, TGGT1_235170, TGGT1_237220, TGGT1_273560, TGGT1_273760, TGGT1_278660, TGGT1_280610, TGGT1_289350, TGGT1_289680, TGGT1_310220, TGGT1_313830, TGGT1_314780, TGGT1_321620
6	GO:0032553	enriched	ribonucleotide binding	21/167	610/8460	0.0142277798755	21	0.4121776048188861	TGGT1_208580, TGGT1_214260, TGGT1_214970, TGGT1_219860, TGGT1_222960, TGGT1_230980, TGGT1_233260, TGGT1_235170, TGGT1_237220, TGGT1_253440, TGGT1_253940, TGGT1_273560, TGGT1_280610, TGGT1_289350, TGGT1_289650, TGGT1_289680, TGGT1_305860, TGGT1_310220, TGGT1_313830, TGGT1_314780, TGGT1_321620
6	GO:0000166	enriched	nucleotide binding	23/167	696/8460	0.0144740428891	23	0.4121776048188861	TGGT1_208580, TGGT1_214260, TGGT1_214970, TGGT1_219860, TGGT1_222960, TGGT1_230980, TGGT1_233260, TGGT1_235170, TGGT1_237220, TGGT1_253440, TGGT1_253940, TGGT1_258030, TGGT1_273560, TGGT1_278660, TGGT1_280610, TGGT1_289350, TGGT1_289650, TGGT1_289680, TGGT1_305860, TGGT1_310220, TGGT1_313830, TGGT1_314780, TGGT1_321620
6	GO:1901265	enriched	nucleoside phosphate binding	23/167	696/8460	0.0144740428891	23	0.4121776048188861	TGGT1_208580, TGGT1_214260, TGGT1_214970, TGGT1_219860, TGGT1_222960, TGGT1_230980, TGGT1_233260, TGGT1_235170, TGGT1_237220, TGGT1_253440, TGGT1_253940, TGGT1_258030, TGGT1_273560, TGGT1_278660, TGGT1_280610, TGGT1_289350, TGGT1_289650, TGGT1_289680, TGGT1_305860, TGGT1_310220, TGGT1_313830, TGGT1_314780, TGGT1_321620
6	GO:0017076	enriched	purine nucleotide binding	21/167	615/8460	0.0146177343838	21	0.4121776048188861	TGGT1_208580, TGGT1_214260, TGGT1_214970, TGGT1_219860, TGGT1_222960, TGGT1_230980, TGGT1_233260, TGGT1_235170, TGGT1_237220, TGGT1_253440, TGGT1_253940, TGGT1_273560, TGGT1_280610, TGGT1_289350, TGGT1_289650, TGGT1_289680, TGGT1_305860, TGGT1_310220, TGGT1_313830, TGGT1_314780, TGGT1_321620
6	GO:0097367	enriched	carbohydrate derivative binding	21/167	619/8460	0.0149923637493	21	0.4121776048188861	TGGT1_208580, TGGT1_214260, TGGT1_214970, TGGT1_219860, TGGT1_222960, TGGT1_230980, TGGT1_233260, TGGT1_235170, TGGT1_237220, TGGT1_253440, TGGT1_253940, TGGT1_273560, TGGT1_280610, TGGT1_289350, TGGT1_289650, TGGT1_289680, TGGT1_305860, TGGT1_310220, TGGT1_313830, TGGT1_314780, TGGT1_321620
6	GO:0003676	enriched	nucleic acid binding	19/167	544/8460	0.015307546252	19	0.4121776048188861	TGGT1_203080, TGGT1_208580, TGGT1_212190, TGGT1_214970, TGGT1_215400, TGGT1_218600, TGGT1_219860, TGGT1_235170, TGGT1_237220, TGGT1_255310, TGGT1_258030, TGGT1_264610, TGGT1_268200, TGGT1_278530, TGGT1_280690, TGGT1_295340, TGGT1_306660, TGGT1_311070, TGGT1_321500
6	GO:0019001	enriched	guanyl nucleotide binding	6/167	102/8460	0.0153383590075	6	0.4121776048188861	TGGT1_233260, TGGT1_280610, TGGT1_289680, TGGT1_310220, TGGT1_313830, TGGT1_321620
6	GO:0032561	enriched	guanyl ribonucleotide binding	6/167	102/8460	0.0153383590075	6	0.4121776048188861	TGGT1_233260, TGGT1_280610, TGGT1_289680, TGGT1_310220, TGGT1_313830, TGGT1_321620
6	GO:0005525	enriched	GTP binding	6/167	102/8460	0.0153383590075	6	0.4121776048188861	TGGT1_233260, TGGT1_280610, TGGT1_289680, TGGT1_310220, TGGT1_313830, TGGT1_321620
6	GO:0051020	enriched	GTPase binding	2/167	10/8460	0.015707864016	2	0.413313171922238	TGGT1_228660, TGGT1_266830
6	GO:0016287	enriched	glycerone-phosphate O-acyltransferase activity	1/167	1/8460	0.0197399527188	1	0.4704067978076032	TGGT1_256980
6	GO:0033170	enriched	protein-DNA loading ATPase activity	1/167	1/8460	0.0197399527188	1	0.4704067978076032	TGGT1_235170
6	GO:0003689	enriched	DNA clamp loader activity	1/167	1/8460	0.0197399527188	1	0.4704067978076032	TGGT1_235170
6	GO:0005047	enriched	signal recognition particle binding	1/167	1/8460	0.0197399527188	1	0.4704067978076032	TGGT1_280610
6	GO:0050521	enriched	alpha-glucan, water dikinase activity	1/167	1/8460	0.0197399527188	1	0.4704067978076032	TGGT1_214260
6	GO:0022804	enriched	active transmembrane transporter activity	5/167	80/8460	0.0206833776722	5	0.48376122222204765	TGGT1_259200B, TGGT1_278660, TGGT1_289350, TGGT1_299060, TGGT1_305180
6	GO:0036094	enriched	small molecule binding	23/167	729/8460	0.024529126403	23	0.5632779390361673	TGGT1_208580, TGGT1_214260, TGGT1_214970, TGGT1_219860, TGGT1_222960, TGGT1_230980, TGGT1_233260, TGGT1_235170, TGGT1_237220, TGGT1_253440, TGGT1_253940, TGGT1_258030, TGGT1_273560, TGGT1_278660, TGGT1_280610, TGGT1_289350, TGGT1_289650, TGGT1_289680, TGGT1_305860, TGGT1_310220, TGGT1_313830, TGGT1_314780, TGGT1_321620
6	GO:0005509	enriched	calcium ion binding	5/167	85/8460	0.0261098627019	5	0.5888706534369834	TGGT1_250340, TGGT1_257680, TGGT1_269460, TGGT1_305050, TGGT1_305860
6	GO:0015078	enriched	proton transmembrane transporter activity	3/167	38/8460	0.0384889053001	3	0.715563216042066	TGGT1_259200B, TGGT1_299060, TGGT1_305180
6	GO:0043022	enriched	ribosome binding	1/167	2/8460	0.0390925272422	1	0.715563216042066	TGGT1_318700
6	GO:0004198	enriched	calcium-dependent cysteine-type endopeptidase activity	1/167	2/8460	0.0390925272422	1	0.715563216042066	TGGT1_293820
6	GO:0000832	enriched	inositol hexakisphosphate 5-kinase activity	1/167	2/8460	0.0390925272422	1	0.715563216042066	TGGT1_208070
6	GO:0052723	enriched	inositol hexakisphosphate 1-kinase activity	1/167	2/8460	0.0390925272422	1	0.715563216042066	TGGT1_208070
6	GO:0052724	enriched	inositol hexakisphosphate 3-kinase activity	1/167	2/8460	0.0390925272422	1	0.715563216042066	TGGT1_208070
6	GO:0003910	enriched	DNA ligase (ATP) activity	1/167	2/8460	0.0390925272422	1	0.715563216042066	TGGT1_208580
6	GO:0016781	enriched	phosphotransferase activity, paired acceptors	1/167	2/8460	0.0390925272422	1	0.715563216042066	TGGT1_214260
6	GO:0016413	enriched	O-acetyltransferase activity	1/167	2/8460	0.0390925272422	1	0.715563216042066	TGGT1_256980
6	GO:0008897	enriched	holo-[acyl-carrier-protein] synthase activity	1/167	2/8460	0.0390925272422	1	0.715563216042066	TGGT1_214440
6	GO:0004612	enriched	phosphoenolpyruvate carboxykinase (ATP) activity	1/167	2/8460	0.0390925272422	1	0.715563216042066	TGGT1_289650
6	GO:0004611	enriched	phosphoenolpyruvate carboxykinase activity	1/167	2/8460	0.0390925272422	1	0.715563216042066	TGGT1_289650
6	GO:0000828	enriched	inositol hexakisphosphate kinase activity	1/167	2/8460	0.0390925272422	1	0.715563216042066	TGGT1_208070
6	GO:0044877	enriched	protein-containing complex binding	3/167	39/8460	0.0411100874598	3	0.7417434351679226	TGGT1_273560, TGGT1_280610, TGGT1_318700
6	GO:0043168	enriched	anion binding	21/167	682/8460	0.0425489352746	21	0.756891623265269	TGGT1_208580, TGGT1_214260, TGGT1_214970, TGGT1_219860, TGGT1_222960, TGGT1_230980, TGGT1_233260, TGGT1_235170, TGGT1_237220, TGGT1_253440, TGGT1_253940, TGGT1_273560, TGGT1_280610, TGGT1_289350, TGGT1_289650, TGGT1_289680, TGGT1_305860, TGGT1_310220, TGGT1_313830, TGGT1_314780, TGGT1_321620
6	GO:0030234	enriched	enzyme regulator activity	3/167	40/8460	0.0438191479566	3	0.7686608870724864	TGGT1_226850, TGGT1_266830, TGGT1_273070
6	GO:0004114	enriched	3',5'-cyclic-nucleotide phosphodiesterase activity	2/167	18/8460	0.0481891087178	2	0.8335375138664524	TGGT1_202540, TGGT1_241880
6	GO:0140097	enriched	catalytic activity, acting on DNA	4/167	70/8460	0.0491731385626	4	0.8335375138664524	TGGT1_208580, TGGT1_235170, TGGT1_258030, TGGT1_280690
6	GO:0003774	enriched	motor activity	3/167	42/8460	0.0494974770705	3	0.8335375138664524	TGGT1_230980, TGGT1_273560, TGGT1_314780
7	GO:0005096	enriched	GTPase activator activity	5/171	21/8460	4.98040731871e-05	5	0.034243790071767165	TGGT1_221710, TGGT1_225310, TGGT1_237280, TGGT1_266830, TGGT1_274130
7	GO:0030695	enriched	GTPase regulator activity	5/171	22/8460	6.34043628389e-05	5	0.034243790071767165	TGGT1_221710, TGGT1_225310, TGGT1_237280, TGGT1_266830, TGGT1_274130
7	GO:0008047	enriched	enzyme activator activity	5/171	24/8460	9.90380132336e-05	5	0.034243790071767165	TGGT1_221710, TGGT1_225310, TGGT1_237280, TGGT1_266830, TGGT1_274130
7	GO:0060589	enriched	nucleoside-triphosphatase regulator activity	5/171	25/8460	0.000121787087556	5	0.034243790071767165	TGGT1_221710, TGGT1_225310, TGGT1_237280, TGGT1_266830, TGGT1_274130
7	GO:0030234	enriched	enzyme regulator activity	6/171	40/8460	0.000135565281361	6	0.034243790071767165	TGGT1_221710, TGGT1_225310, TGGT1_237280, TGGT1_246510, TGGT1_266830, TGGT1_274130
7	GO:0098772	enriched	molecular function regulator	6/171	42/8460	0.00017918303604	6	0.03771802908646656	TGGT1_221710, TGGT1_225310, TGGT1_237280, TGGT1_246510, TGGT1_266830, TGGT1_274130
7	GO:0009975	enriched	cyclase activity	2/171	5/8460	0.00390222071546	2	0.7040721090886239	TGGT1_254370, TGGT1_270865
7	GO:0016849	enriched	phosphorus-oxygen lyase activity	2/171	8/8460	0.0104981069198	2	1.0	TGGT1_254370, TGGT1_270865
7	GO:0004012	enriched	phospholipid-translocating ATPase activity	2/171	8/8460	0.0104981069198	2	1.0	TGGT1_216380, TGGT1_254370
7	GO:0005548	enriched	phospholipid transporter activity	2/171	8/8460	0.0104981069198	2	1.0	TGGT1_216380, TGGT1_254370
7	GO:0005319	enriched	lipid transporter activity	2/171	10/8460	0.0164301104513	2	1.0	TGGT1_216380, TGGT1_254370
7	GO:0018662	enriched	phenol 2-monooxygenase activity	1/171	1/8460	0.0202127659575	1	1.0	TGGT1_220360
7	GO:0004383	enriched	guanylate cyclase activity	1/171	1/8460	0.0202127659575	1	1.0	TGGT1_254370
7	GO:0005215	enriched	transporter activity	8/171	181/8460	0.0302569021106	8	1.0	TGGT1_209800, TGGT1_216380, TGGT1_251630, TGGT1_253700, TGGT1_254370, TGGT1_267720, TGGT1_278660, TGGT1_287230
7	GO:0003674	enriched	molecular_function	79/171	3224/8460	0.0315371880648	79	1.0	TGGT1_202840, TGGT1_203510, TGGT1_203690, TGGT1_204160, TGGT1_205550, TGGT1_207390, TGGT1_209290, TGGT1_209800, TGGT1_212820, TGGT1_213550, TGGT1_213790, TGGT1_216380, TGGT1_218220, TGGT1_218960, TGGT1_220360, TGGT1_220910, TGGT1_221710, TGGT1_222430, TGGT1_224260, TGGT1_225310, TGGT1_228210, TGGT1_229290, TGGT1_232370, TGGT1_233010, TGGT1_235160, TGGT1_235980, TGGT1_236270, TGGT1_237280, TGGT1_2…
7	GO:0043169	enriched	cation binding	15/171	426/8460	0.0323913054017	15	1.0	TGGT1_202840, TGGT1_203510, TGGT1_213550, TGGT1_216380, TGGT1_224260, TGGT1_225310, TGGT1_232370, TGGT1_235980, TGGT1_236270, TGGT1_246690, TGGT1_254370, TGGT1_269460, TGGT1_278660, TGGT1_283830, TGGT1_295620
7	GO:0043167	enriched	ion binding	31/171	1062/8460	0.0348482424013	31	1.0	TGGT1_202840, TGGT1_203510, TGGT1_205550, TGGT1_213550, TGGT1_213790, TGGT1_216380, TGGT1_218220, TGGT1_224260, TGGT1_225310, TGGT1_228210, TGGT1_232370, TGGT1_233010, TGGT1_235980, TGGT1_236270, TGGT1_246690, TGGT1_253440, TGGT1_254370, TGGT1_255190, TGGT1_269460, TGGT1_278660, TGGT1_278870, TGGT1_283830, TGGT1_289570, TGGT1_289650, TGGT1_291020, TGGT1_292140, TGGT1_295620, TGGT1_310220, TGGT1_3…
7	GO:0019829	enriched	cation-transporting ATPase activity	3/171	36/8460	0.0355833539137	3	1.0	TGGT1_216380, TGGT1_254370, TGGT1_278660
7	GO:0015075	enriched	ion transmembrane transporter activity	6/171	121/8460	0.0357181947397	6	1.0	TGGT1_216380, TGGT1_251630, TGGT1_254370, TGGT1_267720, TGGT1_278660, TGGT1_287230
7	GO:0004430	enriched	1-phosphatidylinositol 4-kinase activity	1/171	2/8460	0.0400193172067	1	1.0	TGGT1_296010
7	GO:0019888	enriched	protein phosphatase regulator activity	1/171	2/8460	0.0400193172067	1	1.0	TGGT1_246510
7	GO:0004427	enriched	inorganic diphosphatase activity	1/171	2/8460	0.0400193172067	1	1.0	TGGT1_283830
7	GO:0004612	enriched	phosphoenolpyruvate carboxykinase (ATP) activity	1/171	2/8460	0.0400193172067	1	1.0	TGGT1_289650
7	GO:0004611	enriched	phosphoenolpyruvate carboxykinase activity	1/171	2/8460	0.0400193172067	1	1.0	TGGT1_289650
7	GO:0000287	enriched	magnesium ion binding	2/171	16/8460	0.0404823067401	2	1.0	TGGT1_216380, TGGT1_283830
7	GO:0004842	enriched	ubiquitin-protein transferase activity	3/171	38/8460	0.0408391360128	3	1.0	TGGT1_222430, TGGT1_278940, TGGT1_295710
7	GO:0019787	enriched	ubiquitin-like protein transferase activity	3/171	38/8460	0.0408391360128	3	1.0	TGGT1_222430, TGGT1_278940, TGGT1_295710
7	GO:0004674	enriched	protein serine/threonine kinase activity	5/171	96/8460	0.0446729063408	5	1.0	TGGT1_205550, TGGT1_218220, TGGT1_233010, TGGT1_315190, TGGT1_316150
8	GO:0003674	enriched	molecular_function	178/368	3224/8460	4.6305348514e-05	178	0.04576201507132204	TGGT1_201670, TGGT1_202460, TGGT1_202900, TGGT1_203180, TGGT1_203380, TGGT1_203690, TGGT1_203910, TGGT1_204160, TGGT1_205380, TGGT1_207390, TGGT1_207840, TGGT1_208070, TGGT1_208090, TGGT1_208420, TGGT1_208500, TGGT1_209000, TGGT1_209210, TGGT1_209290, TGGT1_210430, TGGT1_210830, TGGT1_212980, TGGT1_213060, TGGT1_214260, TGGT1_214440, TGGT1_215700, TGGT1_216220, TGGT1_216620, TGGT1_216950, TGGT1_2…
8	GO:0005488	enriched	binding	125/368	2129/8460	0.000132094809865	125	0.04576201507132204	TGGT1_201670, TGGT1_202900, TGGT1_203180, TGGT1_203380, TGGT1_204160, TGGT1_207390, TGGT1_208090, TGGT1_209000, TGGT1_209210, TGGT1_210430, TGGT1_210830, TGGT1_212980, TGGT1_213060, TGGT1_214260, TGGT1_214440, TGGT1_215700, TGGT1_216620, TGGT1_216950, TGGT1_218580, TGGT1_219630, TGGT1_219700, TGGT1_221200A, TGGT1_221660, TGGT1_221940, TGGT1_221950, TGGT1_222710, TGGT1_223390, TGGT1_223855, TGGT1_…
8	GO:0016787	enriched	hydrolase activity	54/368	739/8460	0.000137158011323	54	0.04576201507132204	TGGT1_205380, TGGT1_208500, TGGT1_216950, TGGT1_219700, TGGT1_221660, TGGT1_222710, TGGT1_223390, TGGT1_226250, TGGT1_226910, TGGT1_227450, TGGT1_228200, TGGT1_230710, TGGT1_231210, TGGT1_232340, TGGT1_233140, TGGT1_234280, TGGT1_235970, TGGT1_237020, TGGT1_241880, TGGT1_242830, TGGT1_247390, TGGT1_247540, TGGT1_249780, TGGT1_254370, TGGT1_255190, TGGT1_257990, TGGT1_259260, TGGT1_260200, TGGT1_2…
8	GO:0042578	enriched	phosphoric ester hydrolase activity	15/368	121/8460	0.000227465690762	15	0.04576201507132204	TGGT1_205380, TGGT1_208500, TGGT1_222710, TGGT1_232340, TGGT1_241880, TGGT1_249780, TGGT1_267100, TGGT1_269460, TGGT1_270190, TGGT1_290170, TGGT1_293000, TGGT1_293190, TGGT1_297720, TGGT1_304650, TGGT1_315080
8	GO:0016462	enriched	pyrophosphatase activity	29/368	326/8460	0.00023694698523	29	0.04576201507132204	TGGT1_216950, TGGT1_219700, TGGT1_221660, TGGT1_223390, TGGT1_226250, TGGT1_228200, TGGT1_230710, TGGT1_231210, TGGT1_235970, TGGT1_247390, TGGT1_247540, TGGT1_254370, TGGT1_255190, TGGT1_257990, TGGT1_259260, TGGT1_260200, TGGT1_267810, TGGT1_283830, TGGT1_289070, TGGT1_291820, TGGT1_294350, TGGT1_298020, TGGT1_310220, TGGT1_312100, TGGT1_312230, TGGT1_318440, TGGT1_318710, TGGT1_321440, TGGT1_3…
8	GO:0016818	enriched	hydrolase activity, acting on acid anhydrides, in phosphorus-containing anhydrides	29/368	327/8460	0.000245006988908	29	0.04576201507132204	TGGT1_216950, TGGT1_219700, TGGT1_221660, TGGT1_223390, TGGT1_226250, TGGT1_228200, TGGT1_230710, TGGT1_231210, TGGT1_235970, TGGT1_247390, TGGT1_247540, TGGT1_254370, TGGT1_255190, TGGT1_257990, TGGT1_259260, TGGT1_260200, TGGT1_267810, TGGT1_283830, TGGT1_289070, TGGT1_291820, TGGT1_294350, TGGT1_298020, TGGT1_310220, TGGT1_312100, TGGT1_312230, TGGT1_318440, TGGT1_318710, TGGT1_321440, TGGT1_3…
8	GO:0016817	enriched	hydrolase activity, acting on acid anhydrides	29/368	328/8460	0.000253629537212	29	0.04576201507132204	TGGT1_216950, TGGT1_219700, TGGT1_221660, TGGT1_223390, TGGT1_226250, TGGT1_228200, TGGT1_230710, TGGT1_231210, TGGT1_235970, TGGT1_247390, TGGT1_247540, TGGT1_254370, TGGT1_255190, TGGT1_257990, TGGT1_259260, TGGT1_260200, TGGT1_267810, TGGT1_283830, TGGT1_289070, TGGT1_291820, TGGT1_294350, TGGT1_298020, TGGT1_310220, TGGT1_312100, TGGT1_312230, TGGT1_318440, TGGT1_318710, TGGT1_321440, TGGT1_3…
8	GO:0017111	enriched	nucleoside-triphosphatase activity	28/368	314/8460	0.000313153223153	28	0.04943906510535122	TGGT1_216950, TGGT1_219700, TGGT1_221660, TGGT1_223390, TGGT1_226250, TGGT1_228200, TGGT1_230710, TGGT1_231210, TGGT1_235970, TGGT1_247390, TGGT1_247540, TGGT1_254370, TGGT1_255190, TGGT1_257990, TGGT1_259260, TGGT1_260200, TGGT1_267810, TGGT1_289070, TGGT1_291820, TGGT1_294350, TGGT1_298020, TGGT1_310220, TGGT1_312100, TGGT1_312230, TGGT1_318440, TGGT1_318710, TGGT1_321440, TGGT1_321620
8	GO:0016887	enriched	ATPase activity	20/368	194/8460	0.000446641030541	20	0.06213321139912813	TGGT1_216950, TGGT1_219700, TGGT1_221660, TGGT1_223390, TGGT1_226250, TGGT1_228200, TGGT1_230710, TGGT1_247390, TGGT1_247540, TGGT1_254370, TGGT1_257990, TGGT1_259260, TGGT1_260200, TGGT1_289070, TGGT1_294350, TGGT1_298020, TGGT1_312100, TGGT1_312230, TGGT1_318440, TGGT1_318710
8	GO:0042623	enriched	ATPase activity, coupled	17/368	158/8460	0.000491949417254	17	0.06213321139912813	TGGT1_216950, TGGT1_221660, TGGT1_223390, TGGT1_226250, TGGT1_228200, TGGT1_230710, TGGT1_247540, TGGT1_254370, TGGT1_259260, TGGT1_260200, TGGT1_289070, TGGT1_294350, TGGT1_298020, TGGT1_312100, TGGT1_312230, TGGT1_318440, TGGT1_318710
8	GO:0003700	enriched	DNA-binding transcription factor activity	8/368	48/8460	0.000972725416614	8	0.11168656374399279	TGGT1_203690, TGGT1_216220, TGGT1_218960, TGGT1_251740, TGGT1_280460, TGGT1_282220, TGGT1_310900, TGGT1_315760
8	GO:0140110	enriched	transcription regulator activity	8/368	51/8460	0.00146522287582	8	0.15421470768023765	TGGT1_203690, TGGT1_216220, TGGT1_218960, TGGT1_251740, TGGT1_280460, TGGT1_282220, TGGT1_310900, TGGT1_315760
8	GO:0016791	enriched	phosphatase activity	11/368	91/8460	0.00188543334556	11	0.183177101187525	TGGT1_205380, TGGT1_208500, TGGT1_222710, TGGT1_232340, TGGT1_267100, TGGT1_269460, TGGT1_270190, TGGT1_290170, TGGT1_293190, TGGT1_297720, TGGT1_304650
8	GO:0016788	enriched	hydrolase activity, acting on ester bonds	19/368	219/8460	0.00372422350668	19	0.3359781634956738	TGGT1_205380, TGGT1_208500, TGGT1_222710, TGGT1_232340, TGGT1_237020, TGGT1_241880, TGGT1_242830, TGGT1_249780, TGGT1_261230, TGGT1_267100, TGGT1_269460, TGGT1_270190, TGGT1_278830, TGGT1_290170, TGGT1_293000, TGGT1_293190, TGGT1_297720, TGGT1_304650, TGGT1_315080
8	GO:1901363	enriched	heterocyclic compound binding	68/368	1130/8460	0.00465714822826	68	0.37189176955987757	TGGT1_202900, TGGT1_203380, TGGT1_208090, TGGT1_209210, TGGT1_210830, TGGT1_212980, TGGT1_214260, TGGT1_216950, TGGT1_218580, TGGT1_219630, TGGT1_219700, TGGT1_221660, TGGT1_221950, TGGT1_223390, TGGT1_223855, TGGT1_226250, TGGT1_227450, TGGT1_228750, TGGT1_230710, TGGT1_231210, TGGT1_233010, TGGT1_234970, TGGT1_235750, TGGT1_235970, TGGT1_236080, TGGT1_237020, TGGT1_237210, TGGT1_239410, TGGT1_2…
8	GO:0097159	enriched	organic cyclic compound binding	68/368	1132/8460	0.00471121798334	68	0.37189176955987757	TGGT1_202900, TGGT1_203380, TGGT1_208090, TGGT1_209210, TGGT1_210830, TGGT1_212980, TGGT1_214260, TGGT1_216950, TGGT1_218580, TGGT1_219630, TGGT1_219700, TGGT1_221660, TGGT1_221950, TGGT1_223390, TGGT1_223855, TGGT1_226250, TGGT1_227450, TGGT1_228750, TGGT1_230710, TGGT1_231210, TGGT1_233010, TGGT1_234970, TGGT1_235750, TGGT1_235970, TGGT1_236080, TGGT1_237020, TGGT1_237210, TGGT1_239410, TGGT1_2…
8	GO:0003676	enriched	nucleic acid binding	37/368	544/8460	0.00626700249404	37	0.4656014205863175	TGGT1_202900, TGGT1_203380, TGGT1_209210, TGGT1_212980, TGGT1_216950, TGGT1_218580, TGGT1_219700, TGGT1_221660, TGGT1_221950, TGGT1_223390, TGGT1_223855, TGGT1_226250, TGGT1_227450, TGGT1_236080, TGGT1_237020, TGGT1_239410, TGGT1_242090, TGGT1_242830, TGGT1_245660, TGGT1_254940, TGGT1_257350, TGGT1_260200, TGGT1_262620, TGGT1_265250, TGGT1_291820, TGGT1_291950, TGGT1_292200, TGGT1_294350, TGGT1_2…
8	GO:0004386	enriched	helicase activity	11/368	108/8460	0.0071329850963	11	0.5004977875906876	TGGT1_216950, TGGT1_221660, TGGT1_223390, TGGT1_226250, TGGT1_230710, TGGT1_260200, TGGT1_291820, TGGT1_294350, TGGT1_298020, TGGT1_318440, TGGT1_321440
8	GO:0022804	enriched	active transmembrane transporter activity	9/368	80/8460	0.00765814317045	9	0.5090649907512302	TGGT1_208420, TGGT1_228200, TGGT1_247540, TGGT1_254370, TGGT1_259200B, TGGT1_289070, TGGT1_305180, TGGT1_312100, TGGT1_318710
8	GO:0005515	enriched	protein binding	48/368	760/8460	0.00870488414152	48	0.549713433537177	TGGT1_201670, TGGT1_203180, TGGT1_203380, TGGT1_204160, TGGT1_207390, TGGT1_209000, TGGT1_210430, TGGT1_213060, TGGT1_221940, TGGT1_223880, TGGT1_224260, TGGT1_224270, TGGT1_228660, TGGT1_231210, TGGT1_232660, TGGT1_239410, TGGT1_240980, TGGT1_244040, TGGT1_254480, TGGT1_254940, TGGT1_257350, TGGT1_257990, TGGT1_259980, TGGT1_261230, TGGT1_261260A, TGGT1_262150, TGGT1_262700, TGGT1_263000, TGGT1_…
8	GO:0043167	enriched	ion binding	63/368	1062/8460	0.00979657081205	63	0.5865054726440181	TGGT1_202900, TGGT1_208090, TGGT1_210830, TGGT1_214260, TGGT1_214440, TGGT1_216620, TGGT1_216950, TGGT1_219630, TGGT1_219700, TGGT1_221200A, TGGT1_221660, TGGT1_221950, TGGT1_222710, TGGT1_223390, TGGT1_223880, TGGT1_224260, TGGT1_224660, TGGT1_226250, TGGT1_227450, TGGT1_228750, TGGT1_230710, TGGT1_231210, TGGT1_232370, TGGT1_233010, TGGT1_234970, TGGT1_235750, TGGT1_235970, TGGT1_237210, TGGT1_…
8	GO:0022843	enriched	voltage-gated cation channel activity	2/368	4/8460	0.0106806222255	2	0.5865054726440181	TGGT1_202900, TGGT1_262150
8	GO:0005249	enriched	voltage-gated potassium channel activity	2/368	4/8460	0.0106806222255	2	0.5865054726440181	TGGT1_202900, TGGT1_262150
8	GO:0008026	enriched	ATP-dependent helicase activity	8/368	71/8460	0.0115419871765	8	0.5975344728349955	TGGT1_216950, TGGT1_221660, TGGT1_223390, TGGT1_226250, TGGT1_260200, TGGT1_294350, TGGT1_298020, TGGT1_318440
8	GO:0022857	enriched	transmembrane transporter activity	15/368	172/8460	0.0118276815684	15	0.5975344728349955	TGGT1_202900, TGGT1_208420, TGGT1_228200, TGGT1_235150, TGGT1_247540, TGGT1_253700, TGGT1_254370, TGGT1_259200B, TGGT1_262150, TGGT1_289070, TGGT1_290720, TGGT1_305180, TGGT1_312100, TGGT1_313670, TGGT1_318710
8	GO:0005215	enriched	transporter activity	15/368	181/8460	0.0150438546944	15	0.6566571418224136	TGGT1_202900, TGGT1_208420, TGGT1_228200, TGGT1_235150, TGGT1_247540, TGGT1_253700, TGGT1_254370, TGGT1_259200B, TGGT1_262150, TGGT1_289070, TGGT1_290720, TGGT1_305180, TGGT1_312100, TGGT1_313670, TGGT1_318710
8	GO:0031072	enriched	heat shock protein binding	5/368	35/8460	0.0167899915409	5	0.6566571418224136	TGGT1_201670, TGGT1_203380, TGGT1_210430, TGGT1_259980, TGGT1_265310
8	GO:0009975	enriched	cyclase activity	2/368	5/8460	0.0172912407675	2	0.6566571418224136	TGGT1_254370, TGGT1_270865
8	GO:0019203	enriched	carbohydrate phosphatase activity	2/368	5/8460	0.0172912407675	2	0.6566571418224136	TGGT1_205380, TGGT1_297720
8	GO:0015077	enriched	monovalent inorganic cation transmembrane transporter activity	6/368	49/8460	0.0187408995595	6	0.6566571418224136	TGGT1_202900, TGGT1_208420, TGGT1_259200B, TGGT1_262150, TGGT1_290720, TGGT1_305180
8	GO:0022890	enriched	inorganic cation transmembrane transporter activity	9/368	95/8460	0.0220432735282	9	0.6566571418224136	TGGT1_202900, TGGT1_208420, TGGT1_254370, TGGT1_259200B, TGGT1_262150, TGGT1_289070, TGGT1_290720, TGGT1_305180, TGGT1_312100
8	GO:0004842	enriched	ubiquitin-protein transferase activity	5/368	38/8460	0.0233604043757	5	0.6566571418224136	TGGT1_209000, TGGT1_222430, TGGT1_280660, TGGT1_295710, TGGT1_304460
8	GO:0019787	enriched	ubiquitin-like protein transferase activity	5/368	38/8460	0.0233604043757	5	0.6566571418224136	TGGT1_209000, TGGT1_222430, TGGT1_280660, TGGT1_295710, TGGT1_304460
8	GO:0015079	enriched	potassium ion transmembrane transporter activity	2/368	6/8460	0.0251968134155	2	0.6566571418224136	TGGT1_202900, TGGT1_262150
8	GO:0005267	enriched	potassium channel activity	2/368	6/8460	0.0251968134155	2	0.6566571418224136	TGGT1_202900, TGGT1_262150
8	GO:0005261	enriched	cation channel activity	2/368	6/8460	0.0251968134155	2	0.6566571418224136	TGGT1_202900, TGGT1_262150
8	GO:0015297	enriched	antiporter activity	2/368	6/8460	0.0251968134155	2	0.6566571418224136	TGGT1_259200B, TGGT1_305180
8	GO:0015299	enriched	solute:proton antiporter activity	2/368	6/8460	0.0251968134155	2	0.6566571418224136	TGGT1_259200B, TGGT1_305180
8	GO:0015298	enriched	solute:cation antiporter activity	2/368	6/8460	0.0251968134155	2	0.6566571418224136	TGGT1_259200B, TGGT1_305180
8	GO:0008081	enriched	phosphoric diester hydrolase activity	4/368	27/8460	0.0279974501474	4	0.6566571418224136	TGGT1_241880, TGGT1_249780, TGGT1_293000, TGGT1_315080
8	GO:0016879	enriched	ligase activity, forming carbon-nitrogen bonds	6/368	54/8460	0.0289170828524	6	0.6566571418224136	TGGT1_208090, TGGT1_209000, TGGT1_222430, TGGT1_270760, TGGT1_280660, TGGT1_295710
8	GO:0000287	enriched	magnesium ion binding	3/368	16/8460	0.0299875993789	3	0.6566571418224136	TGGT1_214440, TGGT1_222710, TGGT1_283830
8	GO:0000166	enriched	nucleotide binding	42/368	696/8460	0.0321041832042	42	0.6566571418224136	TGGT1_208090, TGGT1_210830, TGGT1_214260, TGGT1_216950, TGGT1_219630, TGGT1_219700, TGGT1_221660, TGGT1_223390, TGGT1_226250, TGGT1_228750, TGGT1_230710, TGGT1_231210, TGGT1_233010, TGGT1_234970, TGGT1_235750, TGGT1_235970, TGGT1_237210, TGGT1_247390, TGGT1_247540, TGGT1_253440, TGGT1_254370, TGGT1_255190, TGGT1_257990, TGGT1_259260, TGGT1_260200, TGGT1_263070, TGGT1_267810, TGGT1_278830, TGGT1_2…
8	GO:1901265	enriched	nucleoside phosphate binding	42/368	696/8460	0.0321041832042	42	0.6566571418224136	TGGT1_208090, TGGT1_210830, TGGT1_214260, TGGT1_216950, TGGT1_219630, TGGT1_219700, TGGT1_221660, TGGT1_223390, TGGT1_226250, TGGT1_228750, TGGT1_230710, TGGT1_231210, TGGT1_233010, TGGT1_234970, TGGT1_235750, TGGT1_235970, TGGT1_237210, TGGT1_247390, TGGT1_247540, TGGT1_253440, TGGT1_254370, TGGT1_255190, TGGT1_257990, TGGT1_259260, TGGT1_260200, TGGT1_263070, TGGT1_267810, TGGT1_278830, TGGT1_2…
8	GO:0004707	enriched	MAP kinase activity	2/368	7/8460	0.0342727923474	2	0.6566571418224136	TGGT1_233010, TGGT1_234970
8	GO:0036094	enriched	small molecule binding	43/368	729/8460	0.0364292507401	43	0.6566571418224136	TGGT1_208090, TGGT1_210830, TGGT1_214260, TGGT1_216950, TGGT1_219630, TGGT1_219700, TGGT1_221660, TGGT1_223390, TGGT1_226250, TGGT1_228750, TGGT1_230710, TGGT1_231210, TGGT1_233010, TGGT1_234970, TGGT1_235750, TGGT1_235970, TGGT1_237210, TGGT1_247390, TGGT1_247540, TGGT1_253440, TGGT1_254370, TGGT1_255190, TGGT1_257990, TGGT1_259260, TGGT1_260200, TGGT1_263070, TGGT1_264030, TGGT1_267810, TGGT1_2…
8	GO:0046872	enriched	metal ion binding	27/368	420/8460	0.036841684414	27	0.6566571418224136	TGGT1_202900, TGGT1_214440, TGGT1_216620, TGGT1_221200A, TGGT1_221950, TGGT1_222710, TGGT1_223880, TGGT1_224260, TGGT1_224660, TGGT1_227450, TGGT1_228750, TGGT1_231210, TGGT1_232370, TGGT1_239410, TGGT1_242090, TGGT1_245660, TGGT1_250690, TGGT1_254370, TGGT1_269150, TGGT1_269460, TGGT1_273070, TGGT1_283830, TGGT1_289070, TGGT1_291820, TGGT1_304460, TGGT1_312100, TGGT1_315860
8	GO:0015318	enriched	inorganic molecular entity transmembrane transporter activity	10/368	118/8460	0.0375367136617	10	0.6566571418224136	TGGT1_202900, TGGT1_208420, TGGT1_247540, TGGT1_254370, TGGT1_259200B, TGGT1_262150, TGGT1_289070, TGGT1_290720, TGGT1_305180, TGGT1_312100
8	GO:0008324	enriched	cation transmembrane transporter activity	9/368	97/8460	0.0379215814259	9	0.6566571418224136	TGGT1_202900, TGGT1_208420, TGGT1_254370, TGGT1_259200B, TGGT1_262150, TGGT1_289070, TGGT1_290720, TGGT1_305180, TGGT1_312100
8	GO:0032553	enriched	ribonucleotide binding	37/368	610/8460	0.038562675406	37	0.6566571418224136	TGGT1_208090, TGGT1_210830, TGGT1_214260, TGGT1_216950, TGGT1_219630, TGGT1_219700, TGGT1_221660, TGGT1_223390, TGGT1_226250, TGGT1_228750, TGGT1_230710, TGGT1_231210, TGGT1_233010, TGGT1_234970, TGGT1_235750, TGGT1_235970, TGGT1_237210, TGGT1_247390, TGGT1_247540, TGGT1_253440, TGGT1_255190, TGGT1_257990, TGGT1_259260, TGGT1_260200, TGGT1_263070, TGGT1_267810, TGGT1_289650, TGGT1_291820, TGGT1_2…
8	GO:0015291	enriched	secondary active transmembrane transporter activity	3/368	18/8460	0.040996143975	3	0.6566571418224136	TGGT1_208420, TGGT1_259200B, TGGT1_305180
8	GO:0015075	enriched	ion transmembrane transporter activity	10/368	121/8460	0.042076194315	10	0.6566571418224136	TGGT1_202900, TGGT1_208420, TGGT1_247540, TGGT1_254370, TGGT1_259200B, TGGT1_262150, TGGT1_289070, TGGT1_290720, TGGT1_305180, TGGT1_312100
8	GO:0042626	enriched	ATPase activity, coupled to transmembrane movement of substances	6/368	59/8460	0.042186974642	6	0.6566571418224136	TGGT1_228200, TGGT1_247540, TGGT1_254370, TGGT1_289070, TGGT1_312100, TGGT1_318710
8	GO:0003824	enriched	catalytic activity	94/368	1795/8460	0.0430799304599	94	0.6566571418224136	TGGT1_202460, TGGT1_205380, TGGT1_208070, TGGT1_208090, TGGT1_208500, TGGT1_209000, TGGT1_210830, TGGT1_214260, TGGT1_214440, TGGT1_215700, TGGT1_216950, TGGT1_218580, TGGT1_219630, TGGT1_219700, TGGT1_219760, TGGT1_221660, TGGT1_222430, TGGT1_222710, TGGT1_223390, TGGT1_224890, TGGT1_226250, TGGT1_226910, TGGT1_227450, TGGT1_228200, TGGT1_228750, TGGT1_230710, TGGT1_231210, TGGT1_232340, TGGT1_2…
8	GO:0047635	enriched	alanine-oxo-acid transaminase activity	1/368	1/8460	0.0434988179674	1	0.6566571418224136	TGGT1_264030
8	GO:0031491	enriched	nucleosome binding	1/368	1/8460	0.0434988179674	1	0.6566571418224136	TGGT1_321440
8	GO:0004445	enriched	inositol-polyphosphate 5-phosphatase activity	1/368	1/8460	0.0434988179674	1	0.6566571418224136	TGGT1_293190
8	GO:0003876	enriched	AMP deaminase activity	1/368	1/8460	0.0434988179674	1	0.6566571418224136	TGGT1_234280
8	GO:0003874	enriched	6-pyruvoyltetrahydropterin synthase activity	1/368	1/8460	0.0434988179674	1	0.6566571418224136	TGGT1_305800
8	GO:0015439	enriched	heme-transporting ATPase activity	1/368	1/8460	0.0434988179674	1	0.6566571418224136	TGGT1_318710
8	GO:0052658	enriched	inositol-1,4,5-trisphosphate 5-phosphatase activity	1/368	1/8460	0.0434988179674	1	0.6566571418224136	TGGT1_293190
8	GO:0052659	enriched	inositol-1,3,4,5-tetrakisphosphate 5-phosphatase activity	1/368	1/8460	0.0434988179674	1	0.6566571418224136	TGGT1_293190
8	GO:0046030	enriched	inositol trisphosphate phosphatase activity	1/368	1/8460	0.0434988179674	1	0.6566571418224136	TGGT1_293190
8	GO:0047623	enriched	adenosine-phosphate deaminase activity	1/368	1/8460	0.0434988179674	1	0.6566571418224136	TGGT1_234280
8	GO:0106050	enriched	tRNA 2'-O-methyltransferase activity	1/368	1/8460	0.0434988179674	1	0.6566571418224136	TGGT1_218580
8	GO:0004352	enriched	glutamate dehydrogenase (NAD+) activity	1/368	1/8460	0.0434988179674	1	0.6566571418224136	TGGT1_249390
8	GO:0016287	enriched	glycerone-phosphate O-acyltransferase activity	1/368	1/8460	0.0434988179674	1	0.6566571418224136	TGGT1_256980
8	GO:0030272	enriched	5-formyltetrahydrofolate cyclo-ligase activity	1/368	1/8460	0.0434988179674	1	0.6566571418224136	TGGT1_208090
8	GO:0009020	enriched	tRNA (guanosine-2'-O-)-methyltransferase activity	1/368	1/8460	0.0434988179674	1	0.6566571418224136	TGGT1_218580
8	GO:0015232	enriched	heme transporter activity	1/368	1/8460	0.0434988179674	1	0.6566571418224136	TGGT1_318710
8	GO:0052743	enriched	inositol tetrakisphosphate phosphatase activity	1/368	1/8460	0.0434988179674	1	0.6566571418224136	TGGT1_293190
8	GO:0004805	enriched	trehalose-phosphatase activity	1/368	1/8460	0.0434988179674	1	0.6566571418224136	TGGT1_297720
8	GO:0004021	enriched	L-alanine:2-oxoglutarate aminotransferase activity	1/368	1/8460	0.0434988179674	1	0.6566571418224136	TGGT1_264030
8	GO:0062105	enriched	RNA 2'-O-methyltransferase activity	1/368	1/8460	0.0434988179674	1	0.6566571418224136	TGGT1_218580
8	GO:0033857	enriched	diphosphoinositol-pentakisphosphate kinase activity	1/368	1/8460	0.0434988179674	1	0.6566571418224136	TGGT1_304650
8	GO:0004383	enriched	guanylate cyclase activity	1/368	1/8460	0.0434988179674	1	0.6566571418224136	TGGT1_254370
8	GO:0004135	enriched	amylo-alpha-1,6-glucosidase activity	1/368	1/8460	0.0434988179674	1	0.6566571418224136	TGGT1_226910
8	GO:0008792	enriched	arginine decarboxylase activity	1/368	1/8460	0.0434988179674	1	0.6566571418224136	TGGT1_280700
8	GO:0017057	enriched	6-phosphogluconolactonase activity	1/368	1/8460	0.0434988179674	1	0.6566571418224136	TGGT1_278830
8	GO:0016882	enriched	cyclo-ligase activity	1/368	1/8460	0.0434988179674	1	0.6566571418224136	TGGT1_208090
8	GO:0003825	enriched	alpha,alpha-trehalose-phosphate synthase (UDP-forming) activity	1/368	1/8460	0.0434988179674	1	0.6566571418224136	TGGT1_297720
8	GO:0050521	enriched	alpha-glucan, water dikinase activity	1/368	1/8460	0.0434988179674	1	0.6566571418224136	TGGT1_214260
8	GO:0016849	enriched	phosphorus-oxygen lyase activity	2/368	8/8460	0.0444029648961	2	0.6566571418224136	TGGT1_254370, TGGT1_270865
8	GO:0022832	enriched	voltage-gated channel activity	2/368	8/8460	0.0444029648961	2	0.6566571418224136	TGGT1_202900, TGGT1_262150
8	GO:0005244	enriched	voltage-gated ion channel activity	2/368	8/8460	0.0444029648961	2	0.6566571418224136	TGGT1_202900, TGGT1_262150
8	GO:0043492	enriched	ATPase activity, coupled to movement of substances	6/368	60/8460	0.0452329147574	6	0.6566571418224136	TGGT1_228200, TGGT1_247540, TGGT1_254370, TGGT1_289070, TGGT1_312100, TGGT1_318710
8	GO:0004721	enriched	phosphoprotein phosphatase activity	6/368	60/8460	0.0452329147574	6	0.6566571418224136	TGGT1_208500, TGGT1_232340, TGGT1_267100, TGGT1_269460, TGGT1_270190, TGGT1_290170
8	GO:0004112	enriched	cyclic-nucleotide phosphodiesterase activity	3/368	19/8460	0.0471604432603	3	0.6688615241695697	TGGT1_241880, TGGT1_249780, TGGT1_293000
8	GO:0035639	enriched	purine ribonucleoside triphosphate binding	36/368	604/8460	0.0489374528062	36	0.6688615241695697	TGGT1_208090, TGGT1_210830, TGGT1_214260, TGGT1_216950, TGGT1_219700, TGGT1_221660, TGGT1_223390, TGGT1_226250, TGGT1_228750, TGGT1_230710, TGGT1_231210, TGGT1_233010, TGGT1_234970, TGGT1_235750, TGGT1_235970, TGGT1_237210, TGGT1_247390, TGGT1_247540, TGGT1_253440, TGGT1_255190, TGGT1_257990, TGGT1_259260, TGGT1_260200, TGGT1_263070, TGGT1_267810, TGGT1_289650, TGGT1_291820, TGGT1_294350, TGGT1_2…
8	GO:0001882	enriched	nucleoside binding	36/368	605/8460	0.0492834139142	36	0.6688615241695697	TGGT1_208090, TGGT1_210830, TGGT1_214260, TGGT1_216950, TGGT1_219700, TGGT1_221660, TGGT1_223390, TGGT1_226250, TGGT1_228750, TGGT1_230710, TGGT1_231210, TGGT1_233010, TGGT1_234970, TGGT1_235750, TGGT1_235970, TGGT1_237210, TGGT1_247390, TGGT1_247540, TGGT1_253440, TGGT1_255190, TGGT1_257990, TGGT1_259260, TGGT1_260200, TGGT1_263070, TGGT1_267810, TGGT1_289650, TGGT1_291820, TGGT1_294350, TGGT1_2…
8	GO:0032550	enriched	purine ribonucleoside binding	36/368	605/8460	0.0492834139142	36	0.6688615241695697	TGGT1_208090, TGGT1_210830, TGGT1_214260, TGGT1_216950, TGGT1_219700, TGGT1_221660, TGGT1_223390, TGGT1_226250, TGGT1_228750, TGGT1_230710, TGGT1_231210, TGGT1_233010, TGGT1_234970, TGGT1_235750, TGGT1_235970, TGGT1_237210, TGGT1_247390, TGGT1_247540, TGGT1_253440, TGGT1_255190, TGGT1_257990, TGGT1_259260, TGGT1_260200, TGGT1_263070, TGGT1_267810, TGGT1_289650, TGGT1_291820, TGGT1_294350, TGGT1_2…
8	GO:0032549	enriched	ribonucleoside binding	36/368	605/8460	0.0492834139142	36	0.6688615241695697	TGGT1_208090, TGGT1_210830, TGGT1_214260, TGGT1_216950, TGGT1_219700, TGGT1_221660, TGGT1_223390, TGGT1_226250, TGGT1_228750, TGGT1_230710, TGGT1_231210, TGGT1_233010, TGGT1_234970, TGGT1_235750, TGGT1_235970, TGGT1_237210, TGGT1_247390, TGGT1_247540, TGGT1_253440, TGGT1_255190, TGGT1_257990, TGGT1_259260, TGGT1_260200, TGGT1_263070, TGGT1_267810, TGGT1_289650, TGGT1_291820, TGGT1_294350, TGGT1_2…
8	GO:0001883	enriched	purine nucleoside binding	36/368	605/8460	0.0492834139142	36	0.6688615241695697	TGGT1_208090, TGGT1_210830, TGGT1_214260, TGGT1_216950, TGGT1_219700, TGGT1_221660, TGGT1_223390, TGGT1_226250, TGGT1_228750, TGGT1_230710, TGGT1_231210, TGGT1_233010, TGGT1_234970, TGGT1_235750, TGGT1_235970, TGGT1_237210, TGGT1_247390, TGGT1_247540, TGGT1_253440, TGGT1_255190, TGGT1_257990, TGGT1_259260, TGGT1_260200, TGGT1_263070, TGGT1_267810, TGGT1_289650, TGGT1_291820, TGGT1_294350, TGGT1_2…
8	GO:0043169	enriched	cation binding	27/368	426/8460	0.0497806676737	27	0.6688615241695697	TGGT1_202900, TGGT1_214440, TGGT1_216620, TGGT1_221200A, TGGT1_221950, TGGT1_222710, TGGT1_223880, TGGT1_224260, TGGT1_224660, TGGT1_227450, TGGT1_228750, TGGT1_231210, TGGT1_232370, TGGT1_239410, TGGT1_242090, TGGT1_245660, TGGT1_250690, TGGT1_254370, TGGT1_269150, TGGT1_269460, TGGT1_273070, TGGT1_283830, TGGT1_289070, TGGT1_291820, TGGT1_304460, TGGT1_312100, TGGT1_315860
9	GO:0009987	enriched	cellular process	2/210	9/8460	0.0196802166146	2	0.7125241779564774	TGGT1_253640, TGGT1_267720
9	GO:0008150	enriched	biological_process	2/210	9/8460	0.0196802166146	2	0.7125241779564774	TGGT1_253640, TGGT1_267720
9	GO:0022857	enriched	transmembrane transporter activity	15/210	172/8460	2.26903576868e-05	15	0.01827705423640974	TGGT1_214320, TGGT1_219800, TGGT1_221350, TGGT1_228200, TGGT1_251630, TGGT1_253640, TGGT1_253700, TGGT1_259200B, TGGT1_267720, TGGT1_278660, TGGT1_290580, TGGT1_290720, TGGT1_305590, TGGT1_312100, TGGT1_312622
9	GO:0005215	enriched	transporter activity	15/210	181/8460	4.13503073167e-05	15	0.01827705423640974	TGGT1_214320, TGGT1_219800, TGGT1_221350, TGGT1_228200, TGGT1_251630, TGGT1_253640, TGGT1_253700, TGGT1_259200B, TGGT1_267720, TGGT1_278660, TGGT1_290580, TGGT1_290720, TGGT1_305590, TGGT1_312100, TGGT1_312622
9	GO:0015075	enriched	ion transmembrane transporter activity	12/210	121/8460	4.34134304903e-05	12	0.01827705423640974	TGGT1_219800, TGGT1_221350, TGGT1_251630, TGGT1_253640, TGGT1_259200B, TGGT1_267720, TGGT1_278660, TGGT1_290580, TGGT1_290720, TGGT1_305590, TGGT1_312100, TGGT1_312622
9	GO:0015318	enriched	inorganic molecular entity transmembrane transporter activity	11/210	118/8460	0.000158700054552	11	0.05010954222488167	TGGT1_219800, TGGT1_221350, TGGT1_253640, TGGT1_259200B, TGGT1_267720, TGGT1_278660, TGGT1_290580, TGGT1_290720, TGGT1_305590, TGGT1_312100, TGGT1_312622
9	GO:0003674	enriched	molecular_function	104/210	3224/8460	0.00069511268121	104	0.17558546327359073	TGGT1_202460, TGGT1_202550, TGGT1_203910, TGGT1_206590, TGGT1_208970, TGGT1_209000, TGGT1_209210, TGGT1_211720, TGGT1_212220, TGGT1_213350, TGGT1_214260, TGGT1_214320, TGGT1_216130, TGGT1_216730, TGGT1_218960, TGGT1_219800, TGGT1_220450, TGGT1_221200A, TGGT1_221200B, TGGT1_221350, TGGT1_224260, TGGT1_227660, TGGT1_228100, TGGT1_228120, TGGT1_228200, TGGT1_228660, TGGT1_229490, TGGT1_230000, TGGT1…
9	GO:0008324	enriched	cation transmembrane transporter activity	8/210	97/8460	0.00274740829633	8	0.5054176194370061	TGGT1_219800, TGGT1_221350, TGGT1_251630, TGGT1_259200B, TGGT1_278660, TGGT1_290720, TGGT1_312100, TGGT1_312622
9	GO:0042626	enriched	ATPase activity, coupled to transmembrane movement of substances	6/210	59/8460	0.00328062899445	6	0.5054176194370061	TGGT1_219800, TGGT1_228200, TGGT1_278660, TGGT1_290580, TGGT1_305590, TGGT1_312100
9	GO:0043492	enriched	ATPase activity, coupled to movement of substances	6/210	60/8460	0.00357131170035	6	0.5054176194370061	TGGT1_219800, TGGT1_228200, TGGT1_278660, TGGT1_290580, TGGT1_305590, TGGT1_312100
9	GO:0022804	enriched	active transmembrane transporter activity	7/210	80/8460	0.00360155073233	7	0.5054176194370061	TGGT1_219800, TGGT1_228200, TGGT1_259200B, TGGT1_278660, TGGT1_290580, TGGT1_305590, TGGT1_312100
9	GO:0015405	enriched	P-P-bond-hydrolysis-driven transmembrane transporter activity	6/210	63/8460	0.00455856978851	6	0.5234066948075665	TGGT1_219800, TGGT1_228200, TGGT1_278660, TGGT1_290580, TGGT1_305590, TGGT1_312100
9	GO:0015399	enriched	primary active transmembrane transporter activity	6/210	63/8460	0.00455856978851	6	0.5234066948075665	TGGT1_219800, TGGT1_228200, TGGT1_278660, TGGT1_290580, TGGT1_305590, TGGT1_312100
9	GO:0005488	enriched	binding	70/210	2129/8460	0.00769565488836	70	0.6101873039317598	TGGT1_202550, TGGT1_206590, TGGT1_208970, TGGT1_209000, TGGT1_209210, TGGT1_212220, TGGT1_214260, TGGT1_216730, TGGT1_219800, TGGT1_220450, TGGT1_221200A, TGGT1_221200B, TGGT1_224260, TGGT1_227660, TGGT1_228100, TGGT1_228120, TGGT1_228660, TGGT1_229490, TGGT1_230000, TGGT1_230890, TGGT1_232370, TGGT1_234610, TGGT1_234970, TGGT1_235470, TGGT1_235478, TGGT1_236970, TGGT1_238510, TGGT1_239410, TGGT1…
9	GO:0017111	enriched	nucleoside-triphosphatase activity	16/210	314/8460	0.00796982890828	16	0.6101873039317598	TGGT1_219800, TGGT1_228200, TGGT1_235470, TGGT1_236970, TGGT1_243450, TGGT1_258240, TGGT1_259220, TGGT1_260200, TGGT1_261022, TGGT1_263180, TGGT1_273090, TGGT1_278660, TGGT1_284050, TGGT1_290580, TGGT1_305590, TGGT1_312100
9	GO:0022890	enriched	inorganic cation transmembrane transporter activity	7/210	95/8460	0.00918063665528	7	0.6101873039317598	TGGT1_219800, TGGT1_221350, TGGT1_259200B, TGGT1_278660, TGGT1_290720, TGGT1_312100, TGGT1_312622
9	GO:0005216	enriched	ion channel activity	3/210	18/8460	0.00934255837024	3	0.6101873039317598	TGGT1_253640, TGGT1_267720, TGGT1_305590
9	GO:0015267	enriched	channel activity	3/210	18/8460	0.00934255837024	3	0.6101873039317598	TGGT1_253640, TGGT1_267720, TGGT1_305590
9	GO:0022803	enriched	passive transmembrane transporter activity	3/210	18/8460	0.00934255837024	3	0.6101873039317598	TGGT1_253640, TGGT1_267720, TGGT1_305590
9	GO:0016462	enriched	pyrophosphatase activity	16/210	326/8460	0.00935248247124	16	0.6101873039317598	TGGT1_219800, TGGT1_228200, TGGT1_235470, TGGT1_236970, TGGT1_243450, TGGT1_258240, TGGT1_259220, TGGT1_260200, TGGT1_261022, TGGT1_263180, TGGT1_273090, TGGT1_278660, TGGT1_284050, TGGT1_290580, TGGT1_305590, TGGT1_312100
9	GO:0016818	enriched	hydrolase activity, acting on acid anhydrides, in phosphorus-containing anhydrides	16/210	327/8460	0.00950455155187	16	0.6101873039317598	TGGT1_219800, TGGT1_228200, TGGT1_235470, TGGT1_236970, TGGT1_243450, TGGT1_258240, TGGT1_259220, TGGT1_260200, TGGT1_261022, TGGT1_263180, TGGT1_273090, TGGT1_278660, TGGT1_284050, TGGT1_290580, TGGT1_305590, TGGT1_312100
9	GO:0016817	enriched	hydrolase activity, acting on acid anhydrides	16/210	328/8460	0.00966250679227	16	0.6101873039317598	TGGT1_219800, TGGT1_228200, TGGT1_235470, TGGT1_236970, TGGT1_243450, TGGT1_258240, TGGT1_259220, TGGT1_260200, TGGT1_261022, TGGT1_263180, TGGT1_273090, TGGT1_278660, TGGT1_284050, TGGT1_290580, TGGT1_305590, TGGT1_312100
9	GO:0005543	enriched	phospholipid binding	2/210	7/8460	0.011861639298	2	0.7125241779564774	TGGT1_264760, TGGT1_289570
9	GO:0042623	enriched	ATPase activity, coupled	9/210	158/8460	0.0167512333623	9	0.7125241779564774	TGGT1_219800, TGGT1_228200, TGGT1_259220, TGGT1_260200, TGGT1_273090, TGGT1_278660, TGGT1_290580, TGGT1_305590, TGGT1_312100
9	GO:0005524	enriched	ATP binding	21/210	503/8460	0.0172956895831	21	0.7125241779564774	TGGT1_206590, TGGT1_214260, TGGT1_216730, TGGT1_219800, TGGT1_234970, TGGT1_235470, TGGT1_235478, TGGT1_236970, TGGT1_245580, TGGT1_258240, TGGT1_259220, TGGT1_260200, TGGT1_261022, TGGT1_263180, TGGT1_270510, TGGT1_273090, TGGT1_273690, TGGT1_284050, TGGT1_290580, TGGT1_305590, TGGT1_319610
9	GO:1901363	enriched	heterocyclic compound binding	40/210	1130/8460	0.0178591091912	40	0.7125241779564774	TGGT1_206590, TGGT1_208970, TGGT1_209210, TGGT1_214260, TGGT1_216730, TGGT1_219800, TGGT1_220450, TGGT1_227660, TGGT1_228120, TGGT1_234970, TGGT1_235470, TGGT1_235478, TGGT1_236970, TGGT1_239410, TGGT1_243450, TGGT1_245580, TGGT1_257350, TGGT1_258030, TGGT1_258240, TGGT1_259220, TGGT1_260200, TGGT1_260600, TGGT1_261022, TGGT1_261580, TGGT1_263180, TGGT1_270510, TGGT1_273090, TGGT1_273690, TGGT1_2…
9	GO:0097159	enriched	organic cyclic compound binding	40/210	1132/8460	0.0180363373344	40	0.7125241779564774	TGGT1_206590, TGGT1_208970, TGGT1_209210, TGGT1_214260, TGGT1_216730, TGGT1_219800, TGGT1_220450, TGGT1_227660, TGGT1_228120, TGGT1_234970, TGGT1_235470, TGGT1_235478, TGGT1_236970, TGGT1_239410, TGGT1_243450, TGGT1_245580, TGGT1_257350, TGGT1_258030, TGGT1_258240, TGGT1_259220, TGGT1_260200, TGGT1_260600, TGGT1_261022, TGGT1_261580, TGGT1_263180, TGGT1_270510, TGGT1_273090, TGGT1_273690, TGGT1_2…
9	GO:0032559	enriched	adenyl ribonucleotide binding	21/210	507/8460	0.0181183919835	21	0.7125241779564774	TGGT1_206590, TGGT1_214260, TGGT1_216730, TGGT1_219800, TGGT1_234970, TGGT1_235470, TGGT1_235478, TGGT1_236970, TGGT1_245580, TGGT1_258240, TGGT1_259220, TGGT1_260200, TGGT1_261022, TGGT1_263180, TGGT1_270510, TGGT1_273090, TGGT1_273690, TGGT1_284050, TGGT1_290580, TGGT1_305590, TGGT1_319610
9	GO:0022853	enriched	active ion transmembrane transporter activity	4/210	42/8460	0.0197735931776	4	0.7125241779564774	TGGT1_219800, TGGT1_278660, TGGT1_290580, TGGT1_312100
9	GO:0042625	enriched	ATPase coupled ion transmembrane transporter activity	4/210	42/8460	0.0197735931776	4	0.7125241779564774	TGGT1_219800, TGGT1_278660, TGGT1_290580, TGGT1_312100
9	GO:0003676	enriched	nucleic acid binding	22/210	544/8460	0.0217263330396	22	0.7125241779564774	TGGT1_208970, TGGT1_209210, TGGT1_216730, TGGT1_220450, TGGT1_227660, TGGT1_228120, TGGT1_236970, TGGT1_239410, TGGT1_257350, TGGT1_258030, TGGT1_258240, TGGT1_259220, TGGT1_260200, TGGT1_260600, TGGT1_261580, TGGT1_270510, TGGT1_284050, TGGT1_291950, TGGT1_295060, TGGT1_305920, TGGT1_306660, TGGT1_311070
9	GO:0035381	enriched	ATP-gated ion channel activity	1/210	1/8460	0.0248226950357	1	0.7125241779564774	TGGT1_305590
9	GO:0030060	enriched	L-malate dehydrogenase activity	1/210	1/8460	0.0248226950357	1	0.7125241779564774	TGGT1_318430
9	GO:0005217	enriched	intracellular ligand-gated ion channel activity	1/210	1/8460	0.0248226950357	1	0.7125241779564774	TGGT1_305590
9	GO:0004352	enriched	glutamate dehydrogenase (NAD+) activity	1/210	1/8460	0.0248226950357	1	0.7125241779564774	TGGT1_249390
9	GO:0099095	enriched	ligand-gated anion channel activity	1/210	1/8460	0.0248226950357	1	0.7125241779564774	TGGT1_305590
9	GO:0016287	enriched	glycerone-phosphate O-acyltransferase activity	1/210	1/8460	0.0248226950357	1	0.7125241779564774	TGGT1_256980
9	GO:0016309	enriched	1-phosphatidylinositol-5-phosphate 4-kinase activity	1/210	1/8460	0.0248226950357	1	0.7125241779564774	TGGT1_245730
9	GO:0099142	enriched	intracellularly ATP-gated ion channel activity	1/210	1/8460	0.0248226950357	1	0.7125241779564774	TGGT1_305590
9	GO:0005260	enriched	intracellularly ATP-gated chloride channel activity	1/210	1/8460	0.0248226950357	1	0.7125241779564774	TGGT1_305590
9	GO:0004816	enriched	asparagine-tRNA ligase activity	1/210	1/8460	0.0248226950357	1	0.7125241779564774	TGGT1_270510
9	GO:0017057	enriched	6-phosphogluconolactonase activity	1/210	1/8460	0.0248226950357	1	0.7125241779564774	TGGT1_278830
9	GO:0050521	enriched	alpha-glucan, water dikinase activity	1/210	1/8460	0.0248226950357	1	0.7125241779564774	TGGT1_214260
9	GO:0004610	enriched	phosphoacetylglucosamine mutase activity	1/210	1/8460	0.0248226950357	1	0.7125241779564774	TGGT1_264650
9	GO:0030554	enriched	adenyl nucleotide binding	21/210	514/8460	0.0264486568515	21	0.7423256356329141	TGGT1_206590, TGGT1_214260, TGGT1_216730, TGGT1_219800, TGGT1_234970, TGGT1_235470, TGGT1_235478, TGGT1_236970, TGGT1_245580, TGGT1_258240, TGGT1_259220, TGGT1_260200, TGGT1_261022, TGGT1_263180, TGGT1_270510, TGGT1_273090, TGGT1_273690, TGGT1_284050, TGGT1_290580, TGGT1_305590, TGGT1_319610
9	GO:0008144	enriched	drug binding	21/210	529/8460	0.029617589732	21	0.8001908990648061	TGGT1_206590, TGGT1_214260, TGGT1_216730, TGGT1_219800, TGGT1_234970, TGGT1_235470, TGGT1_235478, TGGT1_236970, TGGT1_245580, TGGT1_258240, TGGT1_259220, TGGT1_260200, TGGT1_261022, TGGT1_263180, TGGT1_270510, TGGT1_273090, TGGT1_273690, TGGT1_284050, TGGT1_290580, TGGT1_305590, TGGT1_319610
9	GO:0016887	enriched	ATPase activity	10/210	194/8460	0.0297774918892	10	0.8001908990648061	TGGT1_219800, TGGT1_228200, TGGT1_259220, TGGT1_260200, TGGT1_261022, TGGT1_273090, TGGT1_278660, TGGT1_290580, TGGT1_305590, TGGT1_312100
9	GO:0043167	enriched	ion binding	37/210	1062/8460	0.0340607265825	37	0.8542625178886941	TGGT1_206590, TGGT1_212220, TGGT1_214260, TGGT1_216730, TGGT1_219800, TGGT1_221200A, TGGT1_221200B, TGGT1_224260, TGGT1_230890, TGGT1_232370, TGGT1_234970, TGGT1_235470, TGGT1_235478, TGGT1_236970, TGGT1_238510, TGGT1_239410, TGGT1_243450, TGGT1_245580, TGGT1_258240, TGGT1_259220, TGGT1_260200, TGGT1_261022, TGGT1_263180, TGGT1_264760, TGGT1_270510, TGGT1_273070, TGGT1_273090, TGGT1_273690, TGGT1…
9	GO:0072509	enriched	divalent inorganic cation transmembrane transporter activity	3/210	29/8460	0.0342917439439	3	0.8542625178886941	TGGT1_278660, TGGT1_312100, TGGT1_312622
9	GO:0005388	enriched	calcium-transporting ATPase activity	2/210	12/8460	0.0343625318492	2	0.8542625178886941	TGGT1_278660, TGGT1_312100
9	GO:0046873	enriched	metal ion transmembrane transporter activity	4/210	51/8460	0.0372075200949	4	0.8542625178886941	TGGT1_221350, TGGT1_278660, TGGT1_312100, TGGT1_312622
9	GO:0015085	enriched	calcium ion transmembrane transporter activity	2/210	13/8460	0.0399579831835	2	0.8542625178886941	TGGT1_278660, TGGT1_312100
9	GO:0003677	enriched	DNA binding	9/210	172/8460	0.0400051277149	9	0.8542625178886941	TGGT1_216730, TGGT1_227660, TGGT1_228120, TGGT1_236970, TGGT1_258030, TGGT1_258240, TGGT1_259220, TGGT1_261580, TGGT1_305920
9	GO:0000166	enriched	nucleotide binding	26/210	696/8460	0.0404079501721	26	0.8542625178886941	TGGT1_206590, TGGT1_214260, TGGT1_216730, TGGT1_219800, TGGT1_234970, TGGT1_235470, TGGT1_235478, TGGT1_236970, TGGT1_243450, TGGT1_245580, TGGT1_258030, TGGT1_258240, TGGT1_259220, TGGT1_260200, TGGT1_261022, TGGT1_263180, TGGT1_270510, TGGT1_273090, TGGT1_273690, TGGT1_278660, TGGT1_278830, TGGT1_284050, TGGT1_290580, TGGT1_305590, TGGT1_312100, TGGT1_319610
9	GO:1901265	enriched	nucleoside phosphate binding	26/210	696/8460	0.0404079501721	26	0.8542625178886941	TGGT1_206590, TGGT1_214260, TGGT1_216730, TGGT1_219800, TGGT1_234970, TGGT1_235470, TGGT1_235478, TGGT1_236970, TGGT1_243450, TGGT1_245580, TGGT1_258030, TGGT1_258240, TGGT1_259220, TGGT1_260200, TGGT1_261022, TGGT1_263180, TGGT1_270510, TGGT1_273090, TGGT1_273690, TGGT1_278660, TGGT1_278830, TGGT1_284050, TGGT1_290580, TGGT1_305590, TGGT1_312100, TGGT1_319610
9	GO:0016787	enriched	hydrolase activity	27/210	739/8460	0.046224150774	27	0.8542625178886941	TGGT1_202550, TGGT1_219800, TGGT1_220450, TGGT1_228200, TGGT1_232620, TGGT1_235470, TGGT1_236970, TGGT1_239620, TGGT1_243450, TGGT1_256830, TGGT1_258240, TGGT1_259220, TGGT1_260200, TGGT1_261022, TGGT1_261230, TGGT1_263180, TGGT1_265190, TGGT1_273090, TGGT1_278660, TGGT1_278830, TGGT1_280410, TGGT1_284050, TGGT1_290580, TGGT1_295060, TGGT1_305590, TGGT1_305920, TGGT1_312100
9	GO:0016639	enriched	oxidoreductase activity, acting on the CH-NH2 group of donors, NAD or NADP as acceptor	1/210	2/8460	0.0490320855111	1	0.8542625178886941	TGGT1_249390
9	GO:0071617	enriched	lysophospholipid acyltransferase activity	1/210	2/8460	0.0490320855111	1	0.8542625178886941	TGGT1_240860
9	GO:0004523	enriched	RNA-DNA hybrid ribonuclease activity	1/210	2/8460	0.0490320855111	1	0.8542625178886941	TGGT1_220450
9	GO:0004353	enriched	glutamate dehydrogenase [NAD(P)+] activity	1/210	2/8460	0.0490320855111	1	0.8542625178886941	TGGT1_249390
9	GO:0004594	enriched	pantothenate kinase activity	1/210	2/8460	0.0490320855111	1	0.8542625178886941	TGGT1_235478
9	GO:0016308	enriched	1-phosphatidylinositol-4-phosphate 5-kinase activity	1/210	2/8460	0.0490320855111	1	0.8542625178886941	TGGT1_245730
9	GO:0022834	enriched	ligand-gated channel activity	1/210	2/8460	0.0490320855111	1	0.8542625178886941	TGGT1_305590
9	GO:0004345	enriched	glucose-6-phosphate dehydrogenase activity	1/210	2/8460	0.0490320855111	1	0.8542625178886941	TGGT1_278830
9	GO:0016615	enriched	malate dehydrogenase activity	1/210	2/8460	0.0490320855111	1	0.8542625178886941	TGGT1_318430
9	GO:0003841	enriched	1-acylglycerol-3-phosphate O-acyltransferase activity	1/210	2/8460	0.0490320855111	1	0.8542625178886941	TGGT1_240860
9	GO:0004623	enriched	phospholipase A2 activity	1/210	2/8460	0.0490320855111	1	0.8542625178886941	TGGT1_261230
9	GO:0016781	enriched	phosphotransferase activity, paired acceptors	1/210	2/8460	0.0490320855111	1	0.8542625178886941	TGGT1_214260
9	GO:0042171	enriched	lysophosphatidic acid acyltransferase activity	1/210	2/8460	0.0490320855111	1	0.8542625178886941	TGGT1_240860
9	GO:0016413	enriched	O-acetyltransferase activity	1/210	2/8460	0.0490320855111	1	0.8542625178886941	TGGT1_256980
9	GO:0008253	enriched	5'-nucleotidase activity	1/210	2/8460	0.0490320855111	1	0.8542625178886941	TGGT1_239620
9	GO:0015276	enriched	ligand-gated ion channel activity	1/210	2/8460	0.0490320855111	1	0.8542625178886941	TGGT1_305590
10	GO:0004712	enriched	protein serine/threonine/tyrosine kinase activity	2/179	5/8460	0.00426883892412	2	1.0	TGGT1_250850, TGGT1_253440
10	GO:0016706	enriched	2-oxoglutarate-dependent dioxygenase activity	2/179	6/8460	0.006314376577	2	1.0	TGGT1_253750, TGGT1_290920
10	GO:0051213	enriched	dioxygenase activity	2/179	7/8460	0.00871762925998	2	1.0	TGGT1_253750, TGGT1_290920
10	GO:0003700	enriched	DNA-binding transcription factor activity	4/179	48/8460	0.0182859591309	4	1.0	TGGT1_205650, TGGT1_233120, TGGT1_271030, TGGT1_310900
10	GO:0008092	enriched	cytoskeletal protein binding	3/179	28/8460	0.020695996195	3	1.0	TGGT1_208390, TGGT1_224880, TGGT1_227650
10	GO:0008792	enriched	arginine decarboxylase activity	1/179	1/8460	0.0211583924355	1	1.0	TGGT1_280700
10	GO:0003952	enriched	NAD+ synthase (glutamine-hydrolyzing) activity	1/179	1/8460	0.0211583924355	1	1.0	TGGT1_269800
10	GO:0140110	enriched	transcription regulator activity	4/179	51/8460	0.0223714361693	4	1.0	TGGT1_205650, TGGT1_233120, TGGT1_271030, TGGT1_310900
10	GO:0016773	enriched	phosphotransferase activity, alcohol group as acceptor	10/179	222/8460	0.0274759512972	10	1.0	TGGT1_201130, TGGT1_250850, TGGT1_253440, TGGT1_268370, TGGT1_286470, TGGT1_295125, TGGT1_296010, TGGT1_308090, TGGT1_316150, TGGT1_366480
10	GO:0004430	enriched	1-phosphatidylinositol 4-kinase activity	1/179	2/8460	0.0418715556644	1	1.0	TGGT1_296010
10	GO:0004439	enriched	phosphatidylinositol-4,5-bisphosphate 5-phosphatase activity	1/179	2/8460	0.0418715556644	1	1.0	TGGT1_238400
10	GO:0052866	enriched	phosphatidylinositol phosphate phosphatase activity	1/179	2/8460	0.0418715556644	1	1.0	TGGT1_238400
10	GO:0031545	enriched	peptidyl-proline 4-dioxygenase activity	1/179	2/8460	0.0418715556644	1	1.0	TGGT1_290920
10	GO:0031543	enriched	peptidyl-proline dioxygenase activity	1/179	2/8460	0.0418715556644	1	1.0	TGGT1_290920
10	GO:0003989	enriched	acetyl-CoA carboxylase activity	1/179	2/8460	0.0418715556644	1	1.0	TGGT1_221320
10	GO:0004658	enriched	propionyl-CoA carboxylase activity	1/179	2/8460	0.0418715556644	1	1.0	TGGT1_221320
10	GO:0004656	enriched	procollagen-proline 4-dioxygenase activity	1/179	2/8460	0.0418715556644	1	1.0	TGGT1_290920
10	GO:0106019	enriched	phosphatidylinositol-4,5-bisphosphate phosphatase activity	1/179	2/8460	0.0418715556644	1	1.0	TGGT1_238400
10	GO:0019798	enriched	procollagen-proline dioxygenase activity	1/179	2/8460	0.0418715556644	1	1.0	TGGT1_290920
10	GO:0004605	enriched	phosphatidate cytidylyltransferase activity	1/179	2/8460	0.0418715556644	1	1.0	TGGT1_281980
10	GO:0034593	enriched	phosphatidylinositol bisphosphate phosphatase activity	1/179	2/8460	0.0418715556644	1	1.0	TGGT1_238400
10	GO:0034595	enriched	phosphatidylinositol phosphate 5-phosphatase activity	1/179	2/8460	0.0418715556644	1	1.0	TGGT1_238400
10	GO:0004427	enriched	inorganic diphosphatase activity	1/179	2/8460	0.0418715556644	1	1.0	TGGT1_283830
10	GO:0004332	enriched	fructose-bisphosphate aldolase activity	1/179	2/8460	0.0418715556644	1	1.0	TGGT1_236040
10	GO:0042578	enriched	phosphoric ester hydrolase activity	6/179	121/8460	0.0430963127178	6	1.0	TGGT1_202540, TGGT1_237410, TGGT1_238400, TGGT1_259870, TGGT1_269460, TGGT1_290170
10	GO:0000287	enriched	magnesium ion binding	2/179	16/8460	0.0439839422667	2	1.0	TGGT1_224190, TGGT1_283830
10	GO:0016705	enriched	oxidoreductase activity, acting on paired donors, with incorporation or reduction of molecular oxygen	2/179	16/8460	0.0439839422667	2	1.0	TGGT1_253750, TGGT1_290920
10	GO:0044877	enriched	protein-containing complex binding	3/179	39/8460	0.0488220225082	3	1.0	TGGT1_224880, TGGT1_227650, TGGT1_321450
11	GO:0004842	enriched	ubiquitin-protein transferase activity	5/147	38/8460	0.000467832271198	5	0.2954360792613146	TGGT1_209000, TGGT1_267520, TGGT1_277740, TGGT1_280660, TGGT1_295710
11	GO:0019787	enriched	ubiquitin-like protein transferase activity	5/147	38/8460	0.000467832271198	5	0.2954360792613146	TGGT1_209000, TGGT1_267520, TGGT1_277740, TGGT1_280660, TGGT1_295710
11	GO:0016773	enriched	phosphotransferase activity, alcohol group as acceptor	9/147	222/8460	0.0151561293195	9	1.0	TGGT1_201130, TGGT1_215700, TGGT1_228750, TGGT1_235370, TGGT1_239885, TGGT1_249260, TGGT1_276170, TGGT1_281400, TGGT1_295125
11	GO:0018662	enriched	phenol 2-monooxygenase activity	1/147	1/8460	0.0173758865251	1	1.0	TGGT1_220360
11	GO:0005451	enriched	monovalent cation:proton antiporter activity	1/147	1/8460	0.0173758865251	1	1.0	TGGT1_207910
11	GO:0015491	enriched	cation:cation antiporter activity	1/147	1/8460	0.0173758865251	1	1.0	TGGT1_207910
11	GO:0033857	enriched	diphosphoinositol-pentakisphosphate kinase activity	1/147	1/8460	0.0173758865251	1	1.0	TGGT1_304650
11	GO:0051139	enriched	metal ion:proton antiporter activity	1/147	1/8460	0.0173758865251	1	1.0	TGGT1_207910
11	GO:0004617	enriched	phosphoglycerate dehydrogenase activity	1/147	1/8460	0.0173758865251	1	1.0	TGGT1_239820
11	GO:0015369	enriched	calcium:proton antiporter activity	1/147	1/8460	0.0173758865251	1	1.0	TGGT1_207910
11	GO:0015368	enriched	calcium:cation antiporter activity	1/147	1/8460	0.0173758865251	1	1.0	TGGT1_207910
11	GO:0016301	enriched	kinase activity	9/147	237/8460	0.0222012082222	9	1.0	TGGT1_201130, TGGT1_215700, TGGT1_228750, TGGT1_235370, TGGT1_239885, TGGT1_249260, TGGT1_281400, TGGT1_295125, TGGT1_304650
11	GO:0140096	enriched	catalytic activity, acting on a protein	15/147	503/8460	0.0342778225916	15	1.0	TGGT1_201130, TGGT1_209000, TGGT1_228750, TGGT1_235370, TGGT1_239885, TGGT1_249260, TGGT1_259260, TGGT1_267520, TGGT1_277740, TGGT1_280660, TGGT1_289330, TGGT1_295125, TGGT1_295710, TGGT1_304680, TGGT1_313290
11	GO:0016303	enriched	1-phosphatidylinositol-3-kinase activity	1/147	2/8460	0.0344518700547	1	1.0	TGGT1_215700
11	GO:0098772	enriched	molecular function regulator	3/147	42/8460	0.0360308762406	3	1.0	TGGT1_228660, TGGT1_237280, TGGT1_274130
11	GO:0016881	enriched	acid-amino acid ligase activity	3/147	42/8460	0.0360308762406	3	1.0	TGGT1_209000, TGGT1_280660, TGGT1_295710
