# Supplementary material for: A positive feedback loop mediates crosstalk between calcium, cyclic nucleotide and lipid signalling in calcium-induced Toxoplasma gondii egress
Source: PLoS Pathog. 2022 Oct 20;18(10):e1010901. doi: 10.1371/journal.ppat.1010901 (PMC9624417; doi:10.1371/journal.ppat.1010901)
Supplement: S3 Table — Gene ontology analysis results of protein found to be differentially down-regulated in A23187 timecourse. (XLSX) [file ppat.1010901.s014.xlsx]

## Sheet: Biological Process
Cluster	# GO	enrichment	name	ratio_in_study	ratio_in_pop	p_uncorrected	study_count	p_fdr_bh	study_items
1	GO:0042256	enriched	mature ribosome assembly	1/30	1/8460	0.00354609929078	1	1.0	TGGT1_318700
1	GO:0042255	enriched	ribosome assembly	1/30	2/8460	0.00708004148501	1	1.0	TGGT1_318700
1	GO:0006996	enriched	organelle organization	2/30	48/8460	0.0123933920417	2	1.0	TGGT1_263510, TGGT1_318700
1	GO:0070925	enriched	organelle assembly	1/30	4/8460	0.0141116154386	1	1.0	TGGT1_318700
1	GO:0000226	enriched	microtubule cytoskeleton organization	1/30	4/8460	0.0141116154386	1	1.0	TGGT1_263510
1	GO:0022618	enriched	ribonucleoprotein complex assembly	1/30	4/8460	0.0141116154386	1	1.0	TGGT1_318700
1	GO:0071826	enriched	ribonucleoprotein complex subunit organization	1/30	4/8460	0.0141116154386	1	1.0	TGGT1_318700
1	GO:0016192	enriched	vesicle-mediated transport	2/30	59/8460	0.0183518745555	2	1.0	TGGT1_313670, TGGT1_318570
1	GO:0007010	enriched	cytoskeleton organization	1/30	9/8460	0.031480602647	1	1.0	TGGT1_263510
1	GO:0016043	enriched	cellular component organization	2/30	91/8460	0.0409652732388	2	1.0	TGGT1_263510, TGGT1_318700
1	GO:0008152	enriched	metabolic process	1/30	1450/8460	0.0488491239782	1	1.0	TGGT1_253940
2	GO:0019222	enriched	regulation of metabolic process	4/22	128/8460	0.000296077018872	4	0.178400778028786	TGGT1_203050, TGGT1_214840, TGGT1_216430, TGGT1_313300
2	GO:0006355	enriched	regulation of transcription, DNA-templated	3/22	84/8460	0.00126898923254	3	0.178400778028786	TGGT1_203050, TGGT1_214840, TGGT1_313300
2	GO:1903506	enriched	regulation of nucleic acid-templated transcription	3/22	84/8460	0.00126898923254	3	0.178400778028786	TGGT1_203050, TGGT1_214840, TGGT1_313300
2	GO:2001141	enriched	regulation of RNA biosynthetic process	3/22	84/8460	0.00126898923254	3	0.178400778028786	TGGT1_203050, TGGT1_214840, TGGT1_313300
2	GO:0051252	enriched	regulation of RNA metabolic process	3/22	84/8460	0.00126898923254	3	0.178400778028786	TGGT1_203050, TGGT1_214840, TGGT1_313300
2	GO:0019219	enriched	regulation of nucleobase-containing compound metabolic process	3/22	86/8460	0.00135837941071	3	0.178400778028786	TGGT1_203050, TGGT1_214840, TGGT1_313300
2	GO:2000112	enriched	regulation of cellular macromolecule biosynthetic process	3/22	91/8460	0.00159897970912	3	0.178400778028786	TGGT1_203050, TGGT1_214840, TGGT1_313300
2	GO:0009889	enriched	regulation of biosynthetic process	3/22	91/8460	0.00159897970912	3	0.178400778028786	TGGT1_203050, TGGT1_214840, TGGT1_313300
2	GO:0031326	enriched	regulation of cellular biosynthetic process	3/22	91/8460	0.00159897970912	3	0.178400778028786	TGGT1_203050, TGGT1_214840, TGGT1_313300
2	GO:0010556	enriched	regulation of macromolecule biosynthetic process	3/22	91/8460	0.00159897970912	3	0.178400778028786	TGGT1_203050, TGGT1_214840, TGGT1_313300
2	GO:0010468	enriched	regulation of gene expression	3/22	95/8460	0.00180958702157	3	0.178400778028786	TGGT1_203050, TGGT1_214840, TGGT1_313300
2	GO:0031323	enriched	regulation of cellular metabolic process	3/22	99/8460	0.0020368281399	3	0.178400778028786	TGGT1_203050, TGGT1_214840, TGGT1_313300
2	GO:0051171	enriched	regulation of nitrogen compound metabolic process	3/22	101/8460	0.0021568315133	3	0.178400778028786	TGGT1_203050, TGGT1_214840, TGGT1_313300
2	GO:0080090	enriched	regulation of primary metabolic process	3/22	101/8460	0.0021568315133	3	0.178400778028786	TGGT1_203050, TGGT1_214840, TGGT1_313300
2	GO:0060255	enriched	regulation of macromolecule metabolic process	3/22	107/8460	0.00254304390347	3	0.19632298934776246	TGGT1_203050, TGGT1_214840, TGGT1_313300
2	GO:0050789	enriched	regulation of biological process	4/22	242/8460	0.00318283063028	4	0.23035736686666047	TGGT1_203050, TGGT1_214840, TGGT1_216430, TGGT1_313300
2	GO:0065007	enriched	biological regulation	4/22	272/8460	0.00483836104355	4	0.32957776990751103	TGGT1_203050, TGGT1_214840, TGGT1_216430, TGGT1_313300
2	GO:0050794	enriched	regulation of cellular process	3/22	213/8460	0.0170268826558	3	1.0	TGGT1_203050, TGGT1_214840, TGGT1_313300
3	GO:0016459	enriched	myosin complex	1/28	11/8460	0.0358309206979	1	1.0	TGGT1_255190
3	GO:0015629	enriched	actin cytoskeleton	1/28	15/8460	0.0485508053407	1	1.0	TGGT1_255190
4	GO:0032261	enriched	purine nucleotide salvage	1/52	1/8460	0.00614657210405	1	1.0	TGGT1_234280
4	GO:0032264	enriched	IMP salvage	1/52	1/8460	0.00614657210405	1	1.0	TGGT1_234280
4	GO:0006188	enriched	IMP biosynthetic process	1/52	2/8460	0.012256086024	1	1.0	TGGT1_234280
4	GO:0043173	enriched	nucleotide salvage	1/52	2/8460	0.012256086024	1	1.0	TGGT1_234280
4	GO:0043101	enriched	purine-containing compound salvage	1/52	2/8460	0.012256086024	1	1.0	TGGT1_234280
4	GO:0046040	enriched	IMP metabolic process	1/52	2/8460	0.012256086024	1	1.0	TGGT1_234280
4	GO:0043094	enriched	cellular metabolic compound salvage	1/52	3/8460	0.0183287608323	1	1.0	TGGT1_234280
5	GO:0006436	enriched	tryptophanyl-tRNA aminoacylation	1/65	1/8460	0.00768321513014	1	1.0	TGGT1_288360
5	GO:0032261	enriched	purine nucleotide salvage	1/65	1/8460	0.00768321513014	1	1.0	TGGT1_234280
5	GO:0032264	enriched	IMP salvage	1/65	1/8460	0.00768321513014	1	1.0	TGGT1_234280
5	GO:0051276	enriched	chromosome organization	2/65	23/8460	0.0132546900782	2	1.0	TGGT1_231170, TGGT1_297800
5	GO:0016310	enriched	phosphorylation	5/65	190/8460	0.0150878176989	5	1.0	TGGT1_231070, TGGT1_237210, TGGT1_245580, TGGT1_265330, TGGT1_288750
5	GO:0006188	enriched	IMP biosynthetic process	1/65	2/8460	0.0153082997756	1	1.0	TGGT1_234280
5	GO:0043173	enriched	nucleotide salvage	1/65	2/8460	0.0153082997756	1	1.0	TGGT1_234280
5	GO:0043101	enriched	purine-containing compound salvage	1/65	2/8460	0.0153082997756	1	1.0	TGGT1_234280
5	GO:0046040	enriched	IMP metabolic process	1/65	2/8460	0.0153082997756	1	1.0	TGGT1_234280
5	GO:0006119	enriched	oxidative phosphorylation	1/65	3/8460	0.0228756869258	1	1.0	TGGT1_288750
5	GO:0043094	enriched	cellular metabolic compound salvage	1/65	3/8460	0.0228756869258	1	1.0	TGGT1_234280
5	GO:0006122	enriched	mitochondrial electron transport, ubiquinol to cytochrome c	1/65	3/8460	0.0228756869258	1	1.0	TGGT1_288750
5	GO:0042775	enriched	mitochondrial ATP synthesis coupled electron transport	1/65	3/8460	0.0228756869258	1	1.0	TGGT1_288750
5	GO:0042773	enriched	ATP synthesis coupled electron transport	1/65	3/8460	0.0228756869258	1	1.0	TGGT1_288750
5	GO:0006796	enriched	phosphate-containing compound metabolic process	6/65	291/8460	0.0237765581708	6	1.0	TGGT1_231070, TGGT1_234280, TGGT1_237210, TGGT1_245580, TGGT1_265330, TGGT1_288750
5	GO:0006793	enriched	phosphorus metabolic process	6/65	291/8460	0.0237765581708	6	1.0	TGGT1_231070, TGGT1_234280, TGGT1_237210, TGGT1_245580, TGGT1_265330, TGGT1_288750
5	GO:0009167	enriched	purine ribonucleoside monophosphate metabolic process	2/65	33/8460	0.0263369337669	2	1.0	TGGT1_234280, TGGT1_288750
5	GO:0009126	enriched	purine nucleoside monophosphate metabolic process	2/65	33/8460	0.0263369337669	2	1.0	TGGT1_234280, TGGT1_288750
5	GO:0009161	enriched	ribonucleoside monophosphate metabolic process	2/65	34/8460	0.027846398285	2	1.0	TGGT1_234280, TGGT1_288750
5	GO:0009123	enriched	nucleoside monophosphate metabolic process	2/65	35/8460	0.0293899761	2	1.0	TGGT1_234280, TGGT1_288750
5	GO:0009150	enriched	purine ribonucleotide metabolic process	2/65	37/8460	0.0325770948533	2	1.0	TGGT1_234280, TGGT1_288750
5	GO:0009259	enriched	ribonucleotide metabolic process	2/65	38/8460	0.0342194645782	2	1.0	TGGT1_234280, TGGT1_288750
5	GO:0006468	enriched	protein phosphorylation	4/65	164/8460	0.0369788229275	4	1.0	TGGT1_231070, TGGT1_237210, TGGT1_245580, TGGT1_265330
5	GO:0006163	enriched	purine nucleotide metabolic process	2/65	40/8460	0.0375989474774	2	1.0	TGGT1_234280, TGGT1_288750
5	GO:0050789	enriched	regulation of biological process	5/65	242/8460	0.037828105845	5	1.0	TGGT1_214840, TGGT1_226550, TGGT1_241880, TGGT1_272710, TGGT1_293000
5	GO:0072521	enriched	purine-containing compound metabolic process	2/65	42/8460	0.0411009964165	2	1.0	TGGT1_234280, TGGT1_288750
5	GO:0015994	enriched	chlorophyll metabolic process	1/65	6/8460	0.0452359458147	1	1.0	TGGT1_214970
5	GO:0015995	enriched	chlorophyll biosynthetic process	1/65	6/8460	0.0452359458147	1	1.0	TGGT1_214970
5	GO:0015693	enriched	magnesium ion transport	1/65	6/8460	0.0452359458147	1	1.0	TGGT1_312622
5	GO:0015979	enriched	photosynthesis	1/65	6/8460	0.0452359458147	1	1.0	TGGT1_214970
5	GO:0019693	enriched	ribose phosphate metabolic process	2/65	45/8460	0.0465742436161	2	1.0	TGGT1_234280, TGGT1_288750
6	GO:0098813	enriched	nuclear chromosome segregation	1/39	1/8460	0.00460992907805	1	0.8897163120641705	TGGT1_288930
6	GO:0000070	enriched	mitotic sister chromatid segregation	1/39	1/8460	0.00460992907805	1	0.8897163120641705	TGGT1_288930
6	GO:0030261	enriched	chromosome condensation	1/39	1/8460	0.00460992907805	1	0.8897163120641705	TGGT1_288930
6	GO:0007059	enriched	chromosome segregation	1/39	1/8460	0.00460992907805	1	0.8897163120641705	TGGT1_288930
6	GO:0007076	enriched	mitotic chromosome condensation	1/39	1/8460	0.00460992907805	1	0.8897163120641705	TGGT1_288930
6	GO:0000819	enriched	sister chromatid segregation	1/39	1/8460	0.00460992907805	1	0.8897163120641705	TGGT1_288930
6	GO:0006659	enriched	phosphatidylserine biosynthetic process	1/39	2/8460	0.00919914917092	1	1.0	TGGT1_261480
6	GO:0006658	enriched	phosphatidylserine metabolic process	1/39	2/8460	0.00919914917092	1	1.0	TGGT1_261480
6	GO:0052646	enriched	alditol phosphate metabolic process	1/39	4/8460	0.0183158243862	1	1.0	TGGT1_261480
6	GO:0006323	enriched	DNA packaging	1/39	4/8460	0.0183158243862	1	1.0	TGGT1_288930
6	GO:0000280	enriched	nuclear division	1/39	5/8460	0.0228434595387	1	1.0	TGGT1_288930
6	GO:0006101	enriched	citrate metabolic process	1/39	5/8460	0.0228434595387	1	1.0	TGGT1_244200
6	GO:0009187	enriched	cyclic nucleotide metabolic process	1/39	5/8460	0.0228434595387	1	1.0	TGGT1_270865
6	GO:0009190	enriched	cyclic nucleotide biosynthetic process	1/39	5/8460	0.0228434595387	1	1.0	TGGT1_270865
6	GO:0006099	enriched	tricarboxylic acid cycle	1/39	5/8460	0.0228434595387	1	1.0	TGGT1_244200
6	GO:0009060	enriched	aerobic respiration	1/39	5/8460	0.0228434595387	1	1.0	TGGT1_244200
6	GO:0006367	enriched	transcription initiation from RNA polymerase II promoter	1/39	6/8460	0.0273507457698	1	1.0	TGGT1_232210
6	GO:0006366	enriched	transcription by RNA polymerase II	1/39	6/8460	0.0273507457698	1	1.0	TGGT1_232210
6	GO:1903047	enriched	mitotic cell cycle process	1/39	6/8460	0.0273507457698	1	1.0	TGGT1_288930
6	GO:0048285	enriched	organelle fission	1/39	6/8460	0.0273507457698	1	1.0	TGGT1_288930
6	GO:0000278	enriched	mitotic cell cycle	1/39	6/8460	0.0273507457698	1	1.0	TGGT1_288930
6	GO:0072350	enriched	tricarboxylic acid metabolic process	1/39	7/8460	0.031837772138	1	1.0	TGGT1_244200
6	GO:0090407	enriched	organophosphate biosynthetic process	2/39	64/8460	0.034889120761	2	1.0	TGGT1_261480, TGGT1_270865
6	GO:0016999	enriched	antibiotic metabolic process	1/39	8/8460	0.036304627324	1	1.0	TGGT1_244200
6	GO:0006796	enriched	phosphate-containing compound metabolic process	4/39	291/8460	0.0438941021897	4	1.0	TGGT1_206590, TGGT1_261480, TGGT1_270865, TGGT1_289320
6	GO:0006793	enriched	phosphorus metabolic process	4/39	291/8460	0.0438941021897	4	1.0	TGGT1_206590, TGGT1_261480, TGGT1_270865, TGGT1_289320
6	GO:0022402	enriched	cell cycle process	1/39	10/8460	0.0451781769836	1	1.0	TGGT1_288930
6	GO:0006352	enriched	DNA-templated transcription, initiation	1/39	10/8460	0.0451781769836	1	1.0	TGGT1_232210
7	GO:0043087	enriched	regulation of GTPase activity	2/30	21/8460	0.002448211713	2	1.0	TGGT1_203910, TGGT1_237280
7	GO:0051336	enriched	regulation of hydrolase activity	2/30	22/8460	0.00268711085032	2	1.0	TGGT1_203910, TGGT1_237280
7	GO:0050790	enriched	regulation of catalytic activity	2/30	27/8460	0.00403834224385	2	1.0	TGGT1_203910, TGGT1_237280
7	GO:0065009	enriched	regulation of molecular function	2/30	28/8460	0.00433943154799	2	1.0	TGGT1_203910, TGGT1_237280
7	GO:0019222	enriched	regulation of metabolic process	3/30	128/8460	0.0101949842485	3	1.0	TGGT1_203910, TGGT1_237280, TGGT1_247700
8	GO:0006470	enriched	protein dephosphorylation	1/7	9/8460	0.00742570943829	1	1.0	TGGT1_268770
8	GO:0016311	enriched	dephosphorylation	1/7	15/8460	0.0123498812514	1	1.0	TGGT1_268770
8	GO:0006464	enriched	cellular protein modification process	2/7	253/8460	0.0169384720523	2	1.0	TGGT1_268770, TGGT1_411430
8	GO:0036211	enriched	protein modification process	2/7	253/8460	0.0169384720523	2	1.0	TGGT1_268770, TGGT1_411430
8	GO:0009987	enriched	cellular process	4/7	1426/8460	0.0183063928276	4	1.0	TGGT1_211680, TGGT1_231170, TGGT1_268770, TGGT1_411430
8	GO:0051276	enriched	chromosome organization	1/7	23/8460	0.0188828615896	1	1.0	TGGT1_231170
8	GO:0043412	enriched	macromolecule modification	2/7	291/8460	0.0220837022159	2	1.0	TGGT1_268770, TGGT1_411430
8	GO:0006796	enriched	phosphate-containing compound metabolic process	2/7	291/8460	0.0220837022159	2	1.0	TGGT1_268770, TGGT1_411430
8	GO:0006793	enriched	phosphorus metabolic process	2/7	291/8460	0.0220837022159	2	1.0	TGGT1_268770, TGGT1_411430
8	GO:0019725	enriched	cellular homeostasis	1/7	36/8460	0.0294199581761	1	1.0	TGGT1_211680
8	GO:0042592	enriched	homeostatic process	1/7	36/8460	0.0294199581761	1	1.0	TGGT1_211680
8	GO:0045454	enriched	cell redox homeostasis	1/7	36/8460	0.0294199581761	1	1.0	TGGT1_211680
8	GO:0006996	enriched	organelle organization	1/7	48/8460	0.0390602642226	1	1.0	TGGT1_231170
9	GO:0043087	enriched	regulation of GTPase activity	3/40	21/8460	0.000122782723958	3	0.07307610723708541	TGGT1_203910, TGGT1_221710, TGGT1_237280
9	GO:0051336	enriched	regulation of hydrolase activity	3/40	22/8460	0.000141704035372	3	0.07307610723708541	TGGT1_203910, TGGT1_221710, TGGT1_237280
9	GO:0050790	enriched	regulation of catalytic activity	3/40	27/8460	0.000264770454387	3	0.07307610723708541	TGGT1_203910, TGGT1_221710, TGGT1_237280
9	GO:0065009	enriched	regulation of molecular function	3/40	28/8460	0.000295572845821	3	0.07307610723708541	TGGT1_203910, TGGT1_221710, TGGT1_237280
9	GO:0019222	enriched	regulation of metabolic process	5/40	128/8460	0.000315527233321	5	0.07307610723708541	TGGT1_203910, TGGT1_221710, TGGT1_237280, TGGT1_248110, TGGT1_310900
9	GO:0050789	enriched	regulation of biological process	6/40	242/8460	0.000873882486168	6	0.1686593198304793	TGGT1_203910, TGGT1_221710, TGGT1_237280, TGGT1_248110, TGGT1_254370, TGGT1_310900
9	GO:0065007	enriched	biological regulation	6/40	272/8460	0.00159861143382	6	0.2644560057657072	TGGT1_203910, TGGT1_221710, TGGT1_237280, TGGT1_248110, TGGT1_254370, TGGT1_310900
9	GO:0006359	enriched	regulation of transcription by RNA polymerase III	1/40	1/8460	0.00472813238776	1	0.39108409321625537	TGGT1_248110
9	GO:1903507	enriched	negative regulation of nucleic acid-templated transcription	1/40	1/8460	0.00472813238776	1	0.39108409321625537	TGGT1_248110
9	GO:1902679	enriched	negative regulation of RNA biosynthetic process	1/40	1/8460	0.00472813238776	1	0.39108409321625537	TGGT1_248110
9	GO:0045892	enriched	negative regulation of transcription, DNA-templated	1/40	1/8460	0.00472813238776	1	0.39108409321625537	TGGT1_248110
9	GO:0045934	enriched	negative regulation of nucleobase-containing compound metabolic process	1/40	1/8460	0.00472813238776	1	0.39108409321625537	TGGT1_248110
9	GO:0016480	enriched	negative regulation of transcription by RNA polymerase III	1/40	1/8460	0.00472813238776	1	0.39108409321625537	TGGT1_248110
9	GO:0051253	enriched	negative regulation of RNA metabolic process	1/40	1/8460	0.00472813238776	1	0.39108409321625537	TGGT1_248110
9	GO:0009890	enriched	negative regulation of biosynthetic process	1/40	2/8460	0.00943446584381	1	0.5462555723563949	TGGT1_248110
9	GO:2000113	enriched	negative regulation of cellular macromolecule biosynthetic process	1/40	2/8460	0.00943446584381	1	0.5462555723563949	TGGT1_248110
9	GO:0051172	enriched	negative regulation of nitrogen compound metabolic process	1/40	2/8460	0.00943446584381	1	0.5462555723563949	TGGT1_248110
9	GO:0031327	enriched	negative regulation of cellular biosynthetic process	1/40	2/8460	0.00943446584381	1	0.5462555723563949	TGGT1_248110
9	GO:0031324	enriched	negative regulation of cellular metabolic process	1/40	2/8460	0.00943446584381	1	0.5462555723563949	TGGT1_248110
9	GO:0010558	enriched	negative regulation of macromolecule biosynthetic process	1/40	2/8460	0.00943446584381	1	0.5462555723563949	TGGT1_248110
9	GO:0009187	enriched	cyclic nucleotide metabolic process	1/40	5/8460	0.023423649861	1	1.0	TGGT1_254370
9	GO:0009190	enriched	cyclic nucleotide biosynthetic process	1/40	5/8460	0.023423649861	1	1.0	TGGT1_254370
9	GO:0048523	enriched	negative regulation of cellular process	1/40	5/8460	0.023423649861	1	1.0	TGGT1_248110
9	GO:0009892	enriched	negative regulation of metabolic process	1/40	6/8460	0.0280437626947	1	1.0	TGGT1_248110
9	GO:0010605	enriched	negative regulation of macromolecule metabolic process	1/40	6/8460	0.0280437626947	1	1.0	TGGT1_248110
9	GO:0010629	enriched	negative regulation of gene expression	1/40	6/8460	0.0280437626947	1	1.0	TGGT1_248110
9	GO:0048519	enriched	negative regulation of biological process	1/40	9/8460	0.0417766029787	1	1.0	TGGT1_248110
10	GO:0006468	enriched	protein phosphorylation	2/11	164/8460	0.0183140864351	2	1.0	TGGT1_250850, TGGT1_286470
10	GO:0016310	enriched	phosphorylation	2/11	190/8460	0.0241524128345	2	1.0	TGGT1_250850, TGGT1_286470
10	GO:0006464	enriched	cellular protein modification process	2/11	253/8460	0.0410078166564	2	1.0	TGGT1_250850, TGGT1_286470
10	GO:0036211	enriched	protein modification process	2/11	253/8460	0.0410078166564	2	1.0	TGGT1_250850, TGGT1_286470

## Sheet: Cellular Component
Cluster	# GO	enrichment	name	ratio_in_study	ratio_in_pop	p_uncorrected	study_count	p_fdr_bh	study_items
1	GO:0000922	enriched	spindle pole	1/30	4/8460	0.0141116154386	1	1.0	TGGT1_263510
1	GO:0005819	enriched	spindle	1/30	4/8460	0.0141116154386	1	1.0	TGGT1_263510
1	GO:0005815	enriched	microtubule organizing center	1/30	4/8460	0.0141116154386	1	1.0	TGGT1_263510
1	GO:0030131	enriched	clathrin adaptor complex	1/30	9/8460	0.031480602647	1	1.0	TGGT1_313670
1	GO:0030119	enriched	AP-type membrane coat adaptor complex	1/30	11/8460	0.0383450502221	1	1.0	TGGT1_313670
1	GO:0030118	enriched	clathrin coat	1/30	11/8460	0.0383450502221	1	1.0	TGGT1_313670
2	GO:0030125	enriched	clathrin vesicle coat	1/22	2/8460	0.00519448978904	1	0.19219612219462034	TGGT1_213030
2	GO:0098589	enriched	membrane region	1/22	2/8460	0.00519448978904	1	0.19219612219462034	TGGT1_213030
2	GO:0030140	enriched	trans-Golgi network transport vesicle	1/22	2/8460	0.00519448978904	1	0.19219612219462034	TGGT1_213030
2	GO:0005905	enriched	clathrin-coated pit	1/22	2/8460	0.00519448978904	1	0.19219612219462034	TGGT1_213030
2	GO:0012510	enriched	trans-Golgi network transport vesicle membrane	1/22	2/8460	0.00519448978904	1	0.19219612219462034	TGGT1_213030
2	GO:0030665	enriched	clathrin-coated vesicle membrane	1/22	2/8460	0.00519448978904	1	0.19219612219462034	TGGT1_213030
2	GO:0030130	enriched	clathrin coat of trans-Golgi network vesicle	1/22	2/8460	0.00519448978904	1	0.19219612219462034	TGGT1_213030
2	GO:0030132	enriched	clathrin coat of coated pit	1/22	2/8460	0.00519448978904	1	0.19219612219462034	TGGT1_213030
2	GO:0030136	enriched	clathrin-coated vesicle	1/22	2/8460	0.00519448978904	1	0.19219612219462034	TGGT1_213030
2	GO:0020008	enriched	rhoptry	1/22	5/8460	0.0129379581768	1	0.3086660006495307	TGGT1_308090
2	GO:0030658	enriched	transport vesicle membrane	1/22	5/8460	0.0129379581768	1	0.3086660006495307	TGGT1_213030
2	GO:0030133	enriched	transport vesicle	1/22	5/8460	0.0129379581768	1	0.3086660006495307	TGGT1_213030
2	GO:0044459	enriched	plasma membrane part	1/22	8/8460	0.0206238715362	1	0.3086660006495307	TGGT1_213030
2	GO:0098797	enriched	plasma membrane protein complex	1/22	8/8460	0.0206238715362	1	0.3086660006495307	TGGT1_213030
2	GO:0012506	enriched	vesicle membrane	1/22	9/8460	0.0231731231719	1	0.3086660006495307	TGGT1_213030
2	GO:0030659	enriched	cytoplasmic vesicle membrane	1/22	9/8460	0.0231731231719	1	0.3086660006495307	TGGT1_213030
2	GO:0030120	enriched	vesicle coat	1/22	9/8460	0.0231731231719	1	0.3086660006495307	TGGT1_213030
2	GO:0031982	enriched	vesicle	1/22	9/8460	0.0231731231719	1	0.3086660006495307	TGGT1_213030
2	GO:0005798	enriched	Golgi-associated vesicle	1/22	9/8460	0.0231731231719	1	0.3086660006495307	TGGT1_213030
2	GO:0044433	enriched	cytoplasmic vesicle part	1/22	9/8460	0.0231731231719	1	0.3086660006495307	TGGT1_213030
2	GO:0097708	enriched	intracellular vesicle	1/22	9/8460	0.0231731231719	1	0.3086660006495307	TGGT1_213030
2	GO:0030660	enriched	Golgi-associated vesicle membrane	1/22	9/8460	0.0231731231719	1	0.3086660006495307	TGGT1_213030
2	GO:0030662	enriched	coated vesicle membrane	1/22	9/8460	0.0231731231719	1	0.3086660006495307	TGGT1_213030
2	GO:0031410	enriched	cytoplasmic vesicle	1/22	9/8460	0.0231731231719	1	0.3086660006495307	TGGT1_213030
2	GO:0030135	enriched	coated vesicle	1/22	9/8460	0.0231731231719	1	0.3086660006495307	TGGT1_213030
2	GO:0030118	enriched	clathrin coat	1/22	11/8460	0.0282526374306	1	0.3618510870914499	TGGT1_213030
2	GO:0000139	enriched	Golgi membrane	1/22	12/8460	0.0307829300076	1	0.379656136760393	TGGT1_213030
2	GO:0020007	enriched	apical complex	1/22	13/8460	0.0333069327938	1	0.3961145935832712	TGGT1_308090
2	GO:0098805	enriched	whole membrane	1/22	17/8460	0.0433403433871	1	0.49766670165183396	TGGT1_213030
2	GO:0044431	enriched	Golgi apparatus part	1/22	18/8460	0.045833119941	1	0.5087476313449382	TGGT1_213030
4	GO:0044424	depleted	intracellular part	0/52	753/8460	0.0129807393957	0	1.0
5	GO:0005694	enriched	chromosome	3/65	32/8460	0.00183142928545	3	0.6098659520560146	TGGT1_209910, TGGT1_231170, TGGT1_297800
5	GO:0005746	enriched	mitochondrial respirasome	1/65	2/8460	0.0153082997756	1	0.7282376893260435	TGGT1_288750
5	GO:0070469	enriched	respirasome	1/65	2/8460	0.0153082997756	1	0.7282376893260435	TGGT1_288750
5	GO:0070069	enriched	cytochrome complex	1/65	2/8460	0.0153082997756	1	0.7282376893260435	TGGT1_288750
5	GO:0098803	enriched	respiratory chain complex	1/65	2/8460	0.0153082997756	1	0.7282376893260435	TGGT1_288750
5	GO:0005750	enriched	mitochondrial respiratory chain complex III	1/65	2/8460	0.0153082997756	1	0.7282376893260435	TGGT1_288750
5	GO:0045275	enriched	respiratory chain complex III	1/65	2/8460	0.0153082997756	1	0.7282376893260435	TGGT1_288750
5	GO:0044455	enriched	mitochondrial membrane part	1/65	4/8460	0.0303858063945	1	0.8832536871817671	TGGT1_288750
5	GO:0098800	enriched	inner mitochondrial membrane protein complex	1/65	4/8460	0.0303858063945	1	0.8832536871817671	TGGT1_288750
5	GO:1990204	enriched	oxidoreductase complex	1/65	5/8460	0.0378390848461	1	0.8832536871817671	TGGT1_288750
5	GO:0005680	enriched	anaphase-promoting complex	1/65	5/8460	0.0378390848461	1	0.8832536871817671	TGGT1_277740
5	GO:1902495	enriched	transmembrane transporter complex	1/65	5/8460	0.0378390848461	1	0.8832536871817671	TGGT1_288750
5	GO:0000152	enriched	nuclear ubiquitin ligase complex	1/65	5/8460	0.0378390848461	1	0.8832536871817671	TGGT1_277740
5	GO:0005743	enriched	mitochondrial inner membrane	1/65	6/8460	0.0452359458147	1	0.8832536871817671	TGGT1_288750
6	GO:0020039	enriched	pellicle	3/39	38/8460	0.000683476548418	3	0.11379884531163803	TGGT1_231630, TGGT1_231640, TGGT1_311470
6	GO:0070258	enriched	inner membrane pellicle complex	3/39	38/8460	0.000683476548418	3	0.11379884531163803	TGGT1_231630, TGGT1_231640, TGGT1_311470
6	GO:0044815	enriched	DNA packaging complex	2/39	11/8460	0.00110947745919	2	0.12315199797055627	TGGT1_209910, TGGT1_288930
6	GO:0044427	enriched	chromosomal part	2/39	18/8460	0.00302411358836	2	0.25175745623074075	TGGT1_209910, TGGT1_288930
6	GO:0000796	enriched	condensin complex	1/39	1/8460	0.00460992907805	1	0.3070212765983096	TGGT1_288930
6	GO:0045177	enriched	apical part of cell	3/39	89/8460	0.00782599261565	3	0.31346366070727955	TGGT1_231630, TGGT1_239740, TGGT1_311470
6	GO:0044422	enriched	organelle part	4/39	175/8460	0.00827626736789	4	0.31346366070727955	TGGT1_209910, TGGT1_230980, TGGT1_232210, TGGT1_288930
6	GO:0044446	enriched	intracellular organelle part	4/39	175/8460	0.00827626736789	4	0.31346366070727955	TGGT1_209910, TGGT1_230980, TGGT1_232210, TGGT1_288930
6	GO:0005672	enriched	transcription factor TFIIA complex	1/39	2/8460	0.00919914917092	1	0.31346366070727955	TGGT1_232210
6	GO:0005694	enriched	chromosome	2/39	32/8460	0.00941332314436	2	0.31346366070727955	TGGT1_209910, TGGT1_288930
6	GO:0000793	enriched	condensed chromosome	1/39	3/8460	0.0137677508717	1	0.41678736729755717	TGGT1_288930
6	GO:0016591	enriched	RNA polymerase II, holoenzyme	1/39	5/8460	0.0228434595387	1	0.6142957182345604	TGGT1_232210
6	GO:0000428	enriched	DNA-directed RNA polymerase complex	1/39	7/8460	0.031837772138	1	0.6142957182345604	TGGT1_232210
6	GO:0055029	enriched	nuclear DNA-directed RNA polymerase complex	1/39	7/8460	0.031837772138	1	0.6142957182345604	TGGT1_232210
6	GO:0030880	enriched	RNA polymerase complex	1/39	7/8460	0.031837772138	1	0.6142957182345604	TGGT1_232210
6	GO:0044464	enriched	cell part	9/39	940/8460	0.0344242198762	9	0.6142957182345604	TGGT1_209910, TGGT1_225125, TGGT1_230980, TGGT1_231630, TGGT1_231640, TGGT1_232210, TGGT1_239740, TGGT1_288930, TGGT1_311470
6	GO:0005623	enriched	cell	9/39	940/8460	0.0344242198762	9	0.6142957182345604	TGGT1_209910, TGGT1_225125, TGGT1_230980, TGGT1_231630, TGGT1_231640, TGGT1_232210, TGGT1_239740, TGGT1_288930, TGGT1_311470
6	GO:0044798	enriched	nuclear transcription factor complex	1/39	9/8460	0.0407513996296	1	0.6142957182345604	TGGT1_232210
6	GO:0090575	enriched	RNA polymerase II transcription factor complex	1/39	9/8460	0.0407513996296	1	0.6142957182345604	TGGT1_232210
6	GO:0005667	enriched	transcription factor complex	1/39	9/8460	0.0407513996296	1	0.6142957182345604	TGGT1_232210
6	GO:0000785	enriched	chromatin	1/39	10/8460	0.0451781769836	1	0.6142957182345604	TGGT1_209910
6	GO:0000786	enriched	nucleosome	1/39	10/8460	0.0451781769836	1	0.6142957182345604	TGGT1_209910
6	GO:0032993	enriched	protein-DNA complex	1/39	10/8460	0.0451781769836	1	0.6142957182345604	TGGT1_209910
6	GO:0016459	enriched	myosin complex	1/39	11/8460	0.049585046935	1	0.6142957182345604	TGGT1_230980
6	GO:0005654	enriched	nucleoplasm	1/39	11/8460	0.049585046935	1	0.6142957182345604	TGGT1_232210
6	GO:0044451	enriched	nucleoplasm part	1/39	11/8460	0.049585046935	1	0.6142957182345604	TGGT1_232210
6	GO:0005575	enriched	cellular_component	11/39	1372/8460	0.0498077609379	11	0.6142957182345604	TGGT1_209910, TGGT1_225125, TGGT1_230420, TGGT1_230980, TGGT1_231630, TGGT1_231640, TGGT1_232210, TGGT1_239740, TGGT1_288930, TGGT1_290940, TGGT1_311470
8	GO:0005694	enriched	chromosome	1/7	32/8460	0.0261881567558	1	1.0	TGGT1_231170
8	GO:0005783	enriched	endoplasmic reticulum	1/7	37/8460	0.030226470557	1	1.0	TGGT1_211680
9	GO:0020039	enriched	pellicle	2/40	38/8460	0.0137635648858	2	1.0	TGGT1_206580, TGGT1_271970
9	GO:0070258	enriched	inner membrane pellicle complex	2/40	38/8460	0.0137635648858	2	1.0	TGGT1_206580, TGGT1_271970
9	GO:0044424	depleted	intracellular part	0/40	753/8460	0.0463589633271	0	1.0

## Sheet: Molecular Function
Cluster	# GO	enrichment	name	ratio_in_study	ratio_in_pop	p_uncorrected	study_count	p_fdr_bh	study_items
1	GO:0043022	enriched	ribosome binding	1/30	2/8460	0.00708004148501	1	1.0	TGGT1_318700
1	GO:0043021	enriched	ribonucleoprotein complex binding	1/30	3/8460	0.0106018668285	1	1.0	TGGT1_318700
2	GO:0003700	enriched	DNA-binding transcription factor activity	2/22	48/8460	0.00677364497349	2	1.0	TGGT1_203050, TGGT1_214840
2	GO:0140110	enriched	transcription regulator activity	2/22	51/8460	0.00762041829301	2	1.0	TGGT1_203050, TGGT1_214840
2	GO:0003682	enriched	chromatin binding	1/22	14/8460	0.0358246606821	1	1.0	TGGT1_275480
2	GO:0016278	enriched	lysine N-methyltransferase activity	1/22	18/8460	0.045833119941	1	1.0	TGGT1_262750
2	GO:0016279	enriched	protein-lysine N-methyltransferase activity	1/22	18/8460	0.045833119941	1	1.0	TGGT1_262750
2	GO:0018024	enriched	histone-lysine N-methyltransferase activity	1/22	18/8460	0.045833119941	1	1.0	TGGT1_262750
2	GO:0005198	enriched	structural molecule activity	2/22	138/8460	0.0493242435536	2	1.0	TGGT1_213030, TGGT1_318160
3	GO:0015439	enriched	heme-transporting ATPase activity	1/28	1/8460	0.00330969267145	1	1.0	TGGT1_318710
3	GO:0015232	enriched	heme transporter activity	1/28	1/8460	0.00330969267145	1	1.0	TGGT1_318710
3	GO:0016303	enriched	1-phosphatidylinositol-3-kinase activity	1/28	2/8460	0.00660882124506	1	1.0	TGGT1_215700
3	GO:0051184	enriched	cofactor transmembrane transporter activity	1/28	2/8460	0.00660882124506	1	1.0	TGGT1_318710
3	GO:0035004	enriched	phosphatidylinositol 3-kinase activity	1/28	3/8460	0.00989741819534	1	1.0	TGGT1_215700
3	GO:0043682	enriched	copper-transporting ATPase activity	1/28	3/8460	0.00989741819534	1	1.0	TGGT1_201150
3	GO:0004008	enriched	copper-exporting ATPase activity	1/28	3/8460	0.00989741819534	1	1.0	TGGT1_201150
3	GO:0052742	enriched	phosphatidylinositol kinase activity	1/28	4/8460	0.0131755159002	1	1.0	TGGT1_215700
3	GO:0042626	enriched	ATPase activity, coupled to transmembrane movement of substances	2/28	59/8460	0.0160895457476	2	1.0	TGGT1_201150, TGGT1_318710
3	GO:0043492	enriched	ATPase activity, coupled to movement of substances	2/28	60/8460	0.0166105853064	2	1.0	TGGT1_201150, TGGT1_318710
3	GO:0015405	enriched	P-P-bond-hydrolysis-driven transmembrane transporter activity	2/28	63/8460	0.0182166520047	2	1.0	TGGT1_201150, TGGT1_318710
3	GO:0015399	enriched	primary active transmembrane transporter activity	2/28	63/8460	0.0182166520047	2	1.0	TGGT1_201150, TGGT1_318710
3	GO:0017111	enriched	nucleoside-triphosphatase activity	4/28	314/8460	0.018863221763	4	1.0	TGGT1_201150, TGGT1_255190, TGGT1_313830, TGGT1_318710
3	GO:0005375	enriched	copper ion transmembrane transporter activity	1/28	6/8460	0.0197003426087	1	1.0	TGGT1_201150
3	GO:0016462	enriched	pyrophosphatase activity	4/28	326/8460	0.021343385489	4	1.0	TGGT1_201150, TGGT1_255190, TGGT1_313830, TGGT1_318710
3	GO:0016818	enriched	hydrolase activity, acting on acid anhydrides, in phosphorus-containing anhydrides	4/28	327/8460	0.0215587884141	4	1.0	TGGT1_201150, TGGT1_255190, TGGT1_313830, TGGT1_318710
3	GO:0016817	enriched	hydrolase activity, acting on acid anhydrides	4/28	328/8460	0.0217755442834	4	1.0	TGGT1_201150, TGGT1_255190, TGGT1_313830, TGGT1_318710
3	GO:1901363	enriched	heterocyclic compound binding	8/28	1130/8460	0.0261865297732	8	1.0	TGGT1_201150, TGGT1_212190, TGGT1_228750, TGGT1_254210, TGGT1_254940, TGGT1_255190, TGGT1_313830, TGGT1_318710
3	GO:0022804	enriched	active transmembrane transporter activity	2/28	80/8460	0.0284767556345	2	1.0	TGGT1_201150, TGGT1_318710
3	GO:0005509	enriched	calcium ion binding	2/28	85/8460	0.0318478226469	2	1.0	TGGT1_216620, TGGT1_228750
3	GO:0005388	enriched	calcium-transporting ATPase activity	1/28	12/8460	0.0390261786247	1	1.0	TGGT1_201150
3	GO:0015085	enriched	calcium ion transmembrane transporter activity	1/28	13/8460	0.0422112244346	1	1.0	TGGT1_201150
3	GO:0097159	enriched	organic cyclic compound binding	8/28	1132/8460	0.0442314890333	8	1.0	TGGT1_201150, TGGT1_212190, TGGT1_228750, TGGT1_254210, TGGT1_254940, TGGT1_255190, TGGT1_313830, TGGT1_318710
3	GO:0015662	enriched	ATPase activity, coupled to transmembrane movement of ions, phosphorylative mechanism	1/28	15/8460	0.0485508053407	1	1.0	TGGT1_201150
4	GO:0003876	enriched	AMP deaminase activity	1/52	1/8460	0.00614657210405	1	1.0	TGGT1_234280
4	GO:0047623	enriched	adenosine-phosphate deaminase activity	1/52	1/8460	0.00614657210405	1	1.0	TGGT1_234280
4	GO:0106050	enriched	tRNA 2'-O-methyltransferase activity	1/52	1/8460	0.00614657210405	1	1.0	TGGT1_218580
4	GO:0009020	enriched	tRNA (guanosine-2'-O-)-methyltransferase activity	1/52	1/8460	0.00614657210405	1	1.0	TGGT1_218580
4	GO:0062105	enriched	RNA 2'-O-methyltransferase activity	1/52	1/8460	0.00614657210405	1	1.0	TGGT1_218580
4	GO:0010181	enriched	FMN binding	1/52	2/8460	0.012256086024	1	1.0	TGGT1_219630
4	GO:0003958	enriched	NADPH-hemoprotein reductase activity	1/52	2/8460	0.012256086024	1	1.0	TGGT1_219630
4	GO:0016653	enriched	oxidoreductase activity, acting on NAD(P)H, heme protein as acceptor	1/52	3/8460	0.0183287608323	1	1.0	TGGT1_219630
4	GO:0008171	enriched	O-methyltransferase activity	1/52	4/8460	0.0243648143301	1	1.0	TGGT1_218580
4	GO:0008469	enriched	histone-arginine N-methyltransferase activity	1/52	5/8460	0.0303644630594	1	1.0	TGGT1_293370
4	GO:0016274	enriched	protein-arginine N-methyltransferase activity	1/52	5/8460	0.0303644630594	1	1.0	TGGT1_293370
4	GO:0016273	enriched	arginine N-methyltransferase activity	1/52	5/8460	0.0303644630594	1	1.0	TGGT1_293370
4	GO:0004712	enriched	protein serine/threonine/tyrosine kinase activity	1/52	5/8460	0.0303644630594	1	1.0	TGGT1_224480
4	GO:0016423	enriched	tRNA (guanine) methyltransferase activity	1/52	5/8460	0.0303644630594	1	1.0	TGGT1_218580
4	GO:0008757	enriched	S-adenosylmethionine-dependent methyltransferase activity	2/52	47/8460	0.0335924593122	2	1.0	TGGT1_218580, TGGT1_293370
4	GO:0019239	enriched	deaminase activity	1/52	7/8460	0.0422554061049	1	1.0	TGGT1_234280
4	GO:0016814	enriched	hydrolase activity, acting on carbon-nitrogen (but not peptide) bonds, in cyclic amidines	1/52	8/8460	0.0481471272553	1	1.0	TGGT1_234280
5	GO:0003682	enriched	chromatin binding	2/65	14/8460	0.004984009691	2	1.0	TGGT1_217050, TGGT1_321450
5	GO:1901363	enriched	heterocyclic compound binding	17/65	1130/8460	0.00514798153519	17	1.0	TGGT1_208050, TGGT1_209910, TGGT1_214970, TGGT1_217050, TGGT1_218600, TGGT1_231070, TGGT1_231170, TGGT1_237210, TGGT1_240070, TGGT1_245580, TGGT1_251620, TGGT1_254940, TGGT1_265330, TGGT1_288360, TGGT1_297800, TGGT1_319530, TGGT1_321450
5	GO:0097159	enriched	organic cyclic compound binding	17/65	1132/8460	0.0052105270638	17	1.0	TGGT1_208050, TGGT1_209910, TGGT1_214970, TGGT1_217050, TGGT1_218600, TGGT1_231070, TGGT1_231170, TGGT1_237210, TGGT1_240070, TGGT1_245580, TGGT1_251620, TGGT1_254940, TGGT1_265330, TGGT1_288360, TGGT1_297800, TGGT1_319530, TGGT1_321450
5	GO:0003876	enriched	AMP deaminase activity	1/65	1/8460	0.00768321513014	1	1.0	TGGT1_234280
5	GO:0047623	enriched	adenosine-phosphate deaminase activity	1/65	1/8460	0.00768321513014	1	1.0	TGGT1_234280
5	GO:0004089	enriched	carbonate dehydratase activity	1/65	1/8460	0.00768321513014	1	1.0	TGGT1_259950
5	GO:0004114	enriched	3',5'-cyclic-nucleotide phosphodiesterase activity	2/65	18/8460	0.00821569659367	2	1.0	TGGT1_241880, TGGT1_293000
5	GO:0004112	enriched	cyclic-nucleotide phosphodiesterase activity	2/65	19/8460	0.00913704801065	2	1.0	TGGT1_241880, TGGT1_293000
5	GO:0003677	enriched	DNA binding	5/65	172/8460	0.0101312181411	5	1.0	TGGT1_209910, TGGT1_214970, TGGT1_217050, TGGT1_251620, TGGT1_321450
5	GO:0005524	enriched	ATP binding	9/65	503/8460	0.0141023780757	9	1.0	TGGT1_208050, TGGT1_214970, TGGT1_231070, TGGT1_231170, TGGT1_237210, TGGT1_245580, TGGT1_265330, TGGT1_288360, TGGT1_297800
5	GO:0032559	enriched	adenyl ribonucleotide binding	9/65	507/8460	0.0147905552709	9	1.0	TGGT1_208050, TGGT1_214970, TGGT1_231070, TGGT1_231170, TGGT1_237210, TGGT1_245580, TGGT1_265330, TGGT1_288360, TGGT1_297800
5	GO:0004714	enriched	transmembrane receptor protein tyrosine kinase activity	1/65	2/8460	0.0153082997756	1	1.0	TGGT1_237210
5	GO:0050321	enriched	tau-protein kinase activity	1/65	2/8460	0.0153082997756	1	1.0	TGGT1_265330
5	GO:0004830	enriched	tryptophan-tRNA ligase activity	1/65	2/8460	0.0153082997756	1	1.0	TGGT1_288360
5	GO:0019199	enriched	transmembrane receptor protein kinase activity	1/65	2/8460	0.0153082997756	1	1.0	TGGT1_237210
5	GO:0030554	enriched	adenyl nucleotide binding	9/65	514/8460	0.0160547625847	9	1.0	TGGT1_208050, TGGT1_214970, TGGT1_231070, TGGT1_231170, TGGT1_237210, TGGT1_245580, TGGT1_265330, TGGT1_288360, TGGT1_297800
5	GO:0008081	enriched	phosphoric diester hydrolase activity	2/65	27/8460	0.0180307832535	2	1.0	TGGT1_241880, TGGT1_293000
5	GO:0008144	enriched	drug binding	9/65	529/8460	0.0190318129802	9	1.0	TGGT1_208050, TGGT1_214970, TGGT1_231070, TGGT1_231170, TGGT1_237210, TGGT1_245580, TGGT1_265330, TGGT1_288360, TGGT1_297800
5	GO:0003674	enriched	molecular_function	34/65	3224/8460	0.020803990253	34	1.0	TGGT1_208050, TGGT1_209910, TGGT1_214320, TGGT1_214840, TGGT1_214970, TGGT1_217050, TGGT1_218600, TGGT1_226550, TGGT1_231070, TGGT1_231170, TGGT1_234280, TGGT1_234490, TGGT1_237210, TGGT1_240070, TGGT1_240980, TGGT1_241880, TGGT1_245490, TGGT1_245580, TGGT1_251620, TGGT1_254940, TGGT1_259950, TGGT1_265330, TGGT1_271880, TGGT1_272710, TGGT1_277740, TGGT1_288360, TGGT1_288750, TGGT1_289330, TGGT1_2…
5	GO:0008121	enriched	ubiquinol-cytochrome-c reductase activity	1/65	3/8460	0.0228756869258	1	1.0	TGGT1_288750
5	GO:0016681	enriched	oxidoreductase activity, acting on diphenols and related substances as donors, cytochrome as acceptor	1/65	3/8460	0.0228756869258	1	1.0	TGGT1_288750
5	GO:0016679	enriched	oxidoreductase activity, acting on diphenols and related substances as donors	1/65	3/8460	0.0228756869258	1	1.0	TGGT1_288750
5	GO:0003676	enriched	nucleic acid binding	9/65	544/8460	0.0354705070005	9	1.0	TGGT1_209910, TGGT1_214970, TGGT1_217050, TGGT1_218600, TGGT1_240070, TGGT1_251620, TGGT1_254940, TGGT1_319530, TGGT1_321450
5	GO:0044877	enriched	protein-containing complex binding	2/65	39/8460	0.0358936050342	2	1.0	TGGT1_217050, TGGT1_321450
5	GO:0004672	enriched	protein kinase activity	4/65	170/8460	0.0413331621045	4	1.0	TGGT1_231070, TGGT1_237210, TGGT1_245580, TGGT1_265330
5	GO:0022857	enriched	transmembrane transporter activity	4/65	172/8460	0.0428470210496	4	1.0	TGGT1_208050, TGGT1_214320, TGGT1_288750, TGGT1_312622
5	GO:0016851	enriched	magnesium chelatase activity	1/65	6/8460	0.0452359458147	1	1.0	TGGT1_214970
5	GO:0015095	enriched	magnesium ion transmembrane transporter activity	1/65	6/8460	0.0452359458147	1	1.0	TGGT1_312622
5	GO:0051002	enriched	ligase activity, forming nitrogen-metal bonds	1/65	6/8460	0.0452359458147	1	1.0	TGGT1_214970
5	GO:0051003	enriched	ligase activity, forming nitrogen-metal bonds, forming coordination complexes	1/65	6/8460	0.0452359458147	1	1.0	TGGT1_214970
5	GO:0035639	enriched	purine ribonucleoside triphosphate binding	9/65	604/8460	0.0481730632372	9	1.0	TGGT1_208050, TGGT1_214970, TGGT1_231070, TGGT1_231170, TGGT1_237210, TGGT1_245580, TGGT1_265330, TGGT1_288360, TGGT1_297800
5	GO:0001883	enriched	purine nucleoside binding	9/65	605/8460	0.048468497892	9	1.0	TGGT1_208050, TGGT1_214970, TGGT1_231070, TGGT1_231170, TGGT1_237210, TGGT1_245580, TGGT1_265330, TGGT1_288360, TGGT1_297800
5	GO:0001882	enriched	nucleoside binding	9/65	605/8460	0.048468497892	9	1.0	TGGT1_208050, TGGT1_214970, TGGT1_231070, TGGT1_231170, TGGT1_237210, TGGT1_245580, TGGT1_265330, TGGT1_288360, TGGT1_297800
5	GO:0032549	enriched	ribonucleoside binding	9/65	605/8460	0.048468497892	9	1.0	TGGT1_208050, TGGT1_214970, TGGT1_231070, TGGT1_231170, TGGT1_237210, TGGT1_245580, TGGT1_265330, TGGT1_288360, TGGT1_297800
5	GO:0032550	enriched	purine ribonucleoside binding	9/65	605/8460	0.048468497892	9	1.0	TGGT1_208050, TGGT1_214970, TGGT1_231070, TGGT1_231170, TGGT1_237210, TGGT1_245580, TGGT1_265330, TGGT1_288360, TGGT1_297800
5	GO:0032555	enriched	purine ribonucleotide binding	9/65	608/8460	0.0493714110981	9	1.0	TGGT1_208050, TGGT1_214970, TGGT1_231070, TGGT1_231170, TGGT1_237210, TGGT1_245580, TGGT1_265330, TGGT1_288360, TGGT1_297800
5	GO:0032553	enriched	ribonucleotide binding	9/65	610/8460	0.0499872046812	9	1.0	TGGT1_208050, TGGT1_214970, TGGT1_231070, TGGT1_231170, TGGT1_237210, TGGT1_245580, TGGT1_265330, TGGT1_288360, TGGT1_297800
6	GO:0004591	enriched	oxoglutarate dehydrogenase (succinyl-transferring) activity	1/39	1/8460	0.00460992907805	1	1.0	TGGT1_244200
6	GO:0030976	enriched	thiamine pyrophosphate binding	1/39	2/8460	0.00919914917092	1	1.0	TGGT1_244200
6	GO:0004016	enriched	adenylate cyclase activity	1/39	3/8460	0.0137677508717	1	1.0	TGGT1_270865
6	GO:0004715	enriched	non-membrane spanning protein tyrosine kinase activity	1/39	4/8460	0.0183158243862	1	1.0	TGGT1_289320
6	GO:0031071	enriched	cysteine desulfurase activity	1/39	5/8460	0.0228434595387	1	1.0	TGGT1_300120
6	GO:0009975	enriched	cyclase activity	1/39	5/8460	0.0228434595387	1	1.0	TGGT1_270865
6	GO:0016624	enriched	oxidoreductase activity, acting on the aldehyde or oxo group of donors, disulfide as acceptor	1/39	6/8460	0.0273507457698	1	1.0	TGGT1_244200
6	GO:0004713	enriched	protein tyrosine kinase activity	1/39	7/8460	0.031837772138	1	1.0	TGGT1_289320
6	GO:0016783	enriched	sulfurtransferase activity	1/39	7/8460	0.031837772138	1	1.0	TGGT1_300120
6	GO:1901681	enriched	sulfur compound binding	1/39	7/8460	0.031837772138	1	1.0	TGGT1_244200
6	GO:0016849	enriched	phosphorus-oxygen lyase activity	1/39	8/8460	0.036304627324	1	1.0	TGGT1_270865
6	GO:0016782	enriched	transferase activity, transferring sulfur-containing groups	1/39	8/8460	0.036304627324	1	1.0	TGGT1_300120
6	GO:0043565	enriched	sequence-specific DNA binding	1/39	8/8460	0.036304627324	1	1.0	TGGT1_209910
6	GO:0004177	enriched	aminopeptidase activity	1/39	9/8460	0.0407513996296	1	1.0	TGGT1_249350
7	GO:0005096	enriched	GTPase activator activity	2/30	21/8460	0.002448211713	2	0.8957446808511369	TGGT1_203910, TGGT1_237280
7	GO:0030695	enriched	GTPase regulator activity	2/30	22/8460	0.00268711085032	2	0.8957446808511369	TGGT1_203910, TGGT1_237280
7	GO:0008047	enriched	enzyme activator activity	2/30	24/8460	0.00319647337043	2	0.8957446808511369	TGGT1_203910, TGGT1_237280
7	GO:0060589	enriched	nucleoside-triphosphatase regulator activity	2/30	25/8460	0.00346679166484	2	0.8957446808511369	TGGT1_203910, TGGT1_237280
7	GO:0050521	enriched	alpha-glucan, water dikinase activity	1/30	1/8460	0.00354609929078	1	0.8957446808511369	TGGT1_214260
7	GO:0008242	enriched	omega peptidase activity	1/30	2/8460	0.00708004148501	1	1.0	TGGT1_229650
7	GO:0016781	enriched	phosphotransferase activity, paired acceptors	1/30	2/8460	0.00708004148501	1	1.0	TGGT1_214260
7	GO:0030234	enriched	enzyme regulator activity	2/30	40/8460	0.00872148909327	2	1.0	TGGT1_203910, TGGT1_237280
7	GO:0098772	enriched	molecular function regulator	2/30	42/8460	0.00958504857705	2	1.0	TGGT1_203910, TGGT1_237280
8	GO:0004576	enriched	oligosaccharyl transferase activity	1/7	7/8460	0.00577964953177	1	1.0	TGGT1_211680
8	GO:0004579	enriched	dolichyl-diphosphooligosaccharide-protein glycotransferase activity	1/7	7/8460	0.00577964953177	1	1.0	TGGT1_211680
8	GO:0008138	enriched	protein tyrosine/serine/threonine phosphatase activity	1/7	8/8460	0.00660297171963	1	1.0	TGGT1_268770
8	GO:0016209	enriched	antioxidant activity	1/7	17/8460	0.0139866117601	1	1.0	TGGT1_211680
8	GO:0016758	enriched	transferase activity, transferring hexosyl groups	1/7	40/8460	0.0326425620196	1	1.0	TGGT1_211680
8	GO:0016757	enriched	transferase activity, transferring glycosyl groups	1/7	57/8460	0.0462365243124	1	1.0	TGGT1_211680
8	GO:0043167	enriched	ion binding	3/7	1062/8460	0.0467517197788	3	1.0	TGGT1_211680, TGGT1_231170, TGGT1_411430
8	GO:0004721	enriched	phosphoprotein phosphatase activity	1/7	60/8460	0.0486183799329	1	1.0	TGGT1_268770
9	GO:0005096	enriched	GTPase activator activity	3/40	21/8460	0.000122782723958	3	0.06617004444902969	TGGT1_203910, TGGT1_221710, TGGT1_237280
9	GO:0030695	enriched	GTPase regulator activity	3/40	22/8460	0.000141704035372	3	0.06617004444902969	TGGT1_203910, TGGT1_221710, TGGT1_237280
9	GO:0008047	enriched	enzyme activator activity	3/40	24/8460	0.000185022399557	3	0.06617004444902969	TGGT1_203910, TGGT1_221710, TGGT1_237280
9	GO:0060589	enriched	nucleoside-triphosphatase regulator activity	3/40	25/8460	0.000209564669672	3	0.06617004444902969	TGGT1_203910, TGGT1_221710, TGGT1_237280
9	GO:0030234	enriched	enzyme regulator activity	3/40	40/8460	0.000857069739951	3	0.2082630858489356	TGGT1_203910, TGGT1_221710, TGGT1_237280
9	GO:0098772	enriched	molecular function regulator	3/40	42/8460	0.000989373329449	3	0.2082630858489356	TGGT1_203910, TGGT1_221710, TGGT1_237280
9	GO:0004383	enriched	guanylate cyclase activity	1/40	1/8460	0.00472813238776	1	0.7464539007178139	TGGT1_254370
9	GO:0008792	enriched	arginine decarboxylase activity	1/40	1/8460	0.00472813238776	1	0.7464539007178139	TGGT1_280700
9	GO:0004843	enriched	thiol-dependent ubiquitin-specific protease activity	1/40	4/8460	0.0187821272841	1	1.0	TGGT1_221540
9	GO:0009975	enriched	cyclase activity	1/40	5/8460	0.023423649861	1	1.0	TGGT1_254370
9	GO:0016849	enriched	phosphorus-oxygen lyase activity	1/40	8/8460	0.0372201436492	1	1.0	TGGT1_254370
9	GO:0004012	enriched	phospholipid-translocating ATPase activity	1/40	8/8460	0.0372201436492	1	1.0	TGGT1_254370
9	GO:0005548	enriched	phospholipid transporter activity	1/40	8/8460	0.0372201436492	1	1.0	TGGT1_254370
9	GO:0016829	enriched	lyase activity	2/40	67/8460	0.039732422629	2	1.0	TGGT1_254370, TGGT1_280700
9	GO:0004691	enriched	cAMP-dependent protein kinase activity	1/40	10/8460	0.0463120349851	1	1.0	TGGT1_226030
9	GO:0005319	enriched	lipid transporter activity	1/40	10/8460	0.0463120349851	1	1.0	TGGT1_254370
10	GO:0060089	enriched	molecular transducer activity	2/11	49/8460	0.00174833950758	2	1.0	TGGT1_250850, TGGT1_286470
10	GO:0004712	enriched	protein serine/threonine/tyrosine kinase activity	1/11	5/8460	0.00648582733984	1	1.0	TGGT1_250850
10	GO:0004674	enriched	protein serine/threonine kinase activity	2/11	96/8460	0.0065569152192	2	1.0	TGGT1_250850, TGGT1_286470
10	GO:0004707	enriched	MAP kinase activity	1/11	7/8460	0.00906943285111	1	1.0	TGGT1_250850
10	GO:0004691	enriched	cAMP-dependent protein kinase activity	1/11	10/8460	0.0129333903271	1	1.0	TGGT1_286470
10	GO:0020037	enriched	heme binding	1/11	13/8460	0.01678364584	1	1.0	TGGT1_313580
10	GO:0046906	enriched	tetrapyrrole binding	1/11	13/8460	0.01678364584	1	1.0	TGGT1_313580
10	GO:0004690	enriched	cyclic nucleotide-dependent protein kinase activity	1/11	14/8460	0.0180640270279	1	1.0	TGGT1_286470
10	GO:0004672	enriched	protein kinase activity	2/11	170/8460	0.0195993271227	2	1.0	TGGT1_250850, TGGT1_286470
10	GO:0016773	enriched	phosphotransferase activity, alcohol group as acceptor	2/11	222/8460	0.0322578516921	2	1.0	TGGT1_250850, TGGT1_286470
10	GO:0005488	enriched	binding	6/11	2129/8460	0.0353059468996	6	1.0	TGGT1_240980, TGGT1_250850, TGGT1_286470, TGGT1_298610, TGGT1_313580, TGGT1_320100
10	GO:0016301	enriched	kinase activity	2/11	237/8460	0.0363857953676	2	1.0	TGGT1_250850, TGGT1_286470
10	GO:1901363	enriched	heterocyclic compound binding	4/11	1130/8460	0.0481315848638	4	1.0	TGGT1_250850, TGGT1_286470, TGGT1_313580, TGGT1_320100
10	GO:0097159	enriched	organic cyclic compound binding	4/11	1132/8460	0.0484044032981	4	1.0	TGGT1_250850, TGGT1_286470, TGGT1_313580, TGGT1_320100
