# Supplementary material for: A positive feedback loop mediates crosstalk between calcium, cyclic nucleotide and lipid signalling in calcium-induced Toxoplasma gondii egress
Source: PLoS Pathog. 2022 Oct 20;18(10):e1010901. doi: 10.1371/journal.ppat.1010901 (PMC9624417; doi:10.1371/journal.ppat.1010901)
Supplement: S4 Table — Gene ontology analysis results of protein found to be differentially up-regulated and CDPK3 dependent in A23187 timecourse. (XLSX) [file ppat.1010901.s015.xlsx]

## Sheet: Biological Process
Cluster	# GO	enrichment	name	ratio_in_study	ratio_in_pop	p_uncorrected	study_count	p_fdr_bh	study_items
A	GO:0006106	enriched	fumarate metabolic process	1/19	1/8460	0.00224586288417	1	0.5201418439737687	TGGT1_249390
A	GO:0006103	enriched	2-oxoglutarate metabolic process	1/19	1/8460	0.00224586288417	1	0.5201418439737687	TGGT1_249390
A	GO:0043649	enriched	dicarboxylic acid catabolic process	1/19	1/8460	0.00224586288417	1	0.5201418439737687	TGGT1_249390
A	GO:0006538	enriched	glutamate catabolic process	1/19	1/8460	0.00224586288417	1	0.5201418439737687	TGGT1_249390
A	GO:0019551	enriched	glutamate catabolic process to 2-oxoglutarate	1/19	1/8460	0.00224586288417	1	0.5201418439737687	TGGT1_249390
A	GO:0006536	enriched	glutamate metabolic process	1/19	2/8460	0.00448694677168	1	0.8659807269346331	TGGT1_249390
A	GO:0051186	enriched	cofactor metabolic process	2/19	63/8460	0.00860208201605	2	1.0	TGGT1_240890, TGGT1_249390
A	GO:0009065	enriched	glutamine family amino acid catabolic process	1/19	4/8460	0.0089548159608	1	1.0	TGGT1_249390
A	GO:0043648	enriched	dicarboxylic acid metabolic process	1/19	7/8460	0.0156210168169	1	1.0	TGGT1_249390
A	GO:1901575	enriched	organic substance catabolic process	2/19	97/8460	0.0195993962065	2	1.0	TGGT1_240890, TGGT1_249390
A	GO:1901606	enriched	alpha-amino acid catabolic process	1/19	9/8460	0.0200415266537	1	1.0	TGGT1_249390
A	GO:0009056	enriched	catabolic process	2/19	101/8460	0.0211451450583	2	1.0	TGGT1_240890, TGGT1_249390
A	GO:0009063	enriched	cellular amino acid catabolic process	1/19	11/8460	0.0244432258324	1	1.0	TGGT1_249390
A	GO:0046395	enriched	carboxylic acid catabolic process	1/19	13/8460	0.0288261899704	1	1.0	TGGT1_249390
A	GO:0016054	enriched	organic acid catabolic process	1/19	13/8460	0.0288261899704	1	1.0	TGGT1_249390
A	GO:0009064	enriched	glutamine family amino acid metabolic process	1/19	13/8460	0.0288261899704	1	1.0	TGGT1_249390
A	GO:0044282	enriched	small molecule catabolic process	1/19	14/8460	0.0310106699494	1	1.0	TGGT1_249390
A	GO:0006757	enriched	ATP generation from ADP	1/19	15/8460	0.0331904943958	1	1.0	TGGT1_240890
A	GO:0009135	enriched	purine nucleoside diphosphate metabolic process	1/19	15/8460	0.0331904943958	1	1.0	TGGT1_240890
A	GO:0046031	enriched	ADP metabolic process	1/19	15/8460	0.0331904943958	1	1.0	TGGT1_240890
A	GO:0009185	enriched	ribonucleoside diphosphate metabolic process	1/19	15/8460	0.0331904943958	1	1.0	TGGT1_240890
A	GO:0006096	enriched	glycolytic process	1/19	15/8460	0.0331904943958	1	1.0	TGGT1_240890
A	GO:0009179	enriched	purine ribonucleoside diphosphate metabolic process	1/19	15/8460	0.0331904943958	1	1.0	TGGT1_240890
A	GO:0043436	enriched	oxoacid metabolic process	2/19	130/8460	0.0337828892247	2	1.0	TGGT1_240890, TGGT1_249390
A	GO:0006082	enriched	organic acid metabolic process	2/19	130/8460	0.0337828892247	2	1.0	TGGT1_240890, TGGT1_249390
A	GO:0019752	enriched	carboxylic acid metabolic process	2/19	130/8460	0.0337828892247	2	1.0	TGGT1_240890, TGGT1_249390
A	GO:0016052	enriched	carbohydrate catabolic process	1/19	16/8460	0.0353656726796	1	1.0	TGGT1_240890
A	GO:0006090	enriched	pyruvate metabolic process	1/19	16/8460	0.0353656726796	1	1.0	TGGT1_240890
A	GO:0006913	enriched	nucleocytoplasmic transport	1/19	18/8460	0.0397021281591	1	1.0	TGGT1_248340
A	GO:0051169	enriched	nuclear transport	1/19	18/8460	0.0397021281591	1	1.0	TGGT1_248340
A	GO:0006165	enriched	nucleoside diphosphate phosphorylation	1/19	18/8460	0.0397021281591	1	1.0	TGGT1_240890
A	GO:0046939	enriched	nucleotide phosphorylation	1/19	18/8460	0.0397021281591	1	1.0	TGGT1_240890
A	GO:0009132	enriched	nucleoside diphosphate metabolic process	1/19	20/8460	0.0440201110058	1	1.0	TGGT1_240890
B	GO:1901606	enriched	alpha-amino acid catabolic process	2/31	9/8460	0.00046040842564	2	0.26647739027072886	TGGT1_218810, TGGT1_249390
B	GO:0009063	enriched	cellular amino acid catabolic process	2/31	11/8460	0.000700194537028	2	0.26647739027072886	TGGT1_218810, TGGT1_249390
B	GO:0046395	enriched	carboxylic acid catabolic process	2/31	13/8460	0.000988477282173	2	0.26647739027072886	TGGT1_218810, TGGT1_249390
B	GO:0016054	enriched	organic acid catabolic process	2/31	13/8460	0.000988477282173	2	0.26647739027072886	TGGT1_218810, TGGT1_249390
B	GO:0044282	enriched	small molecule catabolic process	2/31	14/8460	0.00115059322224	2	0.26647739027072886	TGGT1_218810, TGGT1_249390
B	GO:0006106	enriched	fumarate metabolic process	1/31	1/8460	0.00366430260054	1	0.3536052009525397	TGGT1_249390
B	GO:0006103	enriched	2-oxoglutarate metabolic process	1/31	1/8460	0.00366430260054	1	0.3536052009525397	TGGT1_249390
B	GO:0046416	enriched	D-amino acid metabolic process	1/31	1/8460	0.00366430260054	1	0.3536052009525397	TGGT1_218810
B	GO:0043649	enriched	dicarboxylic acid catabolic process	1/31	1/8460	0.00366430260054	1	0.3536052009525397	TGGT1_249390
B	GO:0006538	enriched	glutamate catabolic process	1/31	1/8460	0.00366430260054	1	0.3536052009525397	TGGT1_249390
B	GO:0019551	enriched	glutamate catabolic process to 2-oxoglutarate	1/31	1/8460	0.00366430260054	1	0.3536052009525397	TGGT1_249390
B	GO:0019478	enriched	D-amino acid catabolic process	1/31	1/8460	0.00366430260054	1	0.3536052009525397	TGGT1_218810
B	GO:1901575	enriched	organic substance catabolic process	3/31	97/8460	0.00520477132647	3	0.46362501508057496	TGGT1_218810, TGGT1_226960, TGGT1_249390
B	GO:0009056	enriched	catabolic process	3/31	101/8460	0.00582512342913	3	0.4818209236380037	TGGT1_218810, TGGT1_226960, TGGT1_249390
B	GO:0006536	enriched	glutamate metabolic process	1/31	2/8460	0.00731560968389	1	0.5647650675965431	TGGT1_249390
B	GO:1901605	enriched	alpha-amino acid metabolic process	2/31	38/8460	0.00841581157798	2	0.6090943629562272	TGGT1_218810, TGGT1_249390
B	GO:0043436	enriched	oxoacid metabolic process	3/31	130/8460	0.0116428648352	3	0.7096019725845335	TGGT1_218810, TGGT1_226960, TGGT1_249390
B	GO:0006082	enriched	organic acid metabolic process	3/31	130/8460	0.0116428648352	3	0.7096019725845335	TGGT1_218810, TGGT1_226960, TGGT1_249390
B	GO:0019752	enriched	carboxylic acid metabolic process	3/31	130/8460	0.0116428648352	3	0.7096019725845335	TGGT1_218810, TGGT1_226960, TGGT1_249390
B	GO:0008272	enriched	sulfate transport	1/31	4/8460	0.0145794153837	1	0.7674074097438551	TGGT1_287230
B	GO:0072348	enriched	sulfur compound transport	1/31	4/8460	0.0145794153837	1	0.7674074097438551	TGGT1_287230
B	GO:0009065	enriched	glutamine family amino acid catabolic process	1/31	4/8460	0.0145794153837	1	0.7674074097438551	TGGT1_249390
B	GO:0016192	enriched	vesicle-mediated transport	2/31	59/8460	0.0195305817126	2	0.9833223314450524	TGGT1_221940, TGGT1_318570
B	GO:0051186	enriched	cofactor metabolic process	2/31	63/8460	0.0220922348628	2	1.0	TGGT1_226960, TGGT1_249390
B	GO:1901565	enriched	organonitrogen compound catabolic process	2/31	65/8460	0.0234227631649	2	1.0	TGGT1_218810, TGGT1_249390
B	GO:0043648	enriched	dicarboxylic acid metabolic process	1/31	7/8460	0.0253787667176	1	1.0	TGGT1_249390
B	GO:0015698	enriched	inorganic anion transport	1/31	7/8460	0.0253787667176	1	1.0	TGGT1_287230
B	GO:0006810	enriched	transport	4/31	310/8460	0.0255102945412	4	1.0	TGGT1_221940, TGGT1_280550, TGGT1_287230, TGGT1_318570
B	GO:0051234	enriched	establishment of localization	4/31	311/8460	0.0257771443531	4	1.0	TGGT1_221940, TGGT1_280550, TGGT1_287230, TGGT1_318570
B	GO:0051179	enriched	localization	4/31	320/8460	0.0282558573106	4	1.0	TGGT1_221940, TGGT1_280550, TGGT1_287230, TGGT1_318570
B	GO:0044248	enriched	cellular catabolic process	2/31	75/8460	0.0305518433199	2	1.0	TGGT1_218810, TGGT1_249390
B	GO:0006520	enriched	cellular amino acid metabolic process	2/31	86/8460	0.0392560054917	2	1.0	TGGT1_218810, TGGT1_249390
B	GO:0044281	enriched	small molecule metabolic process	3/31	208/8460	0.0397353823043	3	1.0	TGGT1_218810, TGGT1_226960, TGGT1_249390
B	GO:0009064	enriched	glutamine family amino acid metabolic process	1/31	13/8460	0.046634922142	1	1.0	TGGT1_249390
C	GO:0035556	enriched	intracellular signal transduction	3/67	44/8460	0.00498702809369	3	1.0	TGGT1_248830, TGGT1_270865, TGGT1_277790
C	GO:0032065	enriched	cortical protein anchoring	1/67	1/8460	0.00791962174946	1	1.0	TGGT1_248830
C	GO:0007165	enriched	signal transduction	3/67	71/8460	0.0185025362815	3	1.0	TGGT1_248830, TGGT1_270865, TGGT1_277790
C	GO:0023052	enriched	signaling	3/67	71/8460	0.0185025362815	3	1.0	TGGT1_248830, TGGT1_270865, TGGT1_277790
C	GO:0007154	enriched	cell communication	3/67	73/8460	0.019911326128	3	1.0	TGGT1_248830, TGGT1_270865, TGGT1_277790
C	GO:0046856	enriched	phosphatidylinositol dephosphorylation	1/67	3/8460	0.0235739653575	1	1.0	TGGT1_288800
C	GO:0046839	enriched	phospholipid dephosphorylation	1/67	3/8460	0.0235739653575	1	1.0	TGGT1_288800
C	GO:0042254	enriched	ribosome biogenesis	2/67	33/8460	0.0278609665941	2	1.0	TGGT1_209240, TGGT1_313830
C	GO:0022613	enriched	ribonucleoprotein complex biogenesis	2/67	35/8460	0.0310812071453	2	1.0	TGGT1_209240, TGGT1_313830
C	GO:0009187	enriched	cyclic nucleotide metabolic process	1/67	5/8460	0.0389849236369	1	1.0	TGGT1_270865
C	GO:0009190	enriched	cyclic nucleotide biosynthetic process	1/67	5/8460	0.0389849236369	1	1.0	TGGT1_270865
D	GO:0006810	enriched	transport	10/45	310/8460	3.84822880199e-06	10	0.0019723527859919605	TGGT1_214320, TGGT1_224150, TGGT1_224160, TGGT1_230220, TGGT1_233710, TGGT1_235150, TGGT1_259200B, TGGT1_280610, TGGT1_289680, TGGT1_305180
D	GO:0051234	enriched	establishment of localization	10/45	311/8460	3.96076980803e-06	10	0.0019723527859919605	TGGT1_214320, TGGT1_224150, TGGT1_224160, TGGT1_230220, TGGT1_233710, TGGT1_235150, TGGT1_259200B, TGGT1_280610, TGGT1_289680, TGGT1_305180
D	GO:0051179	enriched	localization	10/45	320/8460	5.1097222435e-06	10	0.0019723527859919605	TGGT1_214320, TGGT1_224150, TGGT1_224160, TGGT1_230220, TGGT1_233710, TGGT1_235150, TGGT1_259200B, TGGT1_280610, TGGT1_289680, TGGT1_305180
D	GO:0046907	enriched	intracellular transport	5/45	91/8460	0.000112171306518	5	0.03186078240012046	TGGT1_224150, TGGT1_224160, TGGT1_230220, TGGT1_280610, TGGT1_289680
D	GO:0051649	enriched	establishment of localization in cell	5/45	95/8460	0.000137568145078	5	0.03186078240012046	TGGT1_224150, TGGT1_224160, TGGT1_230220, TGGT1_280610, TGGT1_289680
D	GO:0051641	enriched	cellular localization	5/45	103/8460	0.000201394138632	5	0.038869068756035526	TGGT1_224150, TGGT1_224160, TGGT1_230220, TGGT1_280610, TGGT1_289680
D	GO:0055085	enriched	transmembrane transport	5/45	117/8460	0.000364759932615	5	0.06034171456696118	TGGT1_214320, TGGT1_233710, TGGT1_235150, TGGT1_259200B, TGGT1_305180
D	GO:0006886	enriched	intracellular protein transport	4/45	76/8460	0.000677950100963	4	0.09813327711438148	TGGT1_224160, TGGT1_230220, TGGT1_280610, TGGT1_289680
D	GO:0070727	enriched	cellular macromolecule localization	4/45	82/8460	0.000903048206606	4	0.10457298232500832	TGGT1_224160, TGGT1_230220, TGGT1_280610, TGGT1_289680
D	GO:0034613	enriched	cellular protein localization	4/45	82/8460	0.000903048206606	4	0.10457298232500832	TGGT1_224160, TGGT1_230220, TGGT1_280610, TGGT1_289680
D	GO:0015833	enriched	peptide transport	4/45	91/8460	0.00133275622131	4	0.10715094045285584	TGGT1_224160, TGGT1_230220, TGGT1_280610, TGGT1_289680
D	GO:0042886	enriched	amide transport	4/45	91/8460	0.00133275622131	4	0.10715094045285584	TGGT1_224160, TGGT1_230220, TGGT1_280610, TGGT1_289680
D	GO:0015031	enriched	protein transport	4/45	91/8460	0.00133275622131	4	0.10715094045285584	TGGT1_224160, TGGT1_230220, TGGT1_280610, TGGT1_289680
D	GO:0045184	enriched	establishment of protein localization	4/45	92/8460	0.00138796554991	4	0.10715094045285584	TGGT1_224160, TGGT1_230220, TGGT1_280610, TGGT1_289680
D	GO:0071705	enriched	nitrogen compound transport	4/45	92/8460	0.00138796554991	4	0.10715094045285584	TGGT1_224160, TGGT1_230220, TGGT1_280610, TGGT1_289680
D	GO:0008104	enriched	protein localization	4/45	99/8460	0.00182005610173	4	0.13172656036273866	TGGT1_224160, TGGT1_230220, TGGT1_280610, TGGT1_289680
D	GO:0071702	enriched	organic substance transport	4/45	103/8460	0.00210492137201	4	0.14029098642022206	TGGT1_224160, TGGT1_230220, TGGT1_280610, TGGT1_289680
D	GO:0033036	enriched	macromolecule localization	4/45	104/8460	0.00218068890809	4	0.14029098642022206	TGGT1_224160, TGGT1_230220, TGGT1_280610, TGGT1_289680
D	GO:0016192	enriched	vesicle-mediated transport	3/45	59/8460	0.00371385359458	3	0.22634960329052492	TGGT1_224150, TGGT1_224160, TGGT1_230220
D	GO:0071897	enriched	DNA biosynthetic process	1/45	1/8460	0.00531914893626	1	0.30797872340921595	TGGT1_208580
D	GO:0051716	enriched	cellular response to stimulus	4/45	137/8460	0.00586530229204	4	0.3144887194384226	TGGT1_202460, TGGT1_202540, TGGT1_208580, TGGT1_289680
D	GO:0007165	enriched	signal transduction	3/45	71/8460	0.00624632171596	3	0.3144887194384226	TGGT1_202460, TGGT1_202540, TGGT1_289680
D	GO:0023052	enriched	signaling	3/45	71/8460	0.00624632171596	3	0.3144887194384226	TGGT1_202460, TGGT1_202540, TGGT1_289680
D	GO:0007154	enriched	cell communication	3/45	73/8460	0.00674726918281	3	0.3255557380707099	TGGT1_202460, TGGT1_202540, TGGT1_289680
D	GO:0050896	enriched	response to stimulus	4/45	171/8460	0.0126045715451	4	0.5838437539695277	TGGT1_202460, TGGT1_202540, TGGT1_208580, TGGT1_289680
D	GO:0006811	enriched	ion transport	3/45	99/8460	0.0154630121775	3	0.6565274319112194	TGGT1_233710, TGGT1_259200B, TGGT1_305180
D	GO:0007205	enriched	protein kinase C-activating G protein-coupled receptor signaling pathway	1/45	3/8460	0.0158745838459	1	0.6565274319112194	TGGT1_202460
D	GO:0006891	enriched	intra-Golgi vesicle-mediated transport	1/45	3/8460	0.0158745838459	1	0.6565274319112194	TGGT1_224150
D	GO:0016482	enriched	cytosolic transport	2/45	38/8460	0.0172253777736	2	0.687827153857217	TGGT1_280610, TGGT1_289680
D	GO:0008272	enriched	sulfate transport	1/45	4/8460	0.0211111504445	1	0.7886036198298917	TGGT1_233710
D	GO:0072348	enriched	sulfur compound transport	1/45	4/8460	0.0211111504445	1	0.7886036198298917	TGGT1_233710
D	GO:0072599	enriched	establishment of protein localization to endoplasmic reticulum	1/45	6/8460	0.0315026782747	1	1.0	TGGT1_280610
D	GO:0006613	enriched	cotranslational protein targeting to membrane	1/45	6/8460	0.0315026782747	1	1.0	TGGT1_280610
D	GO:0006612	enriched	protein targeting to membrane	1/45	6/8460	0.0315026782747	1	1.0	TGGT1_280610
D	GO:0006614	enriched	SRP-dependent cotranslational protein targeting to membrane	1/45	6/8460	0.0315026782747	1	1.0	TGGT1_280610
D	GO:0045047	enriched	protein targeting to ER	1/45	6/8460	0.0315026782747	1	1.0	TGGT1_280610
D	GO:0007186	enriched	G protein-coupled receptor signaling pathway	1/45	7/8460	0.0366579159705	1	1.0	TGGT1_202460
D	GO:0015698	enriched	inorganic anion transport	1/45	7/8460	0.0366579159705	1	1.0	TGGT1_233710
E	GO:0015914	enriched	phospholipid transport	1/44	3/8460	0.0155236535893	1	1.0	TGGT1_216380
E	GO:0046856	enriched	phosphatidylinositol dephosphorylation	1/44	3/8460	0.0155236535893	1	1.0	TGGT1_293190
E	GO:0046839	enriched	phospholipid dephosphorylation	1/44	3/8460	0.0155236535893	1	1.0	TGGT1_293190
E	GO:0009452	enriched	7-methylguanosine RNA capping	1/44	4/8460	0.0206456778576	1	1.0	TGGT1_254950
E	GO:0036260	enriched	RNA capping	1/44	4/8460	0.0206456778576	1	1.0	TGGT1_254950
E	GO:0015748	enriched	organophosphate ester transport	1/44	4/8460	0.0206456778576	1	1.0	TGGT1_216380
E	GO:0015711	enriched	organic anion transport	1/44	5/8460	0.0257416558816	1	1.0	TGGT1_216380
E	GO:0010876	enriched	lipid localization	1/44	5/8460	0.0257416558816	1	1.0	TGGT1_216380
E	GO:0006869	enriched	lipid transport	1/44	5/8460	0.0257416558816	1	1.0	TGGT1_216380
E	GO:0000375	enriched	RNA splicing, via transesterification reactions	1/44	6/8460	0.030811717046	1	1.0	TGGT1_233190
E	GO:0000377	enriched	RNA splicing, via transesterification reactions with bulged adenosine as nucleophile	1/44	6/8460	0.030811717046	1	1.0	TGGT1_233190
E	GO:0001510	enriched	RNA methylation	1/44	6/8460	0.030811717046	1	1.0	TGGT1_254950
E	GO:0000398	enriched	mRNA splicing, via spliceosome	1/44	6/8460	0.030811717046	1	1.0	TGGT1_233190
E	GO:0030258	enriched	lipid modification	1/44	8/8460	0.0408746031942	1	1.0	TGGT1_293190
F	GO:0032324	enriched	molybdopterin cofactor biosynthetic process	1/30	4/8460	0.0141116154386	1	1.0	TGGT1_293480
F	GO:0043545	enriched	molybdopterin cofactor metabolic process	1/30	4/8460	0.0141116154386	1	1.0	TGGT1_293480
F	GO:0019720	enriched	Mo-molybdopterin cofactor metabolic process	1/30	4/8460	0.0141116154386	1	1.0	TGGT1_293480
F	GO:0032012	enriched	regulation of ARF protein signal transduction	1/30	4/8460	0.0141116154386	1	1.0	TGGT1_312300
F	GO:0046578	enriched	regulation of Ras protein signal transduction	1/30	4/8460	0.0141116154386	1	1.0	TGGT1_312300
F	GO:0051056	enriched	regulation of small GTPase mediated signal transduction	1/30	4/8460	0.0141116154386	1	1.0	TGGT1_312300
F	GO:0051189	enriched	prosthetic group metabolic process	1/30	4/8460	0.0141116154386	1	1.0	TGGT1_293480
F	GO:0006777	enriched	Mo-molybdopterin cofactor biosynthetic process	1/30	4/8460	0.0141116154386	1	1.0	TGGT1_293480
F	GO:1902531	enriched	regulation of intracellular signal transduction	1/30	4/8460	0.0141116154386	1	1.0	TGGT1_312300
F	GO:0009187	enriched	cyclic nucleotide metabolic process	1/30	5/8460	0.017609327304	1	1.0	TGGT1_254370
F	GO:0009190	enriched	cyclic nucleotide biosynthetic process	1/30	5/8460	0.017609327304	1	1.0	TGGT1_254370
F	GO:0048583	enriched	regulation of response to stimulus	1/30	6/8460	0.0210950422871	1	1.0	TGGT1_312300
F	GO:0009966	enriched	regulation of signal transduction	1/30	6/8460	0.0210950422871	1	1.0	TGGT1_312300
F	GO:0023051	enriched	regulation of signaling	1/30	6/8460	0.0210950422871	1	1.0	TGGT1_312300
F	GO:0010646	enriched	regulation of cell communication	1/30	6/8460	0.0210950422871	1	1.0	TGGT1_312300
F	GO:0090407	enriched	organophosphate biosynthetic process	2/30	64/8460	0.0213884015989	2	1.0	TGGT1_254370, TGGT1_293480
F	GO:0050794	enriched	regulation of cellular process	3/30	213/8460	0.0387843938318	3	1.0	TGGT1_205650, TGGT1_254370, TGGT1_312300
G	GO:0006810	enriched	transport	11/93	310/8460	0.000558700943315	11	0.28102264632813617	TGGT1_214320, TGGT1_228200, TGGT1_233130, TGGT1_234410, TGGT1_243960, TGGT1_257530, TGGT1_278660, TGGT1_290720, TGGT1_290950, TGGT1_312622, TGGT1_318150
G	GO:0051234	enriched	establishment of localization	11/93	311/8460	0.000573987929362	11	0.28102264632813617	TGGT1_214320, TGGT1_228200, TGGT1_233130, TGGT1_234410, TGGT1_243960, TGGT1_257530, TGGT1_278660, TGGT1_290720, TGGT1_290950, TGGT1_312622, TGGT1_318150
G	GO:0051179	enriched	localization	11/93	320/8460	0.000728037943855	11	0.28102264632813617	TGGT1_214320, TGGT1_228200, TGGT1_233130, TGGT1_234410, TGGT1_243960, TGGT1_257530, TGGT1_278660, TGGT1_290720, TGGT1_290950, TGGT1_312622, TGGT1_318150
G	GO:0055085	enriched	transmembrane transport	6/93	117/8460	0.00176344689017	6	0.5105178747029121	TGGT1_214320, TGGT1_228200, TGGT1_234410, TGGT1_257530, TGGT1_290720, TGGT1_318150
G	GO:0006421	enriched	asparaginyl-tRNA aminoacylation	1/93	1/8460	0.0109929078015	1	1.0	TGGT1_270510
G	GO:0006812	enriched	cation transport	4/93	81/8460	0.0119586327646	4	1.0	TGGT1_228200, TGGT1_278660, TGGT1_290720, TGGT1_312622
G	GO:0006811	enriched	ion transport	4/93	99/8460	0.0233259701759	4	1.0	TGGT1_228200, TGGT1_278660, TGGT1_290720, TGGT1_312622
G	GO:1902600	enriched	proton transmembrane transport	2/93	24/8460	0.0282039898913	2	1.0	TGGT1_228200, TGGT1_290720
G	GO:0007205	enriched	protein kinase C-activating G protein-coupled receptor signaling pathway	1/93	3/8460	0.0326213334735	1	1.0	TGGT1_202460
G	GO:0098655	enriched	cation transmembrane transport	2/93	27/8460	0.0351164008375	2	1.0	TGGT1_228200, TGGT1_290720
G	GO:0098662	enriched	inorganic cation transmembrane transport	2/93	27/8460	0.0351164008375	2	1.0	TGGT1_228200, TGGT1_290720
G	GO:0098660	enriched	inorganic ion transmembrane transport	2/93	27/8460	0.0351164008375	2	1.0	TGGT1_228200, TGGT1_290720
G	GO:0050896	enriched	response to stimulus	5/93	171/8460	0.0398289845869	5	1.0	TGGT1_202460, TGGT1_202540, TGGT1_241880, TGGT1_254870, TGGT1_305920
G	GO:0034220	enriched	ion transmembrane transport	2/93	29/8460	0.0400506811238	2	1.0	TGGT1_228200, TGGT1_290720
G	GO:0007165	enriched	signal transduction	3/93	71/8460	0.043001262712	3	1.0	TGGT1_202460, TGGT1_202540, TGGT1_241880
G	GO:0023052	enriched	signaling	3/93	71/8460	0.043001262712	3	1.0	TGGT1_202460, TGGT1_202540, TGGT1_241880
G	GO:0015672	enriched	monovalent inorganic cation transport	2/93	31/8460	0.0452302064201	2	1.0	TGGT1_228200, TGGT1_290720
G	GO:0007154	enriched	cell communication	3/93	73/8460	0.0460744349681	3	1.0	TGGT1_202460, TGGT1_202540, TGGT1_241880
H	GO:0097659	enriched	nucleic acid-templated transcription	3/59	47/8460	0.00420223927227	3	1.0	TGGT1_227560, TGGT1_258210, TGGT1_309170
H	GO:0006351	enriched	transcription, DNA-templated	3/59	47/8460	0.00420223927227	3	1.0	TGGT1_227560, TGGT1_258210, TGGT1_309170
H	GO:0032774	enriched	RNA biosynthetic process	3/59	50/8460	0.00500502547589	3	1.0	TGGT1_227560, TGGT1_258210, TGGT1_309170
H	GO:0006564	enriched	L-serine biosynthetic process	1/59	1/8460	0.00697399527187	1	1.0	TGGT1_239820
H	GO:0006816	enriched	calcium ion transport	1/59	1/8460	0.00697399527187	1	1.0	TGGT1_207910
H	GO:0006563	enriched	L-serine metabolic process	1/59	2/8460	0.0139001726306	1	1.0	TGGT1_239820
H	GO:0015914	enriched	phospholipid transport	1/59	3/8460	0.0207788543303	1	1.0	TGGT1_224190
H	GO:0009070	enriched	serine family amino acid biosynthetic process	1/59	3/8460	0.0207788543303	1	1.0	TGGT1_239820
H	GO:0034654	enriched	nucleobase-containing compound biosynthetic process	3/59	94/8460	0.0276016271349	3	1.0	TGGT1_227560, TGGT1_258210, TGGT1_309170
H	GO:0015748	enriched	organophosphate ester transport	1/59	4/8460	0.02761036049	1	1.0	TGGT1_224190
H	GO:0015711	enriched	organic anion transport	1/59	5/8460	0.0343950091095	1	1.0	TGGT1_224190
H	GO:0010876	enriched	lipid localization	1/59	5/8460	0.0343950091095	1	1.0	TGGT1_224190
H	GO:0006869	enriched	lipid transport	1/59	5/8460	0.0343950091095	1	1.0	TGGT1_224190
H	GO:0006367	enriched	transcription initiation from RNA polymerase II promoter	1/59	6/8460	0.0411331160837	1	1.0	TGGT1_309170
H	GO:0006366	enriched	transcription by RNA polymerase II	1/59	6/8460	0.0411331160837	1	1.0	TGGT1_309170
H	GO:0051156	enriched	glucose 6-phosphate metabolic process	1/59	7/8460	0.0478249952123	1	1.0	TGGT1_239820
H	GO:0006740	enriched	NADPH regeneration	1/59	7/8460	0.0478249952123	1	1.0	TGGT1_239820
H	GO:0006098	enriched	pentose-phosphate shunt	1/59	7/8460	0.0478249952123	1	1.0	TGGT1_239820
I	GO:0030259	enriched	lipid glycosylation	1/18	1/8460	0.00212765957448	1	0.8177175348246711	TGGT1_268340
I	GO:0032012	enriched	regulation of ARF protein signal transduction	1/18	4/8460	0.00848501497296	1	0.8177175348246711	TGGT1_228660
I	GO:0046578	enriched	regulation of Ras protein signal transduction	1/18	4/8460	0.00848501497296	1	0.8177175348246711	TGGT1_228660
I	GO:0051056	enriched	regulation of small GTPase mediated signal transduction	1/18	4/8460	0.00848501497296	1	0.8177175348246711	TGGT1_228660
I	GO:1902531	enriched	regulation of intracellular signal transduction	1/18	4/8460	0.00848501497296	1	0.8177175348246711	TGGT1_228660
I	GO:0050794	enriched	regulation of cellular process	3/18	213/8460	0.00971181419801	3	0.8177175348246711	TGGT1_217700, TGGT1_228660, TGGT1_233120
I	GO:0048583	enriched	regulation of response to stimulus	1/18	6/8460	0.0127019798436	1	0.8177175348246711	TGGT1_228660
I	GO:0009966	enriched	regulation of signal transduction	1/18	6/8460	0.0127019798436	1	0.8177175348246711	TGGT1_228660
I	GO:0023051	enriched	regulation of signaling	1/18	6/8460	0.0127019798436	1	0.8177175348246711	TGGT1_228660
I	GO:0010646	enriched	regulation of cell communication	1/18	6/8460	0.0127019798436	1	0.8177175348246711	TGGT1_228660
I	GO:0006355	enriched	regulation of transcription, DNA-templated	2/18	84/8460	0.0134446614045	2	0.8177175348246711	TGGT1_217700, TGGT1_233120
I	GO:1903506	enriched	regulation of nucleic acid-templated transcription	2/18	84/8460	0.0134446614045	2	0.8177175348246711	TGGT1_217700, TGGT1_233120
I	GO:2001141	enriched	regulation of RNA biosynthetic process	2/18	84/8460	0.0134446614045	2	0.8177175348246711	TGGT1_217700, TGGT1_233120
I	GO:0051252	enriched	regulation of RNA metabolic process	2/18	84/8460	0.0134446614045	2	0.8177175348246711	TGGT1_217700, TGGT1_233120
I	GO:0050789	enriched	regulation of biological process	3/18	242/8460	0.0137271773637	3	0.8177175348246711	TGGT1_217700, TGGT1_228660, TGGT1_233120
I	GO:0019219	enriched	regulation of nucleobase-containing compound metabolic process	2/18	86/8460	0.0140611346848	2	0.8177175348246711	TGGT1_217700, TGGT1_233120
I	GO:0070085	enriched	glycosylation	1/18	7/8460	0.0148041047978	1	0.8177175348246711	TGGT1_268340
I	GO:2000112	enriched	regulation of cellular macromolecule biosynthetic process	2/18	91/8460	0.0156553896672	2	0.8177175348246711	TGGT1_217700, TGGT1_233120
I	GO:0009889	enriched	regulation of biosynthetic process	2/18	91/8460	0.0156553896672	2	0.8177175348246711	TGGT1_217700, TGGT1_233120
I	GO:0031326	enriched	regulation of cellular biosynthetic process	2/18	91/8460	0.0156553896672	2	0.8177175348246711	TGGT1_217700, TGGT1_233120
I	GO:0010556	enriched	regulation of macromolecule biosynthetic process	2/18	91/8460	0.0156553896672	2	0.8177175348246711	TGGT1_217700, TGGT1_233120
I	GO:0030258	enriched	lipid modification	1/18	8/8460	0.0169020021258	1	0.8177175348246711	TGGT1_268340
I	GO:0010468	enriched	regulation of gene expression	2/18	95/8460	0.0169845401235	2	0.8177175348246711	TGGT1_217700, TGGT1_233120
I	GO:0031323	enriched	regulation of cellular metabolic process	2/18	99/8460	0.0183605902339	2	0.8177175348246711	TGGT1_217700, TGGT1_233120
I	GO:0065007	enriched	biological regulation	3/18	272/8460	0.0187542732022	3	0.8177175348246711	TGGT1_217700, TGGT1_228660, TGGT1_233120
I	GO:0051171	enriched	regulation of nitrogen compound metabolic process	2/18	101/8460	0.0190659528845	2	0.8177175348246711	TGGT1_217700, TGGT1_233120
I	GO:0080090	enriched	regulation of primary metabolic process	2/18	101/8460	0.0190659528845	2	0.8177175348246711	TGGT1_217700, TGGT1_233120
I	GO:0060255	enriched	regulation of macromolecule metabolic process	2/18	107/8460	0.0212502056076	2	0.8788477890589342	TGGT1_217700, TGGT1_233120
I	GO:0019222	enriched	regulation of metabolic process	2/18	128/8460	0.0296672116469	2	1.0	TGGT1_217700, TGGT1_233120
J	GO:1901575	enriched	organic substance catabolic process	2/16	97/8460	0.0140634749414	2	1.0	TGGT1_281400, TGGT1_289330
J	GO:0009056	enriched	catabolic process	2/16	101/8460	0.0151866798236	2	1.0	TGGT1_281400, TGGT1_289330
J	GO:0006757	enriched	ATP generation from ADP	1/16	15/8460	0.0280191718948	1	1.0	TGGT1_281400
J	GO:0009135	enriched	purine nucleoside diphosphate metabolic process	1/16	15/8460	0.0280191718948	1	1.0	TGGT1_281400
J	GO:0046031	enriched	ADP metabolic process	1/16	15/8460	0.0280191718948	1	1.0	TGGT1_281400
J	GO:0009185	enriched	ribonucleoside diphosphate metabolic process	1/16	15/8460	0.0280191718948	1	1.0	TGGT1_281400
J	GO:0006096	enriched	glycolytic process	1/16	15/8460	0.0280191718948	1	1.0	TGGT1_281400
J	GO:0009179	enriched	purine ribonucleoside diphosphate metabolic process	1/16	15/8460	0.0280191718948	1	1.0	TGGT1_281400
J	GO:0016052	enriched	carbohydrate catabolic process	1/16	16/8460	0.0298606986273	1	1.0	TGGT1_281400
J	GO:0006090	enriched	pyruvate metabolic process	1/16	16/8460	0.0298606986273	1	1.0	TGGT1_281400
J	GO:0006165	enriched	nucleoside diphosphate phosphorylation	1/16	18/8460	0.0335339435996	1	1.0	TGGT1_281400
J	GO:0046939	enriched	nucleotide phosphorylation	1/16	18/8460	0.0335339435996	1	1.0	TGGT1_281400
J	GO:0009132	enriched	nucleoside diphosphate metabolic process	1/16	20/8460	0.0371941467042	1	1.0	TGGT1_281400
J	GO:0019362	enriched	pyridine nucleotide metabolic process	1/16	24/8460	0.0444756000938	1	1.0	TGGT1_281400
J	GO:0046496	enriched	nicotinamide nucleotide metabolic process	1/16	24/8460	0.0444756000938	1	1.0	TGGT1_281400
J	GO:0006733	enriched	oxidoreduction coenzyme metabolic process	1/16	26/8460	0.0480969364357	1	1.0	TGGT1_281400
J	GO:0072524	enriched	pyridine-containing compound metabolic process	1/16	26/8460	0.0480969364357	1	1.0	TGGT1_281400

## Sheet: Cellular Component
Cluster	# GO	enrichment	name	ratio_in_study	ratio_in_pop	p_uncorrected	study_count	p_fdr_bh	study_items
A	GO:0005945	enriched	6-phosphofructokinase complex	1/19	3/8460	0.00672326126826	1	1.0	TGGT1_240890
A	GO:0005852	enriched	eukaryotic translation initiation factor 3 complex	1/19	6/8460	0.0134036841932	1	1.0	TGGT1_226980
A	GO:0005829	enriched	cytosol	1/19	7/8460	0.0156210168169	1	1.0	TGGT1_240890
A	GO:0044445	enriched	cytosolic part	1/19	8/8460	0.0178336278051	1	1.0	TGGT1_240890
A	GO:0005737	enriched	cytoplasm	4/19	488/8460	0.0212110213233	4	1.0	TGGT1_226980, TGGT1_240890, TGGT1_248340, TGGT1_321620
A	GO:0061695	enriched	transferase complex, transferring phosphorus-containing groups	1/19	13/8460	0.0288261899704	1	1.0	TGGT1_240890
A	GO:0044444	enriched	cytoplasmic part	3/19	320/8460	0.0331470948023	3	1.0	TGGT1_226980, TGGT1_240890, TGGT1_321620
B	GO:0005945	enriched	6-phosphofructokinase complex	1/31	3/8460	0.0109539658085	1	1.0	TGGT1_226960
B	GO:0005829	enriched	cytosol	1/31	7/8460	0.0253787667176	1	1.0	TGGT1_226960
B	GO:0044445	enriched	cytosolic part	1/31	8/8460	0.0289530312663	1	1.0	TGGT1_226960
B	GO:0061695	enriched	transferase complex, transferring phosphorus-containing groups	1/31	13/8460	0.046634922142	1	1.0	TGGT1_226960
C	GO:0009360	enriched	DNA polymerase III complex	1/67	1/8460	0.00791962174946	1	0.4395390070948453	TGGT1_235170
C	GO:0005657	enriched	replication fork	1/67	1/8460	0.00791962174946	1	0.4395390070948453	TGGT1_235170
C	GO:0005938	enriched	cell cortex	1/67	1/8460	0.00791962174946	1	0.4395390070948453	TGGT1_248830
C	GO:0042575	enriched	DNA polymerase complex	1/67	1/8460	0.00791962174946	1	0.4395390070948453	TGGT1_235170
C	GO:0099568	enriched	cytoplasmic region	1/67	1/8460	0.00791962174946	1	0.4395390070948453	TGGT1_248830
C	GO:0005663	enriched	DNA replication factor C complex	1/67	1/8460	0.00791962174946	1	0.4395390070948453	TGGT1_235170
C	GO:0005956	enriched	protein kinase CK2 complex	1/67	2/8460	0.0157774519115	1	0.7505559266485687	TGGT1_272400
C	GO:0020039	enriched	pellicle	2/67	38/8460	0.0361721248773	2	1.0	TGGT1_206690, TGGT1_231640
C	GO:0070258	enriched	inner membrane pellicle complex	2/67	38/8460	0.0361721248773	2	1.0	TGGT1_206690, TGGT1_231640
D	GO:0044425	enriched	membrane part	9/45	260/8460	7.15768299929e-06	9	0.0023835084387639916	TGGT1_214320, TGGT1_224160, TGGT1_227350, TGGT1_233710, TGGT1_235150, TGGT1_259200B, TGGT1_269750, TGGT1_280610, TGGT1_305180
D	GO:0016021	enriched	integral component of membrane	7/45	197/8460	7.15136084654e-05	7	0.009012963892512516	TGGT1_214320, TGGT1_227350, TGGT1_233710, TGGT1_235150, TGGT1_259200B, TGGT1_269750, TGGT1_305180
D	GO:0031224	enriched	intrinsic component of membrane	7/45	201/8460	8.11978729055e-05	7	0.009012963892512516	TGGT1_214320, TGGT1_227350, TGGT1_233710, TGGT1_235150, TGGT1_259200B, TGGT1_269750, TGGT1_305180
D	GO:0016020	enriched	membrane	10/45	542/8460	0.000443972628735	10	0.03696072134221224	TGGT1_214320, TGGT1_224160, TGGT1_227350, TGGT1_233710, TGGT1_235150, TGGT1_259200B, TGGT1_269750, TGGT1_280610, TGGT1_289680, TGGT1_305180
D	GO:0005575	enriched	cellular_component	15/45	1372/8460	0.00394260744724	15	0.22140957447165138	TGGT1_214320, TGGT1_224150, TGGT1_224160, TGGT1_227350, TGGT1_233710, TGGT1_235150, TGGT1_259200B, TGGT1_269750, TGGT1_271970, TGGT1_280610, TGGT1_289680, TGGT1_305180, TGGT1_305860, TGGT1_313830, TGGT1_314780
D	GO:0005785	enriched	signal recognition particle receptor complex	1/45	1/8460	0.00531914893626	1	0.22140957447165138	TGGT1_280610
D	GO:0005791	enriched	rough endoplasmic reticulum	1/45	1/8460	0.00531914893626	1	0.22140957447165138	TGGT1_280610
D	GO:0030867	enriched	rough endoplasmic reticulum membrane	1/45	1/8460	0.00531914893626	1	0.22140957447165138	TGGT1_280610
D	GO:0099023	enriched	tethering complex	1/45	2/8460	0.0106106299975	1	0.35333397891749513	TGGT1_224150
D	GO:0017119	enriched	Golgi transport complex	1/45	2/8460	0.0106106299975	1	0.35333397891749513	TGGT1_224150
D	GO:0071944	enriched	cell periphery	2/45	41/8460	0.0198911746848	2	0.5519800975044775	TGGT1_214320, TGGT1_259200B
D	GO:0005886	enriched	plasma membrane	2/45	41/8460	0.0198911746848	2	0.5519800975044775	TGGT1_214320, TGGT1_259200B
D	GO:0044464	enriched	cell part	10/45	940/8460	0.0283217052546	10	0.6736519892701401	TGGT1_214320, TGGT1_224150, TGGT1_224160, TGGT1_259200B, TGGT1_271970, TGGT1_280610, TGGT1_289680, TGGT1_305860, TGGT1_313830, TGGT1_314780
D	GO:0005623	enriched	cell	10/45	940/8460	0.0283217052546	10	0.6736519892701401	TGGT1_214320, TGGT1_224150, TGGT1_224160, TGGT1_259200B, TGGT1_271970, TGGT1_280610, TGGT1_289680, TGGT1_305860, TGGT1_313830, TGGT1_314780
D	GO:0030131	enriched	clathrin adaptor complex	1/45	9/8460	0.0468880249399	1	0.9773816052225712	TGGT1_224160
D	GO:0098796	enriched	membrane protein complex	2/45	67/8460	0.0491799487959	2	0.9773816052225712	TGGT1_224160, TGGT1_280610
E	GO:0005681	enriched	spliceosomal complex	1/44	6/8460	0.030811717046	1	1.0	TGGT1_233190
F	GO:0016459	enriched	myosin complex	1/30	11/8460	0.0383450502221	1	1.0	TGGT1_291020
G	GO:0016459	enriched	myosin complex	2/93	11/8460	0.00616452962509	2	0.48662710397277725	TGGT1_230980, TGGT1_314780
G	GO:0033176	enriched	proton-transporting V-type ATPase complex	2/93	11/8460	0.00616452962509	2	0.48662710397277725	TGGT1_228200, TGGT1_290720
G	GO:0044425	enriched	membrane part	8/93	260/8460	0.00764617511185	8	0.48662710397277725	TGGT1_214320, TGGT1_228200, TGGT1_233130, TGGT1_257530, TGGT1_278660, TGGT1_290720, TGGT1_290950, TGGT1_318150
G	GO:0015629	enriched	actin cytoskeleton	2/93	15/8460	0.0114374657364	2	0.48662710397277725	TGGT1_230980, TGGT1_314780
G	GO:0098805	enriched	whole membrane	2/93	17/8460	0.0146048374893	2	0.48662710397277725	TGGT1_228200, TGGT1_290950
G	GO:0030125	enriched	clathrin vesicle coat	1/93	2/8460	0.0218662568462	1	0.48662710397277725	TGGT1_290950
G	GO:0098589	enriched	membrane region	1/93	2/8460	0.0218662568462	1	0.48662710397277725	TGGT1_290950
G	GO:0030140	enriched	trans-Golgi network transport vesicle	1/93	2/8460	0.0218662568462	1	0.48662710397277725	TGGT1_290950
G	GO:0005905	enriched	clathrin-coated pit	1/93	2/8460	0.0218662568462	1	0.48662710397277725	TGGT1_290950
G	GO:0012510	enriched	trans-Golgi network transport vesicle membrane	1/93	2/8460	0.0218662568462	1	0.48662710397277725	TGGT1_290950
G	GO:0030665	enriched	clathrin-coated vesicle membrane	1/93	2/8460	0.0218662568462	1	0.48662710397277725	TGGT1_290950
G	GO:0030130	enriched	clathrin coat of trans-Golgi network vesicle	1/93	2/8460	0.0218662568462	1	0.48662710397277725	TGGT1_290950
G	GO:0030132	enriched	clathrin coat of coated pit	1/93	2/8460	0.0218662568462	1	0.48662710397277725	TGGT1_290950
G	GO:0030136	enriched	clathrin-coated vesicle	1/93	2/8460	0.0218662568462	1	0.48662710397277725	TGGT1_290950
G	GO:0016469	enriched	proton-transporting two-sector ATPase complex	2/93	21/8460	0.0219201398186	2	0.48662710397277725	TGGT1_228200, TGGT1_290720
G	GO:0098796	enriched	membrane protein complex	3/93	67/8460	0.0371782172558	3	0.6712316465368784	TGGT1_228200, TGGT1_290720, TGGT1_290950
G	GO:0005774	enriched	vacuolar membrane	1/93	4/8460	0.0432594103311	1	0.6712316465368784	TGGT1_228200
G	GO:0016471	enriched	vacuolar proton-transporting V-type ATPase complex	1/93	4/8460	0.0432594103311	1	0.6712316465368784	TGGT1_228200
G	GO:0033179	enriched	proton-transporting V-type ATPase, V0 domain	1/93	4/8460	0.0432594103311	1	0.6712316465368784	TGGT1_290720
G	GO:0044437	enriched	vacuolar part	1/93	4/8460	0.0432594103311	1	0.6712316465368784	TGGT1_228200
H	GO:0005669	enriched	transcription factor TFIID complex	1/59	2/8460	0.0139001726306	1	1.0	TGGT1_309170
H	GO:1990234	enriched	transferase complex	2/59	31/8460	0.0195305817124	2	1.0	TGGT1_267520, TGGT1_309170
H	GO:0005680	enriched	anaphase-promoting complex	1/59	5/8460	0.0343950091095	1	1.0	TGGT1_267520
H	GO:0016591	enriched	RNA polymerase II, holoenzyme	1/59	5/8460	0.0343950091095	1	1.0	TGGT1_309170
H	GO:0000152	enriched	nuclear ubiquitin ligase complex	1/59	5/8460	0.0343950091095	1	1.0	TGGT1_267520
H	GO:0044428	enriched	nuclear part	2/59	42/8460	0.0344438260523	2	1.0	TGGT1_267520, TGGT1_309170
H	GO:0055029	enriched	nuclear DNA-directed RNA polymerase complex	1/59	7/8460	0.0478249952123	1	1.0	TGGT1_309170
H	GO:0030880	enriched	RNA polymerase complex	1/59	7/8460	0.0478249952123	1	1.0	TGGT1_309170
H	GO:0000428	enriched	DNA-directed RNA polymerase complex	1/59	7/8460	0.0478249952123	1	1.0	TGGT1_309170
J	GO:0005945	enriched	6-phosphofructokinase complex	1/16	3/8460	0.00566370337111	1	1.0	TGGT1_281400
J	GO:0005829	enriched	cytosol	1/16	7/8460	0.0131685373597	1	1.0	TGGT1_281400
J	GO:0044445	enriched	cytosolic part	1/16	8/8460	0.0150364308179	1	1.0	TGGT1_281400
J	GO:0061695	enriched	transferase complex, transferring phosphorus-containing groups	1/16	13/8460	0.0243262827771	1	1.0	TGGT1_281400

## Sheet: Molecular Function
Cluster	# GO	enrichment	name	ratio_in_study	ratio_in_pop	p_uncorrected	study_count	p_fdr_bh	study_items
A	GO:0004352	enriched	glutamate dehydrogenase (NAD+) activity	1/19	1/8460	0.00224586288417	1	1.0	TGGT1_249390
A	GO:0016639	enriched	oxidoreductase activity, acting on the CH-NH2 group of donors, NAD or NADP as acceptor	1/19	2/8460	0.00448694677168	1	1.0	TGGT1_249390
A	GO:0004353	enriched	glutamate dehydrogenase [NAD(P)+] activity	1/19	2/8460	0.00448694677168	1	1.0	TGGT1_249390
A	GO:0047334	enriched	diphosphate-fructose-6-phosphate 1-phosphotransferase activity	1/19	3/8460	0.00672326126826	1	1.0	TGGT1_240890
A	GO:0003924	enriched	GTPase activity	2/19	62/8460	0.00834012041144	2	1.0	TGGT1_248340, TGGT1_321620
A	GO:0003872	enriched	6-phosphofructokinase activity	1/19	4/8460	0.0089548159608	1	1.0	TGGT1_240890
A	GO:0008443	enriched	phosphofructokinase activity	1/19	4/8460	0.0089548159608	1	1.0	TGGT1_240890
A	GO:0016638	enriched	oxidoreductase activity, acting on the CH-NH2 group of donors	1/19	5/8460	0.0111816204187	1	1.0	TGGT1_249390
A	GO:0015297	enriched	antiporter activity	1/19	6/8460	0.0134036841932	1	1.0	TGGT1_305180
A	GO:0015299	enriched	solute:proton antiporter activity	1/19	6/8460	0.0134036841932	1	1.0	TGGT1_305180
A	GO:0015298	enriched	solute:cation antiporter activity	1/19	6/8460	0.0134036841932	1	1.0	TGGT1_305180
A	GO:0019200	enriched	carbohydrate kinase activity	1/19	7/8460	0.0156210168169	1	1.0	TGGT1_240890
A	GO:0019001	enriched	guanyl nucleotide binding	2/19	102/8460	0.0215393881509	2	1.0	TGGT1_248340, TGGT1_321620
A	GO:0032561	enriched	guanyl ribonucleotide binding	2/19	102/8460	0.0215393881509	2	1.0	TGGT1_248340, TGGT1_321620
A	GO:0005525	enriched	GTP binding	2/19	102/8460	0.0215393881509	2	1.0	TGGT1_248340, TGGT1_321620
A	GO:0008353	enriched	RNA polymerase II CTD heptapeptide repeat kinase activity	1/19	12/8460	0.0266370450666	1	1.0	TGGT1_263070
A	GO:0003682	enriched	chromatin binding	1/19	14/8460	0.0310106699494	1	1.0	TGGT1_321450
A	GO:1901363	enriched	heterocyclic compound binding	6/19	1130/8460	0.0325008331252	6	1.0	TGGT1_226980, TGGT1_240890, TGGT1_248340, TGGT1_263070, TGGT1_321450, TGGT1_321620
A	GO:0097159	enriched	organic cyclic compound binding	6/19	1132/8460	0.0327546312041	6	1.0	TGGT1_226980, TGGT1_240890, TGGT1_248340, TGGT1_263070, TGGT1_321450, TGGT1_321620
A	GO:0005488	enriched	binding	9/19	2129/8460	0.0338243356673	9	1.0	TGGT1_204160, TGGT1_226980, TGGT1_240890, TGGT1_242570, TGGT1_248340, TGGT1_263070, TGGT1_311400, TGGT1_321450, TGGT1_321620
A	GO:0015291	enriched	secondary active transmembrane transporter activity	1/19	18/8460	0.0397021281591	1	1.0	TGGT1_305180
A	GO:0035639	enriched	purine ribonucleoside triphosphate binding	4/19	604/8460	0.0422033282352	4	1.0	TGGT1_240890, TGGT1_248340, TGGT1_263070, TGGT1_321620
A	GO:0001883	enriched	purine nucleoside binding	4/19	605/8460	0.0424228745895	4	1.0	TGGT1_240890, TGGT1_248340, TGGT1_263070, TGGT1_321620
A	GO:0001882	enriched	nucleoside binding	4/19	605/8460	0.0424228745895	4	1.0	TGGT1_240890, TGGT1_248340, TGGT1_263070, TGGT1_321620
A	GO:0032550	enriched	purine ribonucleoside binding	4/19	605/8460	0.0424228745895	4	1.0	TGGT1_240890, TGGT1_248340, TGGT1_263070, TGGT1_321620
A	GO:0032549	enriched	ribonucleoside binding	4/19	605/8460	0.0424228745895	4	1.0	TGGT1_240890, TGGT1_248340, TGGT1_263070, TGGT1_321620
A	GO:0032555	enriched	purine ribonucleotide binding	4/19	608/8460	0.0430855508978	4	1.0	TGGT1_240890, TGGT1_248340, TGGT1_263070, TGGT1_321620
A	GO:0032553	enriched	ribonucleotide binding	4/19	610/8460	0.0435307013238	4	1.0	TGGT1_240890, TGGT1_248340, TGGT1_263070, TGGT1_321620
A	GO:0017076	enriched	purine nucleotide binding	4/19	615/8460	0.0446553691917	4	1.0	TGGT1_240890, TGGT1_248340, TGGT1_263070, TGGT1_321620
A	GO:0097367	enriched	carbohydrate derivative binding	4/19	619/8460	0.0455672424355	4	1.0	TGGT1_240890, TGGT1_248340, TGGT1_263070, TGGT1_321620
B	GO:0004352	enriched	glutamate dehydrogenase (NAD+) activity	1/31	1/8460	0.00366430260054	1	1.0	TGGT1_249390
B	GO:0016639	enriched	oxidoreductase activity, acting on the CH-NH2 group of donors, NAD or NADP as acceptor	1/31	2/8460	0.00731560968389	1	1.0	TGGT1_249390
B	GO:0004353	enriched	glutamate dehydrogenase [NAD(P)+] activity	1/31	2/8460	0.00731560968389	1	1.0	TGGT1_249390
B	GO:0047334	enriched	diphosphate-fructose-6-phosphate 1-phosphotransferase activity	1/31	3/8460	0.0109539658085	1	1.0	TGGT1_226960
B	GO:0003872	enriched	6-phosphofructokinase activity	1/31	4/8460	0.0145794153837	1	1.0	TGGT1_226960
B	GO:0008443	enriched	phosphofructokinase activity	1/31	4/8460	0.0145794153837	1	1.0	TGGT1_226960
B	GO:0016638	enriched	oxidoreductase activity, acting on the CH-NH2 group of donors	1/31	5/8460	0.0181920026734	1	1.0	TGGT1_249390
B	GO:0015116	enriched	sulfate transmembrane transporter activity	1/31	7/8460	0.0253787667176	1	1.0	TGGT1_287230
B	GO:0019200	enriched	carbohydrate kinase activity	1/31	7/8460	0.0253787667176	1	1.0	TGGT1_226960
B	GO:1901682	enriched	sulfur compound transmembrane transporter activity	1/31	8/8460	0.0289530312663	1	1.0	TGGT1_287230
C	GO:0004435	enriched	phosphatidylinositol phospholipase C activity	1/67	1/8460	0.00791962174946	1	1.0	TGGT1_248830
C	GO:0016287	enriched	glycerone-phosphate O-acyltransferase activity	1/67	1/8460	0.00791962174946	1	1.0	TGGT1_256980
C	GO:0033170	enriched	protein-DNA loading ATPase activity	1/67	1/8460	0.00791962174946	1	1.0	TGGT1_235170
C	GO:0003689	enriched	DNA clamp loader activity	1/67	1/8460	0.00791962174946	1	1.0	TGGT1_235170
C	GO:0004629	enriched	phospholipase C activity	1/67	1/8460	0.00791962174946	1	1.0	TGGT1_248830
C	GO:0004430	enriched	1-phosphatidylinositol 4-kinase activity	1/67	2/8460	0.0157774519115	1	1.0	TGGT1_296010
C	GO:0004439	enriched	phosphatidylinositol-4,5-bisphosphate 5-phosphatase activity	1/67	2/8460	0.0157774519115	1	1.0	TGGT1_288800
C	GO:0052866	enriched	phosphatidylinositol phosphate phosphatase activity	1/67	2/8460	0.0157774519115	1	1.0	TGGT1_288800
C	GO:0016413	enriched	O-acetyltransferase activity	1/67	2/8460	0.0157774519115	1	1.0	TGGT1_256980
C	GO:0106019	enriched	phosphatidylinositol-4,5-bisphosphate phosphatase activity	1/67	2/8460	0.0157774519115	1	1.0	TGGT1_288800
C	GO:0034593	enriched	phosphatidylinositol bisphosphate phosphatase activity	1/67	2/8460	0.0157774519115	1	1.0	TGGT1_288800
C	GO:0034595	enriched	phosphatidylinositol phosphate 5-phosphatase activity	1/67	2/8460	0.0157774519115	1	1.0	TGGT1_288800
C	GO:0016740	enriched	transferase activity	11/67	669/8460	0.0191032191752	11	1.0	TGGT1_206590, TGGT1_209240, TGGT1_216260, TGGT1_218220, TGGT1_228690, TGGT1_235170, TGGT1_246600, TGGT1_256980, TGGT1_296010, TGGT1_300120, TGGT1_305450
C	GO:0016772	enriched	transferase activity, transferring phosphorus-containing groups	7/67	351/8460	0.0204700159024	7	1.0	TGGT1_206590, TGGT1_216260, TGGT1_218220, TGGT1_228690, TGGT1_235170, TGGT1_246600, TGGT1_296010
C	GO:0035004	enriched	phosphatidylinositol 3-kinase activity	1/67	3/8460	0.0235739653575	1	1.0	TGGT1_296010
C	GO:0004016	enriched	adenylate cyclase activity	1/67	3/8460	0.0235739653575	1	1.0	TGGT1_270865
C	GO:0052742	enriched	phosphatidylinositol kinase activity	1/67	4/8460	0.0313096333625	1	1.0	TGGT1_296010
C	GO:0031071	enriched	cysteine desulfurase activity	1/67	5/8460	0.0389849236369	1	1.0	TGGT1_300120
C	GO:0009975	enriched	cyclase activity	1/67	5/8460	0.0389849236369	1	1.0	TGGT1_270865
C	GO:0004620	enriched	phospholipase activity	1/67	6/8460	0.0466003003517	1	1.0	TGGT1_248830
D	GO:0015297	enriched	antiporter activity	2/45	6/8460	0.000409422999599	2	0.1723670828313496	TGGT1_259200B, TGGT1_305180
D	GO:0015299	enriched	solute:proton antiporter activity	2/45	6/8460	0.000409422999599	2	0.1723670828313496	TGGT1_259200B, TGGT1_305180
D	GO:0015298	enriched	solute:cation antiporter activity	2/45	6/8460	0.000409422999599	2	0.1723670828313496	TGGT1_259200B, TGGT1_305180
D	GO:0022857	enriched	transmembrane transporter activity	5/45	172/8460	0.00207384424338	5	0.6544246495654008	TGGT1_214320, TGGT1_233710, TGGT1_235150, TGGT1_259200B, TGGT1_305180
D	GO:0005215	enriched	transporter activity	5/45	181/8460	0.00259075474887	5	0.6544246495654008	TGGT1_214320, TGGT1_233710, TGGT1_235150, TGGT1_259200B, TGGT1_305180
D	GO:0015291	enriched	secondary active transmembrane transporter activity	2/45	18/8460	0.00400992283396	2	0.7709592768174348	TGGT1_259200B, TGGT1_305180
D	GO:0003924	enriched	GTPase activity	3/45	62/8460	0.00427293344238	3	0.7709592768174348	TGGT1_280610, TGGT1_289680, TGGT1_313830
D	GO:0005047	enriched	signal recognition particle binding	1/45	1/8460	0.00531914893626	1	0.8397606383113985	TGGT1_280610
D	GO:0003910	enriched	DNA ligase (ATP) activity	1/45	2/8460	0.0106106299975	1	1.0	TGGT1_208580
D	GO:0008897	enriched	holo-[acyl-carrier-protein] synthase activity	1/45	2/8460	0.0106106299975	1	1.0	TGGT1_214440
D	GO:0043021	enriched	ribonucleoprotein complex binding	1/45	3/8460	0.0158745838459	1	1.0	TGGT1_280610
D	GO:0003909	enriched	DNA ligase activity	1/45	3/8460	0.0158745838459	1	1.0	TGGT1_208580
D	GO:0004143	enriched	diacylglycerol kinase activity	1/45	3/8460	0.0158745838459	1	1.0	TGGT1_202460
D	GO:0019001	enriched	guanyl nucleotide binding	3/45	102/8460	0.0167417521371	3	1.0	TGGT1_280610, TGGT1_289680, TGGT1_313830
D	GO:0032561	enriched	guanyl ribonucleotide binding	3/45	102/8460	0.0167417521371	3	1.0	TGGT1_280610, TGGT1_289680, TGGT1_313830
D	GO:0005525	enriched	GTP binding	3/45	102/8460	0.0167417521371	3	1.0	TGGT1_280610, TGGT1_289680, TGGT1_313830
D	GO:0015078	enriched	proton transmembrane transporter activity	2/45	38/8460	0.0172253777736	2	1.0	TGGT1_259200B, TGGT1_305180
D	GO:0015318	enriched	inorganic molecular entity transmembrane transporter activity	3/45	118/8460	0.0245441975893	3	1.0	TGGT1_233710, TGGT1_259200B, TGGT1_305180
D	GO:0015075	enriched	ion transmembrane transporter activity	3/45	121/8460	0.0261922167705	3	1.0	TGGT1_233710, TGGT1_259200B, TGGT1_305180
D	GO:0016886	enriched	ligase activity, forming phosphoric ester bonds	1/45	5/8460	0.0263204690619	1	1.0	TGGT1_208580
D	GO:0015077	enriched	monovalent inorganic cation transmembrane transporter activity	2/45	49/8460	0.0277735882614	2	1.0	TGGT1_259200B, TGGT1_305180
D	GO:0003951	enriched	NAD+ kinase activity	1/45	6/8460	0.0315026782747	1	1.0	TGGT1_202460
D	GO:0008158	enriched	hedgehog receptor activity	1/45	6/8460	0.0315026782747	1	1.0	TGGT1_227350
D	GO:0015116	enriched	sulfate transmembrane transporter activity	1/45	7/8460	0.0366579159705	1	1.0	TGGT1_233710
D	GO:0004888	enriched	transmembrane signaling receptor activity	1/45	8/8460	0.0417863193521	1	1.0	TGGT1_227350
D	GO:1901682	enriched	sulfur compound transmembrane transporter activity	1/45	8/8460	0.0417863193521	1	1.0	TGGT1_233710
D	GO:0016780	enriched	phosphotransferase activity, for other substituted phosphate groups	1/45	9/8460	0.0468880249399	1	1.0	TGGT1_214440
E	GO:0004445	enriched	inositol-polyphosphate 5-phosphatase activity	1/44	1/8460	0.00520094562648	1	1.0	TGGT1_293190
E	GO:0052658	enriched	inositol-1,4,5-trisphosphate 5-phosphatase activity	1/44	1/8460	0.00520094562648	1	1.0	TGGT1_293190
E	GO:0052659	enriched	inositol-1,3,4,5-tetrakisphosphate 5-phosphatase activity	1/44	1/8460	0.00520094562648	1	1.0	TGGT1_293190
E	GO:0046030	enriched	inositol trisphosphate phosphatase activity	1/44	1/8460	0.00520094562648	1	1.0	TGGT1_293190
E	GO:0016287	enriched	glycerone-phosphate O-acyltransferase activity	1/44	1/8460	0.00520094562648	1	1.0	TGGT1_256980
E	GO:0052743	enriched	inositol tetrakisphosphate phosphatase activity	1/44	1/8460	0.00520094562648	1	1.0	TGGT1_293190
E	GO:0010181	enriched	FMN binding	1/44	2/8460	0.0103754530613	1	1.0	TGGT1_219630
E	GO:0052745	enriched	inositol phosphate phosphatase activity	1/44	2/8460	0.0103754530613	1	1.0	TGGT1_293190
E	GO:0016413	enriched	O-acetyltransferase activity	1/44	2/8460	0.0103754530613	1	1.0	TGGT1_256980
E	GO:0003958	enriched	NADPH-hemoprotein reductase activity	1/44	2/8460	0.0103754530613	1	1.0	TGGT1_219630
E	GO:0019829	enriched	cation-transporting ATPase activity	2/44	36/8460	0.0148893850348	2	1.0	TGGT1_216380, TGGT1_278660
E	GO:0016653	enriched	oxidoreductase activity, acting on NAD(P)H, heme protein as acceptor	1/44	3/8460	0.0155236535893	1	1.0	TGGT1_219630
E	GO:0022853	enriched	active ion transmembrane transporter activity	2/44	42/8460	0.0199528229251	2	1.0	TGGT1_216380, TGGT1_278660
E	GO:0042625	enriched	ATPase coupled ion transmembrane transporter activity	2/44	42/8460	0.0199528229251	2	1.0	TGGT1_216380, TGGT1_278660
E	GO:0046872	enriched	metal ion binding	6/44	420/8460	0.0205924125199	6	1.0	TGGT1_206590, TGGT1_216380, TGGT1_234900, TGGT1_245660, TGGT1_273070, TGGT1_278660
E	GO:0043169	enriched	cation binding	6/44	426/8460	0.021918968782	6	1.0	TGGT1_206590, TGGT1_216380, TGGT1_234900, TGGT1_245660, TGGT1_273070, TGGT1_278660
E	GO:0042626	enriched	ATPase activity, coupled to transmembrane movement of substances	2/44	59/8460	0.0375116330249	2	1.0	TGGT1_216380, TGGT1_278660
E	GO:0043492	enriched	ATPase activity, coupled to movement of substances	2/44	60/8460	0.0386791545913	2	1.0	TGGT1_216380, TGGT1_278660
E	GO:0004012	enriched	phospholipid-translocating ATPase activity	1/44	8/8460	0.0408746031942	1	1.0	TGGT1_216380
E	GO:0043565	enriched	sequence-specific DNA binding	1/44	8/8460	0.0408746031942	1	1.0	TGGT1_278530
E	GO:0005548	enriched	phospholipid transporter activity	1/44	8/8460	0.0408746031942	1	1.0	TGGT1_216380
E	GO:0015405	enriched	P-P-bond-hydrolysis-driven transmembrane transporter activity	2/44	63/8460	0.0422641586113	2	1.0	TGGT1_216380, TGGT1_278660
E	GO:0015399	enriched	primary active transmembrane transporter activity	2/44	63/8460	0.0422641586113	2	1.0	TGGT1_216380, TGGT1_278660
E	GO:0042623	enriched	ATPase activity, coupled	3/44	158/8460	0.0484886184709	3	1.0	TGGT1_216380, TGGT1_226250, TGGT1_278660
F	GO:0004383	enriched	guanylate cyclase activity	1/30	1/8460	0.00354609929078	1	1.0	TGGT1_254370
F	GO:0003774	enriched	motor activity	2/30	42/8460	0.00958504857705	2	1.0	TGGT1_224880, TGGT1_291020
F	GO:0005085	enriched	guanyl-nucleotide exchange factor activity	1/30	4/8460	0.0141116154386	1	1.0	TGGT1_312300
F	GO:0005086	enriched	ARF guanyl-nucleotide exchange factor activity	1/30	4/8460	0.0141116154386	1	1.0	TGGT1_312300
F	GO:0009975	enriched	cyclase activity	1/30	5/8460	0.017609327304	1	1.0	TGGT1_254370
F	GO:0005543	enriched	phospholipid binding	1/30	7/8460	0.0245688001222	1	1.0	TGGT1_289570
F	GO:0016849	enriched	phosphorus-oxygen lyase activity	1/30	8/8460	0.028030640415	1	1.0	TGGT1_254370
F	GO:0004012	enriched	phospholipid-translocating ATPase activity	1/30	8/8460	0.028030640415	1	1.0	TGGT1_254370
F	GO:0005548	enriched	phospholipid transporter activity	1/30	8/8460	0.028030640415	1	1.0	TGGT1_254370
F	GO:0004691	enriched	cAMP-dependent protein kinase activity	1/30	10/8460	0.0349187261736	1	1.0	TGGT1_205550
F	GO:0005319	enriched	lipid transporter activity	1/30	10/8460	0.0349187261736	1	1.0	TGGT1_254370
F	GO:0051020	enriched	GTPase binding	1/30	10/8460	0.0349187261736	1	1.0	TGGT1_312300
F	GO:0004690	enriched	cyclic nucleotide-dependent protein kinase activity	1/30	14/8460	0.0485536159167	1	1.0	TGGT1_205550
G	GO:0004816	enriched	asparagine-tRNA ligase activity	1/93	1/8460	0.0109929078015	1	1.0	TGGT1_270510
G	GO:0008792	enriched	arginine decarboxylase activity	1/93	1/8460	0.0109929078015	1	1.0	TGGT1_280700
G	GO:0022857	enriched	transmembrane transporter activity	6/93	172/8460	0.0114907850907	6	1.0	TGGT1_214320, TGGT1_228200, TGGT1_233130, TGGT1_278660, TGGT1_290720, TGGT1_312622
G	GO:0005215	enriched	transporter activity	6/93	181/8460	0.0144959255052	6	1.0	TGGT1_214320, TGGT1_228200, TGGT1_233130, TGGT1_278660, TGGT1_290720, TGGT1_312622
G	GO:0004114	enriched	3',5'-cyclic-nucleotide phosphodiesterase activity	2/93	18/8460	0.0163140522041	2	1.0	TGGT1_202540, TGGT1_241880
G	GO:0004112	enriched	cyclic-nucleotide phosphodiesterase activity	2/93	19/8460	0.0181043008033	2	1.0	TGGT1_202540, TGGT1_241880
G	GO:0004198	enriched	calcium-dependent cysteine-type endopeptidase activity	1/93	2/8460	0.0218662568462	1	1.0	TGGT1_293820
G	GO:0004523	enriched	RNA-DNA hybrid ribonuclease activity	1/93	2/8460	0.0218662568462	1	1.0	TGGT1_220450
G	GO:0004519	enriched	endonuclease activity	2/93	21/8460	0.0219201398186	2	1.0	TGGT1_220450, TGGT1_305920
G	GO:0004143	enriched	diacylglycerol kinase activity	1/93	3/8460	0.0326213334735	1	1.0	TGGT1_202460
G	GO:0008081	enriched	phosphoric diester hydrolase activity	2/93	27/8460	0.0351164008375	2	1.0	TGGT1_202540, TGGT1_241880
G	GO:0004683	enriched	calmodulin-dependent protein kinase activity	2/93	27/8460	0.0351164008375	2	1.0	TGGT1_206590, TGGT1_253940
G	GO:0072509	enriched	divalent inorganic cation transmembrane transporter activity	2/93	29/8460	0.0400506811238	2	1.0	TGGT1_278660, TGGT1_312622
G	GO:0005337	enriched	nucleoside transmembrane transporter activity	1/93	4/8460	0.0432594103311	1	1.0	TGGT1_233130
H	GO:0004842	enriched	ubiquitin-protein transferase activity	3/59	38/8460	0.00228544915444	3	1.0	TGGT1_209000, TGGT1_267520, TGGT1_295710
H	GO:0019787	enriched	ubiquitin-like protein transferase activity	3/59	38/8460	0.00228544915444	3	1.0	TGGT1_209000, TGGT1_267520, TGGT1_295710
H	GO:0005451	enriched	monovalent cation:proton antiporter activity	1/59	1/8460	0.00697399527187	1	1.0	TGGT1_207910
H	GO:0015491	enriched	cation:cation antiporter activity	1/59	1/8460	0.00697399527187	1	1.0	TGGT1_207910
H	GO:0051139	enriched	metal ion:proton antiporter activity	1/59	1/8460	0.00697399527187	1	1.0	TGGT1_207910
H	GO:0004617	enriched	phosphoglycerate dehydrogenase activity	1/59	1/8460	0.00697399527187	1	1.0	TGGT1_239820
H	GO:0015369	enriched	calcium:proton antiporter activity	1/59	1/8460	0.00697399527187	1	1.0	TGGT1_207910
H	GO:0015368	enriched	calcium:cation antiporter activity	1/59	1/8460	0.00697399527187	1	1.0	TGGT1_207910
H	GO:0004605	enriched	phosphatidate cytidylyltransferase activity	1/59	2/8460	0.0139001726306	1	1.0	TGGT1_281980
H	GO:0070567	enriched	cytidylyltransferase activity	1/59	4/8460	0.02761036049	1	1.0	TGGT1_281980
H	GO:0004693	enriched	cyclin-dependent protein serine/threonine kinase activity	1/59	5/8460	0.0343950091095	1	1.0	TGGT1_249260
H	GO:0097472	enriched	cyclin-dependent protein kinase activity	1/59	5/8460	0.0343950091095	1	1.0	TGGT1_249260
H	GO:0004616	enriched	phosphogluconate dehydrogenase (decarboxylating) activity	1/59	5/8460	0.0343950091095	1	1.0	TGGT1_239820
H	GO:0016881	enriched	acid-amino acid ligase activity	2/59	42/8460	0.0344438260523	2	1.0	TGGT1_209000, TGGT1_295710
H	GO:0015297	enriched	antiporter activity	1/59	6/8460	0.0411331160837	1	1.0	TGGT1_207910
H	GO:0015299	enriched	solute:proton antiporter activity	1/59	6/8460	0.0411331160837	1	1.0	TGGT1_207910
H	GO:0015298	enriched	solute:cation antiporter activity	1/59	6/8460	0.0411331160837	1	1.0	TGGT1_207910
H	GO:0004707	enriched	MAP kinase activity	1/59	7/8460	0.0478249952123	1	1.0	TGGT1_249260
I	GO:0004577	enriched	N-acetylglucosaminyldiphosphodolichol N-acetylglucosaminyltransferase activity	1/18	1/8460	0.00212765957448	1	1.0	TGGT1_268340
I	GO:0003700	enriched	DNA-binding transcription factor activity	2/18	48/8460	0.00455167164507	2	1.0	TGGT1_217700, TGGT1_233120
I	GO:0140110	enriched	transcription regulator activity	2/18	51/8460	0.00512546622654	2	1.0	TGGT1_217700, TGGT1_233120
I	GO:0005085	enriched	guanyl-nucleotide exchange factor activity	1/18	4/8460	0.00848501497296	1	1.0	TGGT1_228660
I	GO:0005086	enriched	ARF guanyl-nucleotide exchange factor activity	1/18	4/8460	0.00848501497296	1	1.0	TGGT1_228660
I	GO:0005509	enriched	calcium ion binding	2/18	85/8460	0.0137513688673	2	1.0	TGGT1_228750, TGGT1_269460
I	GO:0008375	enriched	acetylglucosaminyltransferase activity	1/18	8/8460	0.0169020021258	1	1.0	TGGT1_268340
I	GO:0051020	enriched	GTPase binding	1/18	10/8460	0.0210851459015	1	1.0	TGGT1_228660
I	GO:0030246	enriched	carbohydrate binding	1/18	14/8460	0.0294010531228	1	1.0	TGGT1_268340
I	GO:0008194	enriched	UDP-glycosyltransferase activity	1/18	19/8460	0.0397021281593	1	1.0	TGGT1_268340
I	GO:0019899	enriched	enzyme binding	1/18	20/8460	0.0417499141673	1	1.0	TGGT1_228660
J	GO:0033857	enriched	diphosphoinositol-pentakisphosphate kinase activity	1/16	1/8460	0.00189125295512	1	1.0	TGGT1_304650
J	GO:0016303	enriched	1-phosphatidylinositol-3-kinase activity	1/16	2/8460	0.00377915222839	1	1.0	TGGT1_215700
J	GO:0035004	enriched	phosphatidylinositol 3-kinase activity	1/16	3/8460	0.00566370337111	1	1.0	TGGT1_215700
J	GO:0047334	enriched	diphosphate-fructose-6-phosphate 1-phosphotransferase activity	1/16	3/8460	0.00566370337111	1	1.0	TGGT1_281400
J	GO:0003872	enriched	6-phosphofructokinase activity	1/16	4/8460	0.00754491192567	1	1.0	TGGT1_281400
J	GO:0052742	enriched	phosphatidylinositol kinase activity	1/16	4/8460	0.00754491192567	1	1.0	TGGT1_215700
J	GO:0008443	enriched	phosphofructokinase activity	1/16	4/8460	0.00754491192567	1	1.0	TGGT1_281400
J	GO:0016301	enriched	kinase activity	3/16	237/8460	0.00927960862926	3	1.0	TGGT1_215700, TGGT1_281400, TGGT1_304650
J	GO:0003993	enriched	acid phosphatase activity	1/16	5/8460	0.00942278342621	1	1.0	TGGT1_304650
J	GO:0019200	enriched	carbohydrate kinase activity	1/16	7/8460	0.0131685373597	1	1.0	TGGT1_281400
J	GO:0016772	enriched	transferase activity, transferring phosphorus-containing groups	3/16	351/8460	0.026527449136	3	1.0	TGGT1_215700, TGGT1_281400, TGGT1_304650
J	GO:0016776	enriched	phosphotransferase activity, phosphate group as acceptor	1/16	16/8460	0.0298606986273	1	1.0	TGGT1_304650
J	GO:0036459	enriched	thiol-dependent ubiquitinyl hydrolase activity	1/16	18/8460	0.0335339435996	1	1.0	TGGT1_289330
J	GO:0101005	enriched	ubiquitinyl hydrolase activity	1/16	18/8460	0.0335339435996	1	1.0	TGGT1_289330
J	GO:0019783	enriched	ubiquitin-like protein-specific protease activity	1/16	18/8460	0.0335339435996	1	1.0	TGGT1_289330
