# Supplementary material for: A positive feedback loop mediates crosstalk between calcium, cyclic nucleotide and lipid signalling in calcium-induced Toxoplasma gondii egress
Source: PLoS Pathog. 2022 Oct 20;18(10):e1010901. doi: 10.1371/journal.ppat.1010901 (PMC9624417; doi:10.1371/journal.ppat.1010901)
Supplement: S6 Table — List of primers used in this study. (XLSX) [file ppat.1010901.s017.xlsx]

## Sheet: Sheet1
PRIMER ID	PRIMER SEQUENCE	F/R	Application
1	caagaatccccactccaagcatgcaggcgcagctggagaatggccagaggcaggcatc	F	Amplify HXGPRT casette
2	caaccggctgcatgcacgacgaagacatgtgcacctaaagccgcggaagatccgatcttg	R	Amplify HXGPRT casette
3	aacttgacatccccatttac	R	Inverse PCR to generate all pSag1::Cas9-U6::sg plasmids
4	gacgccagcctcgaaaaggggttttagagctagaaatagc	F	Inverse PCR to generate pSag1::Cas9-U6::sg1CDPK3
5	tcagtccgtagttgggacaggttttagagctagaaatagc	F	Inverse PCR to generate pSag1::Cas9-U6::sg2CDPK3
6	gtaatacgactcactatagggcgaattgggtacccaagtaagcagaagcacgct	F	Amplify sg1 from a given pSag1::Cas9-U6::sg plasmid to generate a double sgRNA plasmid
7	gtaaaagcttatcgataccgtcgacctcgagaattaaccctcactaaagg	R	Amplify sg1 from a given pSag1::Cas9-U6::sg plasmid to generate a double sgRNA plasmid
8	ggagtcacgcctgagtttga	F	Confirm 5' integration of HXGPRT casette at CDPK3 locus
9	ggcctacgtgacttgctgat	R	Confirm 5' integration of HXGPRT casette at CDPK3 locus
10	cttcaatgggtttggacgcc	F	Confirm 3' integration of HXGPRT casette at CDPK3 locus
11	gaacaaagggggtcggtcat	R	Confirm 3' integration of HXGPRT casette at CDPK3 locus
12	gcgcgttctcaggatgttcgt	F	Confirm absence of endogenous CDPK3 locus
13	cagtgtatctgcaacaaccaga	R	Confirm absence of endogenous CDPK3 locus
14	cctgcaggtcgactctagaggatccTACAGAGAGCATCCGCTTTG	F	Amplify PDE1 5'HR to integrate upstream loxP site
15	ataacttcgtataatgtatgctatacgaagttatAAGCAGCTGTGCTGTGCG	R	Amplify PDE1 5'HR to integrate upstream loxP site
16	catacattatacgaagttatGCCTGGTCCCGCCGTGAA	F	Amplify PDE1 3'HR to integrate upstream loxP site
17	ttgtaaaacgacggccagtgaattcTCCGGGGGATTCTCTCGG	R	Amplify PDE1 3'HR to integrate upstream loxP site
18	ccccctcgacggtatcgataagcttGAGAAGGGATGTAGACATCGC	F	Amplify PDE1 5'HR to integrate second loxP site, HA tag and selection cassette
19	tgcactagttccctcgctaacacgTCTTCCACTTTGTTGGCTGCT	R	Amplify PDE1 5'HR to integrate second loxP site, HA tag and selection cassette
20	ttagcgagggaactagtgcaTACCCATATGATGTACCGGATTA	F	Amplify HA sequence to tag PDE1
21	tgctatacgaagttattaattaaCTAGACCGCATAATCCGGTAC	R	Amplify HA sequence to tag all the PDEs
22	agtgacaccgcggtggagctcAGCGGCGCTTCTCTCCTCAGC	F	Amplify PDE1 3'HR to integrate second loxP site, HA tag and selection cassette
23	caccgtagttccagtcgacggaattcTCGCCAGTCCTGTGCGACGAA	R	Amplify PDE1 3'HR to integrate second loxP site, HA tag and selection cassette
24	CGTCGACTGGAACTACGGTGT	F	Amplify mCherry cassette
25	agggaacaaaagctggagcttcctaggTCGAAGGCTGTAGTACTGGTG	R	Amplify mCherry cassette
26	GAAGGCACATCCGCCTAGAGgttttagagctagaaatagc	F	Inverse PCR to generate pSag1::Cas9-U6::sg1PDE1
27	GCACAGCACAGCTGCTTGCCgttttagagctagaaatagc	F	Inverse PCR to generate pSag1::Cas9-U6::sg2PDE1
28	caagaatccccactccaagcatgcaggcgcagctggagaaGTCGACTGGAACTACGGTG	F	Amplify DHFR-TS cassette
29	caaccggctgcatgcacgacgaagacatgtgcacctaaagTCGAAGGCTGTAGTACTGGT	R	Amplify DHFR-TS cassette
30	cctgcaggtcgactctagaggatccAATCTCTTCTCTTTTGCACC	F	Amplify PDE2 5'HR to integrate upstream loxP site
31	ataacttcgtataatgtatgctatacgaagttatAAGCGGTTGAAAGGGAGAAAA	R	Amplify PDE2 5'HR to integrate upstream loxP site
32	catacattatacgaagttatCGCGTCTCGGGGCGATCCCGG	F	Amplify PDE2 3'HR to integrate upstream loxP site
33	ttgtaaaacgacggccagtgaattcAGGCCTCCCTGCCTCAGTCTT	R	Amplify PDE2 3'HR to integrate upstream loxP site
34	ccccctcgacggtatcgataagcttTCGTCCTCGACCAATTTCGCG	F	Amplify PDE2 5'HR to integrate second loxP site, HA tag and selection cassette
35	tagagacggaggtctgtatccatcaaattcttcGCTGAGAACAAAAGACAGAATG	R	Amplify PDE2 5'HR to integrate second loxP site, HA tag and selection cassette
36	gatacagacctccgtctctagatgtgTACCCATATGATGTACCGGATTA	F	Amplify HA sequence to tag PDE2
37	agtgacaccgcggtggagctcACGCCAAGGAACGGCGCAAGG	F	Amplify PDE2 3'HR to integrate second loxP site, HA tag and selection cassette
38	caccgtagttccagtcgacggaattcCTTTGTCCACCCATGCCAAAT	R	Amplify PDE2 3'HR to integrate second loxP site, HA tag and selection cassette
39	GCTTGGACGTATAGACGCCAgttttagagctagaaatagc	F	Inverse PCR to generate pSag1::Cas9-U6::sg1PDE2
40	GATCGCCCCGAGACGCGAAGgttttagagctagaaatagc	F	Inverse PCR to generate pSag1::Cas9-U6::sg2PDE2
41	cctgcaggtcgactctagaggatccTTTTCAAAGATTTTCGCGGCTTTTG	F	Amplify PDE7 5'HR to integrate upstream loxP site
42	ataacttcgtataatgtatgctatacgaagttatCGCCCTCGATTTGTCT	R	Amplify PDE7 5'HR to integrate upstream loxP site
43	catacattatacgaagttatCGAAGGAAGTGGCAAAGCC	F	Amplify PDE7 3'HR to integrate upstream loxP site
44	ttgtaaaacgacggccagtgaattcCGAGACTTCGCTGTCGGCC	R	Amplify PDE7 3'HR to integrate upstream loxP site
45	ccccctcgacggtatcgataagcttTCTATGAACAGGTGCGCATGCATG	F	Amplify PDE7 5'HR to integrate second loxP site, HA tag and selection cassette
46	ggccccacctacctccaatcctgcgggctcCAGAGAAGCCCGGCGCTCTT	R	Amplify PDE7 5'HR to integrate second loxP site, HA tag and selection cassette
47	gattggaggtaggtggggccTACCCATATGATGTACCGGATTA	F	Amplify HA sequence to tag PDE7
48	agtgacaccgcggtggagctcGAAGTTTTTCGATAGTTTCGACTGA	F	Amplify PDE7 3'HR to integrate second loxP site, HA tag and selection cassette
49	caccgtagttccagtcgacggaattcACTCCAACCCAACGTGTCTC	R	Amplify PDE7 3'HR to integrate second loxP site, HA tag and selection cassette
50	GAACCGGCTGGTCTAGAAGTgttttagagctagaaatagc	F	Inverse PCR to generate pSag1::Cas9-U6::sg1PDE7
51	GAGACAAATCGAGGGCGCGAgttttagagctagaaatagc	F	Inverse PCR to generate pSag1::Cas9-U6::sg2PDE7
52	cctgcaggtcgactctagaggatccATCTTTGTTCTCCACCCGTTTCA	F	Amplify PDE79 5'HR to integrate upstream loxP site
53	ataacttcgtataatgtatgctatacgaagttatGAAGACTCGAGGAAGC	R	Amplify PDE9 5'HR to integrate upstream loxP site
54	catacattatacgaagttatCTCCGCATGTAGCCTTCCTC	F	Amplify PDE9 3'HR to integrate upstream loxP site
55	ttgtaaaacgacggccagtgaattcTCGGCCCCGCAAATGCGG	R	Amplify PDE9 3'HR to integrate upstream loxP site
56	ccccctcgacggtatcgataagcttTGATATATGGGTTTTAATATCATGT	F	Amplify PDE9 5'HR to integrate second loxP site, HA tag and selection cassette
57	gtgggttaacctactctcaaagtgcagAAGGTCCTTCCTGTCATCTCC	R	Amplify PDE9 5'HR to integrate second loxP site, HA tag and selection cassette
58	ttgagagtaggttaacccacTACCCATATGATGTACCGGATTA	F	Amplify HA sequence to tag PDE9
59	agtgacaccgcggtggagctcCGCCCTCAGGTTCTTGACA	F	Amplify PDE9 3'HR to integrate second loxP site, HA tag and selection cassette
60	caccgtagttccagtcgacggaattcTCTCCAGTCTACCGCTAAAACTA	R	Amplify PDE9 3'HR to integrate second loxP site, HA tag and selection cassette
61	GTCGCGATTCGAAATGGAGAgttttagagctagaaatagc	F	Inverse PCR to generate pSag1::Cas9-U6::sg1PDE9
62	TACATGCGGAGGAAGACTCGgttttagagctagaaatagc	F	Inverse PCR to generate pSag1::Cas9-U6::sg2PDE9
63	GACTTCGAGTGCATGGACAG	F	Confirm 5' integration of upstream PDE1 loxP site and absence endogenous 5' PDE1 locus; also used to confirm presence of excised PDE1 locus
64	TGTATGCTATACGAAGTTAT	R	Confirm 5' integration of upstream loxP in all PDE lines
65	TAGCATACATTATACGAAGTTAT	F	Confirm 3' integration of upstream loxP in all PDE lines
66	AGGGTGAGGAGTTCGAGTCA	R	Confirm 3' integration of upstream PDE1 loxP site
67	TTCACGGCGGGACCAGGCAAGC	R	Confirm absence of endogenous 5' PDE1 locus
68	TCGAGTTGGACGTGCGCACGC	F	Confirm 5' integration of PDE1 tag; also used to confirm presence of unexcised PDE1 locus
69	tgctatacgaagttattaattaaCTAGACCGCATAATCCGGTAC	R	Confirm 5' integration of tag in all PDE lines
70	TCTGGCAGGCTACAGTGACAC	F	Confirm 3' integration of tag in all PDE lines
71	CCCACGAGCCGCCATCGAC	R	Confirm 3' integration PDE1 tag and absence of endogenous 3' PDE1 locus
72	AGAAGAGTATCTGAAGGCACA	F	Confirm absence of endogenous 3' PDE1 locus
73	GATCGTTTCTCGACTTCCTT	F	Confirm 5' integration of upstream PDE2 loxP site and absence endogenous 5' PDE2 locus; also used to confirm presence of excised PDE2 locus
74	CTTCTTTCTCTGTGTTGTTGGT	R	Confirm 3' integration of upstream PDE2 loxP site
75	CGGGATCGCCCCGAGACGCGAAG	R	Confirm absence of endogenous 5' PDE2 locus
76	CCAGATCGGCTTTCTATCGTT	F	Confirm 5' integration of PDE2 tag; also used to confirm presence of unexcised PDE2 locus
77	GTATTGAACACGCATACGGAGT	R	Confirm 3' integration PDE2 tag and absence of endogenous 3' PDE2 locus
78	CGCCCAGCTTGGACGTATAG	F	Confirm absence of endogenous 3' PDE2 locus
79	CGCGGCTTTTGAAATGTCA	F	Confirm 5' integration of upstream PDE7 loxP site and absence endogenous 5' PDE7 locus; also used to confirm presence of excised PDE7 locus
80	TTCGCTGTCGGCCTCTCGG	R	Confirm 3' integration of upstream PDE7 loxP site
81	CACTTCCTTCGCGCCCTCG	R	Confirm absence of endogenous 5' PDE7 locus
82	CGTCCAAGAGTTCTATGAACA	F	Confirm 5' integration of PDE7 tag; also used to confirm presence of unexcised PDE7 locus
83	GAATTCGGAAAACTCCAACCC	R	Confirm 3' integration PDE7 tag and absence of endogenous 3' PDE7 locus
84	CTGGTCTAGAAGTTGGAGGA	F	Confirm absence of endogenous 3' PDE7 locus
85	AATGTGCATCTTTGTTCTCCACC	F	Confirm 5' integration of upstream PDE9 loxP site and absence endogenous 5' PDE7 locus; also used to confirm presence of excised PDE9 locus
86	TACACCGAGTGCTTGCTCCA	R	Confirm 3' integration of upstream PDE9 loxP site
87	GGCTACATGCGGAGGAAGAC	R	Confirm absence of endogenous 5' PDE9 locus
88	TGATGTGAGATTTGTTTTTTGC	F	Confirm 5' integration of PDE9 tag; also used to confirm presence of unexcised PDE9 locus
89	CTCCAGTCTACCGCTAAAACTA	R	Confirm 3' integration PDE9 tag and absence of endogenous 3' PDE9 locus
90	ACC TTC TCC ATT TCG AAT CG	F	Confirm absence of endogenous 3' PDE9 locus
91	CTCCTCGCCCTTGCTCACCAT	R	Confirm presence of excised and unexcised loci for all PDEs
